# Supplementary material for: Antagonistic transcriptome profile reveals potential mechanisms of action on Xanthomonas oryzae pv. oryzicola by the cell-free supernatants of Bacillus velezensis 504, a versatile plant probiotic bacterium
Source: Front Cell Infect Microbiol. 2023 May 30;13:1175446. doi: 10.3389/fcimb.2023.1175446 (PMC10265122; doi:10.3389/fcimb.2023.1175446)
Supplement: Supplementary file 1 [file DataSheet_1.zip]

Archive with 6 entries (6 files):
- Supporting data Figure 7A, S4C and Figure 8 .xlsx
- Supporting data for Figure 3B .xlsx
- supporting data for Figure 3F.xlsx
- supporting data for Figure 3G.xlsx
- supporting data for Figure S1A.xlsx
- supporting data for Figure S1B.xlsx
