# Supplementary material for: Antagonistic transcriptome profile reveals potential mechanisms of action on Xanthomonas oryzae pv. oryzicola by the cell-free supernatants of Bacillus velezensis 504, a versatile plant probiotic bacterium
Source: Front Cell Infect Microbiol. 2023 May 30;13:1175446. doi: 10.3389/fcimb.2023.1175446 (PMC10265122; doi:10.3389/fcimb.2023.1175446)
Supplement: Supplementary file 1 [file DataSheet_1.zip › Supporting data Figure 7A, S4C and Figure 8 .xlsx]

## Sheet: Figure 7A and S4C and D
Relative spot area%
IR24
CK	Pre	Tre
62.88	26.29	26.33
31.73	18.04	20.24
35.58	6.17	30.39
64.76	14.08	29.16
38.92	2	14.42
33.91	0.97	12.79
53.71	3.87	3.6
42.17	7.1	4.8
Yuan Fengzao
CK	Pre	Tre
33.84	7.83	24.26
20.86	19.63	8.26
28.32	6.14	8.4
28.78	3.99	3.2
36.9	4.35	14.77
38.82	5.03	5.72
54.33	17.14	5.54
53.22	2.03	6.56
Nipponbare
CK	Pre	Tre
39.28	7.09	6.28
20.28	8.13	7.82
17.92	10.44	10.2
26.72	6.06	7.32
24.996	2.04	6.53
33.03	5.96	4.71
41.16	6.14	6
35.13	9.6	7.09

## Sheet: Figure 8A
	Cell-free Supernatant
	Diameters of inhibition zone from pathogenic fungi treated by the cell-free supernatant of Bacillus velezensis 504
		1	2	3	Average diameters	Standard deviation					Inhibition rate	Standard deviation
	Fusarium graminearum	9	10	9.5	9.5	0.5		0.418605	0.465116	0.44186	0.44186	0.0232558
	Botrytis cinerea	15.2	15	15	15.0667	0.11547		0.706977	0.697674	0.697674	0.700775	0.0053707
	Magnaporthe	11	11	12	11.3333	0.57735		0.511628	0.511628	0.55814	0.527132	0.0268535
	Fusarium oxysporum	9.3	8.6	9	8.96667	0.351188		0.432558	0.4	0.418605	0.417054	0.0163343
	Fermented Liquid
	Diametesr of inhibition zone from pathogenic fungi treated by Bacillus velezensis 504
		1	2	3	Average diameters	Standard deviation					Inhibition rate	Standard deviation
	Fusarium graminearum	8.2	7.8	8.5	8.16667	0.351188		0.381395	0.362791	0.395349	0.379845	0.0163343
	Botrytis cinerea	15.2	15.5	15	15.2333	0.251661		0.706977	0.72093	0.697674	0.708527	0.0117052
	Magnaporthe	13.2	13	12	12.7333	0.64291		0.613953	0.604651	0.55814	0.592248	0.0299028
	Fusarium oxysporum	10	10	10.3	10.1	0.173205		0.465116	0.465116	0.47907	0.469767	0.00805605

## Sheet: Figure 8B
		Antimicrobial Activity (%)
	Colletotrichum				Average diameters	Standard deviation
	C. gloeosporioides	61.865	61.856	61.834	61.8517	0.011
	C. acutatum	66.662	66.672	66.665	66.6663	0.009

## Sheet: Figure 8C
Dry weight above ground/g
CK	504.10X	504.50X
0.5005	1.0717	1.0936
0.5237	1.0807	1.0939
0.6221	1.1862	1.1765
0.6233	1.2486	1.2078
0.7065	1.3634	1.3824
0.7248	1.3968	1.4511
0.7529	1.507	1.4515
0.775	1.5232	1.5307
0.8393	1.6362	1.5586
0.9986	1.7604	1.7136
1.1227	1.7867	1.7503
1.1231	1.7904	1.7979
1.188	1.918	1.8192
1.1959	1.9819	1.8291
1.2436	2.0491	1.8327
1.2452	2.0997	1.9176
1.2918	2.1105	1.9316
1.3146	2.1693	2.0349
1.4777	2.2439	2.2727
1.5094	2.3235	2.3835
1.5253	2.4237	2.4252
1.569	2.5747	2.4424
1.6843	2.5905	2.4979
1.7083	2.6515	2.5318
1.7222	2.6521	2.5794
1.8563	2.6924	2.6076
1.8595	2.7307	2.7705
1.87	2.8289	2.812
1.9223	2.8349	2.8901
1.9328	2.9528	2.9155
