# Supplementary material for: Antagonistic transcriptome profile reveals potential mechanisms of action on Xanthomonas oryzae pv. oryzicola by the cell-free supernatants of Bacillus velezensis 504, a versatile plant probiotic bacterium
Source: Front Cell Infect Microbiol. 2023 May 30;13:1175446. doi: 10.3389/fcimb.2023.1175446 (PMC10265122; doi:10.3389/fcimb.2023.1175446)
Supplement: Supplementary file 1 [file DataSheet_1.zip › Supporting data for Figure 3B .xlsx]

## Sheet: Down-regulated 6h
Supplementary Table 1: Down-regulated genes (padj<0.01 ; log2FoldChange<-1) CK_6h vs. 504_6h
id	locus_tag	Chromosome	Name	GO	KEGG	Description	baseMean	baseMean_CKRS6h	baseMean_RS6h504	log2FoldChange	padj
gene-ACU12_RS12415	ACU12_RS12415	NZ_CP011961.1	htpG	GO:0005524;GO:0005737;GO:0006457;GO:0006950;GO:0051082	K04079	molecular chaperone HtpG [Xanthomonas oryzae]	59836.5	119479	193.596	-9.2695	4.92289e-260
gene-ACU12_RS07660	ACU12_RS07660	NZ_CP011961.1	dnaK	GO:0005524;GO:0006457;GO:0051082	K04043	molecular chaperone DnaK [Xanthomonas oryzae]	71530	142593	467.069	-8.25405	5.00724e-173
gene-ACU12_RS10455	ACU12_RS10455	NZ_CP011961.1	ACU12_RS10455	GO:0005198;GO:0009428;GO:0030288;GO:0071973	K02394	flagellar basal body P-ring protein FlgI [Xanthomonas oryzae]	2616.39	5212.93	19.8448	-8.03719	2.06283e-78
gene-ACU12_RS01600	ACU12_RS01600	NZ_CP011961.1	ACU12_RS01600	GO:0004096;GO:0006979;GO:0020037;GO:0042744;GO:0046872;GO:0055114;GO:0098869	K03781	catalase KatB [Xanthomonas oryzae]	37194.3	74068.2	320.486	-7.85245	4.45133e-255
gene-ACU12_RS12675	ACU12_RS12675	NZ_CP011961.1	ACU12_RS12675	GO:0016740	K13665	polysaccharide pyruvyl transferase family protein [Xanthomonas oryzae]	604.021	1202.77	5.27276	-7.83359	4.26357e-122
gene-ACU12_RS19050	ACU12_RS19050	NZ_CP011961.1	ACU12_RS19050	GO:0000166;GO:0000287;GO:0005737;GO:0008253;GO:0009117;GO:0016311	-	5'-nucleotidase [Xanthomonas oryzae]	3612.5	7193.04	31.9638	-7.81402	2.09933e-209
gene-ACU12_RS07005	ACU12_RS07005	NZ_CP011961.1	ACU12_RS07005	GO:0004871;GO:0006935;GO:0007165;GO:0016021	K03408	purine-binding chemotaxis protein CheW [Xanthomonas oryzae]	691.937	1377.44	6.43804	-7.74115	5.55933e-128
gene-ACU12_RS05450	ACU12_RS05450	NZ_CP011961.1	ACU12_RS05450	-	K13993	Hsp20/alpha crystallin family protein [Xanthomonas oryzae]	4443.81	8844.23	43.3906	-7.67121	3.10306e-212
gene-ACU12_RS10540	ACU12_RS10540	NZ_CP011961.1	ACU12_RS10540	-	-	SDR family oxidoreductase [Xanthomonas oryzae]	158.865	316.092	1.63811	-7.59217	6.36722e-54
gene-ACU12_RS13380	ACU12_RS13380	NZ_CP011961.1	nuoF	GO:0008137;GO:0010181;GO:0046872;GO:0051287;GO:0051539;GO:0055114	K00335	NADH-quinone oxidoreductase subunit NuoF [Xanthomonas oryzae]	2988.67	5944.91	32.4312	-7.51813	1.28605e-195
gene-ACU12_RS19055	ACU12_RS19055	NZ_CP011961.1	ACU12_RS19055	GO:0004748;GO:0006260;GO:0009186;GO:0046872;GO:0055114	K00526	ribonucleotide-diphosphate reductase subunit beta [Xanthomonas oryzae]	8048.13	16008.1	88.1568	-7.50452	7.9121e-223
gene-ACU12_RS07010	ACU12_RS07010	NZ_CP011961.1	ACU12_RS07010	GO:0004871;GO:0006935;GO:0007165;GO:0016021	K03406	methyl-accepting chemotaxis protein [Xanthomonas oryzae]	5118.72	10180.9	56.5615	-7.49183	6.75809e-212
gene-ACU12_RS10460	ACU12_RS10460	NZ_CP011961.1	flgJ	GO:0004040;GO:0016798;GO:0044780	K02395	flagellar assembly peptidoglycan hydrolase FlgJ [Xanthomonas oryzae]	1770.33	3520.72	19.9405	-7.46403	3.95757e-163
gene-ACU12_RS15430	ACU12_RS15430	NZ_CP011961.1	clpB	GO:0005524;GO:0005737;GO:0008233;GO:0009408;GO:0016485	K03695	ATP-dependent chaperone ClpB [Xanthomonas oryzae]	22230.9	44192	269.932	-7.35505	6.56804e-88
gene-ACU12_RS08350	ACU12_RS08350	NZ_CP011961.1	ccmE	GO:0005886;GO:0016021;GO:0017003;GO:0017004;GO:0046872	K02197	cytochrome c maturation protein CcmE [Xanthomonas oryzae]	60.6225	120.472	0.773129	-7.28377	5.26031e-21
gene-ACU12_RS11165	ACU12_RS11165	NZ_CP011961.1	hisH	GO:0000105;GO:0000107;GO:0005737;GO:0006541	K02501	imidazole glycerol phosphate synthase subunit HisH [Xanthomonas oryzae]	64.5856	128.339	0.832641	-7.26805	6.33024e-26
gene-ACU12_RS16880	ACU12_RS16880	NZ_CP011961.1	ACU12_RS16880	GO:0000287;GO:0003984;GO:0009097;GO:0009099;GO:0030976;GO:0050660	K01652	acetolactate synthase 2 catalytic subunit [Xanthomonas oryzae]	4794.64	9525.19	64.0803	-7.21572	7.11171e-73
gene-ACU12_RS16910	ACU12_RS16910	NZ_CP011961.1	leuD	GO:0003861;GO:0009098;GO:0009316	K01704	3-isopropylmalate dehydratase small subunit [Xanthomonas oryzae]	518.245	1029.33	7.16387	-7.16674	2.0438e-107
gene-ACU12_RS18390	ACU12_RS18390	NZ_CP011961.1	groL	GO:0005524;GO:0005737;GO:0042026;GO:0051082	K04077	chaperonin GroEL [Xanthomonas oryzae]	221056	438984	3128.51	-7.13255	2.27869e-229
gene-ACU12_RS17565	ACU12_RS17565	NZ_CP011961.1	ACU12_RS17565	GO:0008811	-	CatB-related O-acetyltransferase [Xanthomonas oryzae]	565.632	1123.18	8.07993	-7.11904	1.03339e-111
gene-ACU12_RS12255	ACU12_RS12255	NZ_CP011961.1	pfkB	GO:0005524;GO:0008662;GO:0046835	K00882	1-phosphofructokinase [Xanthomonas oryzae]	367.134	728.924	5.34423	-7.09164	1.82366e-89
gene-ACU12_RS17680	ACU12_RS17680	NZ_CP011961.1	ACU12_RS17680	GO:0004222;GO:0006508;GO:0046872	K01414	M3 family metallopeptidase [Xanthomonas oryzae]	2469.8	4903.6	35.996	-7.08986	9.7993e-80
gene-ACU12_RS10465	ACU12_RS10465	NZ_CP011961.1	flgK	GO:0005198;GO:0009424;GO:0044780;GO:0071973	K02396	flagellar hook-associated protein FlgK [Xanthomonas oryzae]	2455.7	4874.6	36.7944	-7.04965	4.51973e-79
gene-ACU12_RS13350	ACU12_RS13350	NZ_CP011961.1	nuoL	GO:0008137;GO:0016021;GO:0042773	K00341	NADH-quinone oxidoreductase subunit L [Xanthomonas oryzae]	1783.06	3539.31	26.8136	-7.04436	6.58926e-165
gene-ACU12_RS07000	ACU12_RS07000	NZ_CP011961.1	ACU12_RS07000	GO:0000160;GO:0005622	-	EAL domain-containing response regulator [Xanthomonas oryzae]	1074.75	2133.32	16.1854	-7.04226	4.21313e-143
gene-ACU12_RS10470	ACU12_RS10470	NZ_CP011961.1	flgL	GO:0005198;GO:0009424;GO:0071973	K02397	flagellar hook-associated protein FlgL [Xanthomonas oryzae]	3748.19	7438.61	57.7746	-7.00845	3.87337e-189
gene-ACU12_RS12265	ACU12_RS12265	NZ_CP011961.1	ACU12_RS12265	GO:0005215;GO:0006810;GO:0016021	K07267	carbohydrate porin [Xanthomonas oryzae]	3065.73	6084.13	47.3331	-7.00606	9.79061e-53
gene-ACU12_RS07655	ACU12_RS07655	NZ_CP011961.1	grpE	GO:0000774;GO:0005737;GO:0006457;GO:0042803;GO:0050790;GO:0051087	K03687	nucleotide exchange factor GrpE [Xanthomonas oryzae]	5808.89	11524.5	93.2273	-6.94974	4.5447e-102
gene-ACU12_RS10590	ACU12_RS10590	NZ_CP011961.1	ACU12_RS10590	GO:0005524;GO:0005737;GO:0009058;GO:0016887;GO:0030254;GO:0030257;GO:0044780;GO:0071973	K02412	FliI/YscN family ATPase [Xanthomonas oryzae]	597.011	1184.28	9.73842	-6.92611	2.25758e-112
gene-ACU12_RS06625	ACU12_RS06625	NZ_CP011961.1	ACU12_RS06625	GO:0005524;GO:0006810	K02670	PilT/PilU family type 4a pilus ATPase [Xanthomonas oryzae]	3970.48	7875.99	64.9803	-6.92131	9.16976e-188
gene-ACU12_RS10595	ACU12_RS10595	NZ_CP011961.1	fliJ	GO:0009288;GO:0071973	K02413	flagellar export protein FliJ [Xanthomonas oryzae]	237.847	471.756	3.93874	-6.90416	2.12836e-67
gene-ACU12_RS13375	ACU12_RS13375	NZ_CP011961.1	nuoG	GO:0008137;GO:0009055;GO:0016020;GO:0030151;GO:0042773;GO:0051539	K00336	NADH-quinone oxidoreductase subunit NuoG [Xanthomonas oryzae]	1533.98	3042.56	25.4029	-6.90415	1.35999e-155
gene-ACU12_RS14975	ACU12_RS14975	NZ_CP011961.1	ACU12_RS14975	GO:0004871;GO:0006935;GO:0007165;GO:0016021	K02660	methyl-accepting chemotaxis protein [Xanthomonas oryzae]	3991.53	7916.26	66.7967	-6.8889	4.0227e-188
gene-ACU12_RS01605	ACU12_RS01605	NZ_CP011961.1	ACU12_RS01605	-	K06867	ankyrin repeat domain-containing protein [Xanthomonas oryzae]	1125	2230.93	19.0785	-6.86956	2.60554e-141
gene-ACU12_RS16905	ACU12_RS16905	NZ_CP011961.1	ACU12_RS16905	GO:0008168;GO:0032259	-	class I SAM-dependent methyltransferase [Xanthomonas oryzae]	119.744	237.441	2.04763	-6.85747	1.71434e-41
gene-ACU12_RS14970	ACU12_RS14970	NZ_CP011961.1	ACU12_RS14970	GO:0000155;GO:0000160;GO:0005737;GO:0006935;GO:0018106;GO:0023014	K06596	Hpt domain-containing protein [Xanthomonas oryzae]	7151.61	14180.4	122.819	-6.85122	3.31446e-199
gene-ACU12_RS13365	ACU12_RS13365	NZ_CP011961.1	nuoI	GO:0005506;GO:0005886;GO:0048038;GO:0050136;GO:0051539;GO:0055114	K00338	NADH-quinone oxidoreductase subunit NuoI [Xanthomonas oryzae]	221.148	438.457	3.8401	-6.83515	9.64591e-64
gene-ACU12_RS10690	ACU12_RS10690	NZ_CP011961.1	ACU12_RS10690	GO:0000155;GO:0000160;GO:0005524;GO:0005737;GO:0006935;GO:0018106;GO:0023014	K03407	chemotaxis protein CheA [Xanthomonas oryzae]	1571	3114.29	27.7114	-6.81228	7.54897e-156
gene-ACU12_RS07710	ACU12_RS07710	NZ_CP011961.1	sucB	GO:0004149;GO:0006099;GO:0033512;GO:0045252	K00658	dihydrolipoyllysine-residue succinyltransferase [Xanthomonas oryzae]	6798.39	13475.9	120.913	-6.80027	3.65517e-196
gene-ACU12_RS10435	ACU12_RS10435	NZ_CP011961.1	flgE	GO:0009425;GO:0071973	K02390	flagellar hook protein FlgE [Xanthomonas oryzae]	14222.9	28179	266.827	-6.72257	2.59226e-130
gene-ACU12_RS06130	ACU12_RS06130	NZ_CP011961.1	ACU12_RS06130	GO:0016021	-	hypothetical protein [Xanthomonas oryzae]	3010.45	5961.96	58.9393	-6.66041	4.34308e-89
gene-ACU12_RS10260	ACU12_RS10260	NZ_CP011961.1	ACU12_RS10260	GO:0003985;GO:0008152	K00632	acetyl-CoA C-acyltransferase [Xanthomonas oryzae]	3808.55	7540.66	76.4346	-6.62432	7.75932e-178
gene-ACU12_RS00100	ACU12_RS00100	NZ_CP011961.1	ACU12_RS00100	GO:0005975;GO:0008810	K01179	glycoside hydrolase family 5 protein [Xanthomonas oryzae]	6052.72	11982.9	122.533	-6.61167	3.70013e-179
gene-ACU12_RS07045	ACU12_RS07045	NZ_CP011961.1	ACU12_RS07045	GO:0006508;GO:0008234	-	C1 family peptidase [Xanthomonas oryzae]	29189.3	57780.9	597.655	-6.59514	4.49722e-202
gene-ACU12_RS05950	ACU12_RS05950	NZ_CP011961.1	ACU12_RS05950	-	-	DUF2235 domain-containing protein [Xanthomonas oryzae]	5233.72	10358.8	108.656	-6.57494	2.5068e-184
gene-ACU12_RS00105	ACU12_RS00105	NZ_CP011961.1	ACU12_RS00105	GO:0005975;GO:0008810	K01179	glycoside hydrolase family 5 protein [Xanthomonas oryzae]	1358.84	2688.66	29.0161	-6.53389	3.01335e-30
gene-ACU12_RS13940	ACU12_RS13940	NZ_CP011961.1	ACU12_RS13940	GO:0016020	-	hypothetical protein [Xanthomonas oryzae]	71.6225	141.685	1.55985	-6.50514	1.4382e-26
gene-ACU12_RS09380	ACU12_RS09380	NZ_CP011961.1	ACU12_RS09380	GO:0004456;GO:0009255	K01690	phosphogluconate dehydratase [Xanthomonas oryzae]	2104.67	4163.39	45.9535	-6.50144	2.39063e-158
gene-ACU12_RS13390	ACU12_RS13390	NZ_CP011961.1	ACU12_RS13390	GO:0005886;GO:0006810;GO:0048038;GO:0050136;GO:0051287;GO:0055114	K00333	NADH-quinone oxidoreductase subunit D [Xanthomonas oryzae]	2514.81	4974.36	55.2675	-6.49194	1.27396e-162
gene-ACU12_RS15665	ACU12_RS15665	NZ_CP011961.1	ACU12_RS15665	GO:0002100;GO:0008251;GO:0097264	-	RHS domain-containing protein [Xanthomonas oryzae]	1386.57	2742.29	30.8534	-6.47381	1.63036e-143
gene-ACU12_RS04645	ACU12_RS04645	NZ_CP011961.1	rpoC	GO:0003677;GO:0003899;GO:0006351	K03046	DNA-directed RNA polymerase subunit beta' [Xanthomonas oryzae]	35432.7	70071.8	793.608	-6.46426	6.35717e-198
gene-ACU12_RS13370	ACU12_RS13370	NZ_CP011961.1	nuoH	GO:0005886;GO:0016021;GO:0016655;GO:0048038;GO:0055114	K00337	NADH-quinone oxidoreductase subunit NuoH [Xanthomonas oryzae]	741.748	1466.77	16.7238	-6.4546	4.99212e-116
gene-ACU12_RS14850	ACU12_RS14850	NZ_CP011961.1	ACU12_RS14850	GO:0004560;GO:0006004	K01206	alpha-L-fucosidase [Xanthomonas oryzae]	603.551	1193.08	14.0234	-6.41071	1.66829e-105
gene-ACU12_RS10535	ACU12_RS10535	NZ_CP011961.1	ACU12_RS10535	-	-	SDR family oxidoreductase [Xanthomonas oryzae]	321.186	634.219	8.15303	-6.2815	3.19485e-76
gene-ACU12_RS15960	ACU12_RS15960	NZ_CP011961.1	ACU12_RS15960	GO:0004190;GO:0005886;GO:0006508;GO:0008168;GO:0016021;GO:0032259	K02654	prepilin peptidase [Xanthomonas oryzae]	128.641	253.971	3.31018	-6.26161	1.52311e-32
gene-ACU12_RS16890	ACU12_RS16890	NZ_CP011961.1	ACU12_RS16890	GO:0004794	K01754	threonine dehydratase [Xanthomonas oryzae]	810.207	1599.51	20.9071	-6.25749	1.3081e-104
gene-ACU12_RS10600	ACU12_RS10600	NZ_CP011961.1	ACU12_RS10600	GO:0009424;GO:0044780	K02414	flagellar hook-length control protein FliK [Xanthomonas oryzae]	1376.54	2717.55	35.5419	-6.25664	3.39074e-137
gene-ACU12_RS01495	ACU12_RS01495	NZ_CP011961.1	ACU12_RS01495	GO:0003871;GO:0008270;GO:0009086;GO:0032259	K00549	methionine synthase [Xanthomonas oryzae]	7360.4	14529.8	190.978	-6.24947	1.38817e-177
gene-ACU12_RS09660	ACU12_RS09660	NZ_CP011961.1	ACU12_RS09660	GO:0016021	-	hypothetical protein [Xanthomonas oryzae]	2285.19	4509.9	60.4818	-6.22045	3.28208e-153
gene-ACU12_RS15975	ACU12_RS15975	NZ_CP011961.1	ACU12_RS15975	GO:0097264	-	RHS repeat protein [Xanthomonas oryzae]	10033.5	19793.2	273.887	-6.17528	1.10216e-178
gene-ACU12_RS17555	ACU12_RS17555	NZ_CP011961.1	ACU12_RS17555	GO:0016740	-	glycoside hydrolase family 99-like domain-containing protein [Xanthomonas oryzae]	1212.6	2392.02	33.1907	-6.1713	7.5241e-87
gene-ACU12_RS10665	ACU12_RS10665	NZ_CP011961.1	flhF	GO:0003924;GO:0005525;GO:0005622;GO:0006614;GO:0044781	K02404	flagellar biosynthesis protein FlhF [Xanthomonas oryzae]	3323.15	6553.51	92.786	-6.14222	2.99838e-28
gene-ACU12_RS03565	ACU12_RS03565	NZ_CP011961.1	ACU12_RS03565	-	-	hypothetical protein [Xanthomonas oryzae]	3857.3	7604.59	110	-6.1113	6.41263e-163
gene-ACU12_RS07820	ACU12_RS07820	NZ_CP011961.1	ACU12_RS07820	GO:0019013	-	DUF2058 family protein [Xanthomonas oryzae]	1246.32	2456.61	36.0357	-6.0911	1.50826e-126
gene-ACU12_RS13385	ACU12_RS13385	NZ_CP011961.1	nuoE	GO:0008137;GO:0022904;GO:0045272;GO:0046872;GO:0051537	K00334	MULTISPECIES: NADH-quinone oxidoreductase subunit NuoE [Xanthomonas]	665.423	1311.6	19.2434	-6.09082	3.95894e-105
gene-ACU12_RS11500	ACU12_RS11500	NZ_CP011961.1	ACU12_RS11500	-	-	hypothetical protein [Xanthomonas oryzae]	171.743	338.477	5.00917	-6.07834	1.81382e-49
gene-ACU12_RS17575	ACU12_RS17575	NZ_CP011961.1	ACU12_RS17575	GO:0005886;GO:0006810;GO:0016021	K09690	ABC transporter permease [Xanthomonas oryzae]	176.067	346.901	5.232	-6.05102	5.23892e-47
gene-ACU12_RS10430	ACU12_RS10430	NZ_CP011961.1	flgD	GO:0044781	K02389	flagellar basal body rod modification protein FlgD [Xanthomonas oryzae]	3224.33	6352.66	95.9894	-6.04834	8.22533e-32
gene-ACU12_RS10990	ACU12_RS10990	NZ_CP011961.1	greA	GO:0003677;GO:0003746;GO:0006414;GO:0032784;GO:0070063	K03624	MULTISPECIES: transcription elongation factor GreA [Xanthomonas]	295.601	582.095	9.10607	-5.99828	1.32988e-69
gene-ACU12_RS14065	ACU12_RS14065	NZ_CP011961.1	ACU12_RS14065	GO:0003723;GO:0004523;GO:0005737;GO:0006401;GO:0030145;GO:0090502	K03470	ribonuclease HII [Xanthomonas oryzae]	253.725	499.408	8.0408	-5.95674	3.57331e-40
gene-ACU12_RS17570	ACU12_RS17570	NZ_CP011961.1	ACU12_RS17570	GO:0005524;GO:0016887	K09691	ABC transporter ATP-binding protein [Xanthomonas oryzae]	2704.13	5321.58	86.6845	-5.93994	8.49651e-149
gene-ACU12_RS03145	ACU12_RS03145	NZ_CP011961.1	hslU	GO:0005524;GO:0006508;GO:0009376;GO:0016887;GO:0043335;GO:0070011	K03667	ATP-dependent protease ATPase subunit HslU [Xanthomonas oryzae]	1742.38	3428.72	56.0403	-5.93506	1.26308e-137
gene-ACU12_RS16520	ACU12_RS16520	NZ_CP011961.1	ACU12_RS16520	GO:0016021	K02664	type 4a pilus biogenesis protein PilO [Xanthomonas oryzae]	930.075	1829.89	30.2558	-5.9184	2.27803e-115
gene-ACU12_RS06135	ACU12_RS06135	NZ_CP011961.1	ACU12_RS06135	GO:0016020	-	hypothetical protein [Xanthomonas oryzae]	746.757	1468.78	24.7322	-5.89208	9.41781e-107
gene-ACU12_RS13345	ACU12_RS13345	NZ_CP011961.1	ACU12_RS13345	GO:0008137;GO:0016021;GO:0042773	K00342	NADH-quinone oxidoreductase subunit M [Xanthomonas oryzae]	611.417	1202.33	20.5008	-5.87401	3.86605e-98
gene-ACU12_RS04335	ACU12_RS04335	NZ_CP011961.1	msrA	GO:0006464;GO:0006979;GO:0008113;GO:0030091;GO:0055114	K07304	peptide-methionine (S)-S-oxide reductase MsrA [Xanthomonas oryzae]	1891.61	3719.4	63.8281	-5.86473	3.00165e-138
gene-ACU12_RS10520	ACU12_RS10520	NZ_CP011961.1	ACU12_RS10520	GO:0003824	-	DegT/DnrJ/EryC1/StrS family aminotransferase [Xanthomonas oryzae]	611.992	1203.22	20.7628	-5.85676	4.1288e-98
gene-ACU12_RS07665	ACU12_RS07665	NZ_CP011961.1	dnaJ	GO:0005524;GO:0005737;GO:0006260;GO:0006457;GO:0008270;GO:0009408;GO:0031072;GO:0051082	K03686	molecular chaperone DnaJ [Xanthomonas oryzae]	4700.37	9240.67	160.062	-5.8513	1.00392e-84
gene-ACU12_RS17805	ACU12_RS17805	NZ_CP011961.1	atpG	GO:0005524;GO:0005886;GO:0042777;GO:0045261;GO:0046933;GO:0046961	K02115	F0F1 ATP synthase subunit gamma [Xanthomonas oryzae]	2528.23	4970.34	86.1213	-5.85083	2.97437e-145
gene-ACU12_RS06020	ACU12_RS06020	NZ_CP011961.1	ACU12_RS06020	-	-	hypothetical protein [Xanthomonas oryzae]	1478.08	2905.29	50.8629	-5.83592	5.38294e-130
gene-ACU12_RS01070	ACU12_RS01070	NZ_CP011961.1	ACU12_RS01070	-	K18375	hypothetical protein [Xanthomonas oryzae]	2379.68	4676.66	82.7093	-5.82128	4.28006e-66
gene-ACU12_RS05260	ACU12_RS05260	NZ_CP011961.1	ACU12_RS05260	GO:0003677;GO:0005737;GO:0043590	K09747	YbaB/EbfC family nucleoid-associated protein [Xanthomonas oryzae]	1549.77	3045.18	54.3609	-5.80782	1.66355e-130
gene-ACU12_RS17550	ACU12_RS17550	NZ_CP011961.1	ACU12_RS17550	GO:0016740	-	glycosyl transferase [Xanthomonas oryzae]	1300.59	2554.07	47.1114	-5.76058	1.48164e-124
gene-ACU12_RS17545	ACU12_RS17545	NZ_CP011961.1	ACU12_RS17545	GO:0008168;GO:0032259	-	class I SAM-dependent methyltransferase [Xanthomonas oryzae]	1761.31	3458.55	64.0604	-5.75459	6.23346e-133
gene-ACU12_RS19140	ACU12_RS19140	NZ_CP011961.1	ACU12_RS19140	GO:0016740	-	glycosyltransferase family 2 protein [Xanthomonas oryzae]	52.3354	102.761	1.90986	-5.74968	9.05751e-19
gene-ACU12_RS11170	ACU12_RS11170	NZ_CP011961.1	hisB	GO:0000105;GO:0004401;GO:0004424;GO:0005737;GO:0016311;GO:0046872	K01089	bifunctional histidinol-phosphatase/imidazoleglycerol-phosphate dehydratase HisB [Xanthomonas oryzae]	1264.56	2481.72	47.3951	-5.71046	2.89086e-122
gene-ACU12_RS21610	ACU12_RS21610	NZ_CP011961.1	ACU12_RS21610	-	-	DUF3304 domain-containing protein [Xanthomonas oryzae]	805.743	1581.13	30.3615	-5.70256	9.06648e-106
gene-ACU12_RS18435	ACU12_RS18435	NZ_CP011961.1	ung	GO:0004844;GO:0005737;GO:0006284	K03648	uracil-DNA glycosylase [Xanthomonas oryzae]	111.313	218.43	4.19691	-5.7017	3.35231e-34
gene-ACU12_RS11925	ACU12_RS11925	NZ_CP011961.1	ACU12_RS11925	GO:0004871;GO:0006935;GO:0007165	-	purine-binding chemotaxis protein CheW [Xanthomonas oryzae]	271.634	532.98	10.2874	-5.69514	7.86312e-64
gene-ACU12_RS05715	ACU12_RS05715	NZ_CP011961.1	ACU12_RS05715	GO:0004096;GO:0006979;GO:0020037;GO:0042744;GO:0046872;GO:0055114;GO:0098869	K03781	catalase [Xanthomonas oryzae]	4922.85	9656.85	188.857	-5.67618	1.07033e-151
gene-ACU12_RS11960	ACU12_RS11960	NZ_CP011961.1	ACU12_RS11960	GO:0009055;GO:0016021;GO:0020037	K00413	cytochrome c1 [Xanthomonas oryzae]	719.302	1410.87	27.7329	-5.66885	7.46497e-97
gene-ACU12_RS23185	ACU12_RS23185	NZ_CP011961.1	ACU12_RS23185	-	-	hypothetical protein [Xanthomonas oryzae]	2011.13	3943.97	78.2854	-5.65476	4.89438e-134
gene-ACU12_RS16510	ACU12_RS16510	NZ_CP011961.1	ACU12_RS16510	GO:0008565;GO:0009279;GO:0009297;GO:0009306;GO:0016021	K02666	type IV pilus secretin PilQ family protein [Xanthomonas oryzae]	6693.09	13121.3	264.886	-5.63039	8.89636e-154
gene-ACU12_RS13945	ACU12_RS13945	NZ_CP011961.1	dapD	GO:0005737;GO:0008666;GO:0009089;GO:0019877	K00674	2,3,4,5-tetrahydropyridine-2,6-dicarboxylate N-succinyltransferase [Xanthomonas oryzae]	478.932	938.881	18.9823	-5.62822	6.11561e-85
gene-ACU12_RS12275	ACU12_RS12275	NZ_CP011961.1	ACU12_RS12275	GO:0016491;GO:0055114	-	FAD-dependent monooxygenase [Xanthomonas oryzae]	4127.92	8091.72	164.119	-5.62363	2.24658e-147
gene-ACU12_RS07705	ACU12_RS07705	NZ_CP011961.1	lpdA	GO:0004148;GO:0005623;GO:0006096;GO:0045454;GO:0050660;GO:0055114	K00382	dihydrolipoyl dehydrogenase [Xanthomonas oryzae]	3451.12	6764.54	137.688	-5.61852	2.76478e-144
gene-ACU12_RS08390	ACU12_RS08390	NZ_CP011961.1	ACU12_RS08390	-	-	hypothetical protein [Xanthomonas oryzae]	2138.15	4190.74	85.5526	-5.61425	2.08866e-133
gene-ACU12_RS04640	ACU12_RS04640	NZ_CP011961.1	rpoB	GO:0003677;GO:0003899;GO:0006351;GO:0032549	K03043	DNA-directed RNA polymerase subunit beta [Xanthomonas oryzae]	28634.1	56115.1	1153.02	-5.60489	5.71884e-161
gene-ACU12_RS10530	ACU12_RS10530	NZ_CP011961.1	ACU12_RS10530	GO:0004315;GO:0006633	K00648	ketoacyl-ACP synthase III [Xanthomonas oryzae]	2653.86	5199.94	107.776	-5.59239	7.06335e-139
gene-ACU12_RS12110	ACU12_RS12110	NZ_CP011961.1	ACU12_RS12110	-	-	hypothetical protein [Xanthomonas oryzae]	1401.09	2744.58	57.6088	-5.57415	1.27544e-121
gene-ACU12_RS08155	ACU12_RS08155	NZ_CP011961.1	genX	GO:0003746;GO:0004824;GO:0005524;GO:0005737;GO:0006414;GO:0006430	K04568	EF-P lysine aminoacylase GenX [Xanthomonas oryzae]	175.912	344.58	7.2435	-5.57201	1.25261e-46
gene-ACU12_RS17560	ACU12_RS17560	NZ_CP011961.1	ACU12_RS17560	-	-	class I SAM-dependent methyltransferase [Xanthomonas oryzae]	763.046	1494.46	31.6344	-5.56198	4.84232e-101
gene-ACU12_RS15670	ACU12_RS15670	NZ_CP011961.1	ACU12_RS15670	-	-	hypothetical protein [Xanthomonas oryzae]	1280.71	2507.99	53.4366	-5.55256	1.33229e-91
gene-ACU12_RS16090	ACU12_RS16090	NZ_CP011961.1	ACU12_RS16090	-	-	hypothetical protein [Xanthomonas oryzae]	2394.57	4688.94	100.208	-5.5482	1.64019e-96
gene-ACU12_RS17810	ACU12_RS17810	NZ_CP011961.1	ACU12_RS17810	GO:0005524;GO:0005886;GO:0015991;GO:0042777;GO:0045261;GO:0046933;GO:0046961	K02111	F0F1 ATP synthase subunit alpha [Xanthomonas oryzae]	6713.71	13142.2	285.234	-5.52592	2.64074e-150
gene-ACU12_RS14235	ACU12_RS14235	NZ_CP011961.1	ACU12_RS14235	GO:0008610	K00574	class I SAM-dependent methyltransferase [Xanthomonas oryzae]	706.619	1383.08	30.1526	-5.51947	1.69131e-97
gene-ACU12_RS14750	ACU12_RS14750	NZ_CP011961.1	ACU12_RS14750	GO:0004872;GO:0006810;GO:0009279;GO:0016021	-	TonB-dependent receptor [Xanthomonas oryzae]	107402	210183	4620.38	-5.50749	7.29331e-159
gene-ACU12_RS11495	ACU12_RS11495	NZ_CP011961.1	ACU12_RS11495	GO:0005524	K07175	PhoH family protein [Xanthomonas oryzae]	2028.97	3970.28	87.651	-5.50133	1.18461e-129
gene-ACU12_RS04805	ACU12_RS04805	NZ_CP011961.1	rplQ	GO:0003735;GO:0006412;GO:0022625	K02879	MULTISPECIES: 50S ribosomal protein L17 [Xanthomonas]	1083.84	2120.84	46.8399	-5.50075	2.67762e-111
gene-ACU12_RS10660	ACU12_RS10660	NZ_CP011961.1	flhA	GO:0009306;GO:0016021;GO:0044780	K02400	flagellar biosynthesis protein FlhA [Xanthomonas oryzae]	917.013	1794.18	39.8511	-5.49256	3.91824e-17
gene-ACU12_RS06090	ACU12_RS06090	NZ_CP011961.1	ACU12_RS06090	-	K11903	MULTISPECIES: type VI secretion system tube protein Hcp [Xanthomonas]	69160.8	135274	3047.62	-5.47206	3.78625e-157
gene-ACU12_RS21645	ACU12_RS21645	NZ_CP011961.1	ACU12_RS21645	-	K11904	type VI secretion system tip protein VgrG [Xanthomonas oryzae]	360.083	704.05	16.1169	-5.44903	6.67718e-71
gene-ACU12_RS17850	ACU12_RS17850	NZ_CP011961.1	lpdA	GO:0004148;GO:0005623;GO:0006096;GO:0045454;GO:0050660;GO:0055114	K00382	dihydrolipoyl dehydrogenase [Xanthomonas oryzae]	1560.33	3050.37	70.2884	-5.43955	2.51538e-121
gene-ACU12_RS19045	ACU12_RS19045	NZ_CP011961.1	ACU12_RS19045	GO:0010181	-	flavodoxin [Xanthomonas oryzae]	318.026	621.703	14.35	-5.4371	1.78814e-48
gene-ACU12_RS14890	ACU12_RS14890	NZ_CP011961.1	ACU12_RS14890	GO:0003824;GO:0005975;GO:0030246	-	GH92 family glycosyl hydrolase [Xanthomonas oryzae]	1026.07	2005.79	46.3556	-5.43528	2.23191e-109
gene-ACU12_RS04720	ACU12_RS04720	NZ_CP011961.1	rpmC	GO:0003735;GO:0006412;GO:0022625	K02904	MULTISPECIES: 50S ribosomal protein L29 [Xanthomonas]	80.3149	156.963	3.66699	-5.41968	1.64304e-22
gene-ACU12_RS07845	ACU12_RS07845	NZ_CP011961.1	ACU12_RS07845	GO:0003824	-	AGE family epimerase/isomerase [Xanthomonas oryzae]	1001.79	1957.41	46.1807	-5.40551	1.31069e-106
gene-ACU12_RS06315	ACU12_RS06315	NZ_CP011961.1	ACU12_RS06315	-	K01337	trypsin-like peptidase domain-containing protein [Xanthomonas oryzae]	43423.4	84843.3	2003.39	-5.40428	1.16235e-153
gene-ACU12_RS09665	ACU12_RS09665	NZ_CP011961.1	ACU12_RS09665	GO:0016021	-	hypothetical protein [Xanthomonas oryzae]	3693.21	7214.18	172.236	-5.38837	6.51582e-137
gene-ACU12_RS10550	ACU12_RS10550	NZ_CP011961.1	ACU12_RS10550	GO:0005506;GO:0016708;GO:0019439;GO:0051537;GO:0055114	-	Rieske 2Fe-2S domain-containing protein [Xanthomonas oryzae]	2540.24	4960.49	119.983	-5.36959	1.70122e-122
gene-ACU12_RS10450	ACU12_RS10450	NZ_CP011961.1	flgH	GO:0003774;GO:0009279;GO:0009427;GO:0071973	K02393	flagellar basal body L-ring protein FlgH [Xanthomonas oryzae]	1993.39	3892.09	94.6959	-5.3611	1.10438e-25
gene-ACU12_RS10675	ACU12_RS10675	NZ_CP011961.1	ACU12_RS10675	GO:0001123;GO:0003677;GO:0003700;GO:0003899;GO:0005737;GO:0006355;GO:0016987;GO:0030435	K02405	MULTISPECIES: RNA polymerase sigma factor FliA [Xanthomonas]	2619.31	5114.03	124.598	-5.35911	7.25834e-59
gene-ACU12_RS09670	ACU12_RS09670	NZ_CP011961.1	ACU12_RS09670	-	-	DUF4123 domain-containing protein [Xanthomonas oryzae]	405.659	791.689	19.6288	-5.33389	1.46722e-33
gene-ACU12_RS01000	ACU12_RS01000	NZ_CP011961.1	ACU12_RS01000	GO:0000287;GO:0008927;GO:0009063;GO:0016052	K08323	D-galactonate dehydratase family protein [Xanthomonas oryzae]	652.338	1272.67	32.0056	-5.31339	6.98454e-90
gene-ACU12_RS10900	ACU12_RS10900	NZ_CP011961.1	ACU12_RS10900	GO:0000155;GO:0000160;GO:0005622;GO:0023014	-	EAL domain-containing protein [Xanthomonas oryzae]	1209.91	2359.73	60.1002	-5.29511	1.52958e-109
gene-ACU12_RS15305	ACU12_RS15305	NZ_CP011961.1	ACU12_RS15305	GO:0004872;GO:0006810;GO:0009279	K02014	TonB-dependent receptor [Xanthomonas oryzae]	9510.72	18547.5	473.965	-5.2903	9.10503e-144
gene-ACU12_RS06280	ACU12_RS06280	NZ_CP011961.1	ACU12_RS06280	GO:0004872;GO:0006810;GO:0009279	-	TonB-dependent receptor [Xanthomonas oryzae]	2325.33	4534.57	116.09	-5.28764	2.76818e-57
gene-ACU12_RS06375	ACU12_RS06375	NZ_CP011961.1	rapZ	GO:0005524;GO:0005525;GO:0016301;GO:0016310	K06958	RNase adapter RapZ [Xanthomonas oryzae]	327.047	637.633	16.4604	-5.27565	1.60127e-65
gene-ACU12_RS17855	ACU12_RS17855	NZ_CP011961.1	ACU12_RS17855	-	-	hypothetical protein [Xanthomonas oryzae]	315.544	615.169	15.9199	-5.27208	5.0411e-64
gene-ACU12_RS06110	ACU12_RS06110	NZ_CP011961.1	tssH	GO:0005524;GO:0006508;GO:0008233	K11907	type VI secretion system ATPase TssH [Xanthomonas oryzae]	2010.96	3920.31	101.609	-5.26987	5.52687e-122
gene-ACU12_RS11825	ACU12_RS11825	NZ_CP011961.1	ACU12_RS11825	GO:0005524;GO:0046872	-	ATP-grasp domain-containing protein [Xanthomonas oryzae]	233.736	455.618	11.854	-5.26438	4.44334e-54
gene-ACU12_RS13510	ACU12_RS13510	NZ_CP011961.1	ACU12_RS13510	GO:0003942;GO:0004073;GO:0005737;GO:0009088;GO:0009089;GO:0009097;GO:0019877;GO:0046983;GO:0050661;GO:0051287;GO:0055114;GO:0071266	K00133	aspartate-semialdehyde dehydrogenase [Xanthomonas oryzae]	830.185	1617.77	42.5943	-5.2472	1.36095e-97
gene-ACU12_RS23845	ACU12_RS23845	NZ_CP011961.1	ACU12_RS23845	-	-	hypothetical protein [Xanthomonas oryzae]	952.72	1856.25	49.1878	-5.23795	6.85019e-102
gene-ACU12_RS10555	ACU12_RS10555	NZ_CP011961.1	ACU12_RS10555	GO:0016746	-	UDP-3-O-(3-hydroxymyristoyl)glucosamine N-acyltransferase [Xanthomonas oryzae]	302.131	588.594	15.6669	-5.23148	3.38395e-62
gene-ACU12_RS17800	ACU12_RS17800	NZ_CP011961.1	atpD	GO:0005524;GO:0005886;GO:0015991;GO:0042777;GO:0045261;GO:0046933	K02112	F0F1 ATP synthase subunit beta [Xanthomonas oryzae]	6873.15	13387.8	358.461	-5.22296	2.66065e-138
gene-ACU12_RS10440	ACU12_RS10440	NZ_CP011961.1	flgF	GO:0030694;GO:0071973	K02391	flagellar basal-body rod protein FlgF [Xanthomonas oryzae]	903.093	1758.85	47.3402	-5.21542	1.64463e-99
gene-ACU12_RS11325	ACU12_RS11325	NZ_CP011961.1	ACU12_RS11325	GO:0000160;GO:0005622;GO:0043565	K15012	response regulator transcription factor [Xanthomonas oryzae]	403.748	786.06	21.437	-5.19646	2.6261e-71
gene-ACU12_RS11180	ACU12_RS11180	NZ_CP011961.1	hisD	GO:0000105;GO:0004399;GO:0008270;GO:0051287;GO:0055114	K00013	histidinol dehydrogenase [Xanthomonas oryzae]	230.588	448.924	12.2513	-5.19546	4.70631e-49
gene-ACU12_RS12205	ACU12_RS12205	NZ_CP011961.1	ACU12_RS12205	GO:0000160;GO:0005622;GO:0008984	K07814	response regulator [Xanthomonas oryzae]	930.006	1809.71	50.302	-5.169	3.05291e-99
gene-ACU12_RS03825	ACU12_RS03825	NZ_CP011961.1	ACU12_RS03825	GO:0005524;GO:0005737;GO:0007049;GO:0008360;GO:0008763;GO:0009252;GO:0051301;GO:0071555	K01924	UDP-N-acetylmuramate--L-alanine ligase [Xanthomonas oryzae]	544.973	1060.2	29.7498	-5.15531	1.59825e-81
gene-ACU12_RS12695	ACU12_RS12695	NZ_CP011961.1	gumH	GO:0000271;GO:0016757	K13657	GDP-mannose:cellobiosyl-diphosphopolyprenol alpha-mannosyltransferase [Xanthomonas oryzae]	369.169	718.104	20.2342	-5.14932	7.25088e-68
gene-ACU12_RS13500	ACU12_RS13500	NZ_CP011961.1	ACU12_RS13500	GO:0051213;GO:0055114	K06996	VOC family protein [Xanthomonas oryzae]	30.0096	58.3742	1.6449	-5.14926	6.86838e-11
gene-ACU12_RS11175	ACU12_RS11175	NZ_CP011961.1	ACU12_RS11175	GO:0000105;GO:0004400;GO:0030170;GO:0080130	K00817	histidinol-phosphate transaminase [Xanthomonas oryzae]	295.647	575.032	16.2629	-5.14399	9.97173e-60
gene-ACU12_RS10685	ACU12_RS10685	NZ_CP011961.1	ACU12_RS10685	GO:0003824;GO:0009288;GO:0050920	K03414	protein phosphatase CheZ [Xanthomonas oryzae]	915.037	1779.39	50.6787	-5.13386	1.28945e-97
gene-ACU12_RS06050	ACU12_RS06050	NZ_CP011961.1	ACU12_RS06050	GO:0016021	-	hypothetical protein [Xanthomonas oryzae]	2708.97	5267.02	150.909	-5.12524	2.04831e-123
gene-ACU12_RS13850	ACU12_RS13850	NZ_CP011961.1	ACU12_RS13850	GO:0004553;GO:0005975	K05349	glycoside hydrolase family 3 C-terminal domain-containing protein [Xanthomonas oryzae]	1401.61	2724.78	78.4357	-5.11848	2.52028e-109
gene-ACU12_RS10080	ACU12_RS10080	NZ_CP011961.1	ACU12_RS10080	-	-	autotransporter-associated beta strand repeat-containing protein [Xanthomonas oryzae]	4156.97	8079.22	234.711	-5.10526	3.05334e-72
gene-ACU12_RS11450	ACU12_RS11450	NZ_CP011961.1	dgoD	GO:0000287;GO:0008869;GO:0009063;GO:0034194	K01684	galactonate dehydratase [Xanthomonas oryzae]	1142.68	2220.82	64.5373	-5.10481	2.82081e-65
gene-ACU12_RS08470	ACU12_RS08470	NZ_CP011961.1	ACU12_RS08470	-	-	nucleotidyltransferase family protein [Xanthomonas oryzae]	644.746	1251.78	37.7159	-5.05266	3.60307e-85
gene-ACU12_RS11155	ACU12_RS11155	NZ_CP011961.1	hisF	GO:0000105;GO:0000107;GO:0005737;GO:0016829	K02500	imidazole glycerol phosphate synthase subunit HisF [Xanthomonas oryzae]	176.477	342.617	10.336	-5.05085	1.72938e-42
gene-ACU12_RS07350	ACU12_RS07350	NZ_CP011961.1	nadD	GO:0004515;GO:0005524;GO:0009435	K00969	nicotinate-nucleotide adenylyltransferase [Xanthomonas oryzae]	34.3278	66.6267	2.02888	-5.03734	6.50708e-12
gene-ACU12_RS16515	ACU12_RS16515	NZ_CP011961.1	ACU12_RS16515	-	K02665	pilus assembly protein PilP [Xanthomonas oryzae]	1063.56	2064.08	63.0428	-5.03302	5.70717e-99
gene-ACU12_RS19995	ACU12_RS19995	NZ_CP011961.1	treS	GO:0003824;GO:0005975	K05343	maltose alpha-D-glucosyltransferase [Xanthomonas oryzae]	1015.81	1971.3	60.3201	-5.03037	1.06744e-87
gene-ACU12_RS01125	ACU12_RS01125	NZ_CP011961.1	ACU12_RS01125	GO:0016301;GO:0016310	K18374	type III secretion protein HrpB2 [Xanthomonas oryzae]	6.05945	11.7553	0.363602	-5.0148	0.00819966
gene-ACU12_RS19135	ACU12_RS19135	NZ_CP011961.1	ACU12_RS19135	GO:0003824;GO:0008152	-	beta-ketoacyl synthase chain length factor [Xanthomonas oryzae]	13.445	26.0709	0.819053	-4.99234	2.27508e-05
gene-ACU12_RS12710	ACU12_RS12710	NZ_CP011961.1	ACU12_RS12710	GO:0016021	K13662	polysaccharide biosynthesis protein GumE [Xanthomonas oryzae]	760.537	1474.33	46.7445	-4.97912	2.80614e-88
gene-ACU12_RS09375	ACU12_RS09375	NZ_CP011961.1	ACU12_RS09375	GO:0008152;GO:0008675;GO:0008700	K01625	bifunctional 4-hydroxy-2-oxoglutarate aldolase/2-dehydro-3-deoxy-phosphogluconate aldolase [Xanthomonas oryzae]	209.807	406.611	13.0027	-4.96677	1.47452e-47
gene-ACU12_RS06885	ACU12_RS06885	NZ_CP011961.1	ACU12_RS06885	-	-	DUF2235 domain-containing protein [Xanthomonas oryzae]	2140.24	4147.49	132.991	-4.96284	2.05383e-113
gene-ACU12_RS09180	ACU12_RS09180	NZ_CP011961.1	ACU12_RS09180	GO:0016021;GO:0055085	K03442	mechanosensitive ion channel [Xanthomonas oryzae]	1294.5	2507.81	81.1975	-4.94885	6.09184e-103
gene-ACU12_RS07925	ACU12_RS07925	NZ_CP011961.1	pstA	GO:0005315;GO:0005887;GO:0035435	K02038	phosphate ABC transporter permease PstA [Xanthomonas oryzae]	231.869	448.994	14.7441	-4.92849	7.58552e-50
gene-ACU12_RS07840	ACU12_RS07840	NZ_CP011961.1	ACU12_RS07840	GO:0016301;GO:0016310;GO:0016773	K00847	carbohydrate kinase [Xanthomonas oryzae]	161.502	312.734	10.27	-4.92843	5.56396e-18
gene-ACU12_RS22220	ACU12_RS22220	NZ_CP011961.1	ACU12_RS22220	GO:0016021	-	PepSY domain-containing protein [Xanthomonas oryzae]	2018.55	3908.18	128.93	-4.92184	2.6424e-56
gene-ACU12_RS03140	ACU12_RS03140	NZ_CP011961.1	hslV	GO:0004298;GO:0005839;GO:0009376;GO:0046872;GO:0051603	K01419	ATP-dependent protease subunit HslV [Xanthomonas oryzae]	172.439	333.856	11.0227	-4.92067	1.15414e-40
gene-ACU12_RS11850	ACU12_RS11850	NZ_CP011961.1	ACU12_RS11850	GO:0004812;GO:0005524;GO:0006418	-	hypothetical protein [Xanthomonas oryzae]	493.774	955.958	31.5912	-4.91935	1.61569e-73
gene-ACU12_RS06100	ACU12_RS06100	NZ_CP011961.1	tssF	-	K11896	type VI secretion system baseplate subunit TssF [Xanthomonas oryzae]	535.793	1037.22	34.3668	-4.91556	1.09583e-76
gene-ACU12_RS14080	ACU12_RS14080	NZ_CP011961.1	ACU12_RS14080	GO:0016021	-	tetratricopeptide repeat protein [Xanthomonas oryzae]	150.674	291.595	9.75201	-4.90212	1.14649e-37
gene-ACU12_RS01165	ACU12_RS01165	NZ_CP011961.1	ACU12_RS01165	-	K18378	hypothetical protein [Xanthomonas oryzae]	4622.02	8944.29	299.751	-4.89913	6.18121e-82
gene-ACU12_RS13340	ACU12_RS13340	NZ_CP011961.1	nuoN	GO:0005886;GO:0006810;GO:0008137;GO:0016021;GO:0042773;GO:0048038	K00343	NADH-quinone oxidoreductase subunit NuoN [Xanthomonas oryzae]	574.168	1110.94	37.3961	-4.89275	4.7107e-78
gene-ACU12_RS18730	ACU12_RS18730	NZ_CP011961.1	ctaD	GO:0004129;GO:0005506;GO:0005507;GO:0005886;GO:0006119;GO:0009060;GO:0016021;GO:0020037;GO:0022900;GO:0070469;GO:1902600	K02274	cytochrome c oxidase subunit I [Xanthomonas oryzae]	1338.87	2589.79	87.9478	-4.88004	1.1249e-101
gene-ACU12_RS12940	ACU12_RS12940	NZ_CP011961.1	ACU12_RS12940	GO:0016020	-	hypothetical protein [Xanthomonas oryzae]	1483.43	2868.89	97.9623	-4.87212	2.66571e-103
gene-ACU12_RS22155	ACU12_RS22155	NZ_CP011961.1	ACU12_RS22155	-	-	hypothetical protein [Xanthomonas oryzae]	1423.33	2752.58	94.0842	-4.87069	6.86072e-103
gene-ACU12_RS09390	ACU12_RS09390	NZ_CP011961.1	ACU12_RS09390	GO:0004340;GO:0005524;GO:0005737;GO:0006096;GO:0051156	K00845	glucokinase [Xanthomonas oryzae]	397.75	769.076	26.4231	-4.86326	3.20087e-66
gene-ACU12_RS07720	ACU12_RS07720	NZ_CP011961.1	ACU12_RS07720	GO:0008080	-	GNAT family N-acetyltransferase [Xanthomonas oryzae]	84.7291	163.807	5.65132	-4.85726	8.3156e-24
gene-ACU12_RS06380	ACU12_RS06380	NZ_CP011961.1	ACU12_RS06380	GO:0000155;GO:0000160;GO:0000287;GO:0004674;GO:0004712;GO:0005524;GO:0005829;GO:0006109;GO:0023014	K06023	HPr kinase/phosphorylase [Xanthomonas oryzae]	417.348	806.719	27.9761	-4.8498	1.75006e-67
gene-ACU12_RS17615	ACU12_RS17615	NZ_CP011961.1	maiA	GO:0005737;GO:0009072;GO:0016853	K01800	maleylacetoacetate isomerase [Xanthomonas oryzae]	312.36	603.778	20.9432	-4.84946	2.96325e-45
gene-ACU12_RS08570	ACU12_RS08570	NZ_CP011961.1	ACU12_RS08570	GO:0016114;GO:0019288;GO:0050518	K00991	2-C-methyl-D-erythritol 4-phosphate cytidylyltransferase [Xanthomonas oryzae]	73.1183	141.321	4.91595	-4.84536	1.18949e-21
gene-ACU12_RS17460	ACU12_RS17460	NZ_CP011961.1	ACU12_RS17460	GO:0000271;GO:0004475;GO:0016853	K16011	mannose-1-phosphate guanylyltransferase/mannose-6-phosphate isomerase [Xanthomonas oryzae]	2645	5111.67	178.33	-4.84117	5.51661e-113
gene-ACU12_RS23685	ACU12_RS23685	NZ_CP011961.1	ACU12_RS23685	-	-	hypothetical protein [Xanthomonas oryzae]	524.95	1014.2	35.6968	-4.82841	2.18919e-50
gene-ACU12_RS06030	ACU12_RS06030	NZ_CP011961.1	ACU12_RS06030	-	K11904	type VI secretion system tip protein VgrG [Xanthomonas oryzae]	16.5951	32.0466	1.14353	-4.80861	4.07615e-06
gene-ACU12_RS19890	ACU12_RS19890	NZ_CP011961.1	egtD	-	-	L-histidine N(alpha)-methyltransferase [Xanthomonas oryzae]	487.683	941.614	33.7524	-4.80207	3.02903e-59
gene-ACU12_RS04505	ACU12_RS04505	NZ_CP011961.1	ACU12_RS04505	GO:0005623;GO:0016209;GO:0016491;GO:0045454;GO:0055114;GO:0098869	-	TlpA family protein disulfide reductase [Xanthomonas oryzae]	176.916	341.433	12.3989	-4.78332	2.67742e-40
gene-ACU12_RS14225	ACU12_RS14225	NZ_CP011961.1	ACU12_RS14225	GO:0016491;GO:0055114	K06954	FAD-dependent oxidoreductase [Xanthomonas oryzae]	351.226	677.834	24.6184	-4.78312	8.30741e-61
gene-ACU12_RS17795	ACU12_RS17795	NZ_CP011961.1	ACU12_RS17795	GO:0005524;GO:0005886;GO:0042777;GO:0045261;GO:0046933;GO:0046961	K02114	F0F1 ATP synthase subunit epsilon [Xanthomonas oryzae]	293.483	566.231	20.7356	-4.77121	3.164e-55
gene-ACU12_RS00255	ACU12_RS00255	NZ_CP011961.1	ACU12_RS00255	GO:0004872;GO:0006810;GO:0016020;GO:0030246	-	TonB-dependent receptor [Xanthomonas oryzae]	8104.68	15634	575.32	-4.76418	3.77562e-122
gene-ACU12_RS10620	ACU12_RS10620	NZ_CP011961.1	fliO	GO:0005886;GO:0009425;GO:0016021;GO:0044781	K02418	flagellar biosynthetic protein FliO [Xanthomonas oryzae]	658.63	1270.23	47.0342	-4.75523	3.84391e-20
gene-ACU12_RS17490	ACU12_RS17490	NZ_CP011961.1	ACU12_RS17490	GO:0009055;GO:0050660	K03522	electron transfer flavoprotein subunit alpha/FixB family protein [Xanthomonas oryzae]	1167.5	2251.36	83.6356	-4.75053	4.09528e-95
gene-ACU12_RS09430	ACU12_RS09430	NZ_CP011961.1	ACU12_RS09430	GO:0006099;GO:0008177;GO:0009055;GO:0046872;GO:0051537;GO:0051538;GO:0051539	K00240	MULTISPECIES: succinate dehydrogenase iron-sulfur subunit [Xanthomonas]	4492.63	8661.44	323.822	-4.74133	1.10411e-116
gene-ACU12_RS18715	ACU12_RS18715	NZ_CP011961.1	ACU12_RS18715	GO:0004129;GO:0005886;GO:0016021;GO:0019646;GO:1902600	K02276	cytochrome c oxidase subunit 3 [Xanthomonas oryzae]	217.771	419.815	15.7264	-4.73849	3.56782e-46
gene-ACU12_RS04200	ACU12_RS04200	NZ_CP011961.1	ACU12_RS04200	GO:0006744;GO:0016709;GO:0055114;GO:0071949	K03184	UbiH/UbiF family hydroxylase [Xanthomonas oryzae]	314.049	605.361	22.7373	-4.73466	8.54988e-57
gene-ACU12_RS00250	ACU12_RS00250	NZ_CP011961.1	ACU12_RS00250	GO:0004872;GO:0006810;GO:0016020;GO:0030246	-	TonB-dependent receptor [Xanthomonas oryzae]	6301.07	12144	458.15	-4.72828	1.87971e-119
gene-ACU12_RS12685	ACU12_RS12685	NZ_CP011961.1	ACU12_RS12685	GO:0016021	K03328	lipopolysaccharide biosynthesis protein [Xanthomonas oryzae]	200.172	385.782	14.5625	-4.72745	3.52998e-29
gene-ACU12_RS06825	ACU12_RS06825	NZ_CP011961.1	ACU12_RS06825	-	-	DUF3304 domain-containing protein [Xanthomonas oryzae]	1505.2	2900.82	109.584	-4.72634	3.82046e-100
gene-ACU12_RS12260	ACU12_RS12260	NZ_CP011961.1	ACU12_RS12260	GO:0005351;GO:0005886;GO:0009401;GO:0015755;GO:0015992;GO:0016021;GO:0022877;GO:0034219	K02770	PTS transporter subunit EIIC [Xanthomonas oryzae]	454.311	875.201	33.4203	-4.71082	2.73972e-51
gene-ACU12_RS16525	ACU12_RS16525	NZ_CP011961.1	ACU12_RS16525	GO:0016021	K02663	PilN domain-containing protein [Xanthomonas oryzae]	3555.82	6849.36	262.269	-4.70685	5.71211e-59
gene-ACU12_RS19385	ACU12_RS19385	NZ_CP011961.1	ACU12_RS19385	-	-	DUF885 family protein [Xanthomonas oryzae]	2272.24	4376.82	167.657	-4.7063	4.43642e-107
gene-ACU12_RS13970	ACU12_RS13970	NZ_CP011961.1	ACU12_RS13970	GO:0005215;GO:0006810;GO:0016020	K07347	fimbrial biogenesis outer membrane usher protein [Xanthomonas oryzae]	327.578	630.687	24.4686	-4.68792	3.59105e-57
gene-ACU12_RS10255	ACU12_RS10255	NZ_CP011961.1	ACU12_RS10255	GO:0003857;GO:0006635	K07516	3-hydroxyacyl-CoA dehydrogenase/enoyl-CoA hydratase family protein [Xanthomonas oryzae]	3189.48	6137.98	240.984	-4.67075	1.26256e-110
gene-ACU12_RS00375	ACU12_RS00375	NZ_CP011961.1	dkgB	GO:0050580;GO:0055114	K06222	2,5-didehydrogluconate reductase DkgB [Xanthomonas oryzae]	255.541	491.544	19.538	-4.65297	5.71924e-50
gene-ACU12_RS12050	ACU12_RS12050	NZ_CP011961.1	ACU12_RS12050	GO:0005215;GO:0006810;GO:0008289;GO:0009279;GO:0016021	K18300	efflux transporter outer membrane subunit [Xanthomonas oryzae]	34.3155	65.9939	2.63707	-4.64533	7.43986e-11
gene-ACU12_RS14855	ACU12_RS14855	NZ_CP011961.1	ACU12_RS14855	GO:0004568;GO:0005975;GO:0006032	-	glycosyl hydrolase [Xanthomonas oryzae]	367.54	706.771	28.309	-4.64191	3.49596e-60
gene-ACU12_RS02280	ACU12_RS02280	NZ_CP011961.1	purD	GO:0000287;GO:0004637;GO:0005524;GO:0006189;GO:0009113;GO:0030145	K01945	phosphoribosylamine--glycine ligase [Xanthomonas oryzae]	333.526	641.36	25.6921	-4.64174	4.4678e-57
gene-ACU12_RS02015	ACU12_RS02015	NZ_CP011961.1	ACU12_RS02015	GO:0005975;GO:0016021;GO:0016868	K15778	phosphomannomutase [Xanthomonas oryzae]	1079.51	2075.84	83.1756	-4.6414	1.97879e-90
gene-ACU12_RS06105	ACU12_RS06105	NZ_CP011961.1	tssG	-	K11895	type VI secretion system baseplate subunit TssG [Xanthomonas oryzae]	267.729	514.793	20.6641	-4.63879	1.07181e-50
gene-ACU12_RS03795	ACU12_RS03795	NZ_CP011961.1	ACU12_RS03795	GO:0008658;GO:0051301	K03587	penicillin-binding protein 2 [Xanthomonas oryzae]	925.005	1778.38	71.6317	-4.63382	6.48343e-86
gene-ACU12_RS11820	ACU12_RS11820	NZ_CP011961.1	sbnB	-	-	2,3-diaminopropionate biosynthesis protein SbnB [Xanthomonas oryzae]	774.037	1488.07	60.0002	-4.63233	3.91264e-81
gene-ACU12_RS09100	ACU12_RS09100	NZ_CP011961.1	guaA	GO:0003922;GO:0005524;GO:0006177;GO:0006541;GO:0016462	K01951	glutamine-hydrolyzing GMP synthase [Xanthomonas oryzae]	891.303	1713.44	69.1652	-4.63071	4.3896e-68
gene-ACU12_RS19680	ACU12_RS19680	NZ_CP011961.1	ACU12_RS19680	GO:0004367;GO:0005975;GO:0006650;GO:0008654;GO:0009331;GO:0036439;GO:0046167;GO:0046168;GO:0047952;GO:0051287;GO:0055114	K00057	NAD(P)-dependent glycerol-3-phosphate dehydrogenase [Xanthomonas oryzae]	775.972	1491.71	60.2331	-4.63027	4.95268e-81
gene-ACU12_RS08410	ACU12_RS08410	NZ_CP011961.1	ACU12_RS08410	-	-	hypothetical protein [Xanthomonas oryzae]	63.9969	123.005	4.98905	-4.62381	3.56125e-15
gene-ACU12_RS09935	ACU12_RS09935	NZ_CP011961.1	ACU12_RS09935	GO:0016491;GO:0046872;GO:0055114	-	isopenicillin N synthase family oxygenase [Xanthomonas oryzae]	1648.67	3168.34	129.011	-4.61817	6.89772e-99
gene-ACU12_RS15965	ACU12_RS15965	NZ_CP011961.1	ACU12_RS15965	GO:0004140;GO:0005524;GO:0005737;GO:0015937;GO:0016310	K00859	dephospho-CoA kinase [Xanthomonas oryzae]	135.508	260.399	10.617	-4.61628	7.46843e-33
gene-ACU12_RS10625	ACU12_RS10625	NZ_CP011961.1	fliP	GO:0005886;GO:0009306;GO:0009425;GO:0016021;GO:0044781	K02419	flagellar type III secretion system pore protein FliP [Xanthomonas oryzae]	237.393	455.901	18.8853	-4.59339	6.51557e-47
gene-ACU12_RS14865	ACU12_RS14865	NZ_CP011961.1	ACU12_RS14865	GO:0004553;GO:0005975	K01192	glycoside hydrolase family 2 protein [Xanthomonas oryzae]	1121.65	2153.81	89.4892	-4.58903	1.31258e-89
gene-ACU12_RS03805	ACU12_RS03805	NZ_CP011961.1	murF	GO:0005524;GO:0005737;GO:0007049;GO:0008360;GO:0009252;GO:0047480;GO:0051301;GO:0071555	K01929	UDP-N-acetylmuramoyl-tripeptide--D-alanyl-D-alanine ligase [Xanthomonas oryzae]	170.179	326.648	13.7095	-4.57449	6.8766e-38
gene-ACU12_RS17350	ACU12_RS17350	NZ_CP011961.1	ACU12_RS17350	GO:0016021	-	hypothetical protein [Xanthomonas oryzae]	25.4985	48.9358	2.06122	-4.56932	1.50573e-08
gene-ACU12_RS17220	ACU12_RS17220	NZ_CP011961.1	ACU12_RS17220	GO:0004872;GO:0005506;GO:0009279;GO:0015891	K02014	TonB-dependent receptor [Xanthomonas oryzae]	406.838	780.656	33.0192	-4.56331	7.02577e-62
gene-ACU12_RS16085	ACU12_RS16085	NZ_CP011961.1	ACU12_RS16085	GO:0016788	-	hypothetical protein [Xanthomonas oryzae]	2276.46	4367.81	185.114	-4.56042	3.12003e-102
gene-ACU12_RS15090	ACU12_RS15090	NZ_CP011961.1	ACU12_RS15090	GO:0004872;GO:0006810;GO:0009279	-	TonB-dependent receptor [Xanthomonas oryzae]	6127.99	11756	500.016	-4.55527	9.07077e-113
gene-ACU12_RS10445	ACU12_RS10445	NZ_CP011961.1	flgG	GO:0009426;GO:0071973	K02392	flagellar basal-body rod protein FlgG [Xanthomonas oryzae]	6078.35	11659.9	496.786	-4.55279	9.27436e-22
gene-ACU12_RS18015	ACU12_RS18015	NZ_CP011961.1	msrB	GO:0006979;GO:0008270;GO:0030091;GO:0033743;GO:0055114	K07305	peptide-methionine (R)-S-oxide reductase MsrB [Xanthomonas oryzae]	858.658	1646.58	70.7341	-4.54093	4.12478e-41
gene-ACU12_RS17245	ACU12_RS17245	NZ_CP011961.1	ACU12_RS17245	GO:0016021	K02463	hypothetical protein [Xanthomonas oryzae]	121.772	233.475	10.0697	-4.53518	9.98529e-30
gene-ACU12_RS01225	ACU12_RS01225	NZ_CP011961.1	ACU12_RS01225	GO:0003844;GO:0004553;GO:0005978;GO:0043169	K00700	1,4-alpha-glucan branching enzyme [Xanthomonas oryzae]	503.633	965.59	41.6764	-4.53411	3.07093e-67
gene-ACU12_RS03865	ACU12_RS03865	NZ_CP011961.1	secA	GO:0005524;GO:0005737;GO:0005886;GO:0006605;GO:0017038;GO:0046872;GO:0065002	K03070	preprotein translocase subunit SecA [Xanthomonas oryzae]	6272.24	12023.3	521.217	-4.5278	1.13588e-111
gene-ACU12_RS06095	ACU12_RS06095	NZ_CP011961.1	tssE	-	K11897	type VI secretion system baseplate subunit TssE [Xanthomonas oryzae]	527.973	1011.93	44.0188	-4.52284	4.74752e-69
gene-ACU12_RS11160	ACU12_RS11160	NZ_CP011961.1	hisA	GO:0000105;GO:0003949;GO:0005737	K01814	1-(5-phosphoribosyl)-5-[(5-phosphoribosylamino)methylideneamino]imidazole-4-carboxamide isomerase [Xanthomonas oryzae]	158.813	304.359	13.2676	-4.51979	1.12336e-35
gene-ACU12_RS19105	ACU12_RS19105	NZ_CP011961.1	ACU12_RS19105	GO:0004345;GO:0006006;GO:0006098;GO:0050661;GO:0055114	K00036	glucose-6-phosphate dehydrogenase [Xanthomonas oryzae]	693.068	1328.05	58.0884	-4.51491	3.04116e-39
gene-ACU12_RS17470	ACU12_RS17470	NZ_CP011961.1	rfbC	GO:0008830	K01790	dTDP-4-dehydrorhamnose 3,5-epimerase [Xanthomonas oryzae]	853.7	1635.7	71.7009	-4.51177	1.0726e-81
gene-ACU12_RS03830	ACU12_RS03830	NZ_CP011961.1	ACU12_RS03830	GO:0000287;GO:0005524;GO:0005737;GO:0008360;GO:0008716;GO:0009252;GO:0030145;GO:0071555	K01921	D-alanine--D-alanine ligase [Xanthomonas oryzae]	252.018	482.798	21.2383	-4.50668	3.88988e-47
gene-ACU12_RS17360	ACU12_RS17360	NZ_CP011961.1	ACU12_RS17360	GO:0002161;GO:0004832;GO:0005524;GO:0005737;GO:0006438;GO:0006450	K01873	valine--tRNA ligase [Xanthomonas oryzae]	3022.23	5789.52	254.93	-4.50527	9.24186e-105
gene-ACU12_RS08780	ACU12_RS08780	NZ_CP011961.1	ACU12_RS08780	GO:0008152;GO:0008777	K01438	acetylornithine deacetylase [Xanthomonas oryzae]	686.444	1314.86	58.03	-4.50196	3.22221e-32
gene-ACU12_RS08455	ACU12_RS08455	NZ_CP011961.1	ACU12_RS08455	GO:0008168;GO:0032259	K02169	class I SAM-dependent methyltransferase [Xanthomonas oryzae]	126.157	241.555	10.7591	-4.48872	1.2025e-29
gene-ACU12_RS11965	ACU12_RS11965	NZ_CP011961.1	ACU12_RS11965	GO:0006122;GO:0008121;GO:0009055;GO:0045275;GO:1902600	K00412	cytochrome bc complex cytochrome b subunit [Xanthomonas oryzae]	630.471	1206.6	54.344	-4.47268	3.54439e-72
gene-ACU12_RS06085	ACU12_RS06085	NZ_CP011961.1	tssC	-	K11900	type VI secretion system contractile sheath large subunit [Xanthomonas oryzae]	19686.7	37672.3	1701.22	-4.46886	6.4901e-114
gene-ACU12_RS05580	ACU12_RS05580	NZ_CP011961.1	ACU12_RS05580	GO:0003677;GO:0006306;GO:0008170	K03427	SAM-dependent DNA methyltransferase [Xanthomonas oryzae]	845.819	1618.35	73.2858	-4.46485	5.66388e-80
gene-ACU12_RS17475	ACU12_RS17475	NZ_CP011961.1	rfbA	GO:0008879;GO:0045226;GO:0046872	K00973	glucose-1-phosphate thymidylyltransferase RfbA [Xanthomonas oryzae]	1141.32	2183.3	99.3464	-4.4579	9.3974e-45
gene-ACU12_RS10615	ACU12_RS10615	NZ_CP011961.1	fliN	GO:0003774;GO:0005886;GO:0006935;GO:0009425;GO:0071973	K02417	flagellar motor switch protein FliN [Xanthomonas oryzae]	63.8792	122.136	5.62277	-4.44106	1.16744e-17
gene-ACU12_RS02275	ACU12_RS02275	NZ_CP011961.1	ACU12_RS02275	GO:0005524	-	AAA family ATPase [Xanthomonas oryzae]	3986.6	7618.1	355.101	-4.42313	8.39286e-105
gene-ACU12_RS06295	ACU12_RS06295	NZ_CP011961.1	ACU12_RS06295	GO:0000166;GO:0016491;GO:0055114	K14266	tryptophan 7-halogenase [Xanthomonas oryzae]	220.244	420.854	19.635	-4.42182	3.52006e-43
gene-ACU12_RS03800	ACU12_RS03800	NZ_CP011961.1	ACU12_RS03800	GO:0000287;GO:0005524;GO:0005737;GO:0007049;GO:0008360;GO:0008765;GO:0009252;GO:0051301;GO:0071555	K01928	UDP-N-acetylmuramoyl-L-alanyl-D-glutamate--2,6-diaminopimelate ligase [Xanthomonas oryzae]	166.979	319.067	14.89	-4.42145	1.42024e-35
gene-ACU12_RS10725	ACU12_RS10725	NZ_CP011961.1	ACU12_RS10725	-	-	AAA family ATPase [Xanthomonas oryzae]	3271.68	6250.77	292.595	-4.41706	1.56974e-102
gene-ACU12_RS05920	ACU12_RS05920	NZ_CP011961.1	tagF	-	K11890	type VI secretion system-associated protein TagF [Xanthomonas oryzae]	280.303	535.274	25.3315	-4.40128	1.92788e-48
gene-ACU12_RS00045	ACU12_RS00045	NZ_CP011961.1	exbB	GO:0008565;GO:0015031;GO:0016021	K03561	TonB-system energizer ExbB [Xanthomonas oryzae]	2160.38	4124.88	195.892	-4.39622	8.67595e-96
gene-ACU12_RS08385	ACU12_RS08385	NZ_CP011961.1	ACU12_RS08385	GO:0009055;GO:0020037	K08738	c-type cytochrome [Xanthomonas oryzae]	152.809	291.761	13.8571	-4.39609	1.86457e-33
gene-ACU12_RS07965	ACU12_RS07965	NZ_CP011961.1	nth	GO:0003677;GO:0003906;GO:0006284;GO:0019104;GO:0046872;GO:0051539;GO:0090305	K10773	endonuclease III [Xanthomonas oryzae]	325.294	621.017	29.5713	-4.39236	1.2203e-52
gene-ACU12_RS08365	ACU12_RS08365	NZ_CP011961.1	ACU12_RS08365	GO:0004252;GO:0006508	-	S8 family serine peptidase [Xanthomonas oryzae]	311.944	595.436	28.4533	-4.38728	2.04795e-51
gene-ACU12_RS16230	ACU12_RS16230	NZ_CP011961.1	ACU12_RS16230	GO:0004604;GO:0005737;GO:0019379;GO:0070814	K00390	phosphoadenylyl-sulfate reductase [Xanthomonas oryzae]	942.201	1798.24	86.1627	-4.38338	6.54852e-80
gene-ACU12_RS15695	ACU12_RS15695	NZ_CP011961.1	cyoB	GO:0004129;GO:0005506;GO:0009060;GO:0016021;GO:0016682;GO:0020037;GO:0070469;GO:1902600	K02298	cytochrome o ubiquinol oxidase subunit I [Xanthomonas oryzae]	8720.56	16640.6	800.546	-4.37758	1.21467e-107
gene-ACU12_RS10880	ACU12_RS10880	NZ_CP011961.1	ACU12_RS10880	GO:0004871;GO:0007165;GO:0016021	K03406	MCP four helix bundle domain-containing protein [Xanthomonas oryzae]	3579.61	6829.9	329.317	-4.37432	1.01733e-101
gene-ACU12_RS00245	ACU12_RS00245	NZ_CP011961.1	ACU12_RS00245	GO:0000166;GO:0016491;GO:0055114	K14266	tryptophan 7-halogenase [Xanthomonas oryzae]	360.971	688.66	33.2828	-4.37094	1.75942e-55
gene-ACU12_RS08565	ACU12_RS08565	NZ_CP011961.1	ftsB	GO:0005887;GO:0032153;GO:0043093	K05589	cell division protein FtsB [Xanthomonas oryzae]	107.596	205.27	9.92133	-4.37084	2.07098e-10
gene-ACU12_RS19775	ACU12_RS19775	NZ_CP011961.1	ntrC	GO:0000156;GO:0000160;GO:0005524;GO:0005622;GO:0006355;GO:0006808;GO:0008134;GO:0043565	K07712	nitrogen regulation protein NR(I) [Xanthomonas oryzae]	446.525	851.816	41.2351	-4.3686	5.65805e-61
gene-ACU12_RS12690	ACU12_RS12690	NZ_CP011961.1	ACU12_RS12690	GO:0016757	K13658	glycosyltransferase [Xanthomonas oryzae]	375.055	715.447	34.6634	-4.36736	8.87737e-56
gene-ACU12_RS13515	ACU12_RS13515	NZ_CP011961.1	ACU12_RS13515	GO:0016616;GO:0051287;GO:0055114	K00090	D-glycerate dehydrogenase [Xanthomonas oryzae]	62.6415	119.468	5.8149	-4.36073	5.5076e-14
gene-ACU12_RS15660	ACU12_RS15660	NZ_CP011961.1	ACU12_RS15660	-	-	SMI1/KNR4 family protein [Xanthomonas oryzae]	2267.78	4324.88	210.671	-4.35959	4.25758e-50
gene-ACU12_RS12530	ACU12_RS12530	NZ_CP011961.1	ACU12_RS12530	-	-	DUF885 family protein [Xanthomonas oryzae]	499.324	952.228	46.4195	-4.3585	2.3601e-21
gene-ACU12_RS19230	ACU12_RS19230	NZ_CP011961.1	ACU12_RS19230	-	K18240	xanthomonadin biosynthesis pteridine-dependent deoxygenase like protein [Xanthomonas oryzae]	318.708	607.734	29.6808	-4.35584	3.73507e-52
gene-ACU12_RS11855	ACU12_RS11855	NZ_CP011961.1	ACU12_RS11855	GO:0005524;GO:0046872	-	ATP-grasp domain-containing protein [Xanthomonas oryzae]	1184.36	2258.28	110.445	-4.35382	5.11844e-61
gene-ACU12_RS03840	ACU12_RS03840	NZ_CP011961.1	ftsA	GO:0008360;GO:0009898;GO:0032153;GO:0043093	K03590	MULTISPECIES: cell division protein FtsA [Xanthomonas]	290.019	552.929	27.109	-4.35025	8.5983e-49
gene-ACU12_RS08990	ACU12_RS08990	NZ_CP011961.1	ACU12_RS08990	GO:0005886;GO:0006810;GO:0016021	K02025	sugar ABC transporter permease [Xanthomonas oryzae]	78.4714	149.607	7.33535	-4.35017	3.13141e-12
gene-ACU12_RS06140	ACU12_RS06140	NZ_CP011961.1	ACU12_RS06140	GO:0016021	-	hypothetical protein [Xanthomonas oryzae]	636.481	1213.26	59.7026	-4.34495	8.53356e-60
gene-ACU12_RS05785	ACU12_RS05785	NZ_CP011961.1	ACU12_RS05785	GO:0008152;GO:0008484;GO:0016021	K03760	phosphoethanolamine transferase [Xanthomonas oryzae]	963.769	1836.9	90.6419	-4.34095	2.56618e-79
gene-ACU12_RS15840	ACU12_RS15840	NZ_CP011961.1	ACU12_RS15840	-	-	hypothetical protein [Xanthomonas oryzae]	689.033	1312.48	65.5844	-4.3228	3.16395e-71
gene-ACU12_RS01985	ACU12_RS01985	NZ_CP011961.1	ACU12_RS01985	-	-	hypothetical protein [Xanthomonas oryzae]	16.785	31.971	1.59898	-4.32154	1.03333e-05
gene-ACU12_RS06995	ACU12_RS06995	NZ_CP011961.1	ACU12_RS06995	GO:0006479;GO:0008983	K00575	protein-glutamate O-methyltransferase CheR [Xanthomonas oryzae]	392.75	747.927	37.5716	-4.31518	8.49039e-57
gene-ACU12_RS17425	ACU12_RS17425	NZ_CP011961.1	ACU12_RS17425	-	K18480	membrane integrity-associated transporter subunit PqiC [Xanthomonas oryzae]	353.998	674.031	33.9641	-4.31073	7.30712e-54
gene-ACU12_RS15835	ACU12_RS15835	NZ_CP011961.1	ACU12_RS15835	GO:0004872;GO:0006810;GO:0009279	K02014	TonB-dependent receptor [Xanthomonas oryzae]	16197.5	30836.4	1558.7	-4.30622	6.07109e-107
gene-ACU12_RS13965	ACU12_RS13965	NZ_CP011961.1	ACU12_RS13965	GO:0030288;GO:0071555	K07346	molecular chaperone [Xanthomonas oryzae]	337.485	642.149	32.822	-4.29017	5.13024e-52
gene-ACU12_RS00370	ACU12_RS00370	NZ_CP011961.1	ACU12_RS00370	GO:0008270;GO:0016491;GO:0055114	K23256	NADP-dependent oxidoreductase [Xanthomonas oryzae]	705.672	1342.5	68.8457	-4.28541	2.7091e-71
gene-ACU12_RS12115	ACU12_RS12115	NZ_CP011961.1	ACU12_RS12115	GO:0016788	-	hypothetical protein [Xanthomonas oryzae]	742.335	1412.14	72.5279	-4.28321	1.52028e-71
gene-ACU12_RS10730	ACU12_RS10730	NZ_CP011961.1	ACU12_RS10730	GO:0004872;GO:0006810;GO:0009279	-	TonB-dependent receptor [Xanthomonas oryzae]	5921.6	11259.9	583.264	-4.27091	5.56996e-102
gene-ACU12_RS12200	ACU12_RS12200	NZ_CP011961.1	ACU12_RS12200	GO:0000155;GO:0000160;GO:0005524;GO:0005622;GO:0006355;GO:0016021;GO:0018106;GO:0023014	-	response regulator [Xanthomonas oryzae]	1283.32	2439.47	127.174	-4.26169	1.84304e-83
gene-ACU12_RS10545	ACU12_RS10545	NZ_CP011961.1	ACU12_RS10545	GO:0016746	-	acetyltransferase [Xanthomonas oryzae]	102.068	193.987	10.1479	-4.2567	2.43962e-24
gene-ACU12_RS08360	ACU12_RS08360	NZ_CP011961.1	ccsA	GO:0015232;GO:0015886;GO:0016021;GO:0016829;GO:0017004;GO:0020037	K02195	cytochrome c biogenesis protein CcsA [Xanthomonas oryzae]	25.9791	49.3671	2.59114	-4.25189	7.72914e-08
gene-ACU12_RS19430	ACU12_RS19430	NZ_CP011961.1	ACU12_RS19430	GO:0005215;GO:0005886;GO:0016021;GO:0055085	K14393	cation acetate symporter [Xanthomonas oryzae]	452.495	859.368	45.6227	-4.23545	2.06645e-28
gene-ACU12_RS09985	ACU12_RS09985	NZ_CP011961.1	ACU12_RS09985	GO:0016021	-	hypothetical protein [Xanthomonas oryzae]	1708.13	3242.85	173.415	-4.22496	2.13709e-70
gene-ACU12_RS03440	ACU12_RS03440	NZ_CP011961.1	ACU12_RS03440	GO:0003677;GO:0003700;GO:0006355	K02529	LacI family DNA-binding transcriptional regulator [Xanthomonas oryzae]	503.053	954.749	51.3569	-4.21649	4.05473e-61
gene-ACU12_RS15680	ACU12_RS15680	NZ_CP011961.1	ACU12_RS15680	GO:0004177;GO:0006508	-	M61 family metallopeptidase [Xanthomonas oryzae]	3206.21	6082.54	329.887	-4.20463	1.49118e-94
gene-ACU12_RS10235	ACU12_RS10235	NZ_CP011961.1	pilW	-	K02656	type IV pilus biogenesis/stability protein PilW [Xanthomonas oryzae]	804.159	1524.99	83.3242	-4.19392	7.47783e-72
gene-ACU12_RS23770	ACU12_RS23770	NZ_CP011961.1	ACU12_RS23770	-	-	hypothetical protein [Xanthomonas oryzae]	1746.95	3312.22	181.671	-4.1884	8.27775e-87
gene-ACU12_RS16300	ACU12_RS16300	NZ_CP011961.1	ACU12_RS16300	GO:0008152;GO:0016787	K01091	HAD family hydrolase [Xanthomonas oryzae]	87.5439	165.982	9.10607	-4.18805	4.33832e-21
gene-ACU12_RS01240	ACU12_RS01240	NZ_CP011961.1	treY	GO:0003824;GO:0005975	K06044	malto-oligosyltrehalose synthase [Xanthomonas oryzae]	161.541	306.264	16.8175	-4.18674	4.48087e-11
gene-ACU12_RS21630	ACU12_RS21630	NZ_CP011961.1	ACU12_RS21630	-	-	DUF3304 domain-containing protein [Xanthomonas oryzae]	61.6634	116.844	6.48259	-4.17187	4.31477e-16
gene-ACU12_RS04850	ACU12_RS04850	NZ_CP011961.1	ACU12_RS04850	GO:0005975;GO:0006099;GO:0006108;GO:0030060	K00024	malate dehydrogenase [Xanthomonas oryzae]	2641.17	5003.41	278.921	-4.16499	4.02844e-91
gene-ACU12_RS01010	ACU12_RS01010	NZ_CP011961.1	ACU12_RS01010	GO:0004553;GO:0005975	K05349	glycoside hydrolase family 3 C-terminal domain-containing protein [Xanthomonas oryzae]	435.909	825.188	46.6304	-4.14538	1.11128e-56
gene-ACU12_RS13520	ACU12_RS13520	NZ_CP011961.1	aroC	GO:0004107;GO:0009073;GO:0009423	K01736	chorismate synthase [Xanthomonas oryzae]	284.702	538.923	30.48	-4.14414	2.79546e-45
gene-ACU12_RS04240	ACU12_RS04240	NZ_CP011961.1	ACU12_RS04240	GO:0008152;GO:0016874	K00666	AMP-binding protein [Xanthomonas oryzae]	319.272	604.12	34.4234	-4.13338	9.01947e-49
gene-ACU12_RS12385	ACU12_RS12385	NZ_CP011961.1	ggt	GO:0003840;GO:0006749	K00681	gamma-glutamyltransferase [Xanthomonas oryzae]	910.045	1721.94	98.1477	-4.13294	6.09329e-73
gene-ACU12_RS20065	ACU12_RS20065	NZ_CP011961.1	ACU12_RS20065	GO:0006355;GO:0007165;GO:0009584;GO:0009881;GO:0018298	-	GAF domain-containing protein [Xanthomonas oryzae]	294.67	557.332	32.007	-4.12208	1.44617e-46
gene-ACU12_RS10985	ACU12_RS10985	NZ_CP011961.1	ACU12_RS10985	-	-	RpfE regulatory protein [Xanthomonas oryzae]	37.459	70.8228	4.09527	-4.11219	1.27051e-10
gene-ACU12_RS17290	ACU12_RS17290	NZ_CP011961.1	ACU12_RS17290	-	-	hypothetical protein [Xanthomonas oryzae]	11.4208	21.5927	1.24896	-4.11174	0.000449233
gene-ACU12_RS04700	ACU12_RS04700	NZ_CP011961.1	rpsS	GO:0000028;GO:0003735;GO:0006412;GO:0019843;GO:0022627	K02965	MULTISPECIES: 30S ribosomal protein S19 [Xanthomonas]	216.582	409.424	23.7409	-4.10815	3.26972e-38
gene-ACU12_RS18190	ACU12_RS18190	NZ_CP011961.1	ACU12_RS18190	-	-	hypothetical protein [Xanthomonas oryzae]	140.477	265.505	15.4495	-4.1031	2.17998e-29
gene-ACU12_RS06230	ACU12_RS06230	NZ_CP011961.1	ACU12_RS06230	-	-	DUF1190 domain-containing protein [Xanthomonas oryzae]	33.622	63.5446	3.69933	-4.10243	1.06726e-09
gene-ACU12_RS04535	ACU12_RS04535	NZ_CP011961.1	prfA	GO:0005737;GO:0006415;GO:0016149	K02835	peptide chain release factor 1 [Xanthomonas oryzae]	564.939	1067.61	62.2658	-4.0998	1.52159e-61
gene-ACU12_RS17150	ACU12_RS17150	NZ_CP011961.1	ACU12_RS17150	GO:0016810	-	amidohydrolase family protein [Xanthomonas oryzae]	159.796	301.713	17.8792	-4.07682	1.75954e-31
gene-ACU12_RS13925	ACU12_RS13925	NZ_CP011961.1	dapE	GO:0008270;GO:0009014;GO:0009089;GO:0019877;GO:0050897	K01439	succinyl-diaminopimelate desuccinylase [Xanthomonas oryzae]	274.937	519.087	30.7879	-4.07554	1.23795e-43
gene-ACU12_RS08050	ACU12_RS08050	NZ_CP011961.1	ACU12_RS08050	-	-	aldo/keto reductase [Xanthomonas oryzae]	129.251	243.998	14.5044	-4.07231	3.68679e-21
gene-ACU12_RS11150	ACU12_RS11150	NZ_CP011961.1	ACU12_RS11150	GO:0000105;GO:0004635;GO:0004636;GO:0005524;GO:0005737	K11755	bifunctional phosphoribosyl-AMP cyclohydrolase/phosphoribosyl-ATP diphosphatase HisIE [Xanthomonas oryzae]	249.592	470.778	28.4046	-4.05085	1.486e-41
gene-ACU12_RS07915	ACU12_RS07915	NZ_CP011961.1	phoU	GO:0005737;GO:0006817;GO:0030643;GO:0045936	K02039	phosphate signaling complex protein PhoU [Xanthomonas oryzae]	193.818	365.56	22.0748	-4.04964	1.54854e-35
gene-ACU12_RS06550	ACU12_RS06550	NZ_CP011961.1	sufD	GO:0016226	K09015	Fe-S cluster assembly protein SufD [Xanthomonas oryzae]	143.373	270.291	16.4564	-4.03779	1.82672e-28
gene-ACU12_RS06400	ACU12_RS06400	NZ_CP011961.1	lptB	GO:0005524;GO:0016887;GO:0043190;GO:0055085	K06861	LPS export ABC transporter ATP-binding protein [Xanthomonas oryzae]	463.123	873.014	53.2326	-4.03562	1.46527e-55
gene-ACU12_RS17505	ACU12_RS17505	NZ_CP011961.1	ACU12_RS17505	GO:0016614;GO:0050660;GO:0055114	-	FAD-binding oxidoreductase [Xanthomonas oryzae]	213.01	401.501	24.5184	-4.03347	1.62118e-37
gene-ACU12_RS02100	ACU12_RS02100	NZ_CP011961.1	ACU12_RS02100	GO:0004793;GO:0006520	K01620	amino acid lyase [Xanthomonas oryzae]	203.64	383.794	23.4863	-4.03044	5.71665e-36
gene-ACU12_RS21750	ACU12_RS21750	NZ_CP011961.1	ACU12_RS21750	-	-	hypothetical protein [Xanthomonas oryzae]	400.273	754.221	46.3258	-4.0251	5.52066e-52
gene-ACU12_RS01500	ACU12_RS01500	NZ_CP011961.1	ACU12_RS01500	GO:0008168;GO:0016021;GO:0032259	-	hypothetical protein [Xanthomonas oryzae]	287.238	541.205	33.2704	-4.02387	4.92172e-32
gene-ACU12_RS04710	ACU12_RS04710	NZ_CP011961.1	rpsC	GO:0003729;GO:0003735;GO:0006412;GO:0019843;GO:0022627	K02982	MULTISPECIES: 30S ribosomal protein S3 [Xanthomonas]	5509.77	10377.3	642.264	-4.01412	9.61528e-92
gene-ACU12_RS11255	ACU12_RS11255	NZ_CP011961.1	ACU12_RS11255	GO:0004413;GO:0005524;GO:0005737;GO:0009088;GO:0016310	K00872	homoserine kinase [Xanthomonas oryzae]	57.8813	108.984	6.77826	-4.00706	1.92279e-09
gene-ACU12_RS04705	ACU12_RS04705	NZ_CP011961.1	rplV	GO:0003735;GO:0006412;GO:0019843;GO:0022625	K02890	MULTISPECIES: 50S ribosomal protein L22 [Xanthomonas]	864.129	1626.55	101.712	-3.99926	8.42667e-69
gene-ACU12_RS15720	ACU12_RS15720	NZ_CP011961.1	ileS	GO:0002161;GO:0004822;GO:0005524;GO:0005737;GO:0006428;GO:0006450;GO:0008270	K01870	isoleucine--tRNA ligase [Xanthomonas oryzae]	2109.57	3970.33	248.806	-3.99617	6.99066e-83
gene-ACU12_RS10090	ACU12_RS10090	NZ_CP011961.1	ACU12_RS10090	-	-	EAL domain-containing protein [Xanthomonas oryzae]	299.295	563.28	35.3101	-3.9957	6.94596e-45
gene-ACU12_RS04715	ACU12_RS04715	NZ_CP011961.1	rplP	GO:0000049;GO:0003735;GO:0005840;GO:0006412;GO:0019843	K02878	MULTISPECIES: 50S ribosomal protein L16 [Xanthomonas]	2023.7	3808.36	239.031	-3.9939	7.34673e-82
gene-ACU12_RS14230	ACU12_RS14230	NZ_CP011961.1	ACU12_RS14230	-	K09701	DUF1365 domain-containing protein [Xanthomonas oryzae]	44.6519	84.0259	5.27792	-3.99279	7.5331e-12
gene-ACU12_RS07920	ACU12_RS07920	NZ_CP011961.1	pstB	GO:0005315;GO:0005524;GO:0015415;GO:0035435;GO:0043190	K02036	phosphate ABC transporter ATP-binding protein PstB [Xanthomonas oryzae]	242.749	456.751	28.7476	-3.98989	8.31232e-40
gene-ACU12_RS10425	ACU12_RS10425	NZ_CP011961.1	flgC	GO:0009424;GO:0030694;GO:0071978	K02388	MULTISPECIES: flagellar basal body rod protein FlgC [Xanthomonas]	2860.3	5381.78	338.823	-3.98948	9.55658e-17
gene-ACU12_RS19790	ACU12_RS19790	NZ_CP011961.1	ACU12_RS19790	GO:0006355;GO:0006808;GO:0030234;GO:0050790	K04751	MULTISPECIES: P-II family nitrogen regulator [Xanthomonas]	289.007	543.669	34.3459	-3.98452	1.6041e-43
gene-ACU12_RS00900	ACU12_RS00900	NZ_CP011961.1	ACU12_RS00900	GO:0004814;GO:0004820;GO:0005524;GO:0005737;GO:0006420;GO:0006426	K01879	glycine--tRNA ligase subunit beta [Xanthomonas oryzae]	1578.84	2969.76	187.915	-3.9822	7.51559e-79
gene-ACU12_RS14965	ACU12_RS14965	NZ_CP011961.1	ACU12_RS14965	GO:0000156;GO:0000160;GO:0005737;GO:0006935;GO:0008168;GO:0008984;GO:0032259	K06597	chemotaxis protein [Xanthomonas oryzae]	274.096	515.541	32.6502	-3.98092	3.79848e-42
gene-ACU12_RS05915	ACU12_RS05915	NZ_CP011961.1	tssM	GO:0016021	K11891	type VI secretion system membrane subunit TssM [Xanthomonas oryzae]	2580.81	4852.39	309.231	-3.97194	8.61552e-85
gene-ACU12_RS17525	ACU12_RS17525	NZ_CP011961.1	ACU12_RS17525	GO:0016491;GO:0055114	-	NAD(P)/FAD-dependent oxidoreductase [Xanthomonas oryzae]	1482.2	2786.4	178.002	-3.96844	4.85278e-77
gene-ACU12_RS03650	ACU12_RS03650	NZ_CP011961.1	nrdR	GO:0003677;GO:0005524;GO:0008270;GO:0045892	K07738	transcriptional repressor NrdR [Xanthomonas oryzae]	44.0356	82.7766	5.29451	-3.96665	2.74417e-11
gene-ACU12_RS03445	ACU12_RS03445	NZ_CP011961.1	ACU12_RS03445	GO:0005975;GO:0008483;GO:0030246	K00820	SIS domain-containing protein [Xanthomonas oryzae]	109.564	205.915	13.2133	-3.96199	1.78937e-23
gene-ACU12_RS03500	ACU12_RS03500	NZ_CP011961.1	ACU12_RS03500	GO:0004519;GO:0004527;GO:0090305	-	endonuclease/exonuclease/phosphatase family protein [Xanthomonas oryzae]	419.435	787.703	51.1678	-3.94434	2.49555e-51
gene-ACU12_RS10780	ACU12_RS10780	NZ_CP011961.1	ACU12_RS10780	GO:0004871;GO:0006935;GO:0007165	K03408	chemotaxis protein CheW [Xanthomonas oryzae]	4825.43	9059.42	591.445	-3.9371	4.21925e-88
gene-ACU12_RS03270	ACU12_RS03270	NZ_CP011961.1	ACU12_RS03270	GO:0042834	K03642	septal ring lytic transglycosylase RlpA family protein [Xanthomonas oryzae]	470.517	883.295	57.7403	-3.93524	1.04429e-54
gene-ACU12_RS19915	ACU12_RS19915	NZ_CP011961.1	ACU12_RS19915	GO:0005509;GO:0016301;GO:0016310	-	EF-hand domain-containing protein [Xanthomonas oryzae]	18.5216	34.7697	2.27346	-3.93487	1.57659e-05
gene-ACU12_RS13220	ACU12_RS13220	NZ_CP011961.1	ACU12_RS13220	GO:0016021	K02674	pilus assembly protein [Xanthomonas oryzae]	1645.91	3089.13	202.701	-3.92978	4.58441e-78
gene-ACU12_RS12165	ACU12_RS12165	NZ_CP011961.1	ACU12_RS12165	GO:0008863;GO:0030151;GO:0051539;GO:0055114	-	FdhF/YdeP family oxidoreductase [Xanthomonas oryzae]	315.76	592.61	38.9097	-3.92888	1.10484e-30
gene-ACU12_RS07475	ACU12_RS07475	NZ_CP011961.1	ACU12_RS07475	-	-	class I SAM-dependent methyltransferase [Xanthomonas oryzae]	156.625	293.89	19.3595	-3.92416	8.5878e-30
gene-ACU12_RS03820	ACU12_RS03820	NZ_CP011961.1	murG	GO:0005886;GO:0005975;GO:0007049;GO:0008360;GO:0009252;GO:0030259;GO:0050511;GO:0051301;GO:0051991;GO:0071555	K02563	undecaprenyldiphospho-muramoylpentapeptide beta-N-acetylglucosaminyltransferase [Xanthomonas oryzae]	65.2447	122.421	8.06798	-3.9235	1.15537e-15
gene-ACU12_RS18250	ACU12_RS18250	NZ_CP011961.1	ACU12_RS18250	GO:0016021	-	DUF802 domain-containing protein [Xanthomonas oryzae]	391.524	734.535	48.5123	-3.92041	1.58625e-49
gene-ACU12_RS02695	ACU12_RS02695	NZ_CP011961.1	ACU12_RS02695	GO:0005886;GO:0016021	-	ABC transporter permease [Xanthomonas oryzae]	481.194	902.485	59.9021	-3.91322	4.27203e-54
gene-ACU12_RS00705	ACU12_RS00705	NZ_CP011961.1	pcaC	GO:0051920;GO:0055114;GO:0098869	K01607	4-carboxymuconolactone decarboxylase [Xanthomonas oryzae]	288.634	541.2	36.0688	-3.90734	3.35239e-42
gene-ACU12_RS15310	ACU12_RS15310	NZ_CP011961.1	ACU12_RS15310	GO:0004872;GO:0006810;GO:0009279	K02014	TonB-dependent receptor [Xanthomonas oryzae]	6406.15	12008.9	803.383	-3.90187	1.47833e-88
gene-ACU12_RS05470	ACU12_RS05470	NZ_CP011961.1	ACU12_RS05470	GO:0008233;GO:0016021;GO:0052547	K04087	protease modulator HflC [Xanthomonas oryzae]	816.579	1530.62	102.539	-3.89988	5.57685e-65
gene-ACU12_RS20440	ACU12_RS20440	NZ_CP011961.1	ACU12_RS20440	GO:0004355;GO:0006537;GO:0051536;GO:0055114	K00266	FAD-dependent oxidoreductase [Xanthomonas oryzae]	246.987	462.751	31.2227	-3.88957	1.88855e-38
gene-ACU12_RS19175	ACU12_RS19175	NZ_CP011961.1	ACU12_RS19175	GO:0016740	-	phosphotransferase [Xanthomonas oryzae]	9.86671	18.4845	1.24896	-3.88751	0.00173754
gene-ACU12_RS14060	ACU12_RS14060	NZ_CP011961.1	lpxB	GO:0008915;GO:0009245	K00748	lipid-A-disaccharide synthase [Xanthomonas oryzae]	407.031	762.258	51.8037	-3.87915	8.7478e-50
gene-ACU12_RS02700	ACU12_RS02700	NZ_CP011961.1	ACU12_RS02700	GO:0005886;GO:0016021	-	ABC transporter permease [Xanthomonas oryzae]	673.152	1260.51	85.7958	-3.87696	6.0697e-61
gene-ACU12_RS12680	ACU12_RS12680	NZ_CP011961.1	ACU12_RS12680	GO:0016740	K13659	glycosyltransferase [Xanthomonas oryzae]	1167.07	2185	149.132	-3.87297	1.48026e-70
gene-ACU12_RS07810	ACU12_RS07810	NZ_CP011961.1	ACU12_RS07810	GO:0000271;GO:0003979;GO:0051287;GO:0055114	K00012	UDP-glucose/GDP-mannose dehydrogenase family protein [Xanthomonas oryzae]	4783.76	8953.82	613.694	-3.86691	7.09637e-86
gene-ACU12_RS14895	ACU12_RS14895	NZ_CP011961.1	ACU12_RS14895	GO:0004565;GO:0005975	K12308	beta-galactosidase [Xanthomonas oryzae]	500.889	937.485	64.293	-3.86606	4.73953e-54
gene-ACU12_RS06830	ACU12_RS06830	NZ_CP011961.1	ACU12_RS06830	-	-	DUF3304 domain-containing protein [Xanthomonas oryzae]	1354.87	2532.59	177.164	-3.83746	1.01455e-71
gene-ACU12_RS18310	ACU12_RS18310	NZ_CP011961.1	ACU12_RS18310	-	-	polyisoprenoid-binding protein [Xanthomonas oryzae]	7478.24	13978	978.5	-3.83644	6.66446e-87
gene-ACU12_RS05140	ACU12_RS05140	NZ_CP011961.1	lon	GO:0004176;GO:0004252;GO:0005524;GO:0005737;GO:0006515;GO:0033554;GO:0043565	K01338	endopeptidase La [Xanthomonas oryzae]	14181.4	26490.1	1872.83	-3.82216	9.91873e-67
gene-ACU12_RS23975	ACU12_RS23975	NZ_CP011961.1	ACU12_RS23975	-	-	hypothetical protein [Xanthomonas oryzae]	6679.73	12476.2	883.208	-3.82029	3.75749e-86
gene-ACU12_RS06765	ACU12_RS06765	NZ_CP011961.1	ACU12_RS06765	GO:0016491;GO:0055114	-	xanthine dehydrogenase family protein molybdopterin-binding subunit [Xanthomonas oryzae]	1182.84	2209	156.674	-3.81755	2.31507e-30
gene-ACU12_RS16900	ACU12_RS16900	NZ_CP011961.1	leuB	GO:0000287;GO:0003862;GO:0005737;GO:0009098;GO:0051287;GO:0055114	K00052	3-isopropylmalate dehydrogenase [Xanthomonas oryzae]	1751.17	3269.36	232.986	-3.81069	1.1152e-74
gene-ACU12_RS07380	ACU12_RS07380	NZ_CP011961.1	ACU12_RS07380	GO:0004872;GO:0006810;GO:0016020;GO:0030246	-	TonB-dependent receptor [Xanthomonas oryzae]	18286.5	34128.9	2444.06	-3.80364	2.59523e-32
gene-ACU12_RS07835	ACU12_RS07835	NZ_CP011961.1	fucP	GO:0005354;GO:0005355;GO:0009276;GO:0015150;GO:0015756;GO:0015757;GO:0016021;GO:1904659	K02429	L-fucose:H+ symporter permease [Xanthomonas oryzae]	288.639	538.527	38.7502	-3.79674	1.54515e-40
gene-ACU12_RS13455	ACU12_RS13455	NZ_CP011961.1	ACU12_RS13455	GO:0005506;GO:0016491;GO:0055114	-	isopenicillin N synthase family oxygenase [Xanthomonas oryzae]	407.147	759.432	54.862	-3.79104	5.98109e-48
gene-ACU12_RS03240	ACU12_RS03240	NZ_CP011961.1	ACU12_RS03240	-	-	M23 family metallopeptidase [Xanthomonas oryzae]	4711.56	8786.71	636.417	-3.78728	2.90872e-83
gene-ACU12_RS02625	ACU12_RS02625	NZ_CP011961.1	ACU12_RS02625	GO:0005886;GO:0006810;GO:0016021	K01992	ABC transporter permease [Xanthomonas oryzae]	431.002	803.602	58.4024	-3.78238	1.07812e-48
gene-ACU12_RS13230	ACU12_RS13230	NZ_CP011961.1	ACU12_RS13230	GO:0016021;GO:0043683	K02672	PilW family protein [Xanthomonas oryzae]	271.098	505.256	36.9406	-3.77373	6.06362e-39
gene-ACU12_RS10610	ACU12_RS10610	NZ_CP011961.1	fliM	GO:0003774;GO:0005886;GO:0009425;GO:0050918;GO:0071973	K02416	flagellar motor switch protein FliM [Xanthomonas oryzae]	5047.04	9395.99	698.098	-3.75054	4.92904e-34
gene-ACU12_RS22080	ACU12_RS22080	NZ_CP011961.1	ACU12_RS22080	GO:0009058;GO:0016788;GO:0031177	-	amino acid adenylation domain-containing protein [Xanthomonas oryzae]	1938.67	3607.13	270.222	-3.73863	1.0822e-47
gene-ACU12_RS14980	ACU12_RS14980	NZ_CP011961.1	ACU12_RS14980	GO:0004871;GO:0006935;GO:0007165	K02659	MULTISPECIES: chemotaxis protein CheW [Xanthomonas]	386.849	719.585	54.1133	-3.73311	3.42901e-46
gene-ACU12_RS02335	ACU12_RS02335	NZ_CP011961.1	accC	GO:0003989;GO:0004075;GO:0005524;GO:0046872	K01961	MULTISPECIES: acetyl-CoA carboxylase biotin carboxylase subunit [Xanthomonas]	761.135	1415.41	106.865	-3.72735	1.18808e-59
gene-ACU12_RS03665	ACU12_RS03665	NZ_CP011961.1	ribD	GO:0008270;GO:0008703;GO:0008835;GO:0009231;GO:0050661;GO:0055114	K11752	bifunctional diaminohydroxyphosphoribosylaminopyrimidine deaminase/5-amino-6-(5-phosphoribosylamino)uracil reductase RibD [Xanthomonas oryzae]	209.418	389.353	29.4838	-3.72308	1.58918e-32
gene-ACU12_RS08770	ACU12_RS08770	NZ_CP011961.1	ACU12_RS08770	GO:0004055;GO:0005524;GO:0005737;GO:0006526	K01940	argininosuccinate synthase [Xanthomonas oryzae]	3335.86	6200.48	471.241	-3.71784	2.41215e-21
gene-ACU12_RS14510	ACU12_RS14510	NZ_CP011961.1	rnc	GO:0004525;GO:0005737;GO:0006364;GO:0006397;GO:0008033;GO:0016075;GO:0019843;GO:0046872;GO:0090502	K03685	ribonuclease III [Xanthomonas oryzae]	224.505	417.24	31.7705	-3.71512	1.16954e-34
gene-ACU12_RS00050	ACU12_RS00050	NZ_CP011961.1	ACU12_RS00050	GO:0005215;GO:0005886;GO:0015031;GO:0016021	K03559	MULTISPECIES: biopolymer transporter ExbD [Xanthomonas]	636.452	1182.78	90.1248	-3.71411	1.93317e-55
gene-ACU12_RS13460	ACU12_RS13460	NZ_CP011961.1	glmM	GO:0000287;GO:0005975;GO:0008966	K03431	phosphoglucosamine mutase [Xanthomonas oryzae]	269.506	500.446	38.5654	-3.69784	6.01041e-38
gene-ACU12_RS10585	ACU12_RS10585	NZ_CP011961.1	ACU12_RS10585	-	K02411	flagellar assembly protein FliH [Xanthomonas oryzae]	37.1104	68.8765	5.34423	-3.68796	9.27168e-06
gene-ACU12_RS07075	ACU12_RS07075	NZ_CP011961.1	ACU12_RS07075	GO:0003677;GO:0003700;GO:0006355	K09823	transcriptional repressor [Xanthomonas oryzae]	260.317	483.021	37.6129	-3.68279	2.13232e-37
gene-ACU12_RS01490	ACU12_RS01490	NZ_CP011961.1	ACU12_RS01490	-	-	DUF1852 domain-containing protein [Xanthomonas oryzae]	38341.6	71089.7	5593.43	-3.66783	9.68466e-84
gene-ACU12_RS05540	ACU12_RS05540	NZ_CP011961.1	ACU12_RS05540	GO:0003677;GO:0006306;GO:0008170	K03427	N-6 DNA methylase [Xanthomonas oryzae]	358.083	663.867	52.298	-3.66607	1.02026e-24
gene-ACU12_RS09000	ACU12_RS09000	NZ_CP011961.1	ACU12_RS09000	GO:0003824	-	discoidin domain-containing protein [Xanthomonas oryzae]	936.619	1736.02	137.22	-3.66122	1.75256e-61
gene-ACU12_RS16125	ACU12_RS16125	NZ_CP011961.1	trmB	GO:0006400;GO:0008176;GO:0036265	K03439	tRNA (guanosine(46)-N7)-methyltransferase TrmB [Xanthomonas oryzae]	328.382	608.446	48.319	-3.65447	1.62197e-41
gene-ACU12_RS17995	ACU12_RS17995	NZ_CP011961.1	alr	GO:0008784;GO:0030170;GO:0030632	K01775	alanine racemase [Xanthomonas oryzae]	112.929	209.223	16.6349	-3.65276	3.31737e-21
gene-ACU12_RS11185	ACU12_RS11185	NZ_CP011961.1	ACU12_RS11185	GO:0000105;GO:0000287;GO:0003879;GO:0005524;GO:0005737	K00765	ATP phosphoribosyltransferase [Xanthomonas oryzae]	118.649	219.819	17.4795	-3.65258	4.85971e-22
gene-ACU12_RS05535	ACU12_RS05535	NZ_CP011961.1	ACU12_RS05535	-	K01154	restriction endonuclease subunit S [Xanthomonas oryzae]	1045.42	1936.17	154.657	-3.64606	2.40002e-63
gene-ACU12_RS18610	ACU12_RS18610	NZ_CP011961.1	ACU12_RS18610	GO:0003333;GO:0015171;GO:0016021	-	amino acid permease [Xanthomonas oryzae]	82.8862	153.455	12.3176	-3.63902	4.49889e-17
gene-ACU12_RS03570	ACU12_RS03570	NZ_CP011961.1	ACU12_RS03570	-	-	hypothetical protein [Xanthomonas oryzae]	161.137	298.283	23.9917	-3.63607	3.79471e-27
gene-ACU12_RS06025	ACU12_RS06025	NZ_CP011961.1	ACU12_RS06025	GO:0004568;GO:0006032;GO:0016998	-	calcium-binding protein [Xanthomonas oryzae]	4698.49	8695.37	701.618	-3.63149	1.09557e-77
gene-ACU12_RS08945	ACU12_RS08945	NZ_CP011961.1	ACU12_RS08945	GO:0001522;GO:0003723;GO:0009982	K06178	pseudouridine synthase [Xanthomonas oryzae]	716.398	1325.54	107.26	-3.62739	2.21127e-56
gene-ACU12_RS17940	ACU12_RS17940	NZ_CP011961.1	ACU12_RS17940	GO:0008152;GO:0016787	-	HAD family phosphatase [Xanthomonas oryzae]	49.6691	91.8974	7.44079	-3.6265	2.47552e-11
gene-ACU12_RS07930	ACU12_RS07930	NZ_CP011961.1	pstC	GO:0005315;GO:0005886;GO:0006817;GO:0016021;GO:0055085	K02037	phosphate ABC transporter permease subunit PstC [Xanthomonas oryzae]	53.3939	98.7862	8.00167	-3.62594	4.20756e-12
gene-ACU12_RS03380	ACU12_RS03380	NZ_CP011961.1	ACU12_RS03380	GO:0000155;GO:0000160;GO:0005622;GO:0023014	-	hybrid sensor histidine kinase/response regulator [Xanthomonas oryzae]	354.383	655.651	53.1154	-3.62572	2.79192e-42
gene-ACU12_RS06545	ACU12_RS06545	NZ_CP011961.1	ACU12_RS06545	GO:0006534;GO:0030170;GO:0031071	K11717	cysteine desulfurase [Xanthomonas oryzae]	192.901	356.887	28.9156	-3.62555	2.36671e-30
gene-ACU12_RS18395	ACU12_RS18395	NZ_CP011961.1	ACU12_RS18395	GO:0005524;GO:0006986;GO:0046872;GO:0051082;GO:0051085;GO:0051087;GO:1990220	K04078	MULTISPECIES: co-chaperone GroES [Xanthomonas]	25446.1	47075.7	3816.56	-3.62464	2.10001e-59
gene-ACU12_RS08495	ACU12_RS08495	NZ_CP011961.1	ACU12_RS08495	GO:0016705;GO:0055114	-	LLM class flavin-dependent oxidoreductase [Xanthomonas oryzae]	502.224	928.26	76.1875	-3.6069	5.00446e-49
gene-ACU12_RS05415	ACU12_RS05415	NZ_CP011961.1	ACU12_RS05415	GO:0008152;GO:0016798	-	nucleoside hydrolase [Xanthomonas oryzae]	70.332	129.976	10.6877	-3.60423	1.40099e-14
gene-ACU12_RS11410	ACU12_RS11410	NZ_CP011961.1	ACU12_RS11410	GO:0016021;GO:0022891;GO:0055085	K08139	sugar porter family MFS transporter [Xanthomonas oryzae]	208.65	385.523	31.7771	-3.60076	1.3003e-31
gene-ACU12_RS17375	ACU12_RS17375	NZ_CP011961.1	rimI	GO:0006474;GO:0008080	K03789	ribosomal protein S18-alanine N-acetyltransferase [Xanthomonas oryzae]	19.743	36.4786	3.00746	-3.60043	2.62683e-05
gene-ACU12_RS21600	ACU12_RS21600	NZ_CP011961.1	ACU12_RS21600	-	-	hypothetical protein [Xanthomonas oryzae]	469.335	866.96	71.7099	-3.59572	1.12106e-12
gene-ACU12_RS07105	ACU12_RS07105	NZ_CP011961.1	ACU12_RS07105	GO:0004872;GO:0006810;GO:0009279	-	TonB-dependent receptor [Xanthomonas oryzae]	1128.44	2081.96	174.909	-3.57326	2.95445e-62
gene-ACU12_RS13300	ACU12_RS13300	NZ_CP011961.1	pnp	GO:0000175;GO:0000287;GO:0003723;GO:0004654;GO:0005737;GO:0006396;GO:0006402;GO:0090503	K00962	polyribonucleotide nucleotidyltransferase [Xanthomonas oryzae]	21747.9	40113.3	3382.53	-3.5679	2.81407e-75
gene-ACU12_RS05925	ACU12_RS05925	NZ_CP011961.1	ACU12_RS05925	GO:0009279;GO:0016021	K03286	OmpA family protein [Xanthomonas oryzae]	340.638	628.242	53.0342	-3.56633	1.44444e-40
gene-ACU12_RS05940	ACU12_RS05940	NZ_CP011961.1	ACU12_RS05940	-	-	type VI secretion system tip protein VgrG [Xanthomonas oryzae]	163.558	301.592	25.5241	-3.56266	8.28569e-27
gene-ACU12_RS12220	ACU12_RS12220	NZ_CP011961.1	ACU12_RS12220	GO:0004352;GO:0019551;GO:0055114	K15371	NAD-glutamate dehydrogenase [Xanthomonas oryzae]	11194.2	20641.3	1747.18	-3.56244	3.51446e-78
gene-ACU12_RS02195	ACU12_RS02195	NZ_CP011961.1	ACU12_RS02195	GO:0000155;GO:0000160;GO:0005622;GO:0016021;GO:0023014	-	response regulator [Xanthomonas oryzae]	288.669	532.049	45.2898	-3.5543	1.99946e-37
gene-ACU12_RS13935	ACU12_RS13935	NZ_CP011961.1	ACU12_RS13935	-	-	Spx/MgsR family RNA polymerase-binding regulatory protein [Xanthomonas oryzae]	54.1106	99.7288	8.49246	-3.55376	9.99904e-12
gene-ACU12_RS01980	ACU12_RS01980	NZ_CP011961.1	ACU12_RS01980	GO:0016491;GO:0055114	K05886	SDR family NAD(P)-dependent oxidoreductase [Xanthomonas oryzae]	74.7466	137.705	11.7877	-3.54623	1.97645e-15
gene-ACU12_RS19765	ACU12_RS19765	NZ_CP011961.1	ACU12_RS19765	GO:0004784;GO:0019430;GO:0046872;GO:0055114	K04565	superoxide dismutase family protein [Xanthomonas oryzae]	437.119	805.294	68.9449	-3.546	8.11416e-45
gene-ACU12_RS10995	ACU12_RS10995	NZ_CP011961.1	carB	GO:0004088;GO:0005524;GO:0006526;GO:0044205;GO:0046872	K01955	carbamoyl-phosphate synthase large subunit [Xanthomonas oryzae]	1656.07	3050.04	262.101	-3.54063	2.39003e-66
gene-ACU12_RS19795	ACU12_RS19795	NZ_CP011961.1	glnA	GO:0004356;GO:0005524;GO:0005737;GO:0006542;GO:0009399	K01915	type I glutamate--ammonia ligase [Xanthomonas oryzae]	6832.96	12580	1085.88	-3.5342	7.97375e-76
gene-ACU12_RS05360	ACU12_RS05360	NZ_CP011961.1	ACU12_RS05360	GO:0003887;GO:0071897	K02341	DNA polymerase III subunit delta' [Xanthomonas oryzae]	232.174	427.424	36.9249	-3.533	2.25562e-32
gene-ACU12_RS12790	ACU12_RS12790	NZ_CP011961.1	ACU12_RS12790	GO:0003677;GO:0004803;GO:0006313	K07481	IS5 family transposase [Xanthomonas oryzae]	48.9842	90.1721	7.79622	-3.53183	4.14568e-11
gene-ACU12_RS12700	ACU12_RS12700	NZ_CP011961.1	ACU12_RS12700	GO:0016021;GO:0016747	K13664	acyltransferase family protein [Xanthomonas oryzae]	63.5446	116.975	10.114	-3.53178	2.87675e-11
gene-ACU12_RS17465	ACU12_RS17465	NZ_CP011961.1	rfbD	-	K00067	dTDP-4-dehydrorhamnose reductase [Xanthomonas oryzae]	158.064	290.954	25.1741	-3.53078	6.14174e-26
gene-ACU12_RS11295	ACU12_RS11295	NZ_CP011961.1	murB	GO:0005737;GO:0007049;GO:0008360;GO:0008762;GO:0009252;GO:0050660;GO:0051301;GO:0055114;GO:0071555	K00075	UDP-N-acetylmuramate dehydrogenase [Xanthomonas oryzae]	141.509	260.479	22.5398	-3.53062	9.87833e-24
gene-ACU12_RS10575	ACU12_RS10575	NZ_CP011961.1	fliF	GO:0003774;GO:0009431;GO:0016021;GO:0071973	K02409	flagellar M-ring protein FliF [Xanthomonas oryzae]	2650.75	4878.6	422.907	-3.52805	1.53117e-19
gene-ACU12_RS02575	ACU12_RS02575	NZ_CP011961.1	ACU12_RS02575	GO:0005886;GO:0015031;GO:0015343;GO:0016021;GO:0030288;GO:0031992;GO:0044718	K03832	energy transducer TonB [Xanthomonas oryzae]	1564.33	2878.34	250.324	-3.52337	1.36282e-64
gene-ACU12_RS09385	ACU12_RS09385	NZ_CP011961.1	pgl	GO:0005975;GO:0006098;GO:0017057	K01057	6-phosphogluconolactonase [Xanthomonas oryzae]	852.173	1566.95	137.398	-3.51152	8.84461e-56
gene-ACU12_RS05575	ACU12_RS05575	NZ_CP011961.1	ACU12_RS05575	-	-	hypothetical protein [Xanthomonas oryzae]	204.341	375.651	33.0312	-3.50749	4.00829e-30
gene-ACU12_RS12135	ACU12_RS12135	NZ_CP011961.1	ACU12_RS12135	GO:0004356;GO:0006542	K01915	glutamine synthetase [Xanthomonas oryzae]	1078.82	1982.99	174.64	-3.50523	2.40365e-50
gene-ACU12_RS13440	ACU12_RS13440	NZ_CP011961.1	ACU12_RS13440	-	-	DUF3034 family protein [Xanthomonas oryzae]	84.7495	155.672	13.8269	-3.49296	1.28291e-16
gene-ACU12_RS03740	ACU12_RS03740	NZ_CP011961.1	ACU12_RS03740	GO:0016614;GO:0050660;GO:0055114	K03777	FAD-binding protein [Xanthomonas oryzae]	86.8696	159.498	14.2411	-3.48541	1.16832e-16
gene-ACU12_RS14070	ACU12_RS14070	NZ_CP011961.1	dnaE	GO:0003677;GO:0003887;GO:0005737;GO:0006260;GO:0008408;GO:0071897;GO:0090305	K02337	DNA polymerase III subunit alpha [Xanthomonas oryzae]	632.638	1161.54	103.734	-3.48508	2.26726e-50
gene-ACU12_RS11845	ACU12_RS11845	NZ_CP011961.1	ACU12_RS11845	GO:0005524;GO:0016310;GO:0046917	-	triphosphoribosyl-dephospho-CoA synthase [Xanthomonas oryzae]	119.816	219.931	19.7013	-3.48069	2.03499e-21
gene-ACU12_RS17515	ACU12_RS17515	NZ_CP011961.1	ACU12_RS17515	GO:0016021	-	hypothetical protein [Xanthomonas oryzae]	947.923	1739.57	156.272	-3.47661	4.27278e-57
gene-ACU12_RS17250	ACU12_RS17250	NZ_CP011961.1	ACU12_RS17250	GO:0005576;GO:0006858;GO:0016021	K02462	type II secretion system protein M [Xanthomonas oryzae]	149.127	273.641	24.6127	-3.47481	3.92997e-24
gene-ACU12_RS23695	ACU12_RS23695	NZ_CP011961.1	ACU12_RS23695	-	-	hypothetical protein [Xanthomonas oryzae]	916.912	1682.41	151.416	-3.47393	2.35921e-56
gene-ACU12_RS10215	ACU12_RS10215	NZ_CP011961.1	der	GO:0005525;GO:0042254	K03977	ribosome biogenesis GTPase Der [Xanthomonas oryzae]	780.833	1432.45	129.221	-3.47057	7.89448e-54
gene-ACU12_RS04695	ACU12_RS04695	NZ_CP011961.1	rplB	GO:0003735;GO:0006412;GO:0015934;GO:0016740;GO:0019843	K02886	MULTISPECIES: 50S ribosomal protein L2 [Xanthomonas]	17155.8	31464.2	2847.39	-3.466	2.28689e-75
gene-ACU12_RS08825	ACU12_RS08825	NZ_CP011961.1	ACU12_RS08825	GO:0006508;GO:0008239;GO:0046872;GO:0047658	K06978	CocE/NonD family hydrolase [Xanthomonas oryzae]	889.982	1632.12	147.84	-3.46464	1.41667e-52
gene-ACU12_RS12705	ACU12_RS12705	NZ_CP011961.1	ACU12_RS12705	GO:0016021;GO:0016747	K13663	acyltransferase family protein [Xanthomonas oryzae]	76.8658	140.948	12.7836	-3.46279	2.00232e-15
gene-ACU12_RS06695	ACU12_RS06695	NZ_CP011961.1	ACU12_RS06695	GO:0016021	-	hypothetical protein [Xanthomonas oryzae]	16.3585	29.9881	2.72891	-3.45799	0.000184222
gene-ACU12_RS08340	ACU12_RS08340	NZ_CP011961.1	ACU12_RS08340	GO:0015036;GO:0016209;GO:0017004;GO:0030288;GO:0055114;GO:0098869	K02199	DsbE family thiol:disulfide interchange protein [Xanthomonas oryzae]	14.8648	27.2452	2.48433	-3.45507	0.000298199
gene-ACU12_RS13445	ACU12_RS13445	NZ_CP011961.1	ACU12_RS13445	GO:0004871;GO:0007165;GO:0016021	-	EAL domain-containing protein [Xanthomonas oryzae]	172.404	315.836	28.9723	-3.44643	7.74974e-27
gene-ACU12_RS12280	ACU12_RS12280	NZ_CP011961.1	ACU12_RS12280	-	-	hypothetical protein [Xanthomonas oryzae]	394.098	721.954	66.2412	-3.4461	4.94332e-41
gene-ACU12_RS15630	ACU12_RS15630	NZ_CP011961.1	ACU12_RS15630	-	-	SUKH-4 family immunity protein [Xanthomonas oryzae]	404.731	741.382	68.0796	-3.44492	5.81608e-42
gene-ACU12_RS16855	ACU12_RS16855	NZ_CP011961.1	ACU12_RS16855	GO:0004872;GO:0009279;GO:0015235;GO:0015889;GO:0016021	K02014	TonB-dependent receptor [Xanthomonas oryzae]	3016.09	5524.74	507.44	-3.4446	3.10251e-50
gene-ACU12_RS17145	ACU12_RS17145	NZ_CP011961.1	ACU12_RS17145	GO:0016810	-	amidohydrolase [Xanthomonas oryzae]	245.833	450.273	41.3929	-3.44334	1.18904e-32
gene-ACU12_RS02270	ACU12_RS02270	NZ_CP011961.1	ACU12_RS02270	-	-	DUF4276 family protein [Xanthomonas oryzae]	498.64	913.083	84.1971	-3.4389	2.45166e-45
gene-ACU12_RS03015	ACU12_RS03015	NZ_CP011961.1	ACU12_RS03015	GO:0006508;GO:0008237;GO:0046872	K07263	insulinase family protein [Xanthomonas oryzae]	5017.37	9186.45	848.283	-3.43689	5.83045e-71
gene-ACU12_RS07140	ACU12_RS07140	NZ_CP011961.1	ACU12_RS07140	GO:0003700;GO:0003908;GO:0005737;GO:0006284;GO:0006307;GO:0006355;GO:0008270;GO:0032259;GO:0043565	K00567	methylated-DNA--[protein]-cysteine S-methyltransferase [Xanthomonas oryzae]	82.7176	151.439	13.9962	-3.43563	1.21632e-15
gene-ACU12_RS07015	ACU12_RS07015	NZ_CP011961.1	ACU12_RS07015	GO:0000155;GO:0000160;GO:0005524;GO:0005737;GO:0006935;GO:0018106;GO:0023014	K03407	chemotaxis protein CheA [Xanthomonas oryzae]	920.06	1684.24	155.878	-3.43361	1.13228e-55
gene-ACU12_RS05130	ACU12_RS05130	NZ_CP011961.1	clpP	GO:0004252;GO:0005737;GO:0006508	K01358	MULTISPECIES: ATP-dependent Clp endopeptidase proteolytic subunit ClpP [Xanthomonas]	6140.98	11241.5	1040.45	-3.43355	6.64672e-72
gene-ACU12_RS03750	ACU12_RS03750	NZ_CP011961.1	ACU12_RS03750	GO:0003676;GO:0004518;GO:0090305	K07460	YraN family protein [Xanthomonas oryzae]	63.5522	116.328	10.7765	-3.43224	6.07662e-13
gene-ACU12_RS09450	ACU12_RS09450	NZ_CP011961.1	lolD	GO:0005524;GO:0016887;GO:0042953;GO:0042954;GO:0043190	K09810	lipoprotein-releasing ABC transporter ATP-binding protein LolD [Xanthomonas oryzae]	102.136	186.95	17.3224	-3.43194	8.37179e-19
gene-ACU12_RS11830	ACU12_RS11830	NZ_CP011961.1	ACU12_RS11830	GO:0005524;GO:0046872	-	ATP-grasp domain-containing protein [Xanthomonas oryzae]	447.78	818.756	76.8036	-3.41419	8.40405e-43
gene-ACU12_RS07675	ACU12_RS07675	NZ_CP011961.1	ACU12_RS07675	GO:0004665;GO:0006571;GO:0008977;GO:0016597;GO:0055114	K04517	prephenate dehydrogenase [Xanthomonas oryzae]	100.318	183.428	17.208	-3.41406	2.24357e-11
gene-ACU12_RS17510	ACU12_RS17510	NZ_CP011961.1	ACU12_RS17510	GO:0016491;GO:0055114	-	SDR family oxidoreductase [Xanthomonas oryzae]	136.16	248.949	23.371	-3.41306	2.50205e-22
gene-ACU12_RS06620	ACU12_RS06620	NZ_CP011961.1	ACU12_RS06620	GO:0005524;GO:0006810	K02669	type IV pilus twitching motility protein PilT [Xanthomonas oryzae]	4660.36	8512.19	808.521	-3.39617	2.59027e-69
gene-ACU12_RS09600	ACU12_RS09600	NZ_CP011961.1	ACU12_RS09600	GO:0000287;GO:0003723;GO:0004521;GO:0005737;GO:0006364;GO:0006402;GO:0008033;GO:0008270;GO:0008995;GO:0009898;GO:0090502	K08300	Rne/Rng family ribonuclease [Xanthomonas oryzae]	6220.28	11354.1	1086.45	-3.38552	2.03206e-70
gene-ACU12_RS15955	ACU12_RS15955	NZ_CP011961.1	ACU12_RS15955	GO:0005886;GO:0009306;GO:0016021	K02653	type II secretion system F family protein [Xanthomonas oryzae]	6564.61	11977.2	1152.02	-3.37805	2.31562e-70
gene-ACU12_RS12945	ACU12_RS12945	NZ_CP011961.1	ACU12_RS12945	-	-	hypothetical protein [Xanthomonas oryzae]	1141.31	2079.68	202.943	-3.35722	1.4828e-56
gene-ACU12_RS16595	ACU12_RS16595	NZ_CP011961.1	ACU12_RS16595	GO:0016829;GO:0051213;GO:0055114	-	VOC family protein [Xanthomonas oryzae]	23.3252	42.4994	4.15099	-3.35592	1.38658e-05
gene-ACU12_RS08405	ACU12_RS08405	NZ_CP011961.1	ACU12_RS08405	GO:0016746	-	acetyltransferase [Xanthomonas oryzae]	27.1353	49.4006	4.87003	-3.34253	1.77105e-06
gene-ACU12_RS10635	ACU12_RS10635	NZ_CP011961.1	fliR	GO:0005886;GO:0006605;GO:0009425;GO:0016021;GO:0044780	K02421	flagellar biosynthetic protein FliR [Xanthomonas oryzae]	202.423	368.296	36.5501	-3.33292	8.39244e-28
gene-ACU12_RS08985	ACU12_RS08985	NZ_CP011961.1	ACU12_RS08985	-	K02027	sugar ABC transporter substrate-binding protein [Xanthomonas oryzae]	280.945	510.727	51.1627	-3.31939	6.82772e-33
gene-ACU12_RS12890	ACU12_RS12890	NZ_CP011961.1	ACU12_RS12890	GO:0005737;GO:0016153;GO:0019556;GO:0019557	K01712	urocanate hydratase [Xanthomonas oryzae]	329.406	598.74	60.0717	-3.31717	3.75998e-23
gene-ACU12_RS21635	ACU12_RS21635	NZ_CP011961.1	ACU12_RS21635	-	-	hypothetical protein [Xanthomonas oryzae]	130.735	237.598	23.8724	-3.31511	2.33927e-17
gene-ACU12_RS19745	ACU12_RS19745	NZ_CP011961.1	ACU12_RS19745	GO:0003677;GO:0004803;GO:0006313	K07481	IS5-like element ISXo1 family transposase [Xanthomonas oryzae]	350.005	635.795	64.2148	-3.30758	1.07953e-36
gene-ACU12_RS19100	ACU12_RS19100	NZ_CP011961.1	ACU12_RS19100	GO:0003677;GO:0004803;GO:0006313	K07481	IS5-like element ISXo1 family transposase [Xanthomonas oryzae]	42.4164	77.0314	7.80139	-3.30364	3.85206e-09
gene-ACU12_RS10680	ACU12_RS10680	NZ_CP011961.1	cheY	GO:0000160;GO:0003677;GO:0005622;GO:0016301;GO:0016310	K03413	MULTISPECIES: chemotaxis response regulator CheY [Xanthomonas]	2634.87	4782.9	486.833	-3.29639	5.42287e-63
gene-ACU12_RS23985	ACU12_RS23985	NZ_CP011961.1	ACU12_RS23985	-	-	hypothetical protein [Xanthomonas oryzae]	19187.1	34826.5	3547.76	-3.2952	5.00715e-70
gene-ACU12_RS14505	ACU12_RS14505	NZ_CP011961.1	era	GO:0003924;GO:0005525;GO:0005737;GO:0005886;GO:0042274;GO:0070181	K03595	GTPase Era [Xanthomonas oryzae]	155.751	282.586	28.9169	-3.2887	5.70296e-23
gene-ACU12_RS00560	ACU12_RS00560	NZ_CP011961.1	ACU12_RS00560	GO:0004553;GO:0045493	-	glycoside hydrolase family 43 protein [Xanthomonas oryzae]	97.9265	177.615	18.2377	-3.28376	8.26187e-17
gene-ACU12_RS13360	ACU12_RS13360	NZ_CP011961.1	ACU12_RS13360	GO:0008137;GO:0016021;GO:0055114	K00339	NADH-quinone oxidoreductase subunit J [Xanthomonas oryzae]	48.0684	87.1783	8.9585	-3.28264	0.00166944
gene-ACU12_RS07420	ACU12_RS07420	NZ_CP011961.1	pmbA	GO:0006508;GO:0008237	K03592	metalloprotease PmbA [Xanthomonas oryzae]	282.641	512.577	52.7051	-3.28175	4.92483e-33
gene-ACU12_RS12640	ACU12_RS12640	NZ_CP011961.1	ACU12_RS12640	GO:0003995;GO:0050660;GO:0055114	-	acyl-CoA dehydrogenase C-terminal domain-containing protein [Xanthomonas oryzae]	1231.86	2233.58	230.13	-3.27884	1.55606e-55
gene-ACU12_RS07615	ACU12_RS07615	NZ_CP011961.1	ACU12_RS07615	GO:0004252;GO:0006508	-	S8 family serine peptidase [Xanthomonas oryzae]	1245.09	2256.83	233.351	-3.27373	1.42393e-33
gene-ACU12_RS02580	ACU12_RS02580	NZ_CP011961.1	ACU12_RS02580	GO:0006810;GO:0016021	K09696	ABC transporter permease [Xanthomonas oryzae]	348.035	630.744	65.326	-3.27133	6.2545e-36
gene-ACU12_RS04935	ACU12_RS04935	NZ_CP011961.1	cysT	GO:0015419;GO:0016021;GO:1902358	K02046	sulfate ABC transporter permease subunit CysT [Xanthomonas oryzae]	157.889	286.125	29.6526	-3.27042	5.93594e-23
gene-ACU12_RS08950	ACU12_RS08950	NZ_CP011961.1	scpB	GO:0005737;GO:0051301;GO:0051304	K06024	SMC-Scp complex subunit ScpB [Xanthomonas oryzae]	1572.63	2847.23	298.019	-3.25609	2.16326e-57
gene-ACU12_RS10895	ACU12_RS10895	NZ_CP011961.1	ACU12_RS10895	GO:0000156;GO:0000160;GO:0005737;GO:0006935;GO:0008984	K03412	chemotaxis response regulator protein-glutamate methylesterase [Xanthomonas oryzae]	726.488	1314.83	138.151	-3.25056	1.71533e-47
gene-ACU12_RS18255	ACU12_RS18255	NZ_CP011961.1	ACU12_RS18255	GO:0016021	-	OmpA family protein [Xanthomonas oryzae]	32.8889	59.4942	6.28367	-3.24307	4.14533e-07
gene-ACU12_RS17355	ACU12_RS17355	NZ_CP011961.1	ACU12_RS17355	GO:0003677;GO:0003887;GO:0006260;GO:0071897	K02339	MULTISPECIES: DNA polymerase III subunit chi [Xanthomonas]	102.784	185.929	19.6394	-3.24293	4.59613e-15
gene-ACU12_RS12025	ACU12_RS12025	NZ_CP011961.1	ACU12_RS12025	GO:0005886;GO:0016021;GO:0030001;GO:0046873;GO:0055085	K03284	magnesium and cobalt transport protein CorA [Xanthomonas oryzae]	424.001	766.766	81.2356	-3.2386	1.92631e-18
gene-ACU12_RS11715	ACU12_RS11715	NZ_CP011961.1	ACU12_RS11715	-	K09973	TraB/GumN family protein [Xanthomonas oryzae]	325.654	588.541	62.7674	-3.22906	2.24483e-34
gene-ACU12_RS02680	ACU12_RS02680	NZ_CP011961.1	ACU12_RS02680	-	-	hypothetical protein [Xanthomonas oryzae]	1745.76	3154.17	337.356	-3.22492	3.46567e-40
gene-ACU12_RS12960	ACU12_RS12960	NZ_CP011961.1	ACU12_RS12960	-	-	DUF4123 domain-containing protein [Xanthomonas oryzae]	117.736	212.71	22.7629	-3.22413	9.81535e-19
gene-ACU12_RS11290	ACU12_RS11290	NZ_CP011961.1	ACU12_RS11290	GO:0004152;GO:0005737;GO:0005886;GO:0006207;GO:0044205;GO:0055114	K00254	quinone-dependent dihydroorotate dehydrogenase [Xanthomonas oryzae]	280.033	505.888	54.1766	-3.22308	3.17958e-31
gene-ACU12_RS05810	ACU12_RS05810	NZ_CP011961.1	ACU12_RS05810	-	-	hypothetical protein [Xanthomonas oryzae]	245.712	443.792	47.6326	-3.21986	1.10904e-29
gene-ACU12_RS12475	ACU12_RS12475	NZ_CP011961.1	ACU12_RS12475	GO:0004872;GO:0006810;GO:0009279	-	TonB-dependent receptor [Xanthomonas oryzae]	779.041	1407.04	151.04	-3.21966	5.11547e-08
gene-ACU12_RS14870	ACU12_RS14870	NZ_CP011961.1	ACU12_RS14870	GO:0005975;GO:0008422;GO:0102483	K05349	glycoside hydrolase family 3 C-terminal domain-containing protein [Xanthomonas oryzae]	390.069	704.472	75.6669	-3.21881	7.00102e-37
gene-ACU12_RS03815	ACU12_RS03815	NZ_CP011961.1	ftsW	GO:0005887;GO:0008360;GO:0009252;GO:0015648;GO:0015836;GO:0032153;GO:0043093;GO:0071555	K03588	putative lipid II flippase FtsW [Xanthomonas oryzae]	117.536	212.246	22.8267	-3.21694	2.6758e-18
gene-ACU12_RS04725	ACU12_RS04725	NZ_CP011961.1	rpsQ	GO:0003735;GO:0006412;GO:0019843;GO:0022627	K02961	MULTISPECIES: 30S ribosomal protein S17 [Gammaproteobacteria]	2021.69	3649.58	393.796	-3.21221	1.88505e-58
gene-ACU12_RS11460	ACU12_RS11460	NZ_CP011961.1	ACU12_RS11460	GO:0008671;GO:0034194;GO:0046835	K00883	2-dehydro-3-deoxygalactonokinase [Xanthomonas oryzae]	89.793	162.067	17.5186	-3.20963	3.76488e-15
gene-ACU12_RS17285	ACU12_RS17285	NZ_CP011961.1	ACU12_RS17285	GO:0005886;GO:0009306;GO:0016021	K02455	type II secretion system F family protein [Xanthomonas oryzae]	70.9868	128.103	13.8707	-3.2072	7.45646e-13
gene-ACU12_RS17225	ACU12_RS17225	NZ_CP011961.1	ACU12_RS17225	GO:0008483;GO:0016021;GO:0034257;GO:0034258	K03811	nicotinamide mononucleotide transporter [Xanthomonas oryzae]	111.253	200.71	21.7954	-3.20301	1.55638e-17
gene-ACU12_RS16895	ACU12_RS16895	NZ_CP011961.1	ACU12_RS16895	GO:0003852;GO:0009098	K01649	2-isopropylmalate synthase [Xanthomonas oryzae]	13799.9	24892.2	2707.58	-3.20062	1.56015e-65
gene-ACU12_RS13065	ACU12_RS13065	NZ_CP011961.1	ACU12_RS13065	GO:0003677;GO:0004803;GO:0006313	K07481	IS5 family transposase [Xanthomonas oryzae]	20.5391	37.0273	4.05097	-3.19225	5.87413e-05
gene-ACU12_RS06770	ACU12_RS06770	NZ_CP011961.1	ACU12_RS06770	-	-	XdhC family protein [Xanthomonas oryzae]	182.909	329.648	36.1705	-3.18804	1.25509e-21
gene-ACU12_RS03790	ACU12_RS03790	NZ_CP011961.1	ftsL	GO:0005887;GO:0032153;GO:0043093	K03586	cell division protein FtsL [Xanthomonas oryzae]	244.976	441.436	48.5164	-3.18566	2.08695e-28
gene-ACU12_RS18880	ACU12_RS18880	NZ_CP011961.1	ACU12_RS18880	GO:0005451;GO:0016021;GO:1902600	K05564	Na+/H+ antiporter subunit G [Xanthomonas oryzae]	53.6603	96.6738	10.6469	-3.18269	5.37694e-10
gene-ACU12_RS11575	ACU12_RS11575	NZ_CP011961.1	ubiG	GO:0006744;GO:0008425;GO:0008689;GO:0032259;GO:0102004	K00568	bifunctional 2-polyprenyl-6-hydroxyphenol methylase/3-demethylubiquinol 3-O-methyltransferase UbiG [Xanthomonas oryzae]	136.667	246.214	27.1195	-3.1825	2.44159e-20
gene-ACU12_RS07860	ACU12_RS07860	NZ_CP011961.1	ACU12_RS07860	GO:0003677;GO:0003700;GO:0006355;GO:0008168;GO:0032259	-	metalloregulator ArsR/SmtB family transcription factor [Xanthomonas oryzae]	1759.78	3169.27	350.296	-3.1775	3.17106e-56
gene-ACU12_RS17300	ACU12_RS17300	NZ_CP011961.1	ACU12_RS17300	GO:0004252;GO:0006508	-	S8 family serine peptidase [Xanthomonas oryzae]	3218.43	5796.2	640.667	-3.17746	2.86485e-60
gene-ACU12_RS12965	ACU12_RS12965	NZ_CP011961.1	ACU12_RS12965	-	-	hypothetical protein [Xanthomonas oryzae]	215.885	388.774	42.9968	-3.17663	8.84155e-27
gene-ACU12_RS23670	ACU12_RS23670	NZ_CP011961.1	ACU12_RS23670	-	-	hypothetical protein [Xanthomonas oryzae]	1000.06	1800.78	199.339	-3.17533	3.1835e-50
gene-ACU12_RS04385	ACU12_RS04385	NZ_CP011961.1	ACU12_RS04385	GO:0008745;GO:0009253	-	N-formylglutamate amidohydrolase [Xanthomonas oryzae]	174.597	314.375	34.8185	-3.17456	1.17403e-23
gene-ACU12_RS15020	ACU12_RS15020	NZ_CP011961.1	ACU12_RS15020	-	-	hypothetical protein [Xanthomonas oryzae]	34.6074	62.3077	6.90708	-3.17326	3.74713e-07
gene-ACU12_RS13250	ACU12_RS13250	NZ_CP011961.1	ACU12_RS13250	GO:0004872;GO:0006810;GO:0016020	-	TonB-dependent receptor [Xanthomonas oryzae]	7902.54	14226.1	1578.98	-3.17148	7.15915e-29
gene-ACU12_RS17590	ACU12_RS17590	NZ_CP011961.1	ACU12_RS17590	-	-	MULTISPECIES: YdcH family protein [Gammaproteobacteria]	46865.5	84360.6	9370.46	-3.17038	1.43129e-51
gene-ACU12_RS03450	ACU12_RS03450	NZ_CP011961.1	nagA	GO:0005975;GO:0006044;GO:0008448	K01443	N-acetylglucosamine-6-phosphate deacetylase [Xanthomonas oryzae]	194.434	349.95	38.9168	-3.16869	4.32353e-25
gene-ACU12_RS14655	ACU12_RS14655	NZ_CP011961.1	ACU12_RS14655	-	-	polyisoprenoid-binding protein [Xanthomonas oryzae]	1499.03	2696.84	301.22	-3.16238	3.81857e-54
gene-ACU12_RS03655	ACU12_RS03655	NZ_CP011961.1	ACU12_RS03655	GO:0008080	-	GNAT family N-acetyltransferase [Xanthomonas oryzae]	42.5122	76.4618	8.56256	-3.15862	1.30472e-08
gene-ACU12_RS16615	ACU12_RS16615	NZ_CP011961.1	ACU12_RS16615	GO:0035438	-	PilZ domain-containing protein [Xanthomonas oryzae]	16.4342	29.5433	3.32514	-3.15134	0.00332771
gene-ACU12_RS12235	ACU12_RS12235	NZ_CP011961.1	ACU12_RS12235	GO:0005215;GO:0006810;GO:0016021	K18138	multidrug efflux RND transporter permease subunit [Xanthomonas oryzae]	943.744	1696.25	191.238	-3.1489	1.69329e-48
gene-ACU12_RS10655	ACU12_RS10655	NZ_CP011961.1	flhB	GO:0009306;GO:0016021;GO:0044780	K02401	flagellar biosynthesis protein FlhB [Xanthomonas oryzae]	329.236	591.654	66.817	-3.14647	3.95754e-09
gene-ACU12_RS04945	ACU12_RS04945	NZ_CP011961.1	ACU12_RS04945	GO:0005524;GO:0015419;GO:0043190;GO:1902358	K02045	sulfate/molybdate ABC transporter ATP-binding protein [Xanthomonas oryzae]	207.28	372.406	42.1539	-3.14314	9.95526e-26
gene-ACU12_RS13535	ACU12_RS13535	NZ_CP011961.1	psd	GO:0004609;GO:0005886;GO:0006646	K01613	phosphatidylserine decarboxylase [Xanthomonas oryzae]	214.369	385.043	43.6955	-3.13946	2.36583e-26
gene-ACU12_RS15905	ACU12_RS15905	NZ_CP011961.1	sucD	GO:0004775;GO:0005524;GO:0008152;GO:0048037	K01902	succinate--CoA ligase subunit alpha [Xanthomonas oryzae]	3709.05	6661.26	756.833	-3.13775	1.17729e-59
gene-ACU12_RS00520	ACU12_RS00520	NZ_CP011961.1	ACU12_RS00520	-	-	hypothetical protein [Xanthomonas oryzae]	2790.78	5009.11	572.452	-3.12933	2.42891e-58
gene-ACU12_RS11570	ACU12_RS11570	NZ_CP011961.1	ACU12_RS11570	GO:0005975;GO:0008967;GO:0016311;GO:0046295;GO:0046872	K22292	phosphoglycolate phosphatase [Xanthomonas oryzae]	44.5983	80.0484	9.1482	-3.12931	1.69008e-08
gene-ACU12_RS03900	ACU12_RS03900	NZ_CP011961.1	ACU12_RS03900	GO:0004252;GO:0006508	-	S8 family serine peptidase [Xanthomonas oryzae]	1871.54	3358.53	384.549	-3.12659	7.77056e-55
gene-ACU12_RS04165	ACU12_RS04165	NZ_CP011961.1	pdxA	GO:0000287;GO:0005737;GO:0008270;GO:0008615;GO:0042823;GO:0050570;GO:0050897;GO:0051287;GO:0055114	K00097	4-hydroxythreonine-4-phosphate dehydrogenase PdxA [Xanthomonas oryzae]	52.9895	95.04	10.939	-3.11905	2.83349e-08
gene-ACU12_RS15675	ACU12_RS15675	NZ_CP011961.1	tssI	-	K11904	type VI secretion system tip protein VgrG [Xanthomonas oryzae]	5413.53	9705.88	1121.17	-3.11386	1.86285e-60
gene-ACU12_RS20100	ACU12_RS20100	NZ_CP011961.1	ACU12_RS20100	-	-	DUF3322 and DUF2220 domain-containing protein [Xanthomonas oryzae]	54.5525	97.7594	11.3456	-3.10711	4.82313e-06
gene-ACU12_RS17440	ACU12_RS17440	NZ_CP011961.1	ACU12_RS17440	-	-	glycoside hydrolase family 99-like domain-containing protein [Xanthomonas oryzae]	430.829	771.664	89.9948	-3.10006	5.52303e-37
gene-ACU12_RS19530	ACU12_RS19530	NZ_CP011961.1	dcp	GO:0004180;GO:0004222;GO:0006508;GO:0046872	K01284	peptidyl-dipeptidase Dcp [Xanthomonas oryzae]	5993.79	10732.7	1254.93	-3.09633	1.93687e-60
gene-ACU12_RS13755	ACU12_RS13755	NZ_CP011961.1	ACU12_RS13755	GO:0016740	K00799	glutathione S-transferase family protein [Xanthomonas oryzae]	83.4739	149.463	17.4849	-3.0956	8.17566e-14
gene-ACU12_RS06760	ACU12_RS06760	NZ_CP011961.1	ACU12_RS06760	GO:0016614;GO:0050660;GO:0055114	-	xanthine dehydrogenase family protein subunit M [Xanthomonas oryzae]	267.482	478.853	56.1098	-3.09326	3.77764e-29
gene-ACU12_RS05390	ACU12_RS05390	NZ_CP011961.1	prpB	GO:0000287;GO:0019629;GO:0046421	K03417	methylisocitrate lyase [Xanthomonas oryzae]	269.444	482.17	56.7183	-3.08766	3.22086e-13
gene-ACU12_RS19435	ACU12_RS19435	NZ_CP011961.1	ACU12_RS19435	GO:0016021	-	DUF485 domain-containing protein [Xanthomonas oryzae]	689.161	1233.16	145.158	-3.08667	1.25295e-23
gene-ACU12_RS24180	ACU12_RS24180	NZ_CP011961.1	ACU12_RS24180	-	-	MULTISPECIES: hypothetical protein [Xanthomonas]	820.522	1467.74	173.305	-3.0822	1.44513e-45
gene-ACU12_RS04800	ACU12_RS04800	NZ_CP011961.1	rpoA	GO:0003677;GO:0003899;GO:0006351;GO:0046983	K03040	MULTISPECIES: DNA-directed RNA polymerase subunit alpha [Xanthomonas]	14709.2	26302.6	3115.68	-3.07759	1.35748e-61
gene-ACU12_RS14515	ACU12_RS14515	NZ_CP011961.1	ACU12_RS14515	GO:0016021	-	DUF4845 domain-containing protein [Xanthomonas oryzae]	241.635	431.659	51.6102	-3.06417	3.87597e-27
gene-ACU12_RS17080	ACU12_RS17080	NZ_CP011961.1	ACU12_RS17080	GO:0004872;GO:0006810;GO:0009279	-	TonB-dependent receptor [Xanthomonas oryzae]	896.762	1601.06	192.466	-3.05635	9.30584e-46
gene-ACU12_RS11015	ACU12_RS11015	NZ_CP011961.1	ACU12_RS11015	GO:0003824;GO:0030151;GO:0030170	-	MOSC domain-containing protein [Xanthomonas oryzae]	107.742	192.199	23.2844	-3.04517	4.01257e-16
gene-ACU12_RS07775	ACU12_RS07775	NZ_CP011961.1	ACU12_RS07775	-	-	DUF4097 family beta strand repeat protein [Xanthomonas oryzae]	126.517	225.674	27.3603	-3.04408	7.67102e-18
gene-ACU12_RS03095	ACU12_RS03095	NZ_CP011961.1	ACU12_RS03095	GO:0004252;GO:0006508;GO:0070008	K01322	S9 family peptidase [Xanthomonas oryzae]	3433.15	6122.71	743.594	-3.04158	2.99794e-56
gene-ACU12_RS12525	ACU12_RS12525	NZ_CP011961.1	ACU12_RS12525	GO:0003333;GO:0015171;GO:0016021	-	amino acid permease [Xanthomonas oryzae]	92.1533	164.252	20.0548	-3.03389	1.01948e-14
gene-ACU12_RS10630	ACU12_RS10630	NZ_CP011961.1	ACU12_RS10630	GO:0009306;GO:0016021	K02420	MULTISPECIES: flagellar biosynthetic protein FliQ [Xanthomonas]	41.5137	73.9281	9.09927	-3.0223	7.51272e-08
gene-ACU12_RS00175	ACU12_RS00175	NZ_CP011961.1	mutM	GO:0003684;GO:0006284;GO:0006289;GO:0008270;GO:0008534	K10563	bifunctional DNA-formamidopyrimidine glycosylase/DNA-(apurinic or apyrimidinic site) lyase [Xanthomonas oryzae]	575.156	1024.13	126.178	-3.02087	2.38753e-28
gene-ACU12_RS11385	ACU12_RS11385	NZ_CP011961.1	folK	GO:0003848;GO:0009396;GO:0016301;GO:0016310	K00950	2-amino-4-hydroxy-6-hydroxymethyldihydropteridine diphosphokinase [Xanthomonas oryzae]	45.6004	81.1786	10.0221	-3.01791	1.74157e-08
gene-ACU12_RS12715	ACU12_RS12715	NZ_CP011961.1	ACU12_RS12715	GO:0016021;GO:0016740	K13656	undecaprenyl-phosphate glucose phosphotransferase [Xanthomonas oryzae]	2590.25	4610.83	569.67	-3.01683	3.9349e-54
gene-ACU12_RS18295	ACU12_RS18295	NZ_CP011961.1	aceE	GO:0004739;GO:0055114	K00163	pyruvate dehydrogenase (acetyl-transferring), homodimeric type [Xanthomonas oryzae]	13501.4	24028	2974.77	-3.01387	2.07007e-59
gene-ACU12_RS02635	ACU12_RS02635	NZ_CP011961.1	panE	GO:0005737;GO:0008677;GO:0015940;GO:0050661;GO:0055114	K00077	2-dehydropantoate 2-reductase [Xanthomonas oryzae]	115.993	206.38	25.6056	-3.01077	1.94411e-05
gene-ACU12_RS02630	ACU12_RS02630	NZ_CP011961.1	ACU12_RS02630	GO:0016740	-	DUF3800 domain-containing protein [Xanthomonas oryzae]	533.089	948.359	117.82	-3.00885	2.74058e-33
gene-ACU12_RS14160	ACU12_RS14160	NZ_CP011961.1	mmuM	GO:0008168;GO:0032259	K00547	homocysteine S-methyltransferase [Xanthomonas oryzae]	100.773	179.262	22.2849	-3.00793	3.78288e-08
gene-ACU12_RS16035	ACU12_RS16035	NZ_CP011961.1	glgX	GO:0004133;GO:0004553;GO:0005980	K01214	glycogen debranching protein GlgX [Xanthomonas oryzae]	877.13	1560.13	194.129	-3.00658	2.45868e-13
gene-ACU12_RS00150	ACU12_RS00150	NZ_CP011961.1	ACU12_RS00150	-	K06076	outer membrane protein transport protein [Xanthomonas oryzae]	26353.8	46860	5847.54	-3.00246	1.67627e-59
gene-ACU12_RS12535	ACU12_RS12535	NZ_CP011961.1	ACU12_RS12535	-	-	DUF885 family protein [Xanthomonas oryzae]	194.898	346.533	43.262	-3.00182	4.74789e-10
gene-ACU12_RS10115	ACU12_RS10115	NZ_CP011961.1	ACU12_RS10115	-	K06884	stress-induced protein [Xanthomonas oryzae]	191.818	340.9	42.7357	-2.99584	3.88993e-23
gene-ACU12_RS19830	ACU12_RS19830	NZ_CP011961.1	ACU12_RS19830	GO:0016787	K07019	alpha/beta fold hydrolase [Xanthomonas oryzae]	71.9809	127.914	16.0476	-2.99474	6.48177e-12
gene-ACU12_RS15635	ACU12_RS15635	NZ_CP011961.1	ACU12_RS15635	GO:0002100;GO:0008251;GO:0097264	-	type IV secretion protein Rhs [Xanthomonas oryzae]	273.155	484.757	61.5538	-2.97734	3.60408e-28
gene-ACU12_RS01230	ACU12_RS01230	NZ_CP011961.1	treZ	GO:0005737;GO:0005992;GO:0033942	K01236	malto-oligosyltrehalose trehalohydrolase [Xanthomonas oryzae]	314.707	558.297	71.1172	-2.97276	8.69815e-30
gene-ACU12_RS05220	ACU12_RS05220	NZ_CP011961.1	ACU12_RS05220	GO:0016787	-	MBL fold metallo-hydrolase [Xanthomonas oryzae]	57.0136	101.135	12.8918	-2.97176	1.07457e-09
gene-ACU12_RS08715	ACU12_RS08715	NZ_CP011961.1	ACU12_RS08715	-	-	M23 family metallopeptidase [Xanthomonas oryzae]	108.833	193.019	24.6472	-2.96925	9.81916e-16
gene-ACU12_RS06835	ACU12_RS06835	NZ_CP011961.1	ACU12_RS06835	-	-	DUF3304 domain-containing protein [Xanthomonas oryzae]	1463.84	2595.73	331.956	-2.96707	1.47922e-48
gene-ACU12_RS14960	ACU12_RS14960	NZ_CP011961.1	ACU12_RS14960	GO:0004871;GO:0006935;GO:0007165	K06598	chemotaxis protein CheW [Xanthomonas oryzae]	83.5438	148.114	18.9733	-2.96467	5.63657e-13
gene-ACU12_RS23735	ACU12_RS23735	NZ_CP011961.1	ACU12_RS23735	-	-	hypothetical protein [Xanthomonas oryzae]	1798.64	3188.37	408.898	-2.96301	3.25033e-50
gene-ACU12_RS15170	ACU12_RS15170	NZ_CP011961.1	ybgF	GO:0046872;GO:0070206	-	tol-pal system protein YbgF [Xanthomonas oryzae]	4779.1	8468.28	1089.91	-2.95785	2.04761e-55
gene-ACU12_RS14055	ACU12_RS14055	NZ_CP011961.1	lpxA	GO:0005737;GO:0008780;GO:0009245	K00677	acyl-ACP--UDP-N-acetylglucosamine O-acyltransferase [Xanthomonas oryzae]	509.585	902.788	116.383	-2.95551	7.17224e-36
gene-ACU12_RS24105	ACU12_RS24105	NZ_CP011961.1	ACU12_RS24105	-	-	hypothetical protein [Xanthomonas oryzae]	1929.56	3417.11	442.006	-2.95064	1.35466e-50
gene-ACU12_RS15565	ACU12_RS15565	NZ_CP011961.1	ACU12_RS15565	-	-	STAS domain-containing protein [Xanthomonas oryzae]	141.217	250.018	32.4162	-2.94724	1.20793e-18
gene-ACU12_RS08820	ACU12_RS08820	NZ_CP011961.1	ACU12_RS08820	GO:0004350;GO:0005737;GO:0050661;GO:0055114;GO:0055129	K00147	glutamate-5-semialdehyde dehydrogenase [Xanthomonas oryzae]	157.334	278.373	36.2955	-2.93916	7.43321e-20
gene-ACU12_RS20480	ACU12_RS20480	NZ_CP011961.1	ACU12_RS20480	GO:0016020	K04754	VacJ family lipoprotein [Xanthomonas oryzae]	631.162	1116.44	145.883	-2.93603	1.00483e-38
gene-ACU12_RS02125	ACU12_RS02125	NZ_CP011961.1	trpD	GO:0000162;GO:0000287;GO:0004048	K00766	anthranilate phosphoribosyltransferase [Xanthomonas oryzae]	103.175	182.486	23.8635	-2.93491	1.01948e-14
gene-ACU12_RS13875	ACU12_RS13875	NZ_CP011961.1	ACU12_RS13875	GO:0016021;GO:0055085	K03543	efflux RND transporter periplasmic adaptor subunit [Xanthomonas oryzae]	711.901	1258.76	165.04	-2.93112	8.84167e-32
gene-ACU12_RS04550	ACU12_RS04550	NZ_CP011961.1	lolB	GO:0008565;GO:0009279;GO:0015031	K02494	lipoprotein localization protein LolB [Xanthomonas oryzae]	106.695	188.628	24.7624	-2.92932	4.40159e-15
gene-ACU12_RS02450	ACU12_RS02450	NZ_CP011961.1	ACU12_RS02450	-	-	LysM peptidoglycan-binding domain-containing protein [Xanthomonas oryzae]	4634.27	8190.82	1077.72	-2.92602	4.76376e-54
gene-ACU12_RS03835	ACU12_RS03835	NZ_CP011961.1	ACU12_RS03835	GO:0005887;GO:0032153;GO:0043093	K03589	cell division protein FtsQ/DivIB [Xanthomonas oryzae]	53.5093	94.565	12.4537	-2.92473	8.33977e-08
gene-ACU12_RS15780	ACU12_RS15780	NZ_CP011961.1	ACU12_RS15780	GO:0016021	-	hypothetical protein [Xanthomonas oryzae]	467.663	826.342	108.984	-2.92263	2.32541e-34
gene-ACU12_RS14250	ACU12_RS14250	NZ_CP011961.1	ACU12_RS14250	GO:0008168;GO:0032259	K00574	class I SAM-dependent methyltransferase [Xanthomonas oryzae]	190.842	337.168	44.5151	-2.9211	1.99431e-22
gene-ACU12_RS04575	ACU12_RS04575	NZ_CP011961.1	pth	GO:0004045;GO:0005737;GO:0006412	K01056	aminoacyl-tRNA hydrolase [Xanthomonas oryzae]	67.0702	118.492	15.6482	-2.92073	6.43117e-11
gene-ACU12_RS01005	ACU12_RS01005	NZ_CP011961.1	ACU12_RS01005	GO:0005975;GO:0009044	K01198	glycoside hydrolase family 43 protein [Xanthomonas oryzae]	681.343	1202.89	159.792	-2.91224	5.15133e-39
gene-ACU12_RS14845	ACU12_RS14845	NZ_CP011961.1	ACU12_RS14845	GO:0004872;GO:0006810;GO:0009279	K02014	TonB-dependent receptor [Xanthomonas oryzae]	33925.3	59851.3	7999.33	-2.90343	1.85887e-56
gene-ACU12_RS20860	ACU12_RS20860	NZ_CP011961.1	ACU12_RS20860	-	-	immunity 52 family protein [Xanthomonas oryzae]	1550.67	2735.44	365.909	-2.90222	1.15978e-45
gene-ACU12_RS04280	ACU12_RS04280	NZ_CP011961.1	rlmM	GO:0005737;GO:0006364;GO:0008757;GO:0032259	K06968	23S rRNA (cytidine(2498)-2'-O)-methyltransferase RlmM [Xanthomonas oryzae]	102.331	180.497	24.1659	-2.90093	2.22144e-14
gene-ACU12_RS20205	ACU12_RS20205	NZ_CP011961.1	ACU12_RS20205	-	-	hypothetical protein [Xanthomonas oryzae]	799.75	1410.38	189.122	-2.89869	4.95581e-41
gene-ACU12_RS07025	ACU12_RS07025	NZ_CP011961.1	mfd	GO:0000716;GO:0003684;GO:0004386;GO:0005524;GO:0005737;GO:0006355	K03723	transcription-repair coupling factor [Xanthomonas oryzae]	2024.77	3570.3	479.238	-2.89723	4.27309e-49
gene-ACU12_RS17445	ACU12_RS17445	NZ_CP011961.1	ACU12_RS17445	GO:0008152;GO:0008410	K01029	CoA transferase subunit B [Xanthomonas oryzae]	161.795	285.099	38.4912	-2.88886	3.77447e-19
gene-ACU12_RS14575	ACU12_RS14575	NZ_CP011961.1	ACU12_RS14575	GO:0004491;GO:0055114	K00140	CoA-acylating methylmalonate-semialdehyde dehydrogenase [Xanthomonas oryzae]	277.081	488.059	66.1035	-2.88426	0.000208087
gene-ACU12_RS08775	ACU12_RS08775	NZ_CP011961.1	ACU12_RS08775	GO:0008080	-	GNAT family N-acetyltransferase [Xanthomonas oryzae]	95.7987	168.736	22.8618	-2.88376	2.36509e-05
gene-ACU12_RS07865	ACU12_RS07865	NZ_CP011961.1	ACU12_RS07865	GO:0003995;GO:0050660;GO:0055114	-	acyl-CoA dehydrogenase family protein [Xanthomonas oryzae]	2078.73	3660.22	497.245	-2.8799	1.26878e-48
gene-ACU12_RS06845	ACU12_RS06845	NZ_CP011961.1	ACU12_RS06845	-	-	DUF2235 domain-containing protein [Xanthomonas oryzae]	4777.02	8406.26	1147.79	-2.87261	1.74247e-52
gene-ACU12_RS17335	ACU12_RS17335	NZ_CP011961.1	lptG	GO:0043190;GO:0055085	K11720	LPS export ABC transporter permease LptG [Xanthomonas oryzae]	103.533	182.134	24.9311	-2.86898	1.34329e-14
gene-ACU12_RS12020	ACU12_RS12020	NZ_CP011961.1	ACU12_RS12020	GO:0016021	-	DUF4105 domain-containing protein [Xanthomonas oryzae]	147.336	259.161	35.5106	-2.86753	1.49551e-18
gene-ACU12_RS10315	ACU12_RS10315	NZ_CP011961.1	ACU12_RS10315	-	K09919	N-acetyltransferase [Xanthomonas oryzae]	121.997	214.586	29.4071	-2.86732	2.40078e-16
gene-ACU12_RS19510	ACU12_RS19510	NZ_CP011961.1	ACU12_RS19510	-	K05889	PQQ-binding-like beta-propeller repeat protein [Xanthomonas oryzae]	1450.34	2549.83	350.844	-2.8615	1.09173e-45
gene-ACU12_RS17420	ACU12_RS17420	NZ_CP011961.1	ACU12_RS17420	GO:0016021	K02067	MCE family protein [Xanthomonas oryzae]	2005.72	3525.16	486.283	-2.85782	7.6353e-48
gene-ACU12_RS17310	ACU12_RS17310	NZ_CP011961.1	purL	GO:0004642;GO:0005524;GO:0005737;GO:0006189;GO:0006541;GO:0046872	K01952	phosphoribosylformylglycinamidine synthase [Xanthomonas oryzae]	1423.93	2501.59	346.271	-2.85287	2.37145e-45
gene-ACU12_RS00875	ACU12_RS00875	NZ_CP011961.1	ACU12_RS00875	GO:0016021	K09800	translocation/assembly module TamB [Xanthomonas oryzae]	642.572	1128.82	156.32	-2.85225	5.84541e-37
gene-ACU12_RS02675	ACU12_RS02675	NZ_CP011961.1	ACU12_RS02675	-	-	hypothetical protein [Xanthomonas oryzae]	290.674	510.563	70.7852	-2.85057	1.89341e-26
gene-ACU12_RS02420	ACU12_RS02420	NZ_CP011961.1	ACU12_RS02420	GO:0002949;GO:0003725;GO:0005524;GO:0005737;GO:0061710	K07566	Sua5/YciO/YrdC/YwlC family protein [Xanthomonas oryzae]	67.4796	118.492	16.4672	-2.84712	1.45874e-10
gene-ACU12_RS11055	ACU12_RS11055	NZ_CP011961.1	ACU12_RS11055	GO:0016829	-	VOC family protein [Xanthomonas oryzae]	45.528	79.9413	11.1146	-2.84649	7.76182e-08
gene-ACU12_RS14815	ACU12_RS14815	NZ_CP011961.1	mazG	GO:0016787	K04765	nucleoside triphosphate pyrophosphohydrolase [Xanthomonas oryzae]	301.18	528.731	73.6298	-2.84417	5.59505e-27
gene-ACU12_RS03135	ACU12_RS03135	NZ_CP011961.1	xerC	GO:0003677;GO:0005737;GO:0006313;GO:0007049;GO:0007059;GO:0009037;GO:0015074;GO:0051301	K03733	tyrosine recombinase XerC [Xanthomonas oryzae]	187.471	329	45.942	-2.8402	5.17733e-21
gene-ACU12_RS03645	ACU12_RS03645	NZ_CP011961.1	ACU12_RS03645	-	-	hypothetical protein [Xanthomonas oryzae]	146.291	256.493	36.0892	-2.82928	1.2136e-17
gene-ACU12_RS15580	ACU12_RS15580	NZ_CP011961.1	ACU12_RS15580	-	-	hypothetical protein [Xanthomonas oryzae]	500.823	877.75	123.895	-2.82469	2.68864e-33
gene-ACU12_RS09545	ACU12_RS09545	NZ_CP011961.1	ACU12_RS09545	-	-	IS1595 family transposase [Xanthomonas oryzae]	30.2798	53.0405	7.51905	-2.81847	1.24301e-05
gene-ACU12_RS20680	ACU12_RS20680	NZ_CP011961.1	ACU12_RS20680	GO:0000287;GO:0004452;GO:0005737;GO:0008299;GO:0010181;GO:0016491;GO:0055114;GO:0070402	-	type 2 isopentenyl-diphosphate Delta-isomerase [Xanthomonas oryzae]	90.2276	157.828	22.6267	-2.80226	1.10884e-12
gene-ACU12_RS12120	ACU12_RS12120	NZ_CP011961.1	ACU12_RS12120	-	-	DUF2875 family protein [Xanthomonas oryzae]	374.934	655.516	94.3518	-2.79651	1.31779e-29
gene-ACU12_RS01475	ACU12_RS01475	NZ_CP011961.1	ACU12_RS01475	-	K09765	epoxyqueuosine reductase QueH [Xanthomonas oryzae]	953.61	1666.94	240.277	-2.79443	3.73444e-40
gene-ACU12_RS12885	ACU12_RS12885	NZ_CP011961.1	hutG	GO:0008745;GO:0009253	K01458	N-formylglutamate deformylase [Xanthomonas oryzae]	114.445	199.992	28.8982	-2.79089	1.21143e-14
gene-ACU12_RS12925	ACU12_RS12925	NZ_CP011961.1	uvrB	GO:0003677;GO:0004386;GO:0005524;GO:0005737;GO:0006289;GO:0009381;GO:0009432;GO:0090305	K03702	excinuclease ABC subunit UvrB [Xanthomonas oryzae]	989.368	1728.03	250.711	-2.78503	4.20771e-40
gene-ACU12_RS08450	ACU12_RS08450	NZ_CP011961.1	ACU12_RS08450	GO:0016810	-	amidohydrolase family protein [Xanthomonas oryzae]	370.817	646.694	94.9394	-2.76801	1.56545e-28
gene-ACU12_RS01080	ACU12_RS01080	NZ_CP011961.1	ACU12_RS01080	GO:0016301;GO:0016310	K03220	hypothetical protein [Xanthomonas oryzae]	319.412	556.863	81.9606	-2.76432	2.87155e-11
gene-ACU12_RS08930	ACU12_RS08930	NZ_CP011961.1	ACU12_RS08930	GO:0006807;GO:0016810	K13566	amidohydrolase [Xanthomonas oryzae]	226.149	394.005	58.292	-2.75685	1.99431e-22
gene-ACU12_RS19750	ACU12_RS19750	NZ_CP011961.1	ACU12_RS19750	GO:0003677;GO:0004803;GO:0006313	K07481	IS5-like element ISXo1 family transposase [Xanthomonas oryzae]	542.697	945.277	140.118	-2.75409	2.52584e-33
gene-ACU12_RS10640	ACU12_RS10640	NZ_CP011961.1	ACU12_RS10640	GO:0016021	-	diguanylate cyclase [Xanthomonas oryzae]	356.719	621.299	92.139	-2.7534	1.04796e-27
gene-ACU12_RS06610	ACU12_RS06610	NZ_CP011961.1	ACU12_RS06610	GO:0004735;GO:0005737;GO:0055114;GO:0055129	K00286	pyrroline-5-carboxylate reductase [Xanthomonas oryzae]	320.705	558.357	83.0528	-2.74909	4.01394e-26
gene-ACU12_RS12330	ACU12_RS12330	NZ_CP011961.1	tgt	GO:0006400;GO:0008479;GO:0008616;GO:0046872	K00773	tRNA guanosine(34) transglycosylase Tgt [Xanthomonas oryzae]	120.872	210.43	31.314	-2.74846	1.00814e-14
gene-ACU12_RS01235	ACU12_RS01235	NZ_CP011961.1	malQ	GO:0004134;GO:0005977	K00705	4-alpha-glucanotransferase [Xanthomonas oryzae]	69.745	121.407	18.0833	-2.74712	2.5437e-10
gene-ACU12_RS14385	ACU12_RS14385	NZ_CP011961.1	ACU12_RS14385	GO:0004252;GO:0006508	-	autotransporter serine protease [Xanthomonas oryzae]	2270.88	3952.15	589.607	-2.74481	2.69011e-45
gene-ACU12_RS12815	ACU12_RS12815	NZ_CP011961.1	aroA	GO:0003866;GO:0005737;GO:0009073;GO:0009423	K00800	3-phosphoshikimate 1-carboxyvinyltransferase [Xanthomonas oryzae]	206.618	359.524	53.7125	-2.74276	5.09693e-21
gene-ACU12_RS16870	ACU12_RS16870	NZ_CP011961.1	thiC	GO:0008270;GO:0009228;GO:0009229;GO:0016829;GO:0051539	K03147	phosphomethylpyrimidine synthase ThiC [Xanthomonas oryzae]	3246.89	5648.65	845.128	-2.74066	4.03913e-47
gene-ACU12_RS14570	ACU12_RS14570	NZ_CP011961.1	ACU12_RS14570	GO:0003995;GO:0050660;GO:0055114	-	acyl-CoA dehydrogenase family protein [Xanthomonas oryzae]	102.306	177.924	26.688	-2.737	5.92087e-05
gene-ACU12_RS05005	ACU12_RS05005	NZ_CP011961.1	ACU12_RS05005	-	-	ferritin-like domain-containing protein [Xanthomonas oryzae]	21.8964	38.0578	5.735	-2.73033	0.000229877
gene-ACU12_RS06290	ACU12_RS06290	NZ_CP011961.1	ACU12_RS06290	-	-	cupin-like domain-containing protein [Xanthomonas oryzae]	40.1939	69.8218	10.5659	-2.72426	8.28026e-07
gene-ACU12_RS18260	ACU12_RS18260	NZ_CP011961.1	ACU12_RS18260	-	-	DUF2894 domain-containing protein [Xanthomonas oryzae]	33.5114	58.1562	8.86665	-2.71347	6.96162e-06
gene-ACU12_RS00495	ACU12_RS00495	NZ_CP011961.1	ACU12_RS00495	GO:0004075;GO:0005524;GO:0046872	K01968	acetyl/propionyl/methylcrotonyl-CoA carboxylase subunit alpha [Xanthomonas oryzae]	152.144	263.974	40.3141	-2.71104	3.25628e-17
gene-ACU12_RS19060	ACU12_RS19060	NZ_CP011961.1	ACU12_RS19060	GO:0004748;GO:0005524;GO:0006260;GO:0055114	K00525	ribonucleoside-diphosphate reductase subunit alpha [Xanthomonas oryzae]	33701.8	58468.1	8935.57	-2.71002	4.50163e-50
gene-ACU12_RS14520	ACU12_RS14520	NZ_CP011961.1	lepB	GO:0006508;GO:0008236;GO:0016021	K03100	signal peptidase I [Xanthomonas oryzae]	720.073	1249.03	191.116	-2.70829	1.58373e-35
gene-ACU12_RS00500	ACU12_RS00500	NZ_CP011961.1	ACU12_RS00500	GO:0004177;GO:0004252;GO:0006508	-	S9 family peptidase [Xanthomonas oryzae]	547.849	950.095	145.604	-2.70602	4.6569e-15
gene-ACU12_RS19650	ACU12_RS19650	NZ_CP011961.1	ACU12_RS19650	-	-	hypothetical protein [Xanthomonas oryzae]	460.393	798.211	122.575	-2.70311	3.59928e-08
gene-ACU12_RS12370	ACU12_RS12370	NZ_CP011961.1	ACU12_RS12370	GO:0016158;GO:0016311	K01083	phytase [Xanthomonas oryzae]	145.708	252.508	38.9086	-2.69817	1.37274e-16
gene-ACU12_RS14765	ACU12_RS14765	NZ_CP011961.1	ACU12_RS14765	GO:0003995;GO:0016021;GO:0033539;GO:0050660	K06445	acyl-CoA dehydrogenase [Xanthomonas oryzae]	9373.82	16238.1	2509.52	-2.6939	2.46608e-48
gene-ACU12_RS00270	ACU12_RS00270	NZ_CP011961.1	plsB	GO:0004366;GO:0005886;GO:0016024	K00631	glycerol-3-phosphate 1-O-acyltransferase PlsB [Xanthomonas oryzae]	1404.18	2431.29	377.06	-2.68885	9.55531e-41
gene-ACU12_RS16490	ACU12_RS16490	NZ_CP011961.1	ACU12_RS16490	GO:0016021	K07114	VWA domain-containing protein [Xanthomonas oryzae]	71.9862	124.527	19.4451	-2.67898	8.40906e-10
gene-ACU12_RS19785	ACU12_RS19785	NZ_CP011961.1	ACU12_RS19785	GO:0008519;GO:0016021;GO:0072488	K03320	ammonium transporter [Xanthomonas oryzae]	124.953	216.123	33.7826	-2.6775	5.98655e-15
gene-ACU12_RS13430	ACU12_RS13430	NZ_CP011961.1	ACU12_RS13430	GO:0003677;GO:0004803;GO:0006313	K07481	MULTISPECIES: IS5-like element ISXo1 family transposase [Bacteria]	42.6502	73.7522	11.5483	-2.67501	8.78179e-07
gene-ACU12_RS17520	ACU12_RS17520	NZ_CP011961.1	ACU12_RS17520	GO:0003824;GO:0016021;GO:0050662	-	NAD-dependent epimerase/dehydratase family protein [Xanthomonas oryzae]	1263.15	2184.12	342.178	-2.67423	1.7175e-39
gene-ACU12_RS13245	ACU12_RS13245	NZ_CP011961.1	ACU12_RS13245	-	K06966	LOG family protein [Xanthomonas oryzae]	1194.56	2064.94	324.182	-2.67123	3.89011e-39
gene-ACU12_RS04660	ACU12_RS04660	NZ_CP011961.1	fusA	GO:0003746;GO:0003924;GO:0005525;GO:0005737;GO:0006414	K02355	elongation factor G [Xanthomonas oryzae]	22961.6	39684.4	6238.72	-2.66925	1.21958e-48
gene-ACU12_RS13870	ACU12_RS13870	NZ_CP011961.1	ACU12_RS13870	GO:0005886;GO:0016021;GO:0055085	K03446	DHA2 family efflux MFS transporter permease subunit [Xanthomonas oryzae]	185.1	319.768	50.4311	-2.66464	8.41185e-19
gene-ACU12_RS14875	ACU12_RS14875	NZ_CP011961.1	ACU12_RS14875	GO:0005524;GO:0006508;GO:0008233;GO:0016021;GO:0042626;GO:0055085	K13409	peptidase domain-containing ABC transporter [Xanthomonas oryzae]	205.783	355.449	56.1177	-2.66311	8.42871e-20
gene-ACU12_RS15850	ACU12_RS15850	NZ_CP011961.1	ACU12_RS15850	GO:0016787	-	glycoside hydrolase family 15 protein [Xanthomonas oryzae]	608.795	1051.5	166.091	-2.6624	1.40292e-32
gene-ACU12_RS10955	ACU12_RS10955	NZ_CP011961.1	lysS	GO:0000287;GO:0003676;GO:0004824;GO:0005524;GO:0005737;GO:0006430	K04567	lysine--tRNA ligase [Xanthomonas oryzae]	1795.09	3100.43	489.758	-2.66233	1.14271e-41
gene-ACU12_RS05690	ACU12_RS05690	NZ_CP011961.1	ACU12_RS05690	-	-	hypothetical protein [Xanthomonas oryzae]	110.189	190.096	30.2825	-2.65018	7.2498e-13
gene-ACU12_RS04665	ACU12_RS04665	NZ_CP011961.1	tuf	GO:0003746;GO:0003924;GO:0005525;GO:0005737;GO:0006414	K02358	elongation factor Tu [Xanthomonas oryzae]	712.857	1229.03	196.68	-2.6436	2.03989e-34
gene-ACU12_RS00970	ACU12_RS00970	NZ_CP011961.1	ACU12_RS00970	GO:0004527;GO:0005737;GO:0006310;GO:0009295;GO:0090305	K03554	recombination-associated protein RdgC [Xanthomonas oryzae]	168.617	290.646	46.5886	-2.64121	2.34546e-17
gene-ACU12_RS06045	ACU12_RS06045	NZ_CP011961.1	ACU12_RS06045	-	-	hypothetical protein [Xanthomonas oryzae]	4146.66	7146.89	1146.42	-2.64018	5.03465e-45
gene-ACU12_RS23840	ACU12_RS23840	NZ_CP011961.1	ACU12_RS23840	-	-	hypothetical protein [Xanthomonas oryzae]	72.792	125.451	20.1326	-2.63952	4.58342e-10
gene-ACU12_RS02795	ACU12_RS02795	NZ_CP011961.1	ACU12_RS02795	-	K15125	hemagglutinin repeat-containing protein [Xanthomonas oryzae]	1513.29	2608	418.575	-2.63938	2.48095e-40
gene-ACU12_RS11735	ACU12_RS11735	NZ_CP011961.1	tsaE	GO:0002949;GO:0005524;GO:0016301;GO:0016310	K06925	tRNA (adenosine(37)-N6)-threonylcarbamoyltransferase complex ATPase subunit type 1 TsaE [Xanthomonas oryzae]	13.709	23.6238	3.79418	-2.63838	0.00653969
gene-ACU12_RS17085	ACU12_RS17085	NZ_CP011961.1	ACU12_RS17085	GO:0005975;GO:0016798;GO:0016829	K05341	amylosucrase [Xanthomonas oryzae]	209.98	361.713	58.2469	-2.63459	9.15202e-20
gene-ACU12_RS10420	ACU12_RS10420	NZ_CP011961.1	flgB	GO:0030694;GO:0071973	K02387	MULTISPECIES: flagellar basal body rod protein FlgB [Xanthomonas]	1818.73	3130.72	506.746	-2.62716	8.686e-07
gene-ACU12_RS21260	ACU12_RS21260	NZ_CP011961.1	ACU12_RS21260	-	-	CdiI family contact-dependent growth inhibition immunity protein [Xanthomonas oryzae]	803.923	1383.85	224	-2.62711	1.28005e-34
gene-ACU12_RS14050	ACU12_RS14050	NZ_CP011961.1	fabZ	GO:0005737;GO:0006633;GO:0009245;GO:0047451	K02372	3-hydroxyacyl-ACP dehydratase FabZ [Xanthomonas oryzae]	99.5014	171.148	27.8549	-2.61924	3.7173e-12
gene-ACU12_RS16545	ACU12_RS16545	NZ_CP011961.1	ACU12_RS16545	GO:0004108;GO:0005737;GO:0006099	K01647	citrate synthase [Xanthomonas oryzae]	15583.9	26788.6	4379.26	-2.61286	1.19789e-46
gene-ACU12_RS00490	ACU12_RS00490	NZ_CP011961.1	ACU12_RS00490	GO:0016740;GO:0016874	K01969	methylcrotonoyl-CoA carboxylase [Xanthomonas oryzae]	293.068	503.643	82.4924	-2.61007	4.30031e-23
gene-ACU12_RS12550	ACU12_RS12550	NZ_CP011961.1	ACU12_RS12550	GO:0008152;GO:0016829	K21062	dihydrodipicolinate synthase family protein [Xanthomonas oryzae]	72.3242	124.289	20.3598	-2.6099	1.17555e-09
gene-ACU12_RS08890	ACU12_RS08890	NZ_CP011961.1	ACU12_RS08890	GO:0015036;GO:0016021;GO:0017004;GO:0030288;GO:0045454;GO:0055114	K02199	DsbE family thiol:disulfide interchange protein [Xanthomonas oryzae]	180.829	310.477	51.1814	-2.6008	7.16981e-10
gene-ACU12_RS06300	ACU12_RS06300	NZ_CP011961.1	ACU12_RS06300	GO:0016787	-	MBL fold metallo-hydrolase [Xanthomonas oryzae]	1805.19	3099.22	511.157	-2.60007	2.9352e-40
gene-ACU12_RS09505	ACU12_RS09505	NZ_CP011961.1	uvrC	GO:0003677;GO:0005737;GO:0006289;GO:0009380;GO:0009381;GO:0009432;GO:0090305	K03703	excinuclease ABC subunit UvrC [Xanthomonas oryzae]	376.286	645.981	106.59	-2.59942	1.90025e-26
gene-ACU12_RS13395	ACU12_RS13395	NZ_CP011961.1	ACU12_RS13395	GO:0005886;GO:0006810;GO:0008137;GO:0048038;GO:0055114	K00332	NADH-quinone oxidoreductase subunit C [Xanthomonas oryzae]	681.281	1168.38	194.179	-2.58905	5.59106e-32
gene-ACU12_RS17945	ACU12_RS17945	NZ_CP011961.1	ACU12_RS17945	GO:0001522;GO:0003723;GO:0009982	K06183	rRNA pseudouridine synthase [Xanthomonas oryzae]	81.2607	139.327	23.1949	-2.58659	1.04431e-10
gene-ACU12_RS12820	ACU12_RS12820	NZ_CP011961.1	pheA	GO:0004106;GO:0004664;GO:0005737;GO:0009094;GO:0016597;GO:0046417	K14170	prephenate dehydratase [Xanthomonas oryzae]	759.294	1301.55	217.037	-2.58422	2.85177e-33
gene-ACU12_RS13235	ACU12_RS13235	NZ_CP011961.1	pilV	GO:0016021	K02671	type IV pilus modification protein PilV [Xanthomonas oryzae]	65.9858	113.098	18.8738	-2.58311	9.54776e-06
gene-ACU12_RS01755	ACU12_RS01755	NZ_CP011961.1	ACU12_RS01755	GO:0009055;GO:0016021;GO:0022904	-	cytochrome b [Xanthomonas oryzae]	84.3295	144.529	24.13	-2.58245	1.59442e-10
gene-ACU12_RS00660	ACU12_RS00660	NZ_CP011961.1	ACU12_RS00660	GO:0006810;GO:0008168;GO:0009055;GO:0032259;GO:0046872;GO:0051213;GO:0051537;GO:0055114	-	oxidoreductase [Xanthomonas oryzae]	184.25	315.72	52.7793	-2.5806	7.42295e-18
gene-ACU12_RS04895	ACU12_RS04895	NZ_CP011961.1	ACU12_RS04895	GO:0008670;GO:0010181;GO:0055114	K00219	NADPH-dependent 2,4-dienoyl-CoA reductase [Xanthomonas oryzae]	1152.41	1974.35	330.47	-2.57878	2.40038e-36
gene-ACU12_RS13905	ACU12_RS13905	NZ_CP011961.1	ACU12_RS13905	GO:0016021;GO:0016811;GO:0017000	K01434	penicillin acylase family protein [Xanthomonas oryzae]	527.698	903.996	151.401	-2.57794	2.31e-29
gene-ACU12_RS00700	ACU12_RS00700	NZ_CP011961.1	pcaD	GO:0042952;GO:0047570	K01055	3-oxoadipate enol-lactonase [Xanthomonas oryzae]	73.3333	125.506	21.1601	-2.56834	1.69567e-09
gene-ACU12_RS19235	ACU12_RS19235	NZ_CP011961.1	ACU12_RS19235	GO:0000166;GO:0000287;GO:0005737;GO:0008253;GO:0009117;GO:0016311	K01081	5'-nucleotidase [Xanthomonas oryzae]	1465.1	2506.93	423.263	-2.56629	5.7038e-38
gene-ACU12_RS02720	ACU12_RS02720	NZ_CP011961.1	ACU12_RS02720	-	-	lytic murein transglycosylase [Xanthomonas oryzae]	2143.68	3667.73	619.639	-2.56539	5.08145e-40
gene-ACU12_RS13475	ACU12_RS13475	NZ_CP011961.1	ACU12_RS13475	GO:0016021	-	hypothetical protein [Xanthomonas oryzae]	31.5414	53.9307	9.15199	-2.55895	3.46015e-05
gene-ACU12_RS05855	ACU12_RS05855	NZ_CP011961.1	ACU12_RS05855	GO:0003824;GO:0006284	K01247	DNA-3-methyladenine glycosylase 2 family protein [Xanthomonas oryzae]	225.166	384.165	66.1667	-2.53755	8.65646e-20
gene-ACU12_RS17235	ACU12_RS17235	NZ_CP011961.1	ACU12_RS17235	GO:0016740	-	hypothetical protein [Xanthomonas oryzae]	105.995	180.84	31.1491	-2.53745	6.9874e-12
gene-ACU12_RS06700	ACU12_RS06700	NZ_CP011961.1	ACU12_RS06700	-	K23170	hypothetical protein [Xanthomonas oryzae]	520.5	887.798	153.202	-2.5348	7.42439e-26
gene-ACU12_RS03130	ACU12_RS03130	NZ_CP011961.1	ACU12_RS03130	-	K09921	DUF484 family protein [Xanthomonas oryzae]	145.785	248.511	43.0599	-2.52889	4.79913e-15
gene-ACU12_RS17815	ACU12_RS17815	NZ_CP011961.1	ACU12_RS17815	GO:0005886;GO:0042777;GO:0045261;GO:0046933	K02113	F0F1 ATP synthase subunit delta [Xanthomonas oryzae]	102.279	174.325	30.2322	-2.52762	8.7587e-12
gene-ACU12_RS16065	ACU12_RS16065	NZ_CP011961.1	ACU12_RS16065	GO:0003677;GO:0004803;GO:0006313	K07481	IS5-like element ISXo1 family transposase [Xanthomonas oryzae]	62.6035	106.701	18.5064	-2.52747	1.62474e-08
gene-ACU12_RS17305	ACU12_RS17305	NZ_CP011961.1	ACU12_RS17305	GO:0009405;GO:0016021;GO:0019867	K21449	membrane protein [Xanthomonas oryzae]	4796.47	8171.28	1421.66	-2.52298	3.48576e-27
gene-ACU12_RS11560	ACU12_RS11560	NZ_CP011961.1	ACU12_RS11560	GO:0004650;GO:0005975	K01184	glycoside hydrolase family 28 protein [Xanthomonas oryzae]	2337.01	3978.17	695.851	-2.51525	4.02174e-39
gene-ACU12_RS14035	ACU12_RS14035	NZ_CP011961.1	bamA	GO:0009279;GO:0016021;GO:0043165;GO:0051205	K07277	outer membrane protein assembly factor BamA [Xanthomonas oryzae]	6935.35	11800.9	2069.84	-2.5113	1.49347e-42
gene-ACU12_RS20595	ACU12_RS20595	NZ_CP011961.1	ACU12_RS20595	-	-	hypothetical protein [Xanthomonas oryzae]	243.364	413.946	72.783	-2.50777	4.20057e-20
gene-ACU12_RS07885	ACU12_RS07885	NZ_CP011961.1	rnr	GO:0003723;GO:0005737;GO:0008859;GO:0090503	K12573	ribonuclease R [Xanthomonas oryzae]	1808.33	3074.78	541.875	-2.50445	1.12862e-37
gene-ACU12_RS14740	ACU12_RS14740	NZ_CP011961.1	ACU12_RS14740	GO:0005737;GO:0006457;GO:0051082	K04083	Hsp33 family molecular chaperone HslO [Xanthomonas oryzae]	697.18	1185.4	208.955	-2.50411	2.30106e-30
gene-ACU12_RS19685	ACU12_RS19685	NZ_CP011961.1	secB	GO:0005737;GO:0006457;GO:0015031;GO:0051082;GO:0051262	K03071	protein-export chaperone SecB [Xanthomonas oryzae]	3987.63	6779.91	1195.36	-2.50382	1.04285e-40
gene-ACU12_RS05710	ACU12_RS05710	NZ_CP011961.1	ACU12_RS05710	-	-	hypothetical protein [Xanthomonas oryzae]	176.89	300.682	53.0988	-2.50149	1.40645e-16
gene-ACU12_RS12375	ACU12_RS12375	NZ_CP011961.1	ACU12_RS12375	GO:0004872;GO:0006810;GO:0009279	-	TonB-dependent receptor [Xanthomonas oryzae]	1085.34	1844.85	325.831	-2.50131	2.34421e-34
gene-ACU12_RS06345	ACU12_RS06345	NZ_CP011961.1	cydB	GO:0016021;GO:0055114	K00426	cytochrome d ubiquinol oxidase subunit II [Xanthomonas oryzae]	57.9363	98.4119	17.4608	-2.49472	1.16275e-07
gene-ACU12_RS02845	ACU12_RS02845	NZ_CP011961.1	ACU12_RS02845	-	-	hypothetical protein [Xanthomonas oryzae]	746.152	1267.17	225.137	-2.49273	2.82967e-31
gene-ACU12_RS14215	ACU12_RS14215	NZ_CP011961.1	ACU12_RS14215	GO:0005886;GO:0016021	-	anti-sigma factor [Xanthomonas oryzae]	482.075	818.522	145.629	-2.49072	1.43997e-26
gene-ACU12_RS15650	ACU12_RS15650	NZ_CP011961.1	ACU12_RS15650	-	-	hypothetical protein [Xanthomonas oryzae]	50.8856	86.3454	15.4259	-2.48477	3.81548e-06
gene-ACU12_RS12540	ACU12_RS12540	NZ_CP011961.1	ACU12_RS12540	GO:0016787	K01271	aminopeptidase P family protein [Xanthomonas oryzae]	139.867	237.199	42.5346	-2.47939	4.50365e-14
gene-ACU12_RS19660	ACU12_RS19660	NZ_CP011961.1	ACU12_RS19660	GO:0000160;GO:0005524;GO:0005622;GO:0006355;GO:0008134;GO:0043565	K02481	sigma-54-dependent Fis family transcriptional regulator [Xanthomonas oryzae]	198.191	336.063	60.3192	-2.47804	1.04551e-17
gene-ACU12_RS06850	ACU12_RS06850	NZ_CP011961.1	ACU12_RS06850	-	-	type VI secretion system tip protein VgrG [Xanthomonas oryzae]	14.7783	25.0517	4.50479	-2.47538	0.00545553
gene-ACU12_RS17240	ACU12_RS17240	NZ_CP011961.1	gspD	GO:0008565;GO:0009279;GO:0015627;GO:0015628	K02453	type II secretion system secretin GspD [Xanthomonas oryzae]	3273.43	5547.99	998.856	-2.47362	1.40571e-39
gene-ACU12_RS06705	ACU12_RS06705	NZ_CP011961.1	ACU12_RS06705	GO:0004326;GO:0005524;GO:0005737;GO:0007049;GO:0008360;GO:0008764;GO:0009252;GO:0046901;GO:0051301;GO:0071555	K23169	UDP-N-acetylmuramoyl-L-alanine--D-glutamate ligase [Xanthomonas oryzae]	83.9077	142.21	25.6056	-2.47349	4.24353e-10
gene-ACU12_RS11115	ACU12_RS11115	NZ_CP011961.1	ACU12_RS11115	GO:0003333;GO:0015171;GO:0016021	K03294	amino acid permease [Xanthomonas oryzae]	466.453	790.453	142.452	-2.4722	2.76345e-26
gene-ACU12_RS12315	ACU12_RS12315	NZ_CP011961.1	secF	GO:0005622;GO:0005886;GO:0006605;GO:0015450;GO:0016021;GO:0043952;GO:0065002	K03074	protein translocase subunit SecF [Xanthomonas oryzae]	291.04	493.054	89.0253	-2.46946	2.93566e-21
gene-ACU12_RS18900	ACU12_RS18900	NZ_CP011961.1	hppD	GO:0003868;GO:0009072;GO:0046872;GO:0055114	K00457	4-hydroxyphenylpyruvate dioxygenase [Xanthomonas oryzae]	1838.95	3115.15	562.741	-2.46876	1.75634e-12
gene-ACU12_RS01120	ACU12_RS01120	NZ_CP011961.1	ACU12_RS01120	GO:0016301;GO:0016310	K18373	HrpB1 family type III secretion system apparatus protein [Xanthomonas oryzae]	374.295	633.732	114.858	-2.46402	8.9799e-24
gene-ACU12_RS07955	ACU12_RS07955	NZ_CP011961.1	ACU12_RS07955	GO:0004089;GO:0008270;GO:0015976	K01673	carbonic anhydrase [Xanthomonas oryzae]	430.139	728.005	132.272	-2.46044	2.61026e-16
gene-ACU12_RS07935	ACU12_RS07935	NZ_CP011961.1	pstS	GO:0035435;GO:0042301;GO:0043190	K02040	phosphate ABC transporter substrate-binding protein PstS [Xanthomonas oryzae]	769.47	1301.06	237.882	-2.45136	1.20591e-30
gene-ACU12_RS21490	ACU12_RS21490	NZ_CP011961.1	ACU12_RS21490	-	-	hypothetical protein [Xanthomonas oryzae]	4173.56	7056.24	1290.88	-2.45055	7.46192e-40
gene-ACU12_RS09220	ACU12_RS09220	NZ_CP011961.1	ACU12_RS09220	GO:0016746;GO:0042619	K03821	class III poly(R)-hydroxyalkanoic acid synthase subunit PhaC [Xanthomonas oryzae]	206.844	349.56	64.1286	-2.4465	4.17373e-15
gene-ACU12_RS11865	ACU12_RS11865	NZ_CP011961.1	ACU12_RS11865	GO:0003824	-	hypothetical protein [Xanthomonas oryzae]	977.713	1651.65	303.774	-2.44284	6.25342e-32
gene-ACU12_RS03110	ACU12_RS03110	NZ_CP011961.1	ACU12_RS03110	GO:0004252;GO:0006508;GO:0070008	K01354	oligopeptidase B [Xanthomonas oryzae]	1705.87	2879.52	532.213	-2.43575	1.62913e-35
gene-ACU12_RS10580	ACU12_RS10580	NZ_CP011961.1	fliG	GO:0003774;GO:0005886;GO:0006935;GO:0009425;GO:0071973	K02410	flagellar motor switch protein FliG [Xanthomonas oryzae]	2318.26	3913.25	723.274	-2.43575	5.95483e-37
gene-ACU12_RS13325	ACU12_RS13325	NZ_CP011961.1	nusA	GO:0000166;GO:0003700;GO:0003746;GO:0005737;GO:0006414;GO:0031564	K02600	transcription termination/antitermination protein NusA [Xanthomonas oryzae]	9112.21	15377.1	2847.28	-2.43313	1.53593e-40
gene-ACU12_RS18935	ACU12_RS18935	NZ_CP011961.1	ACU12_RS18935	GO:0004739;GO:0055114	K00167	alpha-ketoacid dehydrogenase subunit beta [Xanthomonas oryzae]	134.651	227.219	42.0838	-2.43275	3.49925e-13
gene-ACU12_RS21745	ACU12_RS21745	NZ_CP011961.1	ACU12_RS21745	-	-	DUF3304 domain-containing protein [Xanthomonas oryzae]	1120.8	1890.37	351.235	-2.42816	6.28755e-33
gene-ACU12_RS12250	ACU12_RS12250	NZ_CP011961.1	ptsP	GO:0005215;GO:0005737;GO:0009401;GO:0016301;GO:0016310	K23993	phosphoenolpyruvate--protein phosphotransferase [Xanthomonas oryzae]	1442.1	2431.21	452.986	-2.42414	2.32541e-34
gene-ACU12_RS10390	ACU12_RS10390	NZ_CP011961.1	ACU12_RS10390	GO:0000155;GO:0000160;GO:0005622;GO:0023014	-	EAL domain-containing protein [Xanthomonas oryzae]	417.02	702.547	131.494	-2.4176	5.85702e-24
gene-ACU12_RS07360	ACU12_RS07360	NZ_CP011961.1	ACU12_RS07360	-	-	J domain-containing protein [Xanthomonas oryzae]	5920.73	9972.1	1869.36	-2.41535	1.79323e-39
gene-ACU12_RS02735	ACU12_RS02735	NZ_CP011961.1	ACU12_RS02735	GO:0003677;GO:0004803;GO:0006313	K07481	IS5 family transposase [Xanthomonas oryzae]	27.0412	45.5402	8.54218	-2.41447	0.00147028
gene-ACU12_RS04080	ACU12_RS04080	NZ_CP011961.1	ACU12_RS04080	GO:0005886;GO:0016021	K02004	FtsX-like permease family protein [Xanthomonas oryzae]	198.094	333.514	62.6747	-2.41179	5.80923e-17
gene-ACU12_RS04745	ACU12_RS04745	NZ_CP011961.1	rpsN	GO:0003735;GO:0006412;GO:0015935;GO:0019843	K02954	MULTISPECIES: 30S ribosomal protein S14 [Xanthomonas]	1169.81	1969.16	370.453	-2.41022	1.06606e-32
gene-ACU12_RS14560	ACU12_RS14560	NZ_CP011961.1	ACU12_RS14560	GO:0003860	-	enoyl-CoA hydratase/isomerase family protein [Xanthomonas oryzae]	53.3559	89.7894	16.9224	-2.40761	1.62042e-05
gene-ACU12_RS04215	ACU12_RS04215	NZ_CP011961.1	ACU12_RS04215	-	-	transporter [Xanthomonas oryzae]	603.948	1016.25	191.642	-2.40678	2.27386e-27
gene-ACU12_RS03605	ACU12_RS03605	NZ_CP011961.1	fghA	GO:0018738;GO:0046294;GO:0052689	K01070	S-formylglutathione hydrolase [Xanthomonas oryzae]	178.895	300.785	57.0045	-2.39958	2.06792e-15
gene-ACU12_RS11130	ACU12_RS11130	NZ_CP011961.1	mtnC	GO:0000287;GO:0016311;GO:0019284;GO:0019509;GO:0043715;GO:0043716;GO:0043874	K09880	acireductone synthase [Xanthomonas oryzae]	874.555	1470.06	279.047	-2.3973	1.26929e-28
gene-ACU12_RS03320	ACU12_RS03320	NZ_CP011961.1	ACU12_RS03320	GO:0004514;GO:0009435	K03462	nicotinate phosphoribosyltransferase [Xanthomonas oryzae]	962.093	1617.15	307.035	-2.39698	3.68082e-31
gene-ACU12_RS00005	ACU12_RS00005	NZ_CP011961.1	dnaA	GO:0003688;GO:0005524;GO:0005737;GO:0006270;GO:0006275	K02313	chromosomal replication initiator protein DnaA [Xanthomonas oryzae]	626.661	1052.59	200.734	-2.39058	5.9294e-13
gene-ACU12_RS21575	ACU12_RS21575	NZ_CP011961.1	ACU12_RS21575	-	-	MafI family immunity protein [Xanthomonas oryzae]	100.291	168.413	32.1679	-2.38831	2.26463e-09
gene-ACU12_RS17095	ACU12_RS17095	NZ_CP011961.1	ACU12_RS17095	-	-	flavohemoglobin expression-modulating QEGLA motif protein [Xanthomonas oryzae]	93.8434	157.575	30.1121	-2.38762	2.32223e-10
gene-ACU12_RS02585	ACU12_RS02585	NZ_CP011961.1	ACU12_RS02585	GO:0005524;GO:0016887	K09697	ATP-binding cassette domain-containing protein [Xanthomonas oryzae]	117.898	197.594	38.2015	-2.37084	9.02703e-12
gene-ACU12_RS16200	ACU12_RS16200	NZ_CP011961.1	ACU12_RS16200	GO:0005215;GO:0006810;GO:0016021	K18138	efflux RND transporter permease subunit [Xanthomonas oryzae]	171.321	287.055	55.5872	-2.3685	1.12664e-14
gene-ACU12_RS04780	ACU12_RS04780	NZ_CP011961.1	secY	GO:0005622;GO:0005886;GO:0006605;GO:0016021;GO:0043952;GO:0065002	K03076	preprotein translocase subunit SecY [Xanthomonas oryzae]	2121.86	3555.19	688.524	-2.36835	7.49489e-35
gene-ACU12_RS07600	ACU12_RS07600	NZ_CP011961.1	ACU12_RS07600	GO:0004222;GO:0006508	K07386	M13 family metallopeptidase [Xanthomonas oryzae]	4834.76	8099.43	1570.1	-2.36696	1.50796e-37
gene-ACU12_RS09425	ACU12_RS09425	NZ_CP011961.1	ACU12_RS09425	-	-	hypothetical protein [Xanthomonas oryzae]	19.5051	32.6653	6.34482	-2.36411	0.00238914
gene-ACU12_RS23885	ACU12_RS23885	NZ_CP011961.1	ACU12_RS23885	-	-	hypothetical protein [Xanthomonas oryzae]	15.729	26.3298	5.12819	-2.36017	0.00676521
gene-ACU12_RS14415	ACU12_RS14415	NZ_CP011961.1	ACU12_RS14415	-	-	hypothetical protein [Xanthomonas oryzae]	66.6284	111.53	21.7267	-2.3599	3.30648e-08
gene-ACU12_RS14300	ACU12_RS14300	NZ_CP011961.1	ACU12_RS14300	GO:0010181;GO:0016491;GO:0055114	K10680	alkene reductase [Xanthomonas oryzae]	1122.37	1878.32	366.43	-2.35783	9.8468e-29
gene-ACU12_RS08345	ACU12_RS08345	NZ_CP011961.1	ACU12_RS08345	GO:0015232;GO:0015886;GO:0016021;GO:0017004;GO:0020037	K02198	heme lyase CcmF/NrfE family subunit [Xanthomonas oryzae]	57.6931	96.4982	18.888	-2.35303	5.98159e-07
gene-ACU12_RS10475	ACU12_RS10475	NZ_CP011961.1	ACU12_RS10475	GO:0005198;GO:0005576;GO:0009420;GO:0071973	K02406	flagellin [Xanthomonas oryzae]	196117	328017	64216.3	-2.35276	9.68722e-40
gene-ACU12_RS15970	ACU12_RS15970	NZ_CP011961.1	ACU12_RS15970	GO:0003677;GO:0004803;GO:0006313	K07481	IS5 family transposase [Xanthomonas oryzae]	3040.96	5084.72	997.21	-2.3502	9.71635e-36
gene-ACU12_RS04245	ACU12_RS04245	NZ_CP011961.1	ACU12_RS04245	GO:0016620;GO:0055114	K00128	aldehyde dehydrogenase [Xanthomonas oryzae]	289.301	483.61	94.9915	-2.34797	1.35976e-19
gene-ACU12_RS16485	ACU12_RS16485	NZ_CP011961.1	ACU12_RS16485	GO:0016021	K07114	VWA domain-containing protein [Xanthomonas oryzae]	360.348	602.292	118.403	-2.34676	7.48957e-18
gene-ACU12_RS06665	ACU12_RS06665	NZ_CP011961.1	ACU12_RS06665	GO:0004070;GO:0006207;GO:0006520;GO:0016597;GO:0044205	K00609	aspartate carbamoyltransferase catalytic subunit [Xanthomonas oryzae]	690.482	1154	226.966	-2.34609	4.08273e-27
gene-ACU12_RS06435	ACU12_RS06435	NZ_CP011961.1	ACU12_RS06435	-	-	hypothetical protein [Xanthomonas oryzae]	35.9591	60.0763	11.8418	-2.34291	4.98611e-05
gene-ACU12_RS24430	ACU12_RS24430	NZ_CP011961.1	ACU12_RS24430	GO:0004872;GO:0006810;GO:0016020;GO:0030246	-	TonB-dependent receptor plug domain-containing protein [Xanthomonas oryzae]	1506.59	2515.73	497.445	-2.33837	2.15682e-32
gene-ACU12_RS18720	ACU12_RS18720	NZ_CP011961.1	ACU12_RS18720	GO:0005507;GO:0016021	K02258	cytochrome c oxidase assembly protein [Xanthomonas oryzae]	241.228	402.775	79.6817	-2.33765	1.99586e-17
gene-ACU12_RS09145	ACU12_RS09145	NZ_CP011961.1	ACU12_RS09145	-	-	hypothetical protein [Xanthomonas oryzae]	332.911	555.501	110.321	-2.33208	1.33963e-20
gene-ACU12_RS09915	ACU12_RS09915	NZ_CP011961.1	ACU12_RS09915	GO:0016021	-	zonular occludens toxin family protein [Xanthomonas oryzae]	88.392	147.436	29.3485	-2.32873	2.31277e-09
gene-ACU12_RS19440	ACU12_RS19440	NZ_CP011961.1	ACU12_RS19440	-	-	hypothetical protein [Xanthomonas oryzae]	1120.79	1867.97	373.605	-2.32189	1.31165e-30
gene-ACU12_RS06270	ACU12_RS06270	NZ_CP011961.1	ACU12_RS06270	GO:0006508	-	M1 family metallopeptidase [Xanthomonas oryzae]	1221.21	2034	408.432	-2.31615	7.54325e-31
gene-ACU12_RS13435	ACU12_RS13435	NZ_CP011961.1	ACU12_RS13435	GO:0019825;GO:0020037;GO:0046872	K06886	group 1 truncated hemoglobin [Xanthomonas oryzae]	65.6652	109.324	22.0063	-2.31262	1.39324e-07
gene-ACU12_RS20690	ACU12_RS20690	NZ_CP011961.1	ACU12_RS20690	GO:0008168;GO:0032259	-	DNA adenine methylase [Xanthomonas oryzae]	3558.01	5918.98	1197.04	-2.30588	1.23895e-34
gene-ACU12_RS13685	ACU12_RS13685	NZ_CP011961.1	asnB	GO:0004066;GO:0006529	K01953	asparagine synthase (glutamine-hydrolyzing) [Xanthomonas oryzae]	128.149	213.155	43.1435	-2.30469	3.58821e-12
gene-ACU12_RS13225	ACU12_RS13225	NZ_CP011961.1	ACU12_RS13225	GO:0016021	K02673	pilus assembly protein [Xanthomonas oryzae]	108.708	180.783	36.6319	-2.30309	9.04017e-11
gene-ACU12_RS04180	ACU12_RS04180	NZ_CP011961.1	ACU12_RS04180	-	-	histone deacetylase family protein [Xanthomonas oryzae]	78.0901	129.861	26.3192	-2.30278	1.18847e-08
gene-ACU12_RS15455	ACU12_RS15455	NZ_CP011961.1	katG	GO:0004096;GO:0006979;GO:0020037;GO:0042744;GO:0046872;GO:0055114;GO:0098869	-	catalase/peroxidase HPI [Xanthomonas oryzae]	1885.89	3131.5	640.29	-2.29006	4.0071e-32
gene-ACU12_RS04135	ACU12_RS04135	NZ_CP011961.1	ACU12_RS04135	GO:0004799;GO:0005737;GO:0006231;GO:0006235;GO:0032259	K00560	thymidylate synthase [Xanthomonas oryzae]	114.309	189.789	38.8301	-2.28915	6.81267e-11
gene-ACU12_RS00240	ACU12_RS00240	NZ_CP011961.1	pyrF	GO:0004590;GO:0006207;GO:0044205	K01591	orotidine-5'-phosphate decarboxylase [Xanthomonas oryzae]	45.6779	75.8352	15.5207	-2.28867	7.66741e-06
gene-ACU12_RS01470	ACU12_RS01470	NZ_CP011961.1	ACU12_RS01470	GO:0004489;GO:0006555;GO:0008652;GO:0035999;GO:0055114	K00297	methylenetetrahydrofolate reductase [Xanthomonas oryzae]	256.274	425.402	87.1464	-2.28731	2.07415e-17
gene-ACU12_RS00955	ACU12_RS00955	NZ_CP011961.1	ACU12_RS00955	GO:0016787	-	alpha/beta hydrolase [Xanthomonas oryzae]	139.773	231.89	47.6568	-2.28269	3.78943e-12
gene-ACU12_RS13950	ACU12_RS13950	NZ_CP011961.1	ACU12_RS13950	GO:0006807;GO:0006808;GO:0008081;GO:0008773;GO:0016597	K00990	[protein-PII] uridylyltransferase [Xanthomonas oryzae]	644.07	1068.47	219.667	-2.28216	1.84558e-25
gene-ACU12_RS05705	ACU12_RS05705	NZ_CP011961.1	ACU12_RS05705	-	-	hypothetical protein [Xanthomonas oryzae]	327.249	542.747	111.752	-2.27998	5.08308e-20
gene-ACU12_RS16530	ACU12_RS16530	NZ_CP011961.1	ACU12_RS16530	-	K02662	pilus assembly protein PilM [Xanthomonas oryzae]	6588.49	10922.7	2254.26	-2.27661	1.60876e-35
gene-ACU12_RS07345	ACU12_RS07345	NZ_CP011961.1	ACU12_RS07345	GO:0003677;GO:0003887;GO:0006260;GO:0009360;GO:0071897	K02340	DNA polymerase III subunit delta [Xanthomonas oryzae]	58.1723	96.4034	19.9413	-2.27332	1.27294e-06
gene-ACU12_RS13930	ACU12_RS13930	NZ_CP011961.1	ACU12_RS13930	GO:0008080	-	GNAT family N-acetyltransferase [Xanthomonas oryzae]	172.33	285.483	59.1765	-2.27031	5.98753e-14
gene-ACU12_RS19145	ACU12_RS19145	NZ_CP011961.1	ACU12_RS19145	GO:0016491;GO:0055114;GO:0071949	-	NAD(P)/FAD-dependent oxidoreductase [Xanthomonas oryzae]	928.385	1537.09	319.684	-2.26548	1.06787e-27
gene-ACU12_RS15000	ACU12_RS15000	NZ_CP011961.1	ACU12_RS15000	GO:0006810	K03832	energy transducer TonB [Xanthomonas oryzae]	166.872	276.108	57.6357	-2.2602	1.09256e-13
gene-ACU12_RS20080	ACU12_RS20080	NZ_CP011961.1	ACU12_RS20080	GO:0005975;GO:0016853;GO:0030246	K01792	lytic murein transglycosylase [Xanthomonas oryzae]	565.092	934.622	195.562	-2.25676	4.79273e-24
gene-ACU12_RS05400	ACU12_RS05400	NZ_CP011961.1	acnD	GO:0019679;GO:0047456	K20455	Fe/S-dependent 2-methylisocitrate dehydratase AcnD [Xanthomonas oryzae]	394.474	652.106	136.843	-2.25259	4.90829e-21
gene-ACU12_RS08550	ACU12_RS08550	NZ_CP011961.1	kdsA	GO:0005737;GO:0008676;GO:0019294	K01627	3-deoxy-8-phosphooctulonate synthase [Xanthomonas oryzae]	3703.03	6118.97	1287.08	-2.24919	1.08582e-33
gene-ACU12_RS07715	ACU12_RS07715	NZ_CP011961.1	ACU12_RS07715	GO:0004591;GO:0006099;GO:0030976	K00164	2-oxoglutarate dehydrogenase E1 component [Xanthomonas oryzae]	19963.7	32975.9	6951.48	-2.24602	5.79865e-36
gene-ACU12_RS02105	ACU12_RS02105	NZ_CP011961.1	ACU12_RS02105	-	-	SIMPL domain-containing protein [Xanthomonas oryzae]	297.235	490.866	103.605	-2.24424	4.22545e-18
gene-ACU12_RS05955	ACU12_RS05955	NZ_CP011961.1	ACU12_RS05955	-	-	type VI secretion system tip protein VgrG [Xanthomonas oryzae]	54.9483	90.7294	19.1673	-2.24292	1.7803e-06
gene-ACU12_RS08785	ACU12_RS08785	NZ_CP011961.1	ACU12_RS08785	GO:0003991;GO:0005524;GO:0005737;GO:0006526;GO:0016310	K22478	acetylglutamate kinase [Xanthomonas oryzae]	631.693	1042.93	220.459	-2.24206	2.82502e-24
gene-ACU12_RS04815	ACU12_RS04815	NZ_CP011961.1	ACU12_RS04815	GO:0004872;GO:0006810;GO:0016020	-	TonB-dependent receptor [Xanthomonas oryzae]	5196.69	8566.31	1827.06	-2.22915	5.58664e-34
gene-ACU12_RS12065	ACU12_RS12065	NZ_CP011961.1	ACU12_RS12065	GO:0015846;GO:0019808;GO:0042597	-	polyamine ABC transporter substrate-binding protein [Xanthomonas oryzae]	1883.11	3103.93	662.293	-2.22855	5.25587e-31
gene-ACU12_RS12880	ACU12_RS12880	NZ_CP011961.1	hutH	GO:0004397;GO:0005737;GO:0019556;GO:0019557	K01745	histidine ammonia-lyase [Xanthomonas oryzae]	177.875	292.982	62.7677	-2.22272	2.55102e-06
gene-ACU12_RS14685	ACU12_RS14685	NZ_CP011961.1	ACU12_RS14685	GO:0003962;GO:0016829;GO:0030170	K01739	O-succinylhomoserine (thiol)-lyase [Xanthomonas oryzae]	78.6261	129.442	27.8106	-2.21859	4.42806e-08
gene-ACU12_RS08525	ACU12_RS08525	NZ_CP011961.1	ACU12_RS08525	GO:0016021	-	YdcF family protein [Xanthomonas oryzae]	102.802	169.182	36.4216	-2.21571	2.38058e-06
gene-ACU12_RS00555	ACU12_RS00555	NZ_CP011961.1	ACU12_RS00555	GO:0005215;GO:0006814;GO:0016021	-	MFS transporter [Xanthomonas oryzae]	68.3602	112.364	24.3559	-2.20584	3.82868e-07
gene-ACU12_RS23680	ACU12_RS23680	NZ_CP011961.1	ACU12_RS23680	-	-	hypothetical protein [Xanthomonas oryzae]	1424.95	2341.55	508.357	-2.20355	3.17542e-29
gene-ACU12_RS01015	ACU12_RS01015	NZ_CP011961.1	ACU12_RS01015	GO:0016491;GO:0050662;GO:0055114	K00040	mannitol dehydrogenase family protein [Xanthomonas oryzae]	369.901	607.792	132.01	-2.20293	6.90864e-20
gene-ACU12_RS15420	ACU12_RS15420	NZ_CP011961.1	ACU12_RS15420	GO:0003677;GO:0004803;GO:0006313;GO:0015074	K07497	IS3 family transposase [Xanthomonas oryzae]	21.1021	34.6715	7.53264	-2.20252	0.00313953
gene-ACU12_RS15685	ACU12_RS15685	NZ_CP011961.1	cyoD	GO:0008827;GO:0015990;GO:0016021;GO:0055114	K02300	cytochrome o ubiquinol oxidase subunit IV [Xanthomonas oryzae]	132.707	217.451	47.9636	-2.18068	3.21028e-11
gene-ACU12_RS24380	ACU12_RS24380	NZ_CP011961.1	ACU12_RS24380	GO:0016021	-	hypothetical protein [Xanthomonas oryzae]	77.1428	126.328	27.9579	-2.17584	1.55211e-07
gene-ACU12_RS03375	ACU12_RS03375	NZ_CP011961.1	ACU12_RS03375	GO:0000160;GO:0003677;GO:0005622	K02485	MULTISPECIES: response regulator [Xanthomonas]	71.0893	116.328	25.8505	-2.16994	7.79141e-06
gene-ACU12_RS20535	ACU12_RS20535	NZ_CP011961.1	recB	GO:0000287;GO:0000724;GO:0003677;GO:0004003;GO:0005524;GO:0008854;GO:0032508;GO:0090305	K03582	exodeoxyribonuclease V subunit beta [Xanthomonas oryzae]	131.975	215.9	48.0492	-2.16778	3.21645e-11
gene-ACU12_RS13845	ACU12_RS13845	NZ_CP011961.1	ACU12_RS13845	GO:0004181;GO:0006508;GO:0008270	-	M14 family metallopeptidase [Xanthomonas oryzae]	599.397	979.868	218.926	-2.16214	8.9473e-23
gene-ACU12_RS18440	ACU12_RS18440	NZ_CP011961.1	ACU12_RS18440	GO:0000160;GO:0005622	-	response regulator [Xanthomonas oryzae]	233.233	381.259	85.2077	-2.16172	1.67585e-15
gene-ACU12_RS08460	ACU12_RS08460	NZ_CP011961.1	ACU12_RS08460	GO:0016740	-	glycosyltransferase family 4 protein [Xanthomonas oryzae]	41.2024	67.3393	15.0655	-2.1602	3.8957e-05
gene-ACU12_RS14430	ACU12_RS14430	NZ_CP011961.1	ACU12_RS14430	GO:0003677;GO:0003910;GO:0005524;GO:0006266;GO:0006281;GO:0006310	K10747	ATP-dependent DNA ligase [Xanthomonas oryzae]	105.851	172.939	38.7627	-2.15753	1.18849e-09
gene-ACU12_RS07990	ACU12_RS07990	NZ_CP011961.1	ACU12_RS07990	GO:0016740	K01011	sulfurtransferase [Xanthomonas oryzae]	72.4633	118.368	26.5589	-2.15601	1.72172e-07
gene-ACU12_RS00685	ACU12_RS00685	NZ_CP011961.1	pcaH	GO:0008199;GO:0018578;GO:0019619;GO:0055114	K00449	protocatechuate 3,4-dioxygenase subunit beta [Xanthomonas oryzae]	84.1691	137.467	30.8713	-2.15474	3.82491e-08
gene-ACU12_RS02040	ACU12_RS02040	NZ_CP011961.1	ACU12_RS02040	-	-	helix-hairpin-helix domain-containing protein [Xanthomonas oryzae]	58.7665	95.965	21.568	-2.15362	2.70175e-06
gene-ACU12_RS02545	ACU12_RS02545	NZ_CP011961.1	ACU12_RS02545	GO:0004177;GO:0006508;GO:0008236	K01278	S9 family peptidase [Xanthomonas oryzae]	833.873	1361.06	306.687	-2.14989	6.96996e-25
gene-ACU12_RS09040	ACU12_RS09040	NZ_CP011961.1	rpsA	GO:0003723;GO:0003735;GO:0005840;GO:0006412	K02945	30S ribosomal protein S1 [Xanthomonas oryzae]	30204	49292.6	11115.4	-2.14882	1.45011e-24
gene-ACU12_RS03410	ACU12_RS03410	NZ_CP011961.1	ACU12_RS03410	GO:0004872;GO:0006810;GO:0009279	-	TonB-dependent receptor [Xanthomonas oryzae]	735.703	1200.45	270.953	-2.14747	4.72269e-24
gene-ACU12_RS18075	ACU12_RS18075	NZ_CP011961.1	ACU12_RS18075	GO:0005886;GO:0006810;GO:0016021	K01992	ABC transporter permease [Xanthomonas oryzae]	217.474	354.793	80.1543	-2.14613	2.2445e-14
gene-ACU12_RS04690	ACU12_RS04690	NZ_CP011961.1	rplW	GO:0000027;GO:0000166;GO:0003735;GO:0006412;GO:0019843;GO:0022625	K02892	MULTISPECIES: 50S ribosomal protein L23 [Xanthomonas]	1427.93	2328.42	527.439	-2.14227	1.2075e-27
gene-ACU12_RS13470	ACU12_RS13470	NZ_CP011961.1	ACU12_RS13470	GO:0000162;GO:0004834	K01695	tryptophan synthase subunit alpha [Xanthomonas oryzae]	328.382	534.858	121.906	-2.13339	1.33885e-17
gene-ACU12_RS08880	ACU12_RS08880	NZ_CP011961.1	ACU12_RS08880	GO:0016021	K02200	tetratricopeptide repeat protein [Xanthomonas oryzae]	26.5758	43.2481	9.90337	-2.12665	0.00183498
gene-ACU12_RS07460	ACU12_RS07460	NZ_CP011961.1	tilS	GO:0005524;GO:0005737;GO:0006400;GO:0016879	K04075	tRNA lysidine(34) synthetase TilS [Xanthomonas oryzae]	34.722	56.5033	12.9407	-2.12641	0.000353545
gene-ACU12_RS06485	ACU12_RS06485	NZ_CP011961.1	ACU12_RS06485	GO:0009058;GO:0016779	K00992	nucleotidyltransferase family protein [Xanthomonas oryzae]	22.9017	37.2649	8.53839	-2.12578	0.00319041
gene-ACU12_RS12565	ACU12_RS12565	NZ_CP011961.1	ACU12_RS12565	GO:0016491;GO:0055114	K21061	FAD-dependent oxidoreductase [Xanthomonas oryzae]	22.7508	37.0173	8.4843	-2.12533	0.00249394
gene-ACU12_RS08900	ACU12_RS08900	NZ_CP011961.1	ccmE	GO:0005886;GO:0016021;GO:0017003;GO:0017004;GO:0046872	K02197	cytochrome c maturation protein CcmE [Xanthomonas oryzae]	45.391	73.8376	16.9444	-2.12355	3.38873e-05
gene-ACU12_RS01105	ACU12_RS01105	NZ_CP011961.1	sctP	-	K18381	type III secretion system protein SctP [Xanthomonas oryzae]	87.4289	142.186	32.672	-2.12165	5.05382e-08
gene-ACU12_RS08520	ACU12_RS08520	NZ_CP011961.1	ACU12_RS08520	GO:0005315;GO:0005887;GO:0035435	K03306	inorganic phosphate transporter [Xanthomonas oryzae]	255.706	415.8	95.6125	-2.12062	1.75956e-15
gene-ACU12_RS02660	ACU12_RS02660	NZ_CP011961.1	ACU12_RS02660	GO:0003677;GO:0004803;GO:0006313	K07481	IS5 family transposase [Xanthomonas oryzae]	847.872	1378.14	317.603	-2.11743	3.51293e-24
gene-ACU12_RS12720	ACU12_RS12720	NZ_CP011961.1	ACU12_RS12720	GO:0009103;GO:0016021	K13661	GumC family protein [Xanthomonas oryzae]	2897.88	4709.29	1086.47	-2.11586	1.10483e-29
gene-ACU12_RS05970	ACU12_RS05970	NZ_CP011961.1	ACU12_RS05970	-	-	DUF3304 domain-containing protein [Xanthomonas oryzae]	64.061	104.086	24.0357	-2.11453	1.17181e-06
gene-ACU12_RS06225	ACU12_RS06225	NZ_CP011961.1	ACU12_RS06225	GO:0016021	K08989	DUF350 domain-containing protein [Xanthomonas oryzae]	30.406	49.3866	11.4255	-2.11187	0.000662092
gene-ACU12_RS00665	ACU12_RS00665	NZ_CP011961.1	ACU12_RS00665	GO:0008168;GO:0018489;GO:0032259;GO:0046872;GO:0051537;GO:0055114;GO:0070988	-	aromatic ring-hydroxylating dioxygenase subunit alpha [Xanthomonas oryzae]	2739.75	4448.15	1031.34	-2.10868	4.56614e-26
gene-ACU12_RS20600	ACU12_RS20600	NZ_CP011961.1	ACU12_RS20600	-	-	immunity 52 family protein [Xanthomonas oryzae]	1612.05	2615.83	608.276	-2.10447	1.033e-27
gene-ACU12_RS04420	ACU12_RS04420	NZ_CP011961.1	ACU12_RS04420	-	-	DUF3106 domain-containing protein [Xanthomonas oryzae]	569.922	924.158	215.685	-2.09921	1.61103e-14
gene-ACU12_RS03635	ACU12_RS03635	NZ_CP011961.1	ACU12_RS03635	GO:0004872;GO:0006810;GO:0016020	K02014	TonB-dependent receptor [Xanthomonas oryzae]	3549.3	5747.15	1351.45	-2.08834	1.96641e-29
gene-ACU12_RS04395	ACU12_RS04395	NZ_CP011961.1	ACU12_RS04395	GO:0003677;GO:0004518;GO:0090305	-	exodeoxyribonuclease IX [Xanthomonas oryzae]	116.888	189.172	44.6042	-2.08445	1.29368e-09
gene-ACU12_RS20640	ACU12_RS20640	NZ_CP011961.1	ACU12_RS20640	GO:0004497;GO:0005506;GO:0016705;GO:0020037;GO:0055114	-	cytochrome P450 [Xanthomonas oryzae]	100.825	163.08	38.5695	-2.08005	1.70483e-08
gene-ACU12_RS00040	ACU12_RS00040	NZ_CP011961.1	ACU12_RS00040	GO:0006810;GO:0016021	K03832	energy transducer TonB [Xanthomonas oryzae]	7249.12	11709.4	2788.88	-2.0699	4.57557e-30
gene-ACU12_RS07270	ACU12_RS07270	NZ_CP011961.1	ACU12_RS07270	-	-	DUF885 domain-containing protein [Xanthomonas oryzae]	819.734	1323.88	315.592	-2.06863	3.4752e-23
gene-ACU12_RS16450	ACU12_RS16450	NZ_CP011961.1	tkt	GO:0004802;GO:0008152;GO:0046872	K00615	transketolase [Xanthomonas oryzae]	3976.3	6421.14	1531.45	-2.06793	3.31289e-29
gene-ACU12_RS17535	ACU12_RS17535	NZ_CP011961.1	ACU12_RS17535	GO:0016021	-	hypothetical protein [Xanthomonas oryzae]	1068.78	1725.48	412.08	-2.066	5.66542e-23
gene-ACU12_RS00090	ACU12_RS00090	NZ_CP011961.1	ACU12_RS00090	GO:0008270;GO:0016491;GO:0055114	K13979	NAD(P)-dependent alcohol dehydrogenase [Xanthomonas oryzae]	2362.61	3813.54	911.676	-2.06454	5.97093e-28
gene-ACU12_RS15860	ACU12_RS15860	NZ_CP011961.1	ACU12_RS15860	GO:0008876;GO:0016021;GO:0048038;GO:0055114	-	glucose/quinate/shikimate family membrane-bound PQQ-dependent dehydrogenase [Xanthomonas oryzae]	484.037	781.278	186.797	-2.06437	1.89566e-13
gene-ACU12_RS24175	ACU12_RS24175	NZ_CP011961.1	ACU12_RS24175	-	-	hypothetical protein [Xanthomonas oryzae]	196.498	317.152	75.8435	-2.06408	4.41704e-13
gene-ACU12_RS12150	ACU12_RS12150	NZ_CP011961.1	ACU12_RS12150	GO:0016491;GO:0055114	K09471	FAD-dependent oxidoreductase [Xanthomonas oryzae]	20.3681	32.8709	7.86527	-2.06324	0.00833843
gene-ACU12_RS01830	ACU12_RS01830	NZ_CP011961.1	ACU12_RS01830	-	-	hypothetical protein [Xanthomonas oryzae]	9109.93	14698	3521.86	-2.06121	5.33323e-14
gene-ACU12_RS05280	ACU12_RS05280	NZ_CP011961.1	ACU12_RS05280	GO:0006508;GO:0008233;GO:0016021	K22452	DUF3488 domain-containing transglutaminase family protein [Xanthomonas oryzae]	53.3415	85.9882	20.6948	-2.05487	1.38658e-05
gene-ACU12_RS10515	ACU12_RS10515	NZ_CP011961.1	ACU12_RS10515	GO:0000160;GO:0005524;GO:0005622;GO:0006355;GO:0008134;GO:0043565	K10941	sigma-54-dependent Fis family transcriptional regulator [Xanthomonas oryzae]	3318.32	5348.02	1288.61	-2.05319	3.02564e-28
gene-ACU12_RS10360	ACU12_RS10360	NZ_CP011961.1	hflD	GO:0005737;GO:0005886	K07153	high frequency lysogenization protein HflD [Xanthomonas oryzae]	31.8322	51.2768	12.3877	-2.0494	0.000460578
gene-ACU12_RS01440	ACU12_RS01440	NZ_CP011961.1	ACU12_RS01440	GO:0004616;GO:0051287;GO:0055114	-	NAD(P)-dependent oxidoreductase [Xanthomonas oryzae]	308.83	497.436	120.223	-2.0488	5.82699e-16
gene-ACU12_RS19250	ACU12_RS19250	NZ_CP011961.1	ACU12_RS19250	GO:0004177;GO:0006508;GO:0008236	-	S9 family peptidase [Xanthomonas oryzae]	468.289	753.942	182.636	-2.04548	3.99442e-19
gene-ACU12_RS03420	ACU12_RS03420	NZ_CP011961.1	ACU12_RS03420	-	-	alpha-N-acetylglucosaminidase [Xanthomonas oryzae]	110.222	177.407	43.0376	-2.0434	5.399e-09
gene-ACU12_RS02465	ACU12_RS02465	NZ_CP011961.1	rsmB	GO:0003723;GO:0005737;GO:0006355;GO:0008649;GO:0031167	K03500	16S rRNA (cytosine(967)-C(5))-methyltransferase RsmB [Xanthomonas oryzae]	90.4865	145.469	35.5036	-2.03468	5.81075e-08
gene-ACU12_RS12230	ACU12_RS12230	NZ_CP011961.1	ACU12_RS12230	GO:0016020;GO:0055085	K03585	efflux RND transporter periplasmic adaptor subunit [Xanthomonas oryzae]	526.002	845.363	206.642	-2.03244	1.36952e-19
gene-ACU12_RS17200	ACU12_RS17200	NZ_CP011961.1	ACU12_RS17200	GO:0005524;GO:0006810;GO:0016021;GO:0016740	-	glycosyltransferase [Xanthomonas oryzae]	401.119	643.838	158.401	-2.02312	9.09805e-09
gene-ACU12_RS18265	ACU12_RS18265	NZ_CP011961.1	ACU12_RS18265	GO:0004872;GO:0005506;GO:0009279;GO:0015891	K02014	TonB-dependent siderophore receptor [Xanthomonas oryzae]	129.747	208.167	51.326	-2.01998	1.10077e-09
gene-ACU12_RS17110	ACU12_RS17110	NZ_CP011961.1	ACU12_RS17110	-	-	SGNH/GDSL hydrolase family protein [Xanthomonas oryzae]	56.004	89.8279	22.18	-2.01791	1.29019e-05
gene-ACU12_RS04085	ACU12_RS04085	NZ_CP011961.1	ACU12_RS04085	GO:0005524;GO:0016887	K02003	ATP-binding cassette domain-containing protein [Xanthomonas oryzae]	139.552	223.73	55.3745	-2.01447	6.04221e-10
gene-ACU12_RS12670	ACU12_RS12670	NZ_CP011961.1	ACU12_RS12670	GO:0009058;GO:0016757	K13660	WecB/TagA/CpsF family glycosyltransferase [Xanthomonas oryzae]	52.7034	84.386	21.0207	-2.00519	3.9484e-05
gene-ACU12_RS17750	ACU12_RS17750	NZ_CP011961.1	ACU12_RS17750	GO:0005886;GO:0016021	-	ABC transporter permease [Xanthomonas oryzae]	87.7403	140.485	34.9959	-2.00515	1.07775e-07
gene-ACU12_RS20410	ACU12_RS20410	NZ_CP011961.1	ACU12_RS20410	-	-	DUF1868 domain-containing protein [Xanthomonas oryzae]	178.261	285.25	71.2719	-2.00082	1.1742e-11
gene-ACU12_RS09730	ACU12_RS09730	NZ_CP011961.1	ACU12_RS09730	GO:0008270;GO:0016787	-	hypothetical protein [Xanthomonas oryzae]	381.186	609.9	152.472	-2.00003	8.3418e-17
gene-ACU12_RS09045	ACU12_RS09045	NZ_CP011961.1	ACU12_RS09045	GO:0003677;GO:0005694;GO:0006310;GO:0006355;GO:0006417	K05788	MULTISPECIES: integration host factor subunit beta [Xanthomonas]	405.301	648.152	162.451	-1.99633	6.51618e-09
gene-ACU12_RS09420	ACU12_RS09420	NZ_CP011961.1	ACU12_RS09420	GO:0005886;GO:0006099;GO:0008177;GO:0022900;GO:0050660	K00239	succinate dehydrogenase flavoprotein subunit [Xanthomonas oryzae]	3778.16	6039.3	1517.02	-1.99314	2.92645e-27
gene-ACU12_RS00035	ACU12_RS00035	NZ_CP011961.1	ACU12_RS00035	GO:0006508;GO:0008233	-	tetratricopeptide repeat protein [Xanthomonas oryzae]	8884.85	14200.2	3569.52	-1.99211	1.69994e-28
gene-ACU12_RS08175	ACU12_RS08175	NZ_CP011961.1	ACU12_RS08175	GO:0003677;GO:0004803;GO:0006313	K07481	IS5 family transposase [Xanthomonas oryzae]	46.5328	74.3657	18.6999	-1.99161	7.14006e-05
gene-ACU12_RS19365	ACU12_RS19365	NZ_CP011961.1	ACU12_RS19365	GO:0016787	K10220	amidohydrolase [Xanthomonas oryzae]	227.424	362.661	92.1876	-1.97598	4.20706e-13
gene-ACU12_RS08745	ACU12_RS08745	NZ_CP011961.1	ACU12_RS08745	GO:0016021	-	MFS transporter [Xanthomonas oryzae]	27.0113	43.0624	10.9602	-1.97415	0.00398905
gene-ACU12_RS09105	ACU12_RS09105	NZ_CP011961.1	ACU12_RS09105	-	K09822	DUF2309 domain-containing protein [Xanthomonas oryzae]	91.2348	145.42	37.0498	-1.97268	1.30962e-07
gene-ACU12_RS15640	ACU12_RS15640	NZ_CP011961.1	ACU12_RS15640	-	-	hypothetical protein [Xanthomonas oryzae]	43.39	69.1522	17.6279	-1.97192	0.000128145
gene-ACU12_RS14985	ACU12_RS14985	NZ_CP011961.1	ACU12_RS14985	GO:0000160;GO:0005622	K02658	response regulator [Xanthomonas oryzae]	476.161	758.745	193.578	-1.9707	7.96054e-18
gene-ACU12_RS05285	ACU12_RS05285	NZ_CP011961.1	ACU12_RS05285	GO:0016021	-	DUF58 domain-containing protein [Xanthomonas oryzae]	51.4059	81.867	20.9448	-1.96669	3.22182e-05
gene-ACU12_RS11365	ACU12_RS11365	NZ_CP011961.1	pgi	GO:0004347;GO:0005737;GO:0006094;GO:0006096	K01810	glucose-6-phosphate isomerase [Xanthomonas oryzae]	1720.75	2740.36	701.136	-1.9666	1.09464e-24
gene-ACU12_RS19990	ACU12_RS19990	NZ_CP011961.1	glgB	GO:0003844;GO:0004553;GO:0005978;GO:0043169	K00700	1,4-alpha-glucan branching protein GlgB [Xanthomonas oryzae]	354.017	563.46	144.575	-1.96249	3.5138e-14
gene-ACU12_RS24350	ACU12_RS24350	NZ_CP011961.1	ACU12_RS24350	GO:0016021	-	hypothetical protein [Xanthomonas oryzae]	38.6446	61.4492	15.84	-1.95582	0.0029422
gene-ACU12_RS16110	ACU12_RS16110	NZ_CP011961.1	ACU12_RS16110	GO:0016788	K12686	autotransporter domain-containing esterase [Xanthomonas oryzae]	2797.64	4447.32	1147.95	-1.95388	1.34889e-25
gene-ACU12_RS14835	ACU12_RS14835	NZ_CP011961.1	ACU12_RS14835	GO:0005737;GO:0006364;GO:0008168;GO:0032259	K09761	16S rRNA (uracil(1498)-N(3))-methyltransferase [Xanthomonas oryzae]	24.3895	38.7621	10.017	-1.9522	0.00464127
gene-ACU12_RS01160	ACU12_RS01160	NZ_CP011961.1	sctC	GO:0008565;GO:0009279;GO:0009306	K03219	type III secretion system outer membrane ring subunit SctC [Xanthomonas oryzae]	6329.93	10059.7	2600.2	-1.95189	7.46476e-27
gene-ACU12_RS05565	ACU12_RS05565	NZ_CP011961.1	ACU12_RS05565	GO:0003677;GO:0004386;GO:0005524;GO:0006304	K01153	DEAD/DEAH box helicase family protein [Xanthomonas oryzae]	2761.03	4384.13	1137.93	-1.94588	2.3221e-25
gene-ACU12_RS08330	ACU12_RS08330	NZ_CP011961.1	ACU12_RS08330	GO:0016021	-	C-type cytochrome biogenesis protein [Xanthomonas oryzae]	56.6879	89.9943	23.3816	-1.94446	1.68865e-05
gene-ACU12_RS10510	ACU12_RS10510	NZ_CP011961.1	ACU12_RS10510	GO:0000160;GO:0003677;GO:0005622	-	MULTISPECIES: response regulator transcription factor [Xanthomonas]	1234.77	1959.92	509.628	-1.94328	2.77008e-10
gene-ACU12_RS17495	ACU12_RS17495	NZ_CP011961.1	ACU12_RS17495	GO:0016021	-	flippase-like domain-containing protein [Xanthomonas oryzae]	31.0088	49.2053	12.8122	-1.9413	0.00121812
gene-ACU12_RS10825	ACU12_RS10825	NZ_CP011961.1	ACU12_RS10825	GO:0004871;GO:0006935;GO:0007165;GO:0016021	K03406	chemotaxis protein [Xanthomonas oryzae]	123.659	196.201	51.1178	-1.94043	5.27355e-09
gene-ACU12_RS12555	ACU12_RS12555	NZ_CP011961.1	ACU12_RS12555	GO:0016491;GO:0055114	K22549	NAD(P)/FAD-dependent oxidoreductase [Xanthomonas oryzae]	21.3518	33.8475	8.85607	-1.93431	0.00942466
gene-ACU12_RS11620	ACU12_RS11620	NZ_CP011961.1	ACU12_RS11620	GO:0004601;GO:0004784;GO:0019430;GO:0046872;GO:0055114	K04564	superoxide dismutase [Xanthomonas oryzae]	10689.3	16934.8	4443.74	-1.93014	5.60869e-27
gene-ACU12_RS07230	ACU12_RS07230	NZ_CP011961.1	ACU12_RS07230	GO:0000155;GO:0000160;GO:0005524;GO:0005622;GO:0016021;GO:0023014	-	HAMP domain-containing protein [Xanthomonas oryzae]	82.5923	130.657	34.5275	-1.91997	1.27678e-06
gene-ACU12_RS00690	ACU12_RS00690	NZ_CP011961.1	pcaG	GO:0008199;GO:0018578;GO:0019439;GO:0055114	K00448	protocatechuate 3,4-dioxygenase subunit alpha [Xanthomonas oryzae]	45.9861	72.7016	19.2706	-1.91558	0.000151155
gene-ACU12_RS14180	ACU12_RS14180	NZ_CP011961.1	metG	GO:0000049;GO:0004825;GO:0005524;GO:0005737;GO:0006431;GO:0046872	K01874	methionine--tRNA ligase [Xanthomonas oryzae]	2957.88	4675.1	1240.67	-1.91387	7.74488e-25
gene-ACU12_RS20115	ACU12_RS20115	NZ_CP011961.1	ACU12_RS20115	-	-	DUF3375 domain-containing protein [Xanthomonas oryzae]	200.54	316.872	84.2066	-1.9119	1.09765e-11
gene-ACU12_RS13960	ACU12_RS13960	NZ_CP011961.1	ACU12_RS13960	-	-	spore coat protein U domain-containing protein [Xanthomonas oryzae]	8579.92	13554.5	3605.34	-1.91057	9.31283e-05
gene-ACU12_RS00450	ACU12_RS00450	NZ_CP011961.1	ACU12_RS00450	GO:0004536;GO:0006308;GO:0016021	K07004	ExeM/NucH family extracellular endonuclease [Xanthomonas oryzae]	353.939	558.834	149.045	-1.90667	3.39593e-15
gene-ACU12_RS09735	ACU12_RS09735	NZ_CP011961.1	tssI	-	K11904	type VI secretion system tip protein VgrG [Xanthomonas oryzae]	95.9669	151.202	40.7315	-1.89226	3.21163e-07
gene-ACU12_RS04295	ACU12_RS04295	NZ_CP011961.1	ACU12_RS04295	GO:0016021	-	DMT family transporter [Xanthomonas oryzae]	57.7537	90.9844	24.523	-1.89148	3.27725e-05
gene-ACU12_RS17260	ACU12_RS17260	NZ_CP011961.1	ACU12_RS17260	GO:0005886;GO:0009306;GO:0016021	K02460	general secretion pathway protein GspK [Xanthomonas oryzae]	41.8604	65.9348	17.786	-1.8903	0.000269199
gene-ACU12_RS07945	ACU12_RS07945	NZ_CP011961.1	ACU12_RS07945	-	K07221	OprO/OprP family phosphate-selective porin [Xanthomonas oryzae]	2118.29	3332.09	904.482	-1.88126	1.79981e-23
gene-ACU12_RS08150	ACU12_RS08150	NZ_CP011961.1	ligA	GO:0003911;GO:0006260;GO:0006266;GO:0006281;GO:0046872	K01972	NAD-dependent DNA ligase LigA [Xanthomonas oryzae]	3960.93	6225.12	1696.75	-1.87533	6.2652e-22
gene-ACU12_RS00990	ACU12_RS00990	NZ_CP011961.1	ACU12_RS00990	GO:0005576;GO:0033939;GO:0045493;GO:0046559	K01235	alpha-glucuronidase [Xanthomonas oryzae]	136.367	214.317	58.4184	-1.87525	9.20748e-08
gene-ACU12_RS15945	ACU12_RS15945	NZ_CP011961.1	ACU12_RS15945	GO:0008152;GO:0008484;GO:0016021	-	sulfatase-like hydrolase/transferase [Xanthomonas oryzae]	179.686	282.334	77.0381	-1.87376	4.57652e-07
gene-ACU12_RS12040	ACU12_RS12040	NZ_CP011961.1	ACU12_RS12040	GO:0005886;GO:0006810;GO:0016021	K11075	ABC transporter permease subunit [Xanthomonas oryzae]	28.4284	44.6446	12.2122	-1.87017	0.00321612
gene-ACU12_RS06160	ACU12_RS06160	NZ_CP011961.1	ACU12_RS06160	GO:0003677;GO:0004803;GO:0006313	K07481	IS5 family transposase [Xanthomonas oryzae]	75.7383	118.928	32.5488	-1.86941	5.18716e-06
gene-ACU12_RS02285	ACU12_RS02285	NZ_CP011961.1	purH	GO:0003937;GO:0004643;GO:0006189	K00602	bifunctional phosphoribosylaminoimidazolecarboxamide formyltransferase/IMP cyclohydrolase [Xanthomonas oryzae]	2088.07	3277.91	898.229	-1.86762	7.36789e-23
gene-ACU12_RS04615	ACU12_RS04615	NZ_CP011961.1	nusG	GO:0031564;GO:0032784	K02601	MULTISPECIES: transcription termination/antitermination protein NusG [Xanthomonas]	3243.88	5089.86	1397.91	-1.86435	5.44484e-24
gene-ACU12_RS10740	ACU12_RS10740	NZ_CP011961.1	ACU12_RS10740	GO:0004872;GO:0005506;GO:0009279;GO:0015891	K02014	TonB-dependent siderophore receptor [Xanthomonas oryzae]	233.646	366.391	100.902	-1.86043	1.02685e-08
gene-ACU12_RS04795	ACU12_RS04795	NZ_CP011961.1	rpsD	GO:0003735;GO:0015935;GO:0019843;GO:0045903	K02986	30S ribosomal protein S4 [Xanthomonas oryzae]	4569.26	7162.26	1976.26	-1.85765	2.74396e-24
gene-ACU12_RS11075	ACU12_RS11075	NZ_CP011961.1	ACU12_RS11075	-	-	hypothetical protein [Xanthomonas oryzae]	65.7089	102.986	28.4321	-1.85685	0.000639479
gene-ACU12_RS18385	ACU12_RS18385	NZ_CP011961.1	ACU12_RS18385	-	-	type III secretion system effector protein [Xanthomonas oryzae]	422.235	661.544	182.927	-1.85457	1.4959e-15
gene-ACU12_RS20435	ACU12_RS20435	NZ_CP011961.1	gltB	GO:0004355;GO:0006537;GO:0055114	K00265	glutamate synthase large subunit [Xanthomonas oryzae]	4061.9	6363.33	1760.48	-1.85381	4.88086e-24
gene-ACU12_RS20655	ACU12_RS20655	NZ_CP011961.1	ACU12_RS20655	GO:0016491;GO:0055114	K18335	SDR family oxidoreductase [Xanthomonas oryzae]	38.8864	60.8976	16.8751	-1.85149	0.000555892
gene-ACU12_RS12745	ACU12_RS12745	NZ_CP011961.1	ACU12_RS12745	GO:0000049;GO:0000287;GO:0004826;GO:0005524;GO:0005737;GO:0006432;GO:0008033	K01890	phenylalanine--tRNA ligase subunit beta [Xanthomonas oryzae]	564.527	883.855	245.199	-1.84986	4.30283e-17
gene-ACU12_RS17415	ACU12_RS17415	NZ_CP011961.1	ACU12_RS17415	GO:0005524;GO:0016887	K02065	ABC transporter ATP-binding protein [Xanthomonas oryzae]	259.73	406.645	112.816	-1.8498	1.5958e-12
gene-ACU12_RS04740	ACU12_RS04740	NZ_CP011961.1	rplE	GO:0000027;GO:0000049;GO:0003735;GO:0006412;GO:0019843;GO:0022625	K02931	50S ribosomal protein L5 [Xanthomonas oryzae]	11208.9	17532.6	4885.27	-1.84353	7.24863e-25
gene-ACU12_RS08075	ACU12_RS08075	NZ_CP011961.1	ACU12_RS08075	GO:0016021	-	FUSC family protein [Xanthomonas oryzae]	25.8547	40.4247	11.2847	-1.84087	0.00475339
gene-ACU12_RS07940	ACU12_RS07940	NZ_CP011961.1	pstS	GO:0035435;GO:0042301;GO:0043190	K02040	phosphate ABC transporter substrate-binding protein PstS [Xanthomonas oryzae]	4018.07	6279.11	1757.04	-1.83741	1.48279e-23
gene-ACU12_RS08800	ACU12_RS08800	NZ_CP011961.1	ACU12_RS08800	GO:0004056;GO:0005737;GO:0042450	K01755	argininosuccinate lyase [Xanthomonas oryzae]	434.231	678.358	190.105	-1.83525	5.24371e-15
gene-ACU12_RS02895	ACU12_RS02895	NZ_CP011961.1	ACU12_RS02895	GO:0004177;GO:0006508;GO:0008236	-	S9 family peptidase [Xanthomonas oryzae]	698.373	1089.13	307.614	-1.82398	7.08205e-18
gene-ACU12_RS10285	ACU12_RS10285	NZ_CP011961.1	ACU12_RS10285	GO:0003677;GO:0004386;GO:0005524;GO:0006260	K07478	replication-associated recombination protein A [Xanthomonas oryzae]	614.804	958.755	270.854	-1.82365	4.23007e-17
gene-ACU12_RS05605	ACU12_RS05605	NZ_CP011961.1	ACU12_RS05605	GO:0016301;GO:0016310	-	hypothetical protein [Xanthomonas oryzae]	189.714	295.755	83.6731	-1.82157	2.20404e-10
gene-ACU12_RS13545	ACU12_RS13545	NZ_CP011961.1	ACU12_RS13545	GO:0005524	K06915	DUF853 family protein [Xanthomonas oryzae]	722.141	1125.68	318.605	-1.82096	6.04647e-18
gene-ACU12_RS14485	ACU12_RS14485	NZ_CP011961.1	ACU12_RS14485	GO:0004016;GO:0006171	K01768	CYTH domain-containing protein [Xanthomonas oryzae]	91.7855	143.01	40.5606	-1.81797	1.96149e-06
gene-ACU12_RS09350	ACU12_RS09350	NZ_CP011961.1	ACU12_RS09350	GO:0005215;GO:0006810;GO:0016021	K03296	efflux RND transporter permease subunit [Xanthomonas oryzae]	231.691	360.738	102.644	-1.81331	2.54577e-11
gene-ACU12_RS05410	ACU12_RS05410	NZ_CP011961.1	ACU12_RS05410	GO:0004872;GO:0006810;GO:0016020	K02014	TonB-dependent receptor [Xanthomonas oryzae]	4652.23	7242.99	2061.48	-1.81291	3.73298e-23
gene-ACU12_RS13275	ACU12_RS13275	NZ_CP011961.1	ACU12_RS13275	GO:0004638;GO:0005524;GO:0006189;GO:0034028;GO:0046872	K01589	5-(carboxyamino)imidazole ribonucleotide synthase [Xanthomonas oryzae]	476.348	741.218	211.479	-1.80938	1.72572e-15
gene-ACU12_RS04405	ACU12_RS04405	NZ_CP011961.1	ACU12_RS04405	-	-	DUF1631 domain-containing protein [Xanthomonas oryzae]	930.671	1447.14	414.198	-1.80481	1.43909e-18
gene-ACU12_RS20735	ACU12_RS20735	NZ_CP011961.1	ACU12_RS20735	GO:0000155;GO:0000160;GO:0005622;GO:0023014	-	diguanylate cyclase [Xanthomonas oryzae]	1266.58	1968.5	564.669	-1.80162	5.2617e-20
gene-ACU12_RS09755	ACU12_RS09755	NZ_CP011961.1	tssL	GO:0016021	K11892	type IVB secretion system protein IcmH/DotU [Xanthomonas oryzae]	33.3579	51.8425	14.8734	-1.8014	0.00180805
gene-ACU12_RS13320	ACU12_RS13320	NZ_CP011961.1	infB	GO:0003743;GO:0003924;GO:0005525;GO:0005737;GO:0006413	K02519	translation initiation factor IF-2 [Xanthomonas oryzae]	6746.98	10476.2	3017.76	-1.79557	2.20371e-23
gene-ACU12_RS20800	ACU12_RS20800	NZ_CP011961.1	ACU12_RS20800	GO:0016798;GO:0016810;GO:0045493	-	polysaccharide deacetylase family protein [Xanthomonas oryzae]	378.447	587.501	169.392	-1.79422	3.08298e-14
gene-ACU12_RS02985	ACU12_RS02985	NZ_CP011961.1	ACU12_RS02985	-	-	avidin/streptavidin family protein [Xanthomonas oryzae]	3766.04	5845.07	1687.02	-1.79275	1.30728e-22
gene-ACU12_RS05685	ACU12_RS05685	NZ_CP011961.1	ACU12_RS05685	GO:0004177;GO:0006508;GO:0008236	-	S9 family peptidase [Xanthomonas oryzae]	2488.12	3853.51	1122.74	-1.77915	1.98717e-21
gene-ACU12_RS19570	ACU12_RS19570	NZ_CP011961.1	ubiB	GO:0004672;GO:0005524;GO:0005886;GO:0006468;GO:0010795;GO:0016021	K03688	ubiquinone biosynthesis regulatory protein kinase UbiB [Xanthomonas oryzae]	677.845	1049.8	305.889	-1.77904	6.5646e-17
gene-ACU12_RS04350	ACU12_RS04350	NZ_CP011961.1	ACU12_RS04350	GO:0003677;GO:0003700;GO:0006355	K04761	LysR family transcriptional regulator [Xanthomonas oryzae]	2516.88	3897.37	1136.4	-1.77803	2.30559e-21
gene-ACU12_RS06595	ACU12_RS06595	NZ_CP011961.1	ACU12_RS06595	-	-	DUF3861 domain-containing protein [Xanthomonas oryzae]	1146.62	1774.12	519.112	-1.77299	8.51108e-06
gene-ACU12_RS06190	ACU12_RS06190	NZ_CP011961.1	ACU12_RS06190	GO:0003856;GO:0005737;GO:0009073;GO:0009423	K01735	3-dehydroquinate synthase [Xanthomonas oryzae]	395.898	612.473	179.324	-1.77208	3.21754e-14
gene-ACU12_RS08815	ACU12_RS08815	NZ_CP011961.1	proB	GO:0003723;GO:0004349;GO:0005524;GO:0005737;GO:0016310;GO:0055129	K00931	glutamate 5-kinase [Xanthomonas oryzae]	177.548	274.656	80.4394	-1.77165	2.38441e-09
gene-ACU12_RS11710	ACU12_RS11710	NZ_CP011961.1	phaR	-	-	polyhydroxyalkanoate synthesis repressor PhaR [Xanthomonas oryzae]	2301.12	3554.38	1047.86	-1.76215	8.07577e-21
gene-ACU12_RS09795	ACU12_RS09795	NZ_CP011961.1	ACU12_RS09795	GO:0000155;GO:0000160;GO:0005622;GO:0016021;GO:0023014	-	two-component system VirA-like sensor kinase [Xanthomonas oryzae]	110.185	170.107	50.2626	-1.75889	3.87612e-07
gene-ACU12_RS01295	ACU12_RS01295	NZ_CP011961.1	ACU12_RS01295	GO:0003676	-	IS701 family transposase [Xanthomonas oryzae]	207.241	319.737	94.7456	-1.75475	2.21826e-10
gene-ACU12_RS06395	ACU12_RS06395	NZ_CP011961.1	ACU12_RS06395	GO:0003677;GO:0003700;GO:0003899;GO:0006352;GO:0006355;GO:0016987	K03092	RNA polymerase factor sigma-54 [Xanthomonas oryzae]	890.944	1373.21	408.674	-1.74853	1.01704e-17
gene-ACU12_RS05350	ACU12_RS05350	NZ_CP011961.1	ACU12_RS05350	GO:0009058;GO:0016833	K01657	aminodeoxychorismate synthase component I [Xanthomonas oryzae]	71.5201	110.175	32.8649	-1.74518	1.88754e-05
gene-ACU12_RS09190	ACU12_RS09190	NZ_CP011961.1	ACU12_RS09190	GO:0004674;GO:0005524;GO:0006468;GO:0006470;GO:0016776;GO:0043531	K09773	kinase/pyrophosphorylase [Xanthomonas oryzae]	1889.04	2908.38	869.692	-1.74164	7.55704e-20
gene-ACU12_RS19200	ACU12_RS19200	NZ_CP011961.1	ACU12_RS19200	GO:0016021;GO:0016746	-	acyltransferase [Xanthomonas oryzae]	391.166	601.924	180.409	-1.73831	3.79586e-13
gene-ACU12_RS01065	ACU12_RS01065	NZ_CP011961.1	ACU12_RS01065	GO:0004497;GO:0005737;GO:0050708;GO:0055114	K18380	CesT family type III secretion system chaperone [Xanthomonas oryzae]	102.322	157.372	47.2725	-1.7351	8.13871e-07
gene-ACU12_RS02110	ACU12_RS02110	NZ_CP011961.1	ACU12_RS02110	GO:0004049;GO:0008152	K01658	aminodeoxychorismate/anthranilate synthase component II [Xanthomonas oryzae]	187.941	288.74	87.1426	-1.72832	1.41171e-09
gene-ACU12_RS04775	ACU12_RS04775	NZ_CP011961.1	rplO	GO:0003735;GO:0006412;GO:0015934;GO:0019843	K02876	MULTISPECIES: 50S ribosomal protein L15 [Xanthomonas]	1723.89	2647.65	800.134	-1.7264	2.40509e-19
gene-ACU12_RS14885	ACU12_RS14885	NZ_CP011961.1	ACU12_RS14885	GO:0003824	K09704	glycoside hydrolase family 125 protein [Xanthomonas oryzae]	859.813	1319.77	399.859	-1.72272	5.25645e-17
gene-ACU12_RS02225	ACU12_RS02225	NZ_CP011961.1	ACU12_RS02225	GO:0004177;GO:0004806;GO:0006508;GO:0016042	-	lipase [Xanthomonas oryzae]	2176.15	3339.75	1012.54	-1.72176	2.94511e-20
gene-ACU12_RS24405	ACU12_RS24405	NZ_CP011961.1	ACU12_RS24405	-	-	hypothetical protein [Xanthomonas oryzae]	915.251	1404.59	425.907	-1.72154	8.71086e-14
gene-ACU12_RS12390	ACU12_RS12390	NZ_CP011961.1	ACU12_RS12390	GO:0016829;GO:0046872;GO:0051539	-	YfhL family 4Fe-4S dicluster ferredoxin [Xanthomonas oryzae]	267.436	410.418	124.454	-1.72148	2.9148e-11
gene-ACU12_RS22420	ACU12_RS22420	NZ_CP011961.1	ACU12_RS22420	-	-	hypothetical protein [Xanthomonas oryzae]	27.8067	42.6619	12.9516	-1.71982	0.006065
gene-ACU12_RS20700	ACU12_RS20700	NZ_CP011961.1	ACU12_RS20700	GO:0003677;GO:0003916;GO:0004519;GO:0005694;GO:0006265;GO:0009307;GO:0016021;GO:0090305	-	restriction endonuclease [Xanthomonas oryzae]	1211.07	1857.79	564.349	-1.71893	4.35802e-18
gene-ACU12_RS09150	ACU12_RS09150	NZ_CP011961.1	ACU12_RS09150	GO:0000160;GO:0004871;GO:0005622;GO:0016021	K03406	Cache 3/Cache 2 fusion domain-containing protein [Xanthomonas oryzae]	7930.48	12154.3	3706.66	-1.71328	1.05947e-21
gene-ACU12_RS10980	ACU12_RS10980	NZ_CP011961.1	recJ	GO:0003676;GO:0006281;GO:0006310;GO:0008409;GO:0090305	K07462	single-stranded-DNA-specific exonuclease RecJ [Xanthomonas oryzae]	50.3124	77.0867	23.5381	-1.71148	0.000424455
gene-ACU12_RS20670	ACU12_RS20670	NZ_CP011961.1	ACU12_RS20670	GO:0009905	-	hypothetical protein [Xanthomonas oryzae]	27.6156	42.2556	12.9755	-1.70335	0.00652619
gene-ACU12_RS02250	ACU12_RS02250	NZ_CP011961.1	ACU12_RS02250	GO:0008152;GO:0016021;GO:0016746;GO:0055085	-	MFS transporter [Xanthomonas oryzae]	133.625	204.446	62.8038	-1.70279	7.48446e-08
gene-ACU12_RS11695	ACU12_RS11695	NZ_CP011961.1	htpX	GO:0004222;GO:0005886;GO:0006508;GO:0008270;GO:0016021	K03799	protease HtpX [Xanthomonas oryzae]	136.465	208.679	64.2509	-1.6995	1.02366e-07
gene-ACU12_RS10525	ACU12_RS10525	NZ_CP011961.1	ACU12_RS10525	-	-	acyl carrier protein [Xanthomonas oryzae]	323.594	494.617	152.571	-1.69683	4.48865e-12
gene-ACU12_RS02380	ACU12_RS02380	NZ_CP011961.1	ACU12_RS02380	-	-	DUF3106 domain-containing protein [Xanthomonas oryzae]	50.294	76.8651	23.7229	-1.69605	0.000351051
gene-ACU12_RS16015	ACU12_RS16015	NZ_CP011961.1	ACU12_RS16015	GO:0000155;GO:0000160;GO:0005524;GO:0005622;GO:0016021;GO:0018106;GO:0023014	-	HAMP domain-containing histidine kinase [Xanthomonas oryzae]	165.409	252.793	78.0259	-1.69593	4.18342e-07
gene-ACU12_RS18685	ACU12_RS18685	NZ_CP011961.1	ACU12_RS18685	GO:0016853;GO:0047134;GO:0055114	K01829	thioredoxin family protein [Xanthomonas oryzae]	383.916	586.442	181.39	-1.6929	6.71076e-13
gene-ACU12_RS18290	ACU12_RS18290	NZ_CP011961.1	ACU12_RS18290	GO:0003677;GO:0004803;GO:0006313	K07481	IS5 family transposase [Xanthomonas oryzae]	241.704	369.008	114.401	-1.68955	2.43626e-10
gene-ACU12_RS08030	ACU12_RS08030	NZ_CP011961.1	rlmKL	GO:0003723;GO:0005737;GO:0052915;GO:0070043;GO:0070476	K12297	bifunctional 23S rRNA (guanine(2069)-N(7))-methyltransferase RlmK/23S rRNA (guanine(2445)-N(2))-methyltransferase RlmL [Xanthomonas oryzae]	252.497	385.298	119.695	-1.68661	1.57e-10
gene-ACU12_RS00055	ACU12_RS00055	NZ_CP011961.1	ACU12_RS00055	GO:0005215;GO:0005886;GO:0015031;GO:0016021	K03559	biopolymer transporter ExbD [Xanthomonas oryzae]	8322.06	12693.2	3950.92	-1.6838	4.70989e-21
gene-ACU12_RS08465	ACU12_RS08465	NZ_CP011961.1	ACU12_RS08465	GO:0016740	-	glycosyltransferase family 4 protein [Xanthomonas oryzae]	63.9748	97.462	30.4876	-1.67662	0.000520322
gene-ACU12_RS15930	ACU12_RS15930	NZ_CP011961.1	pilB	GO:0005524;GO:0008565;GO:0009297;GO:0015031	K02652	type IV-A pilus assembly ATPase PilB [Xanthomonas oryzae]	7792.5	11859.9	3725.12	-1.67073	1.08186e-20
gene-ACU12_RS15295	ACU12_RS15295	NZ_CP011961.1	ACU12_RS15295	GO:0004872;GO:0006810;GO:0009279	K02014	TonB-dependent receptor [Xanthomonas oryzae]	1500.97	2284.08	717.86	-1.66984	5.82636e-18
gene-ACU12_RS19450	ACU12_RS19450	NZ_CP011961.1	ACU12_RS19450	GO:0000160;GO:0003677;GO:0005622;GO:0006355	-	response regulator transcription factor [Xanthomonas oryzae]	293.878	447.198	140.558	-1.66975	4.26151e-11
gene-ACU12_RS07700	ACU12_RS07700	NZ_CP011961.1	ACU12_RS07700	GO:0009691;GO:0016799	-	TIGR00730 family Rossman fold protein [Xanthomonas oryzae]	809.377	1231.51	387.24	-1.66913	1.0858e-15
gene-ACU12_RS04730	ACU12_RS04730	NZ_CP011961.1	rplN	GO:0003735;GO:0006412;GO:0022625;GO:0070180	K02874	50S ribosomal protein L14 [Xanthomonas oryzae]	317.256	482.65	151.862	-1.66821	2.04407e-11
gene-ACU12_RS18210	ACU12_RS18210	NZ_CP011961.1	cydB	GO:0016021;GO:0055114	K00426	cytochrome d ubiquinol oxidase subunit II [Xanthomonas oryzae]	143.015	217.281	68.7486	-1.66016	1.12933e-07
gene-ACU12_RS20000	ACU12_RS20000	NZ_CP011961.1	ACU12_RS20000	GO:0004553;GO:0016758;GO:0030979	K16147	DUF3416 domain-containing protein [Xanthomonas oryzae]	2079.31	3159.07	999.562	-1.66013	1.13306e-07
gene-ACU12_RS00980	ACU12_RS00980	NZ_CP011961.1	xylA	GO:0000287;GO:0005737;GO:0006098;GO:0009045;GO:0042732	K01805	xylose isomerase [Xanthomonas oryzae]	337.473	512.617	162.329	-1.65896	1.53769e-08
gene-ACU12_RS18600	ACU12_RS18600	NZ_CP011961.1	ACU12_RS18600	GO:0009063;GO:0016853;GO:0046872	K19802	dipeptide epimerase [Xanthomonas oryzae]	61.7685	93.8208	29.7161	-1.65866	0.000118692
gene-ACU12_RS17820	ACU12_RS17820	NZ_CP011961.1	ACU12_RS17820	GO:0005886;GO:0016021;GO:0042777;GO:0045263;GO:0046933	K02109	F0F1 ATP synthase subunit B [Xanthomonas oryzae]	5066.03	7692.2	2439.86	-1.6566	6.22521e-20
gene-ACU12_RS03225	ACU12_RS03225	NZ_CP011961.1	rodA	GO:0007049;GO:0008360;GO:0008974;GO:0016021;GO:0016310;GO:0051301	K05837	rod shape-determining protein RodA [Xanthomonas oryzae]	30.5239	46.3444	14.7033	-1.65626	0.0059814
gene-ACU12_RS03960	ACU12_RS03960	NZ_CP011961.1	ppc	GO:0000287;GO:0006099;GO:0006107;GO:0008964;GO:0015977	K01595	phosphoenolpyruvate carboxylase [Xanthomonas oryzae]	2655.38	4027.6	1283.17	-1.65021	7.72191e-19
gene-ACU12_RS06880	ACU12_RS06880	NZ_CP011961.1	ACU12_RS06880	-	-	DUF3304 domain-containing protein [Xanthomonas oryzae]	710.767	1077.74	343.791	-1.64841	5.77703e-15
gene-ACU12_RS16940	ACU12_RS16940	NZ_CP011961.1	ACU12_RS16940	GO:0005215;GO:0006810;GO:0019867	K12340	TolC family outer membrane protein [Xanthomonas oryzae]	1200.98	1820.77	581.187	-1.64747	7.75744e-17
gene-ACU12_RS07645	ACU12_RS07645	NZ_CP011961.1	recN	GO:0005524;GO:0006281;GO:0006310	K03631	DNA repair protein RecN [Xanthomonas oryzae]	545.69	826.577	264.804	-1.64222	9.04415e-14
gene-ACU12_RS08630	ACU12_RS08630	NZ_CP011961.1	folP	GO:0004156;GO:0046654;GO:0046656;GO:0046872	K00796	dihydropteroate synthase [Xanthomonas oryzae]	231.508	350.337	112.678	-1.63654	9.5848e-09
gene-ACU12_RS09245	ACU12_RS09245	NZ_CP011961.1	ACU12_RS09245	GO:0003676;GO:0006139	K06959	RNA-binding transcriptional accessory protein [Xanthomonas oryzae]	888.944	1343.89	433.993	-1.63068	1.48054e-15
gene-ACU12_RS13135	ACU12_RS13135	NZ_CP011961.1	ACU12_RS13135	-	-	ParA family protein [Xanthomonas oryzae]	26218	39622.5	12813.5	-1.62865	2.67312e-20
gene-ACU12_RS08530	ACU12_RS08530	NZ_CP011961.1	ACU12_RS08530	GO:0004185;GO:0006508	-	S10 family peptidase [Xanthomonas oryzae]	413.09	623.967	202.212	-1.6256	5.07246e-11
gene-ACU12_RS05550	ACU12_RS05550	NZ_CP011961.1	hsdR	GO:0003677;GO:0004519;GO:0005524;GO:0006304;GO:0090305	K01153	type I restriction-modification system endonuclease [Xanthomonas oryzae]	1627.1	2454.87	799.33	-1.61878	3.16982e-17
gene-ACU12_RS00800	ACU12_RS00800	NZ_CP011961.1	ACU12_RS00800	GO:0016021	-	YdcF family protein [Xanthomonas oryzae]	65.9742	99.4333	32.5151	-1.61262	0.000105133
gene-ACU12_RS08420	ACU12_RS08420	NZ_CP011961.1	ACU12_RS08420	GO:0008483	-	aminotransferase class V-fold PLP-dependent enzyme [Xanthomonas oryzae]	91.6923	138.143	45.2412	-1.61046	1.55413e-05
gene-ACU12_RS08605	ACU12_RS08605	NZ_CP011961.1	ACU12_RS08605	-	K06194	peptidoglycan DD-metalloendopeptidase family protein [Xanthomonas oryzae]	245.257	369.014	121.5	-1.60271	1.21838e-09
gene-ACU12_RS14900	ACU12_RS14900	NZ_CP011961.1	ACU12_RS14900	GO:0016021	-	hypothetical protein [Xanthomonas oryzae]	217.978	327.895	108.06	-1.6014	3.94011e-09
gene-ACU12_RS18150	ACU12_RS18150	NZ_CP011961.1	ACU12_RS18150	GO:0003333;GO:0015171;GO:0016021	-	APC family permease [Xanthomonas oryzae]	450.587	677.629	223.544	-1.59994	2.39875e-12
gene-ACU12_RS04570	ACU12_RS04570	NZ_CP011961.1	ACU12_RS04570	GO:0003735;GO:0005840;GO:0006412;GO:0008097	K02897	50S ribosomal protein L25/general stress protein Ctc [Xanthomonas oryzae]	2830.25	4256	1404.49	-1.59945	3.83742e-18
gene-ACU12_RS16270	ACU12_RS16270	NZ_CP011961.1	cobA	GO:0008168;GO:0019354;GO:0032259;GO:0043115;GO:0055114	K02302	uroporphyrinogen-III C-methyltransferase [Xanthomonas oryzae]	62.2446	93.5298	30.9594	-1.59505	0.00202275
gene-ACU12_RS00680	ACU12_RS00680	NZ_CP011961.1	pcaF	GO:0016747;GO:0019619	K07823	3-oxoadipyl-CoA thiolase [Xanthomonas oryzae]	37.4643	56.2664	18.6622	-1.59216	0.00439316
gene-ACU12_RS19870	ACU12_RS19870	NZ_CP011961.1	ACU12_RS19870	-	-	hypothetical protein [Xanthomonas oryzae]	295.681	443.955	147.406	-1.59061	2.37483e-10
gene-ACU12_RS03510	ACU12_RS03510	NZ_CP011961.1	ACU12_RS03510	GO:0042597;GO:0045454	K03673	thiol:disulfide interchange protein DsbA/DsbL [Xanthomonas oryzae]	416.513	625.21	207.817	-1.58903	5.54388e-12
gene-ACU12_RS20200	ACU12_RS20200	NZ_CP011961.1	ACU12_RS20200	GO:0003676;GO:0015074	K07482	IS30-like element IS1112a family transposase [Xanthomonas oryzae]	253.514	380.498	126.529	-1.58842	2.16438e-08
gene-ACU12_RS03505	ACU12_RS03505	NZ_CP011961.1	ACU12_RS03505	GO:0015035;GO:0055114	K03673	thiol:disulfide interchange protein DsbA/DsbL [Xanthomonas oryzae]	4712.63	7069.72	2355.54	-1.58559	2.28619e-18
gene-ACU12_RS20645	ACU12_RS20645	NZ_CP011961.1	ACU12_RS20645	GO:0004497;GO:0005506;GO:0016705;GO:0020037;GO:0055114	-	cytochrome P450 [Xanthomonas oryzae]	91.8753	137.722	46.029	-1.58114	1.29823e-05
gene-ACU12_RS09760	ACU12_RS09760	NZ_CP011961.1	tssM	GO:0016021	K11891	type VI secretion system membrane subunit TssM [Xanthomonas oryzae]	39.2558	58.8037	19.7078	-1.57714	0.00283767
gene-ACU12_RS14820	ACU12_RS14820	NZ_CP011961.1	cysQ	GO:0000287;GO:0016020;GO:0046854	K01082	3'(2'),5'-bisphosphate nucleotidase CysQ [Xanthomonas oryzae]	117.53	175.964	59.0956	-1.57416	4.85918e-06
gene-ACU12_RS17605	ACU12_RS17605	NZ_CP011961.1	ACU12_RS17605	GO:0005524;GO:0006810	K02670	PilT/PilU family type 4a pilus ATPase [Xanthomonas oryzae]	1389.19	2077.96	700.414	-1.56889	5.18054e-16
gene-ACU12_RS15855	ACU12_RS15855	NZ_CP011961.1	otsA	GO:0003825;GO:0005992	K00697	alpha,alpha-trehalose-phosphate synthase (UDP-forming) [Xanthomonas oryzae]	1064.81	1590.96	538.655	-1.56246	3.67242e-15
gene-ACU12_RS01095	ACU12_RS01095	NZ_CP011961.1	sctR	GO:0005886;GO:0009306;GO:0016021;GO:0016787	K03226	type III secretion system export apparatus subunit SctR [Xanthomonas oryzae]	38.2799	57.177	19.3828	-1.56066	0.00416973
gene-ACU12_RS10110	ACU12_RS10110	NZ_CP011961.1	ACU12_RS10110	-	-	ferritin-like domain-containing protein [Xanthomonas oryzae]	440.965	657.853	224.078	-1.55376	7.66837e-06
gene-ACU12_RS08180	ACU12_RS08180	NZ_CP011961.1	ACU12_RS08180	-	-	hypothetical protein [Xanthomonas oryzae]	104.013	155.137	52.888	-1.55253	1.0223e-05
gene-ACU12_RS10815	ACU12_RS10815	NZ_CP011961.1	ACU12_RS10815	GO:0004871;GO:0006935;GO:0007165;GO:0016021	-	HAMP domain-containing protein [Xanthomonas oryzae]	3429.15	5111.62	1746.68	-1.54917	2.04032e-17
gene-ACU12_RS20795	ACU12_RS20795	NZ_CP011961.1	mnmE	GO:0003924;GO:0005525;GO:0005737;GO:0006400;GO:0046872	K03650	tRNA uridine-5-carboxymethylaminomethyl(34) synthesis GTPase MnmE [Xanthomonas oryzae]	240.274	358.018	122.53	-1.5469	1.03047e-08
gene-ACU12_RS05910	ACU12_RS05910	NZ_CP011961.1	ACU12_RS05910	GO:0016021	-	hypothetical protein [Xanthomonas oryzae]	160.493	239.091	81.8948	-1.54572	1.59891e-07
gene-ACU12_RS19360	ACU12_RS19360	NZ_CP011961.1	ACU12_RS19360	GO:0016853	K16514	4-oxalomesaconate tautomerase [Xanthomonas oryzae]	54.9129	81.7807	28.0452	-1.54401	0.000898195
gene-ACU12_RS01170	ACU12_RS01170	NZ_CP011961.1	ACU12_RS01170	-	K18377	lytic transglycosylase domain-containing protein [Xanthomonas oryzae]	114.827	170.97	58.6839	-1.54271	0.00121142
gene-ACU12_RS06815	ACU12_RS06815	NZ_CP011961.1	ACU12_RS06815	-	-	type VI secretion system tip protein VgrG [Xanthomonas oryzae]	139.866	208.091	71.6403	-1.53837	1.04418e-06
gene-ACU12_RS11375	ACU12_RS11375	NZ_CP011961.1	ACU12_RS11375	GO:0004592;GO:0005524;GO:0005737;GO:0015940	K01918	pantoate--beta-alanine ligase [Xanthomonas oryzae]	108.826	161.89	55.7626	-1.53765	1.02551e-05
gene-ACU12_RS14530	ACU12_RS14530	NZ_CP011961.1	ACU12_RS14530	GO:0004252;GO:0006508	K04771	DegQ family serine endoprotease [Xanthomonas oryzae]	817.798	1216.19	419.403	-1.53597	9.43175e-14
gene-ACU12_RS20705	ACU12_RS20705	NZ_CP011961.1	ACU12_RS20705	-	-	hypothetical protein [Xanthomonas oryzae]	162.293	241.31	83.2762	-1.53491	3.44901e-07
gene-ACU12_RS20630	ACU12_RS20630	NZ_CP011961.1	ACU12_RS20630	GO:0003676	-	IS701 family transposase [Xanthomonas oryzae]	112.123	166.665	57.5811	-1.53328	8.19883e-06
gene-ACU12_RS05815	ACU12_RS05815	NZ_CP011961.1	minE	GO:0032955	K03608	cell division topological specificity factor MinE [Xanthomonas oryzae]	95.0188	141.238	48.8	-1.53317	2.18273e-05
gene-ACU12_RS12245	ACU12_RS12245	NZ_CP011961.1	ACU12_RS12245	GO:0003677;GO:0003700;GO:0006355	K03435	LacI family DNA-binding transcriptional regulator [Xanthomonas oryzae]	567.893	844.092	291.693	-1.53295	1.90617e-12
gene-ACU12_RS09960	ACU12_RS09960	NZ_CP011961.1	ACU12_RS09960	GO:0003677;GO:0004803;GO:0006313;GO:0015074	-	IS30 family transposase [Xanthomonas oryzae]	44.1521	65.6234	22.6808	-1.53274	0.00280086
gene-ACU12_RS00895	ACU12_RS00895	NZ_CP011961.1	ACU12_RS00895	-	-	sulfotransferase family protein [Xanthomonas oryzae]	276.897	411.451	142.342	-1.53136	2.10008e-09
gene-ACU12_RS08170	ACU12_RS08170	NZ_CP011961.1	gyrA	GO:0003677;GO:0003918;GO:0005524;GO:0005694;GO:0005737;GO:0006261;GO:0006265	K02469	DNA gyrase subunit A [Xanthomonas oryzae]	6991.16	10388.3	3594.06	-1.53127	9.48035e-18
gene-ACU12_RS12445	ACU12_RS12445	NZ_CP011961.1	ACU12_RS12445	GO:0003824	K09955	glycoside hydrolase family 127 protein [Xanthomonas oryzae]	675.598	1003.78	347.412	-1.53073	3.08515e-13
gene-ACU12_RS19525	ACU12_RS19525	NZ_CP011961.1	ACU12_RS19525	-	-	hypothetical protein [Xanthomonas oryzae]	2356.18	3495.67	1216.69	-1.5226	3.25885e-13
gene-ACU12_RS13715	ACU12_RS13715	NZ_CP011961.1	ACU12_RS13715	GO:0006259;GO:0016888	K03424	TatD family hydrolase [Xanthomonas oryzae]	31.5615	46.7816	16.3414	-1.51741	0.00985199
gene-ACU12_RS12520	ACU12_RS12520	NZ_CP011961.1	ACU12_RS12520	GO:0004177;GO:0006508;GO:0008236	-	S9 family peptidase [Xanthomonas oryzae]	103.725	153.743	53.7065	-1.51736	1.92031e-05
gene-ACU12_RS14650	ACU12_RS14650	NZ_CP011961.1	ACU12_RS14650	GO:0009055;GO:0016021;GO:0022904	-	cytochrome b [Xanthomonas oryzae]	110.119	163.207	57.0324	-1.51684	1.00538e-05
gene-ACU12_RS04390	ACU12_RS04390	NZ_CP011961.1	ACU12_RS04390	GO:0016787	K01515	NUDIX hydrolase [Xanthomonas oryzae]	346.246	512.83	179.663	-1.51319	3.25056e-10
gene-ACU12_RS00675	ACU12_RS00675	NZ_CP011961.1	ACU12_RS00675	GO:0008152;GO:0008410	K01040	CoA-transferase subunit beta [Xanthomonas oryzae]	126.577	187.433	65.72	-1.51197	4.24668e-06
gene-ACU12_RS10700	ACU12_RS10700	NZ_CP011961.1	ACU12_RS10700	GO:0016021	-	hypothetical protein [Xanthomonas oryzae]	887.759	1312.2	463.314	-1.50193	1.27171e-13
gene-ACU12_RS17965	ACU12_RS17965	NZ_CP011961.1	ACU12_RS17965	GO:0005975;GO:0016901;GO:0048038;GO:0055114	-	sorbosone dehydrogenase family protein [Xanthomonas oryzae]	1846.14	2726.51	965.777	-1.49729	3.16996e-15
gene-ACU12_RS02200	ACU12_RS02200	NZ_CP011961.1	ACU12_RS02200	GO:0000160;GO:0005622	-	EAL domain-containing response regulator [Xanthomonas oryzae]	953.746	1408.27	499.223	-1.49617	9.02714e-14
gene-ACU12_RS17790	ACU12_RS17790	NZ_CP011961.1	ACU12_RS17790	GO:0004106;GO:0046417	K04093	chorismate mutase [Xanthomonas oryzae]	144.845	213.556	76.1343	-1.488	1.93071e-06
gene-ACU12_RS13895	ACU12_RS13895	NZ_CP011961.1	parC	GO:0003677;GO:0003918;GO:0005524;GO:0005694;GO:0006265;GO:0007059;GO:0019897	K02621	DNA topoisomerase IV subunit A [Xanthomonas oryzae]	5514.09	8121.98	2906.19	-1.4827	1.36922e-16
gene-ACU12_RS14565	ACU12_RS14565	NZ_CP011961.1	ACU12_RS14565	GO:0004300;GO:0008152;GO:0016853	-	enoyl-CoA hydratase [Xanthomonas oryzae]	131.282	193.231	69.3315	-1.47875	3.98793e-06
gene-ACU12_RS07325	ACU12_RS07325	NZ_CP011961.1	trxA	GO:0005623;GO:0006662;GO:0015035;GO:0045454;GO:0055114	K05838	thioredoxin [Xanthomonas oryzae]	1231.03	1811.88	650.185	-1.47857	4.10305e-14
gene-ACU12_RS09720	ACU12_RS09720	NZ_CP011961.1	ACU12_RS09720	-	-	hypothetical protein [Xanthomonas oryzae]	42.9687	63.1918	22.7455	-1.47416	0.00439445
gene-ACU12_RS00170	ACU12_RS00170	NZ_CP011961.1	ACU12_RS00170	GO:0003676	-	IS701 family transposase [Xanthomonas oryzae]	376.704	553.807	199.601	-1.47227	5.02259e-10
gene-ACU12_RS01075	ACU12_RS01075	NZ_CP011961.1	ACU12_RS01075	GO:0016301;GO:0016310	-	hypothetical protein [Xanthomonas oryzae]	62.5101	91.8836	33.1366	-1.47138	0.00406094
gene-ACU12_RS11060	ACU12_RS11060	NZ_CP011961.1	ACU12_RS11060	GO:0004419	K01640	hydroxymethylglutaryl-CoA lyase [Xanthomonas oryzae]	70.16	103.095	37.2251	-1.46963	0.00031692
gene-ACU12_RS15545	ACU12_RS15545	NZ_CP011961.1	ACU12_RS15545	GO:0000155;GO:0000160;GO:0005622;GO:0023014	-	response regulator [Xanthomonas oryzae]	419.598	616.503	222.693	-1.46905	2.03235e-10
gene-ACU12_RS05035	ACU12_RS05035	NZ_CP011961.1	ACU12_RS05035	GO:0016740	-	glycosyltransferase family 1 protein [Xanthomonas oryzae]	62.9084	92.4136	33.4032	-1.46812	0.000629623
gene-ACU12_RS07470	ACU12_RS07470	NZ_CP011961.1	ACU12_RS07470	GO:0015293;GO:0016021;GO:0055085	-	dicarboxylate/amino acid:cation symporter [Xanthomonas oryzae]	853.705	1253.71	453.696	-1.46641	6.06013e-13
gene-ACU12_RS00020	ACU12_RS00020	NZ_CP011961.1	gyrB	GO:0000287;GO:0003677;GO:0003918;GO:0005524;GO:0005694;GO:0005737;GO:0006261;GO:0006265	K02470	DNA topoisomerase (ATP-hydrolyzing) subunit B [Xanthomonas oryzae]	4399.95	6458.73	2341.17	-1.46402	6.02331e-16
gene-ACU12_RS18020	ACU12_RS18020	NZ_CP011961.1	ACU12_RS18020	-	-	MliC family protein [Xanthomonas oryzae]	590.304	866.233	314.374	-1.46227	1.10795e-05
gene-ACU12_RS10670	ACU12_RS10670	NZ_CP011961.1	ACU12_RS10670	GO:0005524	K04562	MULTISPECIES: MinD/ParA family protein [Xanthomonas]	4735.25	6942.12	2528.38	-1.45716	2.53235e-10
gene-ACU12_RS08370	ACU12_RS08370	NZ_CP011961.1	ACU12_RS08370	-	-	zf-HC2 domain-containing protein [Xanthomonas oryzae]	223.139	326.486	119.793	-1.44648	1.28751e-07
gene-ACU12_RS15760	ACU12_RS15760	NZ_CP011961.1	ACU12_RS15760	-	K07107	acyl-CoA thioesterase [Xanthomonas oryzae]	66.9557	97.9375	35.974	-1.44491	0.000590729
gene-ACU12_RS05840	ACU12_RS05840	NZ_CP011961.1	ACU12_RS05840	GO:0000160;GO:0003677;GO:0005622;GO:0006355	-	MULTISPECIES: response regulator transcription factor [Xanthomonas]	130.752	191.235	70.2699	-1.44437	9.87562e-06
gene-ACU12_RS16605	ACU12_RS16605	NZ_CP011961.1	hemW	GO:0004109;GO:0005737;GO:0006779;GO:0051536;GO:0055114	-	radical SAM family heme chaperone HemW [Xanthomonas oryzae]	84.3626	123.37	45.3556	-1.44363	0.000140303
gene-ACU12_RS15550	ACU12_RS15550	NZ_CP011961.1	ACU12_RS15550	GO:0000155;GO:0000160;GO:0005524;GO:0005622;GO:0023014	-	histidine kinase [Xanthomonas oryzae]	100.235	146.581	53.8897	-1.44361	6.30648e-05
gene-ACU12_RS05570	ACU12_RS05570	NZ_CP011961.1	ACU12_RS05570	-	-	helix-turn-helix transcriptional regulator [Xanthomonas oryzae]	84.9282	124.109	45.7477	-1.43983	0.00015538
gene-ACU12_RS21245	ACU12_RS21245	NZ_CP011961.1	ACU12_RS21245	-	-	3'-5' exonuclease [Xanthomonas oryzae]	930.851	1358.75	502.957	-1.43377	2.1023e-09
gene-ACU12_RS18205	ACU12_RS18205	NZ_CP011961.1	ACU12_RS18205	GO:0016021	K00425	cytochrome ubiquinol oxidase subunit I [Xanthomonas oryzae]	143.184	208.964	77.405	-1.43275	5.98952e-06
gene-ACU12_RS07125	ACU12_RS07125	NZ_CP011961.1	ACU12_RS07125	GO:0008270;GO:0016491;GO:0055114	K00001	zinc-dependent alcohol dehydrogenase family protein [Xanthomonas oryzae]	544.169	793.852	294.486	-1.43067	6.51819e-11
gene-ACU12_RS06080	ACU12_RS06080	NZ_CP011961.1	tssB	-	K11901	MULTISPECIES: type VI secretion system contractile sheath small subunit [Xanthomonas]	3490.76	5088.43	1893.1	-1.42647	8.74413e-15
gene-ACU12_RS02690	ACU12_RS02690	NZ_CP011961.1	ACU12_RS02690	-	-	class I SAM-dependent methyltransferase [Xanthomonas oryzae]	60.7273	88.4724	32.9823	-1.42354	0.00845756
gene-ACU12_RS06805	ACU12_RS06805	NZ_CP011961.1	ACU12_RS06805	-	K06911	pirin family protein [Xanthomonas oryzae]	658.65	958.378	358.922	-1.41692	6.60232e-11
gene-ACU12_RS01115	ACU12_RS01115	NZ_CP011961.1	sctU	GO:0009306;GO:0016021	K03229	type III secretion system export apparatus subunit SctU [Xanthomonas oryzae]	116.75	169.784	63.7158	-1.41397	2.30085e-05
gene-ACU12_RS13480	ACU12_RS13480	NZ_CP011961.1	trpB	GO:0000162;GO:0004834	K01696	tryptophan synthase subunit beta [Xanthomonas oryzae]	5285.77	7686.53	2885.02	-1.41375	3.18737e-15
gene-ACU12_RS16405	ACU12_RS16405	NZ_CP011961.1	ACU12_RS16405	GO:0006084;GO:0016740;GO:0016787	-	acetyl-CoA hydrolase [Xanthomonas oryzae]	702.611	1021.42	383.805	-1.41213	2.37597e-11
gene-ACU12_RS17775	ACU12_RS17775	NZ_CP011961.1	ACU12_RS17775	GO:0000155;GO:0000160;GO:0003677;GO:0005524;GO:0005622;GO:0006355;GO:0008134;GO:0016021;GO:0023014	-	ATP-binding protein [Xanthomonas oryzae]	48.5814	70.6248	26.538	-1.41211	0.00419705
gene-ACU12_RS22690	ACU12_RS22690	NZ_CP011961.1	ACU12_RS22690	-	-	hypothetical protein [Xanthomonas oryzae]	407662	592093	223232	-1.40728	7.17543e-16
gene-ACU12_RS14450	ACU12_RS14450	NZ_CP011961.1	ACU12_RS14450	GO:0003677;GO:0005737;GO:0006355	K03704	MULTISPECIES: cold-shock protein [Xanthomonadaceae]	235.3	341.647	128.952	-1.40567	6.89239e-08
gene-ACU12_RS04300	ACU12_RS04300	NZ_CP011961.1	ACU12_RS04300	GO:0004819;GO:0005524;GO:0005737;GO:0006424;GO:0006425	K01886	glutamine--tRNA ligase/YqeY domain fusion protein [Xanthomonas oryzae]	1910.51	2772.67	1048.35	-1.40315	6.95346e-14
gene-ACU12_RS18185	ACU12_RS18185	NZ_CP011961.1	ACU12_RS18185	GO:0000160;GO:0005622	-	response regulator [Xanthomonas oryzae]	525.406	762.472	288.339	-1.40292	0.00115489
gene-ACU12_RS06235	ACU12_RS06235	NZ_CP011961.1	ACU12_RS06235	-	-	glutathionylspermidine synthase family protein [Xanthomonas oryzae]	338.388	490.731	186.046	-1.39927	8.98845e-09
gene-ACU12_RS16875	ACU12_RS16875	NZ_CP011961.1	ilvC	GO:0004455;GO:0009097;GO:0009099;GO:0016853;GO:0055114	K00053	ketol-acid reductoisomerase [Xanthomonas oryzae]	25552.7	37054	14051.4	-1.39891	4.83173e-11
gene-ACU12_RS18515	ACU12_RS18515	NZ_CP011961.1	ACU12_RS18515	GO:0005215;GO:0006810;GO:0016021	K07788	efflux RND transporter permease subunit [Xanthomonas oryzae]	373.584	541.598	205.571	-1.39759	2.21068e-09
gene-ACU12_RS02360	ACU12_RS02360	NZ_CP011961.1	ACU12_RS02360	GO:0005886;GO:0016021;GO:0017004;GO:0045454;GO:0055114	-	thioredoxin family protein [Xanthomonas oryzae]	600.939	871.157	330.722	-1.39732	6.28475e-11
gene-ACU12_RS01825	ACU12_RS01825	NZ_CP011961.1	ACU12_RS01825	-	-	DUF4142 domain-containing protein [Xanthomonas oryzae]	4434.91	6425.34	2444.47	-1.39425	1.29578e-14
gene-ACU12_RS06555	ACU12_RS06555	NZ_CP011961.1	sufC	GO:0005524;GO:0006810;GO:0016887	K09013	Fe-S cluster assembly ATPase SufC [Xanthomonas oryzae]	478.462	692.832	264.092	-1.39147	6.47741e-10
gene-ACU12_RS03845	ACU12_RS03845	NZ_CP011961.1	ftsZ	GO:0003924;GO:0005525;GO:0005737;GO:0032153;GO:0043093;GO:0051258	K03531	cell division protein FtsZ [Xanthomonas oryzae]	2167.52	3138.19	1196.85	-1.39069	1.27073e-13
gene-ACU12_RS17765	ACU12_RS17765	NZ_CP011961.1	ACU12_RS17765	GO:0005886;GO:0016021	-	FtsX-like permease family protein [Xanthomonas oryzae]	65.5679	94.8955	36.2403	-1.38874	0.00132691
gene-ACU12_RS07805	ACU12_RS07805	NZ_CP011961.1	ACU12_RS07805	GO:0000413;GO:0003755;GO:0006457	K03772	FKBP-type peptidyl-prolyl cis-trans isomerase [Xanthomonas oryzae]	7926.07	11469.7	4382.41	-1.38804	6.57397e-15
gene-ACU12_RS12575	ACU12_RS12575	NZ_CP011961.1	ACU12_RS12575	GO:0003700;GO:0006355;GO:0043565	-	AraC family transcriptional regulator [Xanthomonas oryzae]	1887.6	2727.04	1048.15	-1.37949	3.44755e-13
gene-ACU12_RS04580	ACU12_RS04580	NZ_CP011961.1	ychF	GO:0005524;GO:0005525;GO:0016887;GO:0043022;GO:0043023	K06942	redox-regulated ATPase YchF [Xanthomonas oryzae]	535.233	771.459	299.008	-1.36741	6.1657e-10
gene-ACU12_RS01395	ACU12_RS01395	NZ_CP011961.1	ACU12_RS01395	GO:0004177;GO:0006508;GO:0008236	-	S9 family peptidase [Xanthomonas oryzae]	5774.02	8320.15	3227.89	-1.36602	3.43044e-14
gene-ACU12_RS06000	ACU12_RS06000	NZ_CP011961.1	ACU12_RS06000	-	-	M23 family metallopeptidase [Xanthomonas oryzae]	2032.85	2928.89	1136.82	-1.36535	2.93457e-13
gene-ACU12_RS00625	ACU12_RS00625	NZ_CP011961.1	ACU12_RS00625	GO:0047042;GO:0055114	-	coniferyl-alcohol dehydrogenase [Xanthomonas oryzae]	295.802	426.175	165.429	-1.36523	5.67409e-08
gene-ACU12_RS18945	ACU12_RS18945	NZ_CP011961.1	ACU12_RS18945	GO:0004742;GO:0008152	-	2-oxo acid dehydrogenase subunit E2 [Xanthomonas oryzae]	76.6127	110.373	42.8525	-1.36493	0.000555732
gene-ACU12_RS18445	ACU12_RS18445	NZ_CP011961.1	ACU12_RS18445	GO:0005886;GO:0007049;GO:0016021;GO:0051301	K09811	ABC transporter permease [Xanthomonas oryzae]	128.219	184.606	71.8327	-1.36174	2.38666e-05
gene-ACU12_RS09715	ACU12_RS09715	NZ_CP011961.1	tssH	GO:0005524;GO:0019538	K11907	type VI secretion system ATPase TssH [Xanthomonas oryzae]	87.0202	125.218	48.8223	-1.35883	0.00292427
gene-ACU12_RS21580	ACU12_RS21580	NZ_CP011961.1	ACU12_RS21580	-	-	EndoU domain-containing protein [Xanthomonas oryzae]	393.828	566.565	221.092	-1.3576	5.23724e-09
gene-ACU12_RS07395	ACU12_RS07395	NZ_CP011961.1	rng	GO:0003723;GO:0004540;GO:0006396;GO:0090501	K08301	ribonuclease G [Xanthomonas oryzae]	331.076	475.093	187.059	-1.34472	3.17399e-08
gene-ACU12_RS00010	ACU12_RS00010	NZ_CP011961.1	dnaN	GO:0003677;GO:0003887;GO:0005737;GO:0006260;GO:0008408;GO:0009360;GO:0071897;GO:0090305	K02338	DNA polymerase III subunit beta [Xanthomonas oryzae]	5374.93	7695.18	3054.67	-1.33294	1.44273e-13
gene-ACU12_RS09475	ACU12_RS09475	NZ_CP011961.1	ACU12_RS09475	GO:0005215;GO:0005886;GO:0015031;GO:0016021	K03559	biopolymer transporter ExbD [Xanthomonas oryzae]	633.882	906.792	360.973	-1.32888	4.74789e-10
gene-ACU12_RS18690	ACU12_RS18690	NZ_CP011961.1	ACU12_RS18690	GO:0005886;GO:0008495;GO:0016021;GO:0048034	K02257	protoheme IX farnesyltransferase [Xanthomonas oryzae]	45.101	64.467	25.735	-1.32483	0.00691648
gene-ACU12_RS10220	ACU12_RS10220	NZ_CP011961.1	bamB	GO:0009279;GO:0016301;GO:0016310;GO:0043165;GO:0051205	K17713	outer membrane protein assembly factor BamB [Xanthomonas oryzae]	1005.45	1437.11	573.795	-1.32456	3.08043e-11
gene-ACU12_RS16195	ACU12_RS16195	NZ_CP011961.1	ACU12_RS16195	GO:0004177;GO:0006508;GO:0008237;GO:0008270	-	M1 family metallopeptidase [Xanthomonas oryzae]	791.079	1130.54	451.617	-1.32384	1.16371e-10
gene-ACU12_RS17055	ACU12_RS17055	NZ_CP011961.1	ACU12_RS17055	-	K07221	porin [Xanthomonas oryzae]	82.1525	117.266	47.0388	-1.31786	0.000693883
gene-ACU12_RS07690	ACU12_RS07690	NZ_CP011961.1	ACU12_RS07690	GO:0005524;GO:0016021;GO:0042626;GO:0055085	K06147	ATP-binding cassette domain-containing protein [Xanthomonas oryzae]	77.5429	110.665	44.4208	-1.31689	0.000814334
gene-ACU12_RS07165	ACU12_RS07165	NZ_CP011961.1	ACU12_RS07165	GO:0016021	-	MAPEG family protein [Xanthomonas oryzae]	100.172	142.905	57.4387	-1.31496	0.0038498
gene-ACU12_RS13975	ACU12_RS13975	NZ_CP011961.1	ACU12_RS13975	GO:0019028	-	spore coat U domain-containing protein [Xanthomonas oryzae]	230.309	328.495	132.123	-1.31399	8.28888e-07
gene-ACU12_RS18465	ACU12_RS18465	NZ_CP011961.1	rho	GO:0003723;GO:0004386;GO:0005524;GO:0006353;GO:0006355;GO:0008186	K03628	transcription termination factor Rho [Xanthomonas oryzae]	7444.78	10608.2	4281.32	-1.30906	2.02086e-13
gene-ACU12_RS07960	ACU12_RS07960	NZ_CP011961.1	ACU12_RS07960	GO:0008271;GO:0016021;GO:1902358	-	SulP family inorganic anion transporter [Xanthomonas oryzae]	265.856	378.493	153.218	-1.30468	5.32744e-07
gene-ACU12_RS00165	ACU12_RS00165	NZ_CP011961.1	ACU12_RS00165	GO:0003677;GO:0004803;GO:0006313	K07481	IS5 family transposase [Xanthomonas oryzae]	111.606	158.68	64.5314	-1.29805	0.000120017
gene-ACU12_RS06215	ACU12_RS06215	NZ_CP011961.1	ACU12_RS06215	GO:0016021	K10716	potassium channel protein [Xanthomonas oryzae]	127.514	181.272	73.7567	-1.29731	6.17065e-05
gene-ACU12_RS05510	ACU12_RS05510	NZ_CP011961.1	ACU12_RS05510	GO:0016021	-	DUF2875 family protein [Xanthomonas oryzae]	2038.67	2894.37	1182.97	-1.29084	8.35387e-12
gene-ACU12_RS06065	ACU12_RS06065	NZ_CP011961.1	tssK	-	K11893	type VI secretion system baseplate subunit TssK [Xanthomonas oryzae]	1630.54	2313.86	947.22	-1.28853	1.29385e-11
gene-ACU12_RS05700	ACU12_RS05700	NZ_CP011961.1	ACU12_RS05700	-	-	hypothetical protein [Xanthomonas oryzae]	274.008	388.584	159.432	-1.28528	4.24803e-07
gene-ACU12_RS09950	ACU12_RS09950	NZ_CP011961.1	ACU12_RS09950	GO:0003677;GO:0004803;GO:0006313	K07481	MULTISPECIES: IS5-like element ISXo1 family transposase [Bacteria]	120.839	171.312	70.3658	-1.28368	0.000382364
gene-ACU12_RS10935	ACU12_RS10935	NZ_CP011961.1	ACU12_RS10935	GO:0008152;GO:0016874	K01897	long-chain fatty acid--CoA ligase [Xanthomonas oryzae]	4006.47	5678.52	2334.42	-1.28245	1.58618e-12
gene-ACU12_RS08805	ACU12_RS08805	NZ_CP011961.1	ACU12_RS08805	GO:0016853	-	cupin domain-containing protein [Xanthomonas oryzae]	58.4998	82.9072	34.0924	-1.28205	0.00478849
gene-ACU12_RS13240	ACU12_RS13240	NZ_CP011961.1	ACU12_RS13240	GO:0008565;GO:0015627;GO:0015628;GO:0016021	K08084	Tfp pilus assembly protein FimT/FimU [Xanthomonas oryzae]	343.344	486.379	200.308	-1.27986	8.63988e-08
gene-ACU12_RS14025	ACU12_RS14025	NZ_CP011961.1	ACU12_RS14025	GO:0016114;GO:0016853;GO:0019288;GO:0030604;GO:0046872;GO:0055114;GO:0070402	K00099	1-deoxy-D-xylulose-5-phosphate reductoisomerase [Xanthomonas oryzae]	153.01	216.61	89.4106	-1.27658	2.64387e-05
gene-ACU12_RS06475	ACU12_RS06475	NZ_CP011961.1	ACU12_RS06475	GO:0016021	-	AI-2E family transporter [Xanthomonas oryzae]	183.347	259.554	107.141	-1.27652	7.09282e-06
gene-ACU12_RS13080	ACU12_RS13080	NZ_CP011961.1	ACU12_RS13080	-	-	tail fiber protein [Xanthomonas oryzae]	120	169.872	70.1283	-1.27638	0.000112071
gene-ACU12_RS15755	ACU12_RS15755	NZ_CP011961.1	uvrA	GO:0003677;GO:0005524;GO:0005737;GO:0006289;GO:0008270;GO:0009380;GO:0009381;GO:0009432;GO:0016887;GO:0090305	K03701	excinuclease ABC subunit UvrA [Xanthomonas oryzae]	1971.58	2788.01	1155.14	-1.27117	1.71656e-11
gene-ACU12_RS07435	ACU12_RS07435	NZ_CP011961.1	ACU12_RS07435	GO:0003677;GO:0004803;GO:0006313	K07481	IS5 family transposase [Xanthomonas oryzae]	47.5536	67.2295	27.8777	-1.26998	0.00756793
gene-ACU12_RS07445	ACU12_RS07445	NZ_CP011961.1	ACU12_RS07445	GO:0004222;GO:0006508	K08646	protease [Xanthomonas oryzae]	11598.6	16389.5	6807.71	-1.26753	6.17544e-13
gene-ACU12_RS10890	ACU12_RS10890	NZ_CP011961.1	cheD	GO:0006935;GO:0050568	K03411	chemoreceptor glutamine deamidase CheD [Xanthomonas oryzae]	877.187	1239.48	514.896	-1.26738	4.62665e-10
gene-ACU12_RS01060	ACU12_RS01060	NZ_CP011961.1	ACU12_RS01060	-	-	hypothetical protein [Xanthomonas oryzae]	162.029	228.918	95.1391	-1.26672	1.94133e-05
gene-ACU12_RS02590	ACU12_RS02590	NZ_CP011961.1	ACU12_RS02590	GO:0006508;GO:0008233	-	alpha/beta fold hydrolase [Xanthomonas oryzae]	196.807	277.86	115.754	-1.2633	8.99506e-06
gene-ACU12_RS20385	ACU12_RS20385	NZ_CP011961.1	ACU12_RS20385	GO:0003676;GO:0004386;GO:0005524	K06877	DEAD/DEAH box helicase [Xanthomonas oryzae]	442.827	625.124	260.529	-1.2627	2.67503e-08
gene-ACU12_RS09065	ACU12_RS09065	NZ_CP011961.1	ACU12_RS09065	GO:0016021	-	polysaccharide biosynthesis protein [Xanthomonas oryzae]	1685.25	2377.58	992.913	-1.25976	3.44028e-11
gene-ACU12_RS19885	ACU12_RS19885	NZ_CP011961.1	ACU12_RS19885	GO:0004674;GO:0006468	K07154	type II toxin-antitoxin system HipA family toxin [Xanthomonas oryzae]	435.743	614.314	257.172	-1.25624	3.74326e-08
gene-ACU12_RS10340	ACU12_RS10340	NZ_CP011961.1	clpA	GO:0004176;GO:0005524;GO:0006508	K03694	ATP-dependent Clp protease ATP-binding subunit ClpA [Xanthomonas oryzae]	8381.54	11814.2	4948.83	-1.25537	1.91546e-12
gene-ACU12_RS04175	ACU12_RS04175	NZ_CP011961.1	lptD	GO:0009279;GO:0010033;GO:0015920;GO:0043165	K04744	LPS-assembly protein LptD [Xanthomonas oryzae]	4663.85	6571.71	2756	-1.25369	3.09385e-12
gene-ACU12_RS14455	ACU12_RS14455	NZ_CP011961.1	ACU12_RS14455	GO:0006166;GO:0017061	K19696	S-methyl-5'-thioinosine phosphorylase [Xanthomonas oryzae]	873.226	1229.83	516.618	-1.25129	8.67733e-10
gene-ACU12_RS16130	ACU12_RS16130	NZ_CP011961.1	ACU12_RS16130	GO:0006813;GO:0008324;GO:0016021;GO:0098655	-	SLC13 family permease [Xanthomonas oryzae]	174.82	246.026	103.614	-1.2476	1.35369e-05
gene-ACU12_RS00265	ACU12_RS00265	NZ_CP011961.1	ACU12_RS00265	-	-	hypothetical protein [Xanthomonas oryzae]	77.1675	108.572	45.7627	-1.24641	0.00183389
gene-ACU12_RS17745	ACU12_RS17745	NZ_CP011961.1	ACU12_RS17745	GO:0005524;GO:0016887	K02003	ABC transporter ATP-binding protein [Xanthomonas oryzae]	109.862	154.41	65.314	-1.2413	0.00031542
gene-ACU12_RS02265	ACU12_RS02265	NZ_CP011961.1	yccS	GO:0016021	-	TIGR01666 family membrane protein [Xanthomonas oryzae]	168.968	237.441	100.495	-1.24044	3.15874e-05
gene-ACU12_RS00890	ACU12_RS00890	NZ_CP011961.1	ACU12_RS00890	GO:0003677;GO:0004803;GO:0006313	K07481	IS5 family transposase [Xanthomonas oryzae]	151.517	212.677	90.3563	-1.23497	4.14925e-05
gene-ACU12_RS03885	ACU12_RS03885	NZ_CP011961.1	metF	GO:0004489;GO:0005829;GO:0009086;GO:0035999;GO:0055114	K00297	methylenetetrahydrofolate reductase [NAD(P)H] [Xanthomonas oryzae]	355.418	498.053	212.783	-1.22691	1.98951e-07
gene-ACU12_RS05335	ACU12_RS05335	NZ_CP011961.1	fabG	GO:0004316;GO:0006633;GO:0051287;GO:0055114	K00059	3-oxoacyl-ACP reductase FabG [Xanthomonas oryzae]	1510.84	2112.8	908.878	-1.217	2.33212e-10
gene-ACU12_RS04940	ACU12_RS04940	NZ_CP011961.1	cysW	GO:0015419;GO:0016021;GO:1902358	K02047	sulfate ABC transporter permease subunit CysW [Xanthomonas oryzae]	151.954	212.466	91.442	-1.2163	8.53079e-05
gene-ACU12_RS18505	ACU12_RS18505	NZ_CP011961.1	ACU12_RS18505	GO:0004180;GO:0006508	-	amidohydrolase [Xanthomonas oryzae]	422.046	590.025	254.068	-1.21556	1.07679e-07
gene-ACU12_RS19875	ACU12_RS19875	NZ_CP011961.1	ACU12_RS19875	GO:0016903;GO:0055114	K04090	indolepyruvate ferredoxin oxidoreductase family protein [Xanthomonas oryzae]	2133.8	2981.82	1285.78	-1.21354	1.22853e-10
gene-ACU12_RS10835	ACU12_RS10835	NZ_CP011961.1	ACU12_RS10835	GO:0004871;GO:0006935;GO:0007165;GO:0016021	K03406	MCP four helix bundle domain-containing protein [Xanthomonas oryzae]	4611.53	6439.25	2783.81	-1.20983	2.20244e-11
gene-ACU12_RS02805	ACU12_RS02805	NZ_CP011961.1	ACU12_RS02805	-	-	DUF600 family protein [Xanthomonas oryzae]	2961.62	4132.88	1790.36	-1.2069	4.04121e-06
gene-ACU12_RS10240	ACU12_RS10240	NZ_CP011961.1	rlmN	GO:0000049;GO:0002935;GO:0005737;GO:0019843;GO:0030488;GO:0046872;GO:0051539;GO:0070040;GO:0070475	K06941	23S rRNA (adenine(2503)-C(2))-methyltransferase RlmN [Xanthomonas oryzae]	961.511	1341.58	581.445	-1.20621	1.9396e-09
gene-ACU12_RS10355	ACU12_RS10355	NZ_CP011961.1	mnmA	GO:0000049;GO:0005524;GO:0005737;GO:0006400;GO:0008168;GO:0016783;GO:0032259	K00566	tRNA 2-thiouridine(34) synthase MnmA [Xanthomonas oryzae]	65.2428	90.9943	39.4912	-1.20424	0.00462505
gene-ACU12_RS16805	ACU12_RS16805	NZ_CP011961.1	ACU12_RS16805	GO:0003872;GO:0005737;GO:0006002;GO:0046835;GO:0046872;GO:0047334;GO:0061615	K21071	6-phosphofructokinase [Xanthomonas oryzae]	815.387	1136.46	494.315	-1.20105	4.71376e-09
gene-ACU12_RS00365	ACU12_RS00365	NZ_CP011961.1	ACU12_RS00365	-	-	aldo/keto reductase [Xanthomonas oryzae]	3341.11	4654.36	2027.85	-1.19863	4.96679e-11
gene-ACU12_RS06390	ACU12_RS06390	NZ_CP011961.1	raiA	GO:0005840;GO:0044238	K05808	ribosome-associated translation inhibitor RaiA [Xanthomonas oryzae]	9368.38	13042.4	5694.37	-1.1956	3.86645e-06
gene-ACU12_RS16210	ACU12_RS16210	NZ_CP011961.1	cysN	GO:0000103;GO:0003924;GO:0004020;GO:0004781;GO:0005524;GO:0005525;GO:0016310	K00955	sulfate adenylyltransferase subunit CysN [Xanthomonas oryzae]	347.679	483.745	211.613	-1.19282	7.81131e-07
gene-ACU12_RS20615	ACU12_RS20615	NZ_CP011961.1	ACU12_RS20615	-	-	immunity 52 family protein [Xanthomonas oryzae]	191.995	267.13	116.861	-1.19275	2.06882e-05
gene-ACU12_RS11470	ACU12_RS11470	NZ_CP011961.1	ACU12_RS11470	-	-	hypothetical protein [Xanthomonas oryzae]	234.733	326.224	143.243	-1.18739	1.18532e-05
gene-ACU12_RS11955	ACU12_RS11955	NZ_CP011961.1	ACU12_RS11955	-	K03599	glutathione S-transferase N-terminal domain-containing protein [Xanthomonas oryzae]	3176.33	4412.31	1940.36	-1.18521	1.21495e-10
gene-ACU12_RS09335	ACU12_RS09335	NZ_CP011961.1	ACU12_RS09335	GO:0009055;GO:0020037	-	cytochrome c [Xanthomonas oryzae]	272.182	378.059	166.305	-1.18478	4.4927e-06
gene-ACU12_RS06990	ACU12_RS06990	NZ_CP011961.1	ACU12_RS06990	GO:0000156;GO:0000160;GO:0005737;GO:0006935;GO:0008984	K03412	chemotaxis response regulator protein-glutamate methylesterase [Xanthomonas oryzae]	601.292	835.015	367.568	-1.18379	3.46476e-08
gene-ACU12_RS05820	ACU12_RS05820	NZ_CP011961.1	minD	GO:0005524;GO:0016887;GO:0051301	K03609	septum site-determining protein MinD [Xanthomonas oryzae]	1077.63	1495.9	659.367	-1.18186	2.56484e-09
gene-ACU12_RS04460	ACU12_RS04460	NZ_CP011961.1	ACU12_RS04460	GO:0009097;GO:0009098;GO:0009099;GO:0052654;GO:0052655;GO:0052656	K00826	branched-chain amino acid aminotransferase [Xanthomonas oryzae]	1708.74	2369.18	1048.3	-1.17634	5.11707e-10
gene-ACU12_RS04530	ACU12_RS04530	NZ_CP011961.1	ACU12_RS04530	GO:0016740	-	tetratricopeptide repeat protein [Xanthomonas oryzae]	62.8144	87.0684	38.5605	-1.17503	0.00588851
gene-ACU12_RS07465	ACU12_RS07465	NZ_CP011961.1	ACU12_RS07465	GO:0016311;GO:0016791	K01077	alkaline phosphatase [Xanthomonas oryzae]	652.139	903.816	400.463	-1.17436	2.49805e-08
gene-ACU12_RS02410	ACU12_RS02410	NZ_CP011961.1	ACU12_RS02410	-	-	DUF4124 domain-containing protein [Xanthomonas oryzae]	151.652	210.145	93.158	-1.17364	0.00010041
gene-ACU12_RS11425	ACU12_RS11425	NZ_CP011961.1	ACU12_RS11425	GO:0004560	-	glycoside hydrolase family 95 protein [Xanthomonas oryzae]	106.908	148.135	65.6823	-1.17333	0.000829741
gene-ACU12_RS20870	ACU12_RS20870	NZ_CP011961.1	ACU12_RS20870	-	-	hypothetical protein [Xanthomonas oryzae]	5705.54	7905.6	3505.47	-1.17327	5.37442e-11
gene-ACU12_RS00845	ACU12_RS00845	NZ_CP011961.1	ACU12_RS00845	GO:0009116;GO:0016740	-	ComF family protein [Xanthomonas oryzae]	140.096	193.949	86.2434	-1.16919	0.000639479
gene-ACU12_RS03530	ACU12_RS03530	NZ_CP011961.1	ACU12_RS03530	GO:0004357;GO:0006750	K01919	glutamate--cysteine ligase [Xanthomonas oryzae]	626.765	867.368	386.162	-1.16744	3.0815e-07
gene-ACU12_RS07490	ACU12_RS07490	NZ_CP011961.1	ACU12_RS07490	GO:0016787	K19303	C40 family peptidase [Xanthomonas oryzae]	1087.8	1503.88	671.722	-1.16275	3.32097e-09
gene-ACU12_RS17190	ACU12_RS17190	NZ_CP011961.1	ACU12_RS17190	GO:0005975	-	hypothetical protein [Xanthomonas oryzae]	114.783	158.615	70.952	-1.16061	0.000598196
gene-ACU12_RS13995	ACU12_RS13995	NZ_CP011961.1	ACU12_RS13995	GO:0003746;GO:0005737;GO:0006414	K02357	elongation factor Ts [Xanthomonas oryzae]	5371.67	7418.73	3324.62	-1.15798	1.13047e-10
gene-ACU12_RS08475	ACU12_RS08475	NZ_CP011961.1	ACU12_RS08475	GO:0003824;GO:0051536	K04034	radical SAM protein [Xanthomonas oryzae]	15863.5	21907.2	9819.8	-1.15764	6.21639e-11
gene-ACU12_RS10305	ACU12_RS10305	NZ_CP011961.1	ACU12_RS10305	GO:0003677;GO:0005524;GO:0005886;GO:0007049;GO:0007059;GO:0016021;GO:0051301	K03466	DNA translocase FtsK [Xanthomonas oryzae]	942.531	1301.1	583.957	-1.1558	8.06439e-09
gene-ACU12_RS11580	ACU12_RS11580	NZ_CP011961.1	ACU12_RS11580	GO:0016810	K12960	TRZ/ATZ family hydrolase [Xanthomonas oryzae]	455.347	628.395	282.298	-1.15445	3.5936e-07
gene-ACU12_RS04150	ACU12_RS04150	NZ_CP011961.1	ACU12_RS04150	GO:0008803	K01525	symmetrical bis(5'-nucleosyl)-tetraphosphatase [Xanthomonas oryzae]	162.159	223.706	100.613	-1.15279	0.00011799
gene-ACU12_RS02470	ACU12_RS02470	NZ_CP011961.1	ACU12_RS02470	GO:0016021;GO:0016757	-	glycosyltransferase family 39 protein [Xanthomonas oryzae]	68.9052	95.0293	42.781	-1.1514	0.00546512
gene-ACU12_RS04950	ACU12_RS04950	NZ_CP011961.1	ACU12_RS04950	GO:0016787	-	hypothetical protein [Xanthomonas oryzae]	7414.65	10213.1	4616.18	-1.14565	1.07065e-10
gene-ACU12_RS11340	ACU12_RS11340	NZ_CP011961.1	ACU12_RS11340	GO:0005215;GO:0016021;GO:0055085	K03307	sodium/solute symporter [Xanthomonas oryzae]	449.195	617.898	280.493	-1.13941	5.60188e-07
gene-ACU12_RS03065	ACU12_RS03065	NZ_CP011961.1	ACU12_RS03065	GO:0000160;GO:0003677;GO:0005622;GO:0006355	K08083	response regulator transcription factor [Xanthomonas oryzae]	309.045	425.005	193.085	-1.13825	3.63496e-06
gene-ACU12_RS10570	ACU12_RS10570	NZ_CP011961.1	fliE	GO:0003774;GO:0005198;GO:0009425;GO:0071973	K02408	flagellar hook-basal body complex protein FliE [Xanthomonas oryzae]	167.241	229.949	104.532	-1.13737	0.000113892
gene-ACU12_RS16790	ACU12_RS16790	NZ_CP011961.1	ACU12_RS16790	GO:0004176;GO:0006508	K07157	LON peptidase substrate-binding domain-containing protein [Xanthomonas oryzae]	82.4833	113.402	51.5643	-1.13701	0.00289586
gene-ACU12_RS11070	ACU12_RS11070	NZ_CP011961.1	yeiP	GO:0003746;GO:0005737;GO:0006414	K02356	elongation factor P-like protein YeiP [Xanthomonas oryzae]	1010.21	1388.24	632.171	-1.13488	1.12973e-08
gene-ACU12_RS16620	ACU12_RS16620	NZ_CP011961.1	pepQ	GO:0006508;GO:0008235;GO:0016795;GO:0046872;GO:0102009	K01271	Xaa-Pro dipeptidase [Xanthomonas oryzae]	571.357	784.803	357.91	-1.13273	1.83892e-07
gene-ACU12_RS21625	ACU12_RS21625	NZ_CP011961.1	ACU12_RS21625	-	-	DUF3304 domain-containing protein [Xanthomonas oryzae]	131.422	180.497	82.3465	-1.1322	0.000485211
gene-ACU12_RS15525	ACU12_RS15525	NZ_CP011961.1	ACU12_RS15525	GO:0004034;GO:0019318;GO:0030246	K01785	galactose mutarotase [Xanthomonas oryzae]	418.932	574.949	262.914	-1.12884	9.51686e-07
gene-ACU12_RS02045	ACU12_RS02045	NZ_CP011961.1	ACU12_RS02045	GO:0003677	K03497	ParB/RepB/Spo0J family partition protein [Xanthomonas oryzae]	224.407	307.976	140.837	-1.12879	3.79239e-05
gene-ACU12_RS02655	ACU12_RS02655	NZ_CP011961.1	ACU12_RS02655	GO:0003676	-	IS701 family transposase [Xanthomonas oryzae]	75.3519	103.306	47.3981	-1.12402	0.00444198
gene-ACU12_RS06340	ACU12_RS06340	NZ_CP011961.1	ACU12_RS06340	GO:0016021	K00425	cytochrome ubiquinol oxidase subunit I [Xanthomonas oryzae]	159.591	218.709	100.474	-1.12219	0.000185778
gene-ACU12_RS03695	ACU12_RS03695	NZ_CP011961.1	thiL	GO:0000287;GO:0005524;GO:0009030;GO:0009228;GO:0009229;GO:0016310	K00946	thiamine-phosphate kinase [Xanthomonas oryzae]	286.556	392.599	180.512	-1.12096	3.65208e-05
gene-ACU12_RS19495	ACU12_RS19495	NZ_CP011961.1	ACU12_RS19495	GO:0003824;GO:0005975;GO:0030246	K18786	NdvB protein [Xanthomonas oryzae]	98.9041	135.361	62.447	-1.11611	0.0012854
gene-ACU12_RS03185	ACU12_RS03185	NZ_CP011961.1	ACU12_RS03185	GO:0004177;GO:0006508;GO:0008237;GO:0008270	-	M1 family metallopeptidase [Xanthomonas oryzae]	5094.42	6959.74	3229.09	-1.1079	7.51391e-10
gene-ACU12_RS10565	ACU12_RS10565	NZ_CP011961.1	ACU12_RS10565	GO:0016740	-	glycosyltransferase [Xanthomonas oryzae]	731.299	998.344	464.254	-1.10462	9.49318e-08
gene-ACU12_RS03690	ACU12_RS03690	NZ_CP011961.1	nusB	GO:0003723;GO:0006353;GO:0006355	K03625	transcription antitermination factor NusB [Xanthomonas oryzae]	1523.31	2078.82	967.809	-1.10297	6.97895e-09
gene-ACU12_RS05455	ACU12_RS05455	NZ_CP011961.1	ACU12_RS05455	GO:0003677;GO:0006457;GO:0051082	K05516	DnaJ domain-containing protein [Xanthomonas oryzae]	898.782	1226.28	571.281	-1.10202	4.68644e-08
gene-ACU12_RS14110	ACU12_RS14110	NZ_CP011961.1	ACU12_RS14110	-	K05973	polyhydroxyalkanoate depolymerase [Xanthomonas oryzae]	3943.22	5370.66	2515.78	-1.09409	1.31586e-09
gene-ACU12_RS15045	ACU12_RS15045	NZ_CP011961.1	pqqB	GO:0006810;GO:0018189	K06136	pyrroloquinoline quinone biosynthesis protein PqqB [Xanthomonas oryzae]	218.617	297.71	139.523	-1.0934	8.3057e-05
gene-ACU12_RS11970	ACU12_RS11970	NZ_CP011961.1	petA	GO:0008121;GO:0016021;GO:0046872;GO:0051537;GO:0055114;GO:1902600	K00411	ubiquinol-cytochrome c reductase iron-sulfur subunit [Xanthomonas oryzae]	577.344	785.285	369.403	-1.08802	5.50568e-07
gene-ACU12_RS18955	ACU12_RS18955	NZ_CP011961.1	ACU12_RS18955	GO:0003677;GO:0004803;GO:0006313	K07481	IS5 family transposase [Xanthomonas oryzae]	83.997	114.243	53.7513	-1.08773	0.0037976
gene-ACU12_RS16670	ACU12_RS16670	NZ_CP011961.1	ACU12_RS16670	-	-	tetratricopeptide repeat protein [Xanthomonas oryzae]	1412.93	1920.98	904.871	-1.08606	1.75391e-08
gene-ACU12_RS15070	ACU12_RS15070	NZ_CP011961.1	ACU12_RS15070	-	-	PhoPQ-regulated protein [Xanthomonas oryzae]	3307.93	4496.15	2119.72	-1.08482	3.27507e-09
gene-ACU12_RS15460	ACU12_RS15460	NZ_CP011961.1	ACU12_RS15460	GO:0003723	K04762	RNA-binding S4 domain-containing protein [Xanthomonas oryzae]	156.411	212.573	100.25	-1.08436	0.00176221
gene-ACU12_RS16630	ACU12_RS16630	NZ_CP011961.1	ACU12_RS16630	GO:0004177;GO:0006508;GO:0030145	K01262	aminopeptidase P N-terminal domain-containing protein [Xanthomonas oryzae]	173.791	236.117	111.465	-1.08292	0.000215619
gene-ACU12_RS15950	ACU12_RS15950	NZ_CP011961.1	ACU12_RS15950	GO:0007155;GO:0009289;GO:0016021	K02650	pilin [Xanthomonas oryzae]	3013.31	4093.69	1932.93	-1.08262	4.20305e-09
gene-ACU12_RS15910	ACU12_RS15910	NZ_CP011961.1	sucC	GO:0000287;GO:0004775;GO:0005524;GO:0006099;GO:0030145	K01903	ADP-forming succinate--CoA ligase subunit beta [Xanthomonas oryzae]	13428.5	18241.4	8615.59	-1.0822	9.43176e-10
gene-ACU12_RS16250	ACU12_RS16250	NZ_CP011961.1	ACU12_RS16250	GO:0000155;GO:0000160;GO:0005622;GO:0023014	-	GAF domain-containing sensor histidine kinase [Xanthomonas oryzae]	3090.82	4192.89	1988.74	-1.07609	5.1616e-09
gene-ACU12_RS14580	ACU12_RS14580	NZ_CP011961.1	ACU12_RS14580	GO:0006355;GO:0043565	K21686	helix-turn-helix transcriptional regulator [Xanthomonas oryzae]	407.101	552.13	262.072	-1.07504	4.37865e-06
gene-ACU12_RS03245	ACU12_RS03245	NZ_CP011961.1	ACU12_RS03245	GO:0003677;GO:0004803;GO:0006313;GO:0015074	-	IS30 family transposase [Xanthomonas oryzae]	117.61	159.363	75.8565	-1.07097	0.00649476
gene-ACU12_RS01775	ACU12_RS01775	NZ_CP011961.1	ACU12_RS01775	GO:0004177;GO:0005737;GO:0006508;GO:0008235;GO:0030145	K01255	leucyl aminopeptidase family protein [Xanthomonas oryzae]	339.909	460.563	219.256	-1.07078	1.02324e-05
gene-ACU12_RS05000	ACU12_RS05000	NZ_CP011961.1	purF	GO:0000287;GO:0004044;GO:0006189;GO:0006541;GO:0009113	K00764	amidophosphoribosyltransferase [Xanthomonas oryzae]	2437.28	3295.12	1579.44	-1.06092	9.77135e-09
gene-ACU12_RS19070	ACU12_RS19070	NZ_CP011961.1	ACU12_RS19070	GO:0008080;GO:0043758;GO:0048037	K09181	bifunctional acetate--CoA ligase family protein/GNAT family N-acetyltransferase [Xanthomonas oryzae]	112.185	151.663	72.7072	-1.0607	0.0018287
gene-ACU12_RS07650	ACU12_RS07650	NZ_CP011961.1	hrcA	GO:0003677;GO:0045892	K03705	heat-inducible transcriptional repressor HrcA [Xanthomonas oryzae]	669.659	904.866	434.453	-1.0585	1.85725e-05
gene-ACU12_RS07305	ACU12_RS07305	NZ_CP011961.1	ACU12_RS07305	GO:0000413;GO:0003755;GO:0006457;GO:0016021	K01802	peptidylprolyl isomerase [Xanthomonas oryzae]	107.103	144.704	69.5025	-1.05797	0.00251286
gene-ACU12_RS14930	ACU12_RS14930	NZ_CP011961.1	ACU12_RS14930	GO:0005507;GO:0005737;GO:0006878	K06201	copper homeostasis protein CutC [Xanthomonas oryzae]	129.851	175.075	84.6267	-1.04879	0.000944055
gene-ACU12_RS14860	ACU12_RS14860	NZ_CP011961.1	ACU12_RS14860	GO:0004563;GO:0005975	K12373	family 20 glycosylhydrolase [Xanthomonas oryzae]	256.701	345.981	167.421	-1.04721	4.88195e-05
gene-ACU12_RS17595	ACU12_RS17595	NZ_CP011961.1	ACU12_RS17595	-	-	membrane protein [Xanthomonas oryzae]	260.395	350.723	170.068	-1.04422	3.82851e-05
gene-ACU12_RS02685	ACU12_RS02685	NZ_CP011961.1	ACU12_RS02685	-	-	hypothetical protein [Xanthomonas oryzae]	283.28	381.384	185.177	-1.04234	3.44375e-05
gene-ACU12_RS08795	ACU12_RS08795	NZ_CP011961.1	ACU12_RS08795	GO:0003942;GO:0005737;GO:0006526;GO:0051287;GO:0055114	K00145	N-acetyl-gamma-glutamyl-phosphate reductase [Xanthomonas oryzae]	681.264	916.944	445.585	-1.04113	5.96463e-07
gene-ACU12_RS11190	ACU12_RS11190	NZ_CP011961.1	ACU12_RS11190	GO:0003700;GO:0005622;GO:0006355;GO:0043565	-	trp operon repressor [Xanthomonas oryzae]	93.0519	125.147	60.9571	-1.03776	0.00467806
gene-ACU12_RS01435	ACU12_RS01435	NZ_CP011961.1	ACU12_RS01435	GO:0010181;GO:0016491;GO:0055114	-	NADH:flavin oxidoreductase/NADH oxidase [Xanthomonas oryzae]	722.232	971.299	473.165	-1.03757	8.24441e-07
gene-ACU12_RS14675	ACU12_RS14675	NZ_CP011961.1	ACU12_RS14675	GO:0003941;GO:0006094;GO:0051539	K01752	L-serine ammonia-lyase [Xanthomonas oryzae]	785.665	1056.3	515.025	-1.03631	5.59351e-07
gene-ACU12_RS12400	ACU12_RS12400	NZ_CP011961.1	ACU12_RS12400	-	-	hypothetical protein [Xanthomonas oryzae]	8488.68	11411.7	5565.64	-1.0359	5.59314e-09
gene-ACU12_RS01130	ACU12_RS01130	NZ_CP011961.1	sctJ	GO:0009306;GO:0016021	K03222	type III secretion inner membrane ring lipoprotein SctJ [Xanthomonas oryzae]	166.512	223.582	109.441	-1.03065	0.00218551
gene-ACU12_RS03860	ACU12_RS03860	NZ_CP011961.1	ACU12_RS03860	-	-	M23 family metallopeptidase [Xanthomonas oryzae]	516.892	693.906	339.878	-1.02972	0.000302754
gene-ACU12_RS09865	ACU12_RS09865	NZ_CP011961.1	ACU12_RS09865	GO:0005215;GO:0006810;GO:0016021	K18296	multidrug efflux RND transporter permease subunit [Xanthomonas oryzae]	235.411	316.02	154.801	-1.0296	0.000351051
gene-ACU12_RS11000	ACU12_RS11000	NZ_CP011961.1	ACU12_RS11000	GO:0016021	-	hypothetical protein [Xanthomonas oryzae]	116.965	156.998	76.9324	-1.02908	0.00243713
gene-ACU12_RS06405	ACU12_RS06405	NZ_CP011961.1	lptA	GO:0001530;GO:0015920;GO:0042597;GO:0043165	K09774	lipopolysaccharide transport periplasmic protein LptA [Xanthomonas oryzae]	2966.09	3975.89	1956.28	-1.02317	2.02537e-08
gene-ACU12_RS08635	ACU12_RS08635	NZ_CP011961.1	miaA	GO:0005524;GO:0008033;GO:0052381	K00791	tRNA (adenosine(37)-N6)-dimethylallyltransferase MiaA [Xanthomonas oryzae]	111.682	149.657	73.7067	-1.02179	0.0025403
gene-ACU12_RS06305	ACU12_RS06305	NZ_CP011961.1	ACU12_RS06305	GO:0003677;GO:0004803;GO:0006313	K07481	MULTISPECIES: IS5-like element ISXo1 family transposase [Bacteria]	489.52	654.82	324.219	-1.01413	4.57573e-06
gene-ACU12_RS02070	ACU12_RS02070	NZ_CP011961.1	ACU12_RS02070	GO:0004325;GO:0004638;GO:0004639;GO:0005524;GO:0005737;GO:0006189;GO:0006783;GO:0046084;GO:0046872	K01923	phosphoribosylaminoimidazolesuccinocarboxamide synthase [Xanthomonas oryzae]	1871.39	2499.64	1243.14	-1.00773	7.56631e-08
gene-ACU12_RS02620	ACU12_RS02620	NZ_CP011961.1	ACU12_RS02620	GO:0005524;GO:0016887	K01990	ABC transporter ATP-binding protein [Xanthomonas oryzae]	2352.1	3141.52	1562.69	-1.00743	5.39993e-08
gene-ACU12_RS04275	ACU12_RS04275	NZ_CP011961.1	ACU12_RS04275	GO:0016491;GO:0055114	K00118	Gfo/Idh/MocA family oxidoreductase [Xanthomonas oryzae]	550.826	735.302	366.351	-1.00511	4.52318e-06
gene-ACU12_RS13205	ACU12_RS13205	NZ_CP011961.1	ACU12_RS13205	GO:0003677;GO:0006310;GO:0015074	-	integrase [Xanthomonas oryzae]	104.665	139.656	69.6737	-1.00319	0.00451327
gene-ACU12_RS05780	ACU12_RS05780	NZ_CP011961.1	ACU12_RS05780	GO:0004180;GO:0006508;GO:0008237;GO:0008241;GO:0016020	K01283	M2 family metallopeptidase [Xanthomonas oryzae]	1296.1	1729.3	862.896	-1.00293	2.6902e-07
gene-ACU12_RS14220	ACU12_RS14220	NZ_CP011961.1	ACU12_RS14220	GO:0006629;GO:0016021;GO:0016717;GO:0055114	K00507	acyl-CoA desaturase [Xanthomonas oryzae]	271.128	361.581	180.674	-1.00093	9.68855e-05
gene-ACU12_RS03045	ACU12_RS03045	NZ_CP011961.1	ACU12_RS03045	GO:0004177;GO:0006508	-	M28 family peptidase [Xanthomonas oryzae]	1780	2373.52	1186.49	-1.00033	1.24537e-07
gene-ACU12_RS13355	ACU12_RS13355	NZ_CP011961.1	nuoK	GO:0006810;GO:0008137;GO:0016021;GO:0042773;GO:0045272;GO:0048038	K00340	MULTISPECIES: NADH-quinone oxidoreductase subunit NuoK [Xanthomonas]	23.3121	46.6242	0	-Inf	2.04531e-11
gene-ACU12_RS06125	ACU12_RS06125	NZ_CP011961.1	ACU12_RS06125	-	-	DUF4123 domain-containing protein [Xanthomonas oryzae]	24.6966	49.3932	0	-Inf	4.09664e-07
gene-ACU12_RS05515	ACU12_RS05515	NZ_CP011961.1	ACU12_RS05515	-	-	PAAR domain-containing protein [Xanthomonas oryzae]	13.2651	26.5302	0	-Inf	8.03351e-07
gene-ACU12_RS07815	ACU12_RS07815	NZ_CP011961.1	ACU12_RS07815	-	K03745	protein SlyX [Xanthomonas oryzae]	6.42518	12.8504	0	-Inf	0.00133746

## Sheet: Up-regulated 6h
Supplementary Table 1: Up-regulated genes (padj<0.01 ; log2FoldChange>1) CKRS_6hvs. RS-504_6h
id	locus_tag	Chromosome	Name	GO	KEGG	Description	baseMean	baseMean_CKRS6h	baseMean_RS6h504	log2FoldChange	padj
gene-ACU12_RS05870	ACU12_RS05870	NZ_CP011961.1	ACU12_RS05870	GO:0016021	-	hypothetical protein [Xanthomonas oryzae]	7.70167	0	15.4033	Inf	8.97636e-05
gene-ACU12_RS00465	ACU12_RS00465	NZ_CP011961.1	ACU12_RS00465	GO:0016021	-	DUF3649 domain-containing protein [Xanthomonas oryzae]	7.52816	0	15.0563	Inf	0.000350161
gene-ACU12_RS17880	ACU12_RS17880	NZ_CP011961.1	ACU12_RS17880	GO:0016021	-	DUF1453 family protein [Xanthomonas oryzae]	32.3854	0.26344	64.5074	7.93585	2.11441e-16
gene-ACU12_RS06565	ACU12_RS06565	NZ_CP011961.1	ACU12_RS06565	-	-	SUF system Fe-S cluster assembly regulator [Xanthomonas oryzae]	29249.7	283.841	58215.5	7.68017	3.47002e-184
gene-ACU12_RS10915	ACU12_RS10915	NZ_CP011961.1	ACU12_RS10915	GO:0003677	-	MULTISPECIES: type II toxin-antitoxin system VapC family toxin [Xanthomonas]	9233.35	107.868	18358.8	7.41106	5.06723e-60
gene-ACU12_RS15795	ACU12_RS15795	NZ_CP011961.1	ACU12_RS15795	GO:0005509	-	calcium-binding protein [Xanthomonas oryzae]	2323.13	45.0738	4601.2	6.67358	1.66966e-172
gene-ACU12_RS14905	ACU12_RS14905	NZ_CP011961.1	ACU12_RS14905	-	-	hypothetical protein [Xanthomonas oryzae]	3117.24	72.9314	6161.56	6.40061	1.66613e-70
gene-ACU12_RS04870	ACU12_RS04870	NZ_CP011961.1	ACU12_RS04870	GO:0016787	-	MULTISPECIES: cell wall hydrolase [Xanthomonas]	2809.55	75.5662	5543.54	6.19692	4.28667e-162
gene-ACU12_RS00505	ACU12_RS00505	NZ_CP011961.1	ACU12_RS00505	GO:0016491;GO:0055114	-	putative peptide maturation dehydrogenase [Xanthomonas oryzae]	17.5686	0.55493	34.5824	5.96159	0.00822207
gene-ACU12_RS19410	ACU12_RS19410	NZ_CP011961.1	ACU12_RS19410	GO:0016021	-	GlsB/YeaQ/YmgE family stress response membrane protein [Xanthomonas oryzae]	3878.94	124.81	7633.06	5.93446	7.0806e-160
gene-ACU12_RS19080	ACU12_RS19080	NZ_CP011961.1	mgtE	GO:0005886;GO:0015095;GO:0015693;GO:0016021;GO:0046872;GO:0098655;GO:1903830	K06213	magnesium transporter [Xanthomonas oryzae]	9049.67	297.746	17801.6	5.90178	2.41945e-168
gene-ACU12_RS00160	ACU12_RS00160	NZ_CP011961.1	ACU12_RS00160	GO:0016829;GO:0051536	-	PA0069 family radical SAM protein [Xanthomonas oryzae]	4226.14	142.967	8309.3	5.86098	3.06925e-158
gene-ACU12_RS12495	ACU12_RS12495	NZ_CP011961.1	ACU12_RS12495	GO:0004553;GO:0005975	-	DUF5597 domain-containing protein [Xanthomonas oryzae]	8012	278.934	15745.1	5.81883	3.12908e-36
gene-ACU12_RS14670	ACU12_RS14670	NZ_CP011961.1	ACU12_RS14670	-	-	glutaredoxin family protein [Xanthomonas oryzae]	329.491	12.0612	646.921	5.74515	2.17478e-15
gene-ACU12_RS01625	ACU12_RS01625	NZ_CP011961.1	ACU12_RS01625	-	-	hypothetical protein [Xanthomonas oryzae]	18338.3	671.464	36005.2	5.74475	4.55079e-43
gene-ACU12_RS13885	ACU12_RS13885	NZ_CP011961.1	ACU12_RS13885	GO:0003677;GO:0003700;GO:0006355	-	MarR family transcriptional regulator [Xanthomonas oryzae]	6158.46	239.081	12077.8	5.65872	8.6778e-61
gene-ACU12_RS06185	ACU12_RS06185	NZ_CP011961.1	ACU12_RS06185	-	-	WGR domain-containing protein [Xanthomonas oryzae]	847.92	33.2812	1662.56	5.64255	3.99168e-112
gene-ACU12_RS24255	ACU12_RS24255	NZ_CP011961.1	ACU12_RS24255	-	-	hypothetical protein [Xanthomonas oryzae]	14.0224	0.55493	27.4899	5.63046	1.37798e-06
gene-ACU12_RS18280	ACU12_RS18280	NZ_CP011961.1	ACU12_RS18280	GO:0005524;GO:0016887	K01990	ATP-binding cassette domain-containing protein [Xanthomonas oryzae]	1470.84	60.2968	2881.38	5.57854	2.13046e-24
gene-ACU12_RS08660	ACU12_RS08660	NZ_CP011961.1	lexA	GO:0003677;GO:0004252;GO:0006260;GO:0006281;GO:0006508;GO:0009432;GO:0045892	K01356	MULTISPECIES: transcriptional repressor LexA [Xanthomonas]	27503.5	1165.14	53841.9	5.53015	2.35374e-158
gene-ACU12_RS20550	ACU12_RS20550	NZ_CP011961.1	ACU12_RS20550	GO:0043565	K21498	HigA family addiction module antidote protein [Xanthomonas oryzae]	5942.87	257.52	11628.2	5.4968	1.76856e-32
gene-ACU12_RS00445	ACU12_RS00445	NZ_CP011961.1	ACU12_RS00445	GO:0016021	-	MerC family mercury resistance protein [Xanthomonas oryzae]	249.05	12.0125	486.089	5.33862	1.52913e-41
gene-ACU12_RS04255	ACU12_RS04255	NZ_CP011961.1	ACU12_RS04255	GO:0003677;GO:0003700;GO:0006355	-	MarR family transcriptional regulator [Xanthomonas oryzae]	3998.3	194.476	7802.13	5.32621	1.21379e-43
gene-ACU12_RS05865	ACU12_RS05865	NZ_CP011961.1	ACU12_RS05865	GO:0003677;GO:0006355	-	Arc family DNA-binding protein [Xanthomonas oryzae]	32.2199	1.6253	62.8145	5.27232	2.2348e-08
gene-ACU12_RS08830	ACU12_RS08830	NZ_CP011961.1	ACU12_RS08830	GO:0016021;GO:0055085	K03449	MFS transporter [Xanthomonas oryzae]	31.3091	1.58064	61.0375	5.27112	0.000741711
gene-ACU12_RS12810	ACU12_RS12810	NZ_CP011961.1	ACU12_RS12810	GO:0006810;GO:0016021	K03832	energy transducer TonB [Xanthomonas oryzae]	5915.43	299.541	11531.3	5.26666	8.7299e-117
gene-ACU12_RS05275	ACU12_RS05275	NZ_CP011961.1	ACU12_RS05275	GO:0019867	K07285	Slp family lipoprotein [Xanthomonas oryzae]	29885.2	1527.05	58243.4	5.25328	1.17122e-136
gene-ACU12_RS17170	ACU12_RS17170	NZ_CP011961.1	ACU12_RS17170	GO:0005506;GO:0006412;GO:0042586	K01462	peptide deformylase [Xanthomonas oryzae]	19498.1	1006.02	37990.2	5.23889	3.3764e-39
gene-ACU12_RS07115	ACU12_RS07115	NZ_CP011961.1	ACU12_RS07115	GO:0016021	-	MerC domain-containing protein [Xanthomonas oryzae]	881.12	45.5902	1716.65	5.23473	5.32743e-13
gene-ACU12_RS10920	ACU12_RS10920	NZ_CP011961.1	ACU12_RS10920	GO:0003677	-	MULTISPECIES: AbrB/MazE/SpoVT family DNA-binding domain-containing protein [Xanthomonas]	1219.78	64.4732	2375.09	5.20314	5.28539e-56
gene-ACU12_RS20175	ACU12_RS20175	NZ_CP011961.1	ACU12_RS20175	-	-	hypothetical protein [Xanthomonas oryzae]	5.14193	0.277465	10.0064	5.17247	0.00778633
gene-ACU12_RS13635	ACU12_RS13635	NZ_CP011961.1	ACU12_RS13635	-	-	hypothetical protein [Xanthomonas oryzae]	79.0003	4.37078	153.63	5.13542	2.39769e-26
gene-ACU12_RS24025	ACU12_RS24025	NZ_CP011961.1	ACU12_RS24025	-	-	hypothetical protein [Xanthomonas oryzae]	14.1913	0.823534	27.559	5.06455	3.1051e-06
gene-ACU12_RS06495	ACU12_RS06495	NZ_CP011961.1	ACU12_RS06495	GO:0016021	-	GlsB/YeaQ/YmgE family stress response membrane protein [Xanthomonas oryzae]	4147.59	242.853	8052.34	5.05125	4.82119e-39
gene-ACU12_RS02350	ACU12_RS02350	NZ_CP011961.1	aroQ	GO:0003855;GO:0009073;GO:0009423	K03786	type II 3-dehydroquinate dehydratase [Xanthomonas oryzae]	2323.32	137.197	4509.44	5.03863	5.09244e-27
gene-ACU12_RS11085	ACU12_RS11085	NZ_CP011961.1	ACU12_RS11085	-	-	DUF4105 domain-containing protein [Xanthomonas oryzae]	345.99	20.4925	671.488	5.03419	8.79446e-56
gene-ACU12_RS20545	ACU12_RS20545	NZ_CP011961.1	ACU12_RS20545	-	K07334	type II toxin-antitoxin system RelE/ParE family toxin [Xanthomonas oryzae]	1351.56	80.1832	2622.94	5.03174	7.19555e-30
gene-ACU12_RS06675	ACU12_RS06675	NZ_CP011961.1	ACU12_RS06675	GO:0019867	-	glycine zipper 2TM domain-containing protein [Xanthomonas oryzae]	77307.2	4812.4	149802	4.96016	3.82228e-136
gene-ACU12_RS11910	ACU12_RS11910	NZ_CP011961.1	ACU12_RS11910	-	-	type IV toxin-antitoxin system AbiEi family antitoxin domain-containing protein [Xanthomonas oryzae]	2202.71	137.266	4268.15	4.95857	7.01291e-62
gene-ACU12_RS13705	ACU12_RS13705	NZ_CP011961.1	ACU12_RS13705	GO:0019867	-	glycine zipper 2TM domain-containing protein [Xanthomonas oryzae]	141779	9105.43	274452	4.91368	7.51607e-64
gene-ACU12_RS06790	ACU12_RS06790	NZ_CP011961.1	ACU12_RS06790	GO:0008152;GO:0016787	-	HAD family hydrolase [Xanthomonas oryzae]	9847.36	634.285	19060.4	4.90931	1.18461e-129
gene-ACU12_RS02610	ACU12_RS02610	NZ_CP011961.1	dmeF	GO:0008324;GO:0016021;GO:0098655	-	CDF family Co(II)/Ni(II) efflux transporter DmeF [Xanthomonas oryzae]	358.969	23.9256	694.012	4.85833	2.57132e-66
gene-ACU12_RS03345	ACU12_RS03345	NZ_CP011961.1	ACU12_RS03345	GO:0019867	-	glycine zipper 2TM domain-containing protein [Xanthomonas oryzae]	40825.2	2773.93	78876.5	4.82959	6.62184e-130
gene-ACU12_RS01525	ACU12_RS01525	NZ_CP011961.1	ACU12_RS01525	-	-	hypothetical protein [Xanthomonas oryzae]	6722.33	460.146	12984.5	4.81856	8.07066e-31
gene-ACU12_RS11090	ACU12_RS11090	NZ_CP011961.1	ACU12_RS11090	-	-	DUF2388 domain-containing protein [Xanthomonas oryzae]	189.409	13.3964	365.422	4.76964	2.66745e-45
gene-ACU12_RS19910	ACU12_RS19910	NZ_CP011961.1	ACU12_RS19910	GO:0005524;GO:0016887	K05847	ATP-binding cassette domain-containing protein [Xanthomonas oryzae]	859.449	61.1326	1657.77	4.76115	9.96079e-26
gene-ACU12_RS13980	ACU12_RS13980	NZ_CP011961.1	ACU12_RS13980	-	-	hypothetical protein [Xanthomonas oryzae]	345.097	25.1296	665.065	4.72603	4.52658e-63
gene-ACU12_RS12850	ACU12_RS12850	NZ_CP011961.1	ACU12_RS12850	-	-	polyhydroxyalkanoic acid system family protein [Xanthomonas oryzae]	376.768	27.4651	726.071	4.72444	3.42309e-26
gene-ACU12_RS03160	ACU12_RS03160	NZ_CP011961.1	ACU12_RS03160	GO:0008080	K02348	GNAT family N-acetyltransferase [Xanthomonas oryzae]	237.695	17.6964	457.693	4.69285	7.95481e-51
gene-ACU12_RS00415	ACU12_RS00415	NZ_CP011961.1	ACU12_RS00415	GO:0003677;GO:0003700;GO:0006355	K23775	MarR family transcriptional regulator [Xanthomonas oryzae]	48153.2	3599.82	92706.7	4.68668	1.59284e-124
gene-ACU12_RS10805	ACU12_RS10805	NZ_CP011961.1	ACU12_RS10805	GO:0016021	-	hypothetical protein [Xanthomonas oryzae]	5421.68	410.435	10432.9	4.66785	1.58181e-116
gene-ACU12_RS06445	ACU12_RS06445	NZ_CP011961.1	ACU12_RS06445	-	-	DUF3108 domain-containing protein [Xanthomonas oryzae]	3931.59	303.416	7559.76	4.63897	4.29163e-113
gene-ACU12_RS17935	ACU12_RS17935	NZ_CP011961.1	ACU12_RS17935	GO:0016491;GO:0055114	-	SDR family oxidoreductase [Xanthomonas oryzae]	1061.56	82.3807	2040.74	4.63064	6.03837e-43
gene-ACU12_RS08540	ACU12_RS08540	NZ_CP011961.1	ACU12_RS08540	-	-	hypothetical protein [Xanthomonas oryzae]	12900.5	1016.05	24785	4.60842	8.03555e-119
gene-ACU12_RS05645	ACU12_RS05645	NZ_CP011961.1	lexA	GO:0003677;GO:0004252;GO:0006260;GO:0006281;GO:0006508;GO:0009432;GO:0045892	K01356	repressor LexA [Xanthomonas oryzae]	1096.9	87.1093	2106.69	4.59601	8.48606e-69
gene-ACU12_RS11625	ACU12_RS11625	NZ_CP011961.1	ACU12_RS11625	GO:0003723;GO:0004521;GO:0016021;GO:0090502	K01167	ribonuclease [Xanthomonas oryzae]	1612.42	130.808	3094.02	4.56397	1.12955e-98
gene-ACU12_RS08725	ACU12_RS08725	NZ_CP011961.1	yidD	GO:0005886	K08998	membrane protein insertion efficiency factor YidD [Xanthomonas oryzae]	79.5814	6.50488	152.658	4.55264	1.55313e-12
gene-ACU12_RS10855	ACU12_RS10855	NZ_CP011961.1	ACU12_RS10855	GO:0004871;GO:0007165;GO:0016021	K03406	MCP four helix bundle domain-containing protein [Xanthomonas oryzae]	6454.24	530.994	12377.5	4.54288	4.44572e-45
gene-ACU12_RS02600	ACU12_RS02600	NZ_CP011961.1	ACU12_RS02600	GO:0016021	-	hypothetical protein [Xanthomonas oryzae]	150.475	12.3896	288.561	4.54168	1.05812e-33
gene-ACU12_RS20510	ACU12_RS20510	NZ_CP011961.1	ACU12_RS20510	-	-	hypothetical protein [Xanthomonas oryzae]	16.2462	1.38991	31.1026	4.48398	3.52407e-06
gene-ACU12_RS17230	ACU12_RS17230	NZ_CP011961.1	ACU12_RS17230	GO:0003677;GO:0003700;GO:0006355	-	UTRA domain-containing protein [Xanthomonas oryzae]	2553.88	226.267	4881.5	4.43122	1.25943e-100
gene-ACU12_RS18425	ACU12_RS18425	NZ_CP011961.1	ACU12_RS18425	GO:0016021	-	trimeric intracellular cation channel family protein [Xanthomonas oryzae]	21.4226	1.91937	40.9258	4.41431	0.00175353
gene-ACU12_RS08940	ACU12_RS08940	NZ_CP011961.1	ACU12_RS08940	-	-	hypothetical protein [Xanthomonas oryzae]	35339.4	3186.96	67491.9	4.40446	4.14949e-86
gene-ACU12_RS01745	ACU12_RS01745	NZ_CP011961.1	ACU12_RS01745	GO:0004177;GO:0006508	-	alpha/beta hydrolase [Xanthomonas oryzae]	100.09	9.03786	191.143	4.40253	1.18449e-26
gene-ACU12_RS10765	ACU12_RS10765	NZ_CP011961.1	ACU12_RS10765	GO:0008565;GO:0015031;GO:0016021	K02556	flagellar motor protein [Xanthomonas oryzae]	6079.86	551.502	11608.2	4.39564	6.92445e-37
gene-ACU12_RS14325	ACU12_RS14325	NZ_CP011961.1	ACU12_RS14325	GO:0000413;GO:0003755;GO:0006457	K03775	peptidylprolyl isomerase [Xanthomonas oryzae]	1751.49	159.231	3343.76	4.39227	1.32517e-94
gene-ACU12_RS12490	ACU12_RS12490	NZ_CP011961.1	ACU12_RS12490	-	-	hypothetical protein [Xanthomonas oryzae]	4906.76	453.341	9360.17	4.36786	2.04811e-83
gene-ACU12_RS16830	ACU12_RS16830	NZ_CP011961.1	ACU12_RS16830	-	-	hypothetical protein [Xanthomonas oryzae]	5356.34	495.674	10217	4.36544	9.70338e-69
gene-ACU12_RS09285	ACU12_RS09285	NZ_CP011961.1	ACU12_RS09285	GO:0016021	-	BrnT family toxin [Xanthomonas oryzae]	4299.84	399.764	8199.91	4.35839	1.65043e-103
gene-ACU12_RS12345	ACU12_RS12345	NZ_CP011961.1	ACU12_RS12345	GO:0008483;GO:0030170	-	aminotransferase class III-fold pyridoxal phosphate-dependent enzyme [Xanthomonas oryzae]	19748.9	1877.41	37620.4	4.3247	1.9731e-108
gene-ACU12_RS08970	ACU12_RS08970	NZ_CP011961.1	ACU12_RS08970	GO:0003677;GO:0003700;GO:0006355;GO:0008784	K02529	LacI family DNA-binding transcriptional regulator [Xanthomonas oryzae]	1214.92	115.63	2314.22	4.32294	5.32652e-36
gene-ACU12_RS19545	ACU12_RS19545	NZ_CP011961.1	arfB	GO:0003747;GO:0006415;GO:0016787	K15034	MULTISPECIES: aminoacyl-tRNA hydrolase [Xanthomonas]	639.895	61.5448	1218.24	4.30702	2.03592e-27
gene-ACU12_RS00595	ACU12_RS00595	NZ_CP011961.1	ACU12_RS00595	-	K06940	zinc/iron-chelating domain-containing protein [Xanthomonas oryzae]	348.819	33.8781	663.759	4.29223	5.01576e-48
gene-ACU12_RS09015	ACU12_RS09015	NZ_CP011961.1	ACU12_RS09015	GO:0006807;GO:0016746;GO:0050126	K12251	carbon-nitrogen hydrolase [Xanthomonas oryzae]	1901.22	192.851	3609.59	4.22627	1.40752e-90
gene-ACU12_RS03625	ACU12_RS03625	NZ_CP011961.1	ACU12_RS03625	-	-	RcnB family protein [Xanthomonas oryzae]	3266.92	333.565	6200.27	4.21629	4.40257e-96
gene-ACU12_RS10785	ACU12_RS10785	NZ_CP011961.1	ACU12_RS10785	-	-	STAS domain-containing protein [Xanthomonas oryzae]	22453.5	2309.75	42597.3	4.20495	2.39812e-79
gene-ACU12_RS04515	ACU12_RS04515	NZ_CP011961.1	ACU12_RS04515	GO:0016021	-	hypothetical protein [Xanthomonas oryzae]	9319.12	981.074	17657.2	4.16975	7.49024e-33
gene-ACU12_RS07290	ACU12_RS07290	NZ_CP011961.1	ACU12_RS07290	-	-	hypothetical protein [Xanthomonas oryzae]	7632.61	805.877	14459.3	4.1653	1.4065e-95
gene-ACU12_RS09140	ACU12_RS09140	NZ_CP011961.1	ACU12_RS09140	-	-	LysR family transcriptional regulator [Xanthomonas oryzae]	111.857	11.8106	211.903	4.16525	6.76037e-27
gene-ACU12_RS17015	ACU12_RS17015	NZ_CP011961.1	ACU12_RS17015	-	-	aldo/keto reductase [Xanthomonas oryzae]	13.1366	1.38991	24.8833	4.16212	0.00383731
gene-ACU12_RS07330	ACU12_RS07330	NZ_CP011961.1	ACU12_RS07330	GO:0016021	-	DUF998 domain-containing protein [Xanthomonas oryzae]	46.4101	4.9412	87.879	4.15258	2.618e-08
gene-ACU12_RS05475	ACU12_RS05475	NZ_CP011961.1	ACU12_RS05475	GO:0016021	K09937	DUF2065 family protein [Xanthomonas oryzae]	26.9026	2.93991	50.8654	4.11284	1.44678e-08
gene-ACU12_RS10485	ACU12_RS10485	NZ_CP011961.1	fliS	GO:0005829;GO:0009288;GO:0044780	K02422	flagellar export chaperone FliS [Xanthomonas oryzae]	29187.1	3193.75	55180.5	4.11083	2.19629e-38
gene-ACU12_RS14540	ACU12_RS14540	NZ_CP011961.1	rpoE	GO:0003677;GO:0003700;GO:0006352;GO:0006355;GO:0016987	K03088	RNA polymerase sigma factor RpoE [Xanthomonas oryzae]	18822	2132.22	35511.9	4.05787	6.83183e-98
gene-ACU12_RS17875	ACU12_RS17875	NZ_CP011961.1	ACU12_RS17875	GO:0016021;GO:0019867	K07275	outer membrane beta-barrel protein [Xanthomonas oryzae]	48289	5491.45	91086.6	4.05198	6.31907e-38
gene-ACU12_RS02475	ACU12_RS02475	NZ_CP011961.1	ACU12_RS02475	GO:0016021;GO:0016874	K02847	O-antigen ligase family protein [Xanthomonas oryzae]	545.381	62.3856	1028.38	4.04301	5.52515e-34
gene-ACU12_RS15200	ACU12_RS15200	NZ_CP011961.1	ybgC	GO:0016790	K07107	tol-pal system-associated acyl-CoA thioesterase [Xanthomonas oryzae]	1173.56	134.619	2212.49	4.03872	1.52206e-23
gene-ACU12_RS13575	ACU12_RS13575	NZ_CP011961.1	greB	GO:0003677;GO:0003746;GO:0006414;GO:0032784;GO:0070063	K04760	transcription elongation factor GreB [Xanthomonas oryzae]	988.334	113.721	1862.95	4.03401	6.86704e-19
gene-ACU12_RS11405	ACU12_RS11405	NZ_CP011961.1	ACU12_RS11405	GO:0008745;GO:0009253	K01448	N-acetylmuramoyl-L-alanine amidase [Xanthomonas oryzae]	96.1191	11.1302	181.108	4.02429	6.11902e-23
gene-ACU12_RS14615	ACU12_RS14615	NZ_CP011961.1	ACU12_RS14615	GO:0016021	-	hypothetical protein [Xanthomonas oryzae]	14.2985	1.65593	26.941	4.02409	4.95891e-05
gene-ACU12_RS02075	ACU12_RS02075	NZ_CP011961.1	ACU12_RS02075	GO:0016021	-	DnaJ domain-containing protein [Xanthomonas oryzae]	329.323	39.0899	619.556	3.98637	2.97733e-26
gene-ACU12_RS04430	ACU12_RS04430	NZ_CP011961.1	ACU12_RS04430	GO:0003677;GO:0003700;GO:0003899;GO:0006352;GO:0006355;GO:0016987	K03088	RNA polymerase sigma factor [Xanthomonas oryzae]	618.881	73.717	1164.04	3.98101	4.49601e-14
gene-ACU12_RS15195	ACU12_RS15195	NZ_CP011961.1	tolQ	GO:0008565;GO:0015031;GO:0016021	K03562	protein TolQ [Xanthomonas oryzae]	1911.72	230.034	3593.41	3.96543	6.34958e-82
gene-ACU12_RS15475	ACU12_RS15475	NZ_CP011961.1	rplS	GO:0003735;GO:0006412;GO:0022625	K02884	MULTISPECIES: 50S ribosomal protein L19 [Xanthomonas]	53438.3	6445.93	100431	3.96167	1.14549e-55
gene-ACU12_RS20275	ACU12_RS20275	NZ_CP011961.1	ACU12_RS20275	-	-	EcsC family protein [Xanthomonas oryzae]	748.589	91.6255	1405.55	3.93924	1.52888e-15
gene-ACU12_RS08760	ACU12_RS08760	NZ_CP011961.1	ACU12_RS08760	-	-	hypothetical protein [Xanthomonas oryzae]	3309.68	408.078	6211.29	3.92798	6.84815e-86
gene-ACU12_RS07385	ACU12_RS07385	NZ_CP011961.1	ACU12_RS07385	-	K09807	SIMPL domain-containing protein [Xanthomonas oryzae]	4863.16	600.575	9125.75	3.92553	1.38053e-88
gene-ACU12_RS19195	ACU12_RS19195	NZ_CP011961.1	ACU12_RS19195	-	-	fatty acyl CoA synthetase [Xanthomonas oryzae]	826.643	102.292	1550.99	3.92243	7.30329e-68
gene-ACU12_RS09880	ACU12_RS09880	NZ_CP011961.1	ACU12_RS09880	GO:0016021	-	hypothetical protein [Xanthomonas oryzae]	26.879	3.35798	50.4001	3.90776	3.48479e-08
gene-ACU12_RS12875	ACU12_RS12875	NZ_CP011961.1	ACU12_RS12875	GO:0005506;GO:0005737;GO:0008270;GO:0019556;GO:0019557;GO:0050480	K01468	imidazolonepropionase [Xanthomonas oryzae]	2767.43	345.94	5188.92	3.90684	5.96174e-84
gene-ACU12_RS22525	ACU12_RS22525	NZ_CP011961.1	ACU12_RS22525	GO:0003677	-	hypothetical protein [Xanthomonas oryzae]	159.47	19.9626	298.977	3.90467	8.76188e-17
gene-ACU12_RS05640	ACU12_RS05640	NZ_CP011961.1	ACU12_RS05640	GO:0003677	-	MULTISPECIES: AbrB/MazE/SpoVT family DNA-binding domain-containing protein [Xanthomonas]	756.886	95.2311	1418.54	3.89683	1.3239e-21
gene-ACU12_RS01950	ACU12_RS01950	NZ_CP011961.1	ACU12_RS01950	-	-	PH domain-containing protein [Xanthomonas oryzae]	3808.59	480.665	7136.52	3.89212	1.30656e-80
gene-ACU12_RS01855	ACU12_RS01855	NZ_CP011961.1	ACU12_RS01855	GO:0006810;GO:0009055;GO:0016491;GO:0046872;GO:0051537;GO:0055114	K22770	ferredoxin reductase [Xanthomonas oryzae]	28004.1	3541.16	52467.1	3.88912	3.1769e-20
gene-ACU12_RS00335	ACU12_RS00335	NZ_CP011961.1	ACU12_RS00335	-	-	DUF1456 family protein [Xanthomonas oryzae]	3504.1	445.026	6563.17	3.88243	9.47606e-85
gene-ACU12_RS13625	ACU12_RS13625	NZ_CP011961.1	ACU12_RS13625	-	-	hypothetical protein [Xanthomonas oryzae]	619.468	78.9763	1159.96	3.87651	8.65162e-61
gene-ACU12_RS03590	ACU12_RS03590	NZ_CP011961.1	ACU12_RS03590	GO:0003677;GO:0006355;GO:0046872	K23239	metal/formaldehyde-sensitive transcriptional repressor [Xanthomonas oryzae]	385.397	49.187	721.606	3.87486	1.05629e-50
gene-ACU12_RS07745	ACU12_RS07745	NZ_CP011961.1	ACU12_RS07745	-	-	CAP domain-containing protein [Xanthomonas oryzae]	176.713	22.58	330.846	3.87304	3.38471e-14
gene-ACU12_RS09585	ACU12_RS09585	NZ_CP011961.1	ACU12_RS09585	GO:0016021	-	hypothetical protein [Xanthomonas oryzae]	271.629	35.174	508.084	3.85249	8.29037e-29
gene-ACU12_RS07630	ACU12_RS07630	NZ_CP011961.1	ACU12_RS07630	-	K09801	RnfH family protein [Xanthomonas oryzae]	174.256	22.6354	325.876	3.84767	1.77762e-32
gene-ACU12_RS14745	ACU12_RS14745	NZ_CP011961.1	ACU12_RS14745	-	-	hypothetical protein [Xanthomonas oryzae]	5546.24	725.232	10367.3	3.83745	3.85881e-32
gene-ACU12_RS24160	ACU12_RS24160	NZ_CP011961.1	ACU12_RS24160	-	-	hypothetical protein [Xanthomonas oryzae]	50.5641	6.62371	94.5046	3.83467	2.93424e-13
gene-ACU12_RS05235	ACU12_RS05235	NZ_CP011961.1	moaC	GO:0006777	K03637	cyclic pyranopterin monophosphate synthase MoaC [Xanthomonas oryzae]	143.195	18.7619	267.627	3.83434	1.48716e-28
gene-ACU12_RS11875	ACU12_RS11875	NZ_CP011961.1	ACU12_RS11875	GO:0003677;GO:0004803;GO:0006313	-	IS110 family transposase [Xanthomonas oryzae]	18.3228	2.44366	34.2019	3.80696	1.0139e-05
gene-ACU12_RS20565	ACU12_RS20565	NZ_CP011961.1	ACU12_RS20565	-	-	hypothetical protein [Xanthomonas oryzae]	17321.6	2317.39	32325.9	3.80212	5.94673e-11
gene-ACU12_RS19610	ACU12_RS19610	NZ_CP011961.1	ACU12_RS19610	-	K06940	MULTISPECIES: YkgJ family cysteine cluster protein [Xanthomonas]	255.836	34.2523	477.419	3.80098	4.02725e-40
gene-ACU12_RS07635	ACU12_RS07635	NZ_CP011961.1	ACU12_RS07635	GO:0009279;GO:0043165;GO:0051205	K06186	MULTISPECIES: outer membrane protein assembly factor BamE [Xanthomonas]	8898.02	1197.67	16598.4	3.79273	5.43016e-86
gene-ACU12_RS17430	ACU12_RS17430	NZ_CP011961.1	ACU12_RS17430	GO:0006281;GO:0008168;GO:0016491;GO:0032259;GO:0055114	-	alpha-ketoglutarate-dependent dioxygenase AlkB [Xanthomonas oryzae]	162.315	21.8602	302.769	3.79184	3.03089e-13
gene-ACU12_RS19575	ACU12_RS19575	NZ_CP011961.1	ACU12_RS19575	-	K03690	SCP2 sterol-binding domain-containing protein [Xanthomonas oryzae]	87.7523	11.8796	163.625	3.78384	6.82082e-15
gene-ACU12_RS11610	ACU12_RS11610	NZ_CP011961.1	ACU12_RS11610	GO:0001510;GO:0003723;GO:0005737;GO:0008033;GO:0008173	K15396	RNA methyltransferase [Xanthomonas oryzae]	1163.71	157.964	2169.46	3.77967	2.63923e-27
gene-ACU12_RS06415	ACU12_RS06415	NZ_CP011961.1	ACU12_RS06415	GO:0016311;GO:0019143;GO:0046872	K03270	HAD hydrolase family protein [Xanthomonas oryzae]	1912.38	260.789	3563.98	3.77254	2.40912e-23
gene-ACU12_RS08650	ACU12_RS08650	NZ_CP011961.1	ACU12_RS08650	GO:0019159	K03743	CinA family protein [Xanthomonas oryzae]	444.599	60.6608	828.537	3.77173	1.87737e-51
gene-ACU12_RS14790	ACU12_RS14790	NZ_CP011961.1	gcvH	GO:0005960;GO:0019464	K02437	glycine cleavage system protein GcvH [Xanthomonas oryzae]	22348.6	3106.6	41590.7	3.74285	1.92591e-77
gene-ACU12_RS07215	ACU12_RS07215	NZ_CP011961.1	rraA	GO:0008168;GO:0008428;GO:0008948;GO:0032259;GO:0043086;GO:0046872;GO:0047443;GO:0051252	K02553	ribonuclease E activity regulator RraA [Xanthomonas oryzae]	95.0861	13.3027	176.869	3.73289	0.000134549
gene-ACU12_RS10070	ACU12_RS10070	NZ_CP011961.1	ACU12_RS10070	GO:0000155;GO:0000160;GO:0005524;GO:0005622;GO:0016021;GO:0023014	-	HAMP domain-containing histidine kinase [Xanthomonas oryzae]	194.96	27.2936	362.626	3.73185	1.44982e-26
gene-ACU12_RS17985	ACU12_RS17985	NZ_CP011961.1	ACU12_RS17985	-	-	hypothetical protein [Xanthomonas oryzae]	659.97	92.4413	1227.5	3.73104	2.64903e-23
gene-ACU12_RS08300	ACU12_RS08300	NZ_CP011961.1	ACU12_RS08300	GO:0004871;GO:0006935;GO:0007165;GO:0016021	-	MCP four helix bundle domain-containing protein [Xanthomonas oryzae]	8470.22	1186.61	15753.8	3.73079	4.85204e-11
gene-ACU12_RS19675	ACU12_RS19675	NZ_CP011961.1	ACU12_RS19675	-	-	Ax21 family protein [Xanthomonas oryzae]	392919	55158.5	730679	3.72758	1.08505e-86
gene-ACU12_RS05325	ACU12_RS05325	NZ_CP011961.1	ACU12_RS05325	-	-	MEKHLA domain-containing protein [Xanthomonas oryzae]	113.34	15.9984	210.682	3.71907	4.79266e-18
gene-ACU12_RS15010	ACU12_RS15010	NZ_CP011961.1	tsaB	GO:0002949;GO:0006508;GO:0008233	K14742	tRNA (adenosine(37)-N6)-threonylcarbamoyltransferase complex dimerization subunit type 1 TsaB [Xanthomonas oryzae]	195.488	27.8138	363.162	3.70674	0.000154623
gene-ACU12_RS02030	ACU12_RS02030	NZ_CP011961.1	ACU12_RS02030	GO:0016757	K00721	glycosyltransferase family 2 protein [Xanthomonas oryzae]	549.912	78.3297	1021.49	3.70498	2.70721e-54
gene-ACU12_RS07795	ACU12_RS07795	NZ_CP011961.1	ACU12_RS07795	-	-	hypothetical protein [Xanthomonas oryzae]	1408.36	202.175	2614.55	3.69289	5.54244e-24
gene-ACU12_RS11360	ACU12_RS11360	NZ_CP011961.1	ACU12_RS11360	-	-	type II toxin-antitoxin system prevent-host-death family antitoxin [Xanthomonas oryzae]	371.332	53.3404	689.324	3.69188	3.22884e-46
gene-ACU12_RS13790	ACU12_RS13790	NZ_CP011961.1	ACU12_RS13790	-	-	hypothetical protein [Xanthomonas oryzae]	1863.08	268.92	3457.24	3.68437	5.25264e-73
gene-ACU12_RS16960	ACU12_RS16960	NZ_CP011961.1	ACU12_RS16960	GO:0016740	-	glycosyltransferase [Xanthomonas oryzae]	401.752	58.3602	745.144	3.67446	7.86362e-14
gene-ACU12_RS19460	ACU12_RS19460	NZ_CP011961.1	ACU12_RS19460	-	-	hypothetical protein [Xanthomonas oryzae]	11.5196	1.67512	21.3642	3.67286	0.000659682
gene-ACU12_RS12855	ACU12_RS12855	NZ_CP011961.1	ACU12_RS12855	-	-	phasin family protein [Xanthomonas oryzae]	2268.95	330.419	4207.48	3.67059	3.14545e-21
gene-ACU12_RS16675	ACU12_RS16675	NZ_CP011961.1	ACU12_RS16675	GO:0005506;GO:0055114	-	rubredoxin [Xanthomonas oryzae]	866.437	126.755	1606.12	3.66347	7.74307e-62
gene-ACU12_RS15245	ACU12_RS15245	NZ_CP011961.1	ACU12_RS15245	-	-	DUF3011 domain-containing protein [Xanthomonas oryzae]	1023.01	150.698	1895.33	3.65272	8.61123e-31
gene-ACU12_RS08680	ACU12_RS08680	NZ_CP011961.1	csrA	GO:0003723;GO:0006109;GO:0006402	K03563	MULTISPECIES: carbon storage regulator CsrA [Xanthomonas]	18534.1	2767.2	34301	3.63176	4.60296e-39
gene-ACU12_RS17635	ACU12_RS17635	NZ_CP011961.1	ACU12_RS17635	-	-	phasin family protein [Xanthomonas oryzae]	33028.7	4936.2	61121.2	3.6302	3.24769e-82
gene-ACU12_RS19665	ACU12_RS19665	NZ_CP011961.1	ACU12_RS19665	GO:0000155;GO:0000160;GO:0005524;GO:0005622;GO:0016021;GO:0023014	-	HAMP domain-containing histidine kinase [Xanthomonas oryzae]	621.623	92.935	1150.31	3.62966	1.06582e-54
gene-ACU12_RS09625	ACU12_RS09625	NZ_CP011961.1	ACU12_RS09625	GO:0006729;GO:0008124	K01724	4a-hydroxytetrahydrobiopterin dehydratase [Xanthomonas oryzae]	770.001	115.135	1424.87	3.62943	4.55828e-14
gene-ACU12_RS00545	ACU12_RS00545	NZ_CP011961.1	ACU12_RS00545	GO:0016021;GO:0055085	K08191	MFS transporter [Xanthomonas oryzae]	74.9857	11.2236	138.748	3.62786	1.48457e-16
gene-ACU12_RS07120	ACU12_RS07120	NZ_CP011961.1	ACU12_RS07120	GO:0005840	K19033	30S ribosomal protein THX [Xanthomonas oryzae]	1269.35	191.065	2347.63	3.61908	1.4024e-58
gene-ACU12_RS14275	ACU12_RS14275	NZ_CP011961.1	ACU12_RS14275	-	-	MULTISPECIES: hypothetical protein [Xanthomonas]	99.9149	15.0664	184.763	3.61627	9.12305e-11
gene-ACU12_RS10135	ACU12_RS10135	NZ_CP011961.1	ACU12_RS10135	GO:0008168;GO:0019354;GO:0032259;GO:0043115;GO:0055114	K24866	siroheme synthase [Xanthomonas oryzae]	295.838	44.703	546.974	3.61303	2.12894e-38
gene-ACU12_RS10405	ACU12_RS10405	NZ_CP011961.1	flgM	GO:0045892	K02398	MULTISPECIES: flagellar biosynthesis anti-sigma factor FlgM [Xanthomonas]	99439.7	15194.3	183685	3.59563	6.202e-23
gene-ACU12_RS12605	ACU12_RS12605	NZ_CP011961.1	ACU12_RS12605	GO:0008168;GO:0032259	-	methyltransferase domain-containing protein [Xanthomonas oryzae]	811.668	125.309	1498.03	3.57951	2.22594e-38
gene-ACU12_RS07090	ACU12_RS07090	NZ_CP011961.1	ACU12_RS07090	-	-	hypothetical protein [Xanthomonas oryzae]	26.7129	4.14795	49.2778	3.57047	0.000403209
gene-ACU12_RS09290	ACU12_RS09290	NZ_CP011961.1	ACU12_RS09290	-	-	BrnA antitoxin family protein [Xanthomonas oryzae]	7934.72	1240.97	14628.5	3.55924	2.77307e-65
gene-ACU12_RS12725	ACU12_RS12725	NZ_CP011961.1	ACU12_RS12725	GO:0015159;GO:0015774;GO:0016020	K01991	polysaccharide export protein [Xanthomonas oryzae]	4932.98	782.15	9083.81	3.53778	1.43954e-64
gene-ACU12_RS01705	ACU12_RS01705	NZ_CP011961.1	ACU12_RS01705	GO:0009636;GO:0016020	K16347	entericidin A/B family lipoprotein [Xanthomonas oryzae]	975.771	155.008	1796.53	3.5348	5.2853e-11
gene-ACU12_RS00945	ACU12_RS00945	NZ_CP011961.1	ACU12_RS00945	-	-	hypothetical protein [Xanthomonas oryzae]	5115.12	813.941	9416.29	3.53216	7.11638e-75
gene-ACU12_RS08860	ACU12_RS08860	NZ_CP011961.1	cydD	GO:0005524;GO:0016021;GO:0042626;GO:0042883;GO:0055085	K16013	thiol reductant ABC exporter subunit CydD [Xanthomonas oryzae]	321.536	51.4901	591.582	3.52221	4.11483e-33
gene-ACU12_RS15410	ACU12_RS15410	NZ_CP011961.1	ACU12_RS15410	GO:0016021	-	hypothetical protein [Xanthomonas oryzae]	64.2609	10.4141	118.108	3.50349	3.21955e-14
gene-ACU12_RS06420	ACU12_RS06420	NZ_CP011961.1	ACU12_RS06420	GO:0005975;GO:0019146;GO:0030246;GO:0046872	K06041	KpsF/GutQ family sugar-phosphate isomerase [Xanthomonas oryzae]	1266.35	205.548	2327.16	3.50102	5.06288e-28
gene-ACU12_RS15485	ACU12_RS15485	NZ_CP011961.1	rimM	GO:0005840;GO:0006364;GO:0042274;GO:0043022	K02860	ribosome maturation factor RimM [Xanthomonas oryzae]	2703.4	438.876	4967.93	3.50076	2.36449e-70
gene-ACU12_RS02325	ACU12_RS02325	NZ_CP011961.1	ACU12_RS02325	-	-	hypothetical protein [Xanthomonas oryzae]	136.34	22.2155	250.464	3.49496	3.47423e-24
gene-ACU12_RS05310	ACU12_RS05310	NZ_CP011961.1	ACU12_RS05310	-	K07040	DUF177 domain-containing protein [Xanthomonas oryzae]	19974.5	3269.31	36679.6	3.48792	1.73352e-65
gene-ACU12_RS10345	ACU12_RS10345	NZ_CP011961.1	clpS	GO:0006508;GO:0008233;GO:0030163	K06891	ATP-dependent Clp protease adapter ClpS [Xanthomonas oryzae]	2498.34	409.718	4586.96	3.48484	2.70622e-23
gene-ACU12_RS19715	ACU12_RS19715	NZ_CP011961.1	ACU12_RS19715	-	K02496	uroporphyrinogen-III C-methyltransferase [Xanthomonas oryzae]	861.663	141.599	1581.73	3.48162	9.20548e-17
gene-ACU12_RS13730	ACU12_RS13730	NZ_CP011961.1	ACU12_RS13730	GO:0019867	K06077	glycine zipper 2TM domain-containing protein [Xanthomonas oryzae]	48374.7	7968.04	88781.4	3.47796	6.57091e-77
gene-ACU12_RS17320	ACU12_RS17320	NZ_CP011961.1	xerD	GO:0003677;GO:0005737;GO:0006313;GO:0007049;GO:0007059;GO:0009037;GO:0015074;GO:0051301	K04763	site-specific tyrosine recombinase XerD [Xanthomonas oryzae]	464.769	76.6417	852.897	3.47617	1.97165e-11
gene-ACU12_RS07275	ACU12_RS07275	NZ_CP011961.1	ACU12_RS07275	GO:0008152;GO:0016846	-	aldehyde-activating protein [Xanthomonas oryzae]	24.9587	4.12506	45.7923	3.47262	1.34903e-06
gene-ACU12_RS05635	ACU12_RS05635	NZ_CP011961.1	ACU12_RS05635	GO:0016301;GO:0016310	K07341	type II toxin-antitoxin system death-on-curing family toxin [Xanthomonas oryzae]	1530.91	253.934	2807.88	3.46696	6.25099e-64
gene-ACU12_RS12620	ACU12_RS12620	NZ_CP011961.1	ACU12_RS12620	-	-	hypothetical protein [Xanthomonas oryzae]	330.619	55.2499	605.988	3.45525	1.39476e-39
gene-ACU12_RS20085	ACU12_RS20085	NZ_CP011961.1	ACU12_RS20085	GO:0016021	-	hypothetical protein [Xanthomonas oryzae]	293.734	49.1017	538.366	3.45474	1.85213e-37
gene-ACU12_RS04110	ACU12_RS04110	NZ_CP011961.1	ACU12_RS04110	GO:0004143;GO:0008654;GO:0016021;GO:0016310	K00901	diacylglycerol kinase [Xanthomonas oryzae]	107.412	18.0299	196.795	3.44823	3.0759e-20
gene-ACU12_RS07200	ACU12_RS07200	NZ_CP011961.1	ACU12_RS07200	GO:0001522;GO:0003723;GO:0009982	K06182	pseudouridine synthase [Xanthomonas oryzae]	1747.8	294.172	3201.43	3.44398	9.10884e-65
gene-ACU12_RS01700	ACU12_RS01700	NZ_CP011961.1	ACU12_RS01700	GO:0009636;GO:0016020	K16347	entericidin A/B family lipoprotein [Xanthomonas oryzae]	7326.5	1237.76	13415.2	3.43807	3.20303e-36
gene-ACU12_RS13415	ACU12_RS13415	NZ_CP011961.1	secG	GO:0009306;GO:0015450;GO:0016021;GO:0071806	K03075	preprotein translocase subunit SecG [Xanthomonas oryzae]	581.653	98.465	1064.84	3.43488	8.18099e-27
gene-ACU12_RS10350	ACU12_RS10350	NZ_CP011961.1	ACU12_RS10350	GO:0016787	-	NUDIX hydrolase [Xanthomonas oryzae]	654.605	111.48	1197.73	3.42544	5.4613e-14
gene-ACU12_RS03350	ACU12_RS03350	NZ_CP011961.1	ACU12_RS03350	-	-	hypothetical protein [Xanthomonas oryzae]	486.128	83.1223	889.133	3.41909	1.19341e-14
gene-ACU12_RS16650	ACU12_RS16650	NZ_CP011961.1	ACU12_RS16650	GO:0005524;GO:0030272;GO:0046872	K01934	5-formyltetrahydrofolate cyclo-ligase [Xanthomonas oryzae]	506.04	86.6328	925.446	3.41716	4.00036e-20
gene-ACU12_RS12325	ACU12_RS12325	NZ_CP011961.1	yajC	GO:0016021	K03210	preprotein translocase subunit YajC [Xanthomonas oryzae]	1329.31	228.656	2429.96	3.40968	1.05802e-60
gene-ACU12_RS24375	ACU12_RS24375	NZ_CP011961.1	ACU12_RS24375	-	-	hypothetical protein [Xanthomonas oryzae]	3731.13	644.688	6817.58	3.40259	3.44235e-35
gene-ACU12_RS18665	ACU12_RS18665	NZ_CP011961.1	ACU12_RS18665	GO:0005886;GO:0016021	K07058	YihY/virulence factor BrkB family protein [Xanthomonas oryzae]	2113.89	366.783	3861	3.39598	1.52457e-43
gene-ACU12_RS20470	ACU12_RS20470	NZ_CP011961.1	ACU12_RS20470	-	-	hypothetical protein [Xanthomonas oryzae]	260.208	45.2921	475.124	3.39097	4.98938e-11
gene-ACU12_RS11650	ACU12_RS11650	NZ_CP011961.1	ACU12_RS11650	GO:0003999;GO:0005737;GO:0006168;GO:0044209	K00759	adenine phosphoribosyltransferase [Xanthomonas oryzae]	227.427	39.7524	415.102	3.38435	4.54994e-18
gene-ACU12_RS23425	ACU12_RS23425	NZ_CP011961.1	ACU12_RS23425	-	-	MULTISPECIES: DUF1328 domain-containing protein [Gammaproteobacteria]	119.917	20.9724	218.861	3.38345	3.4883e-21
gene-ACU12_RS06425	ACU12_RS06425	NZ_CP011961.1	ACU12_RS06425	-	-	BolA family transcriptional regulator [Xanthomonas oryzae]	2981.71	523.518	5439.9	3.37727	1.29729e-15
gene-ACU12_RS17120	ACU12_RS17120	NZ_CP011961.1	ACU12_RS17120	GO:0005975;GO:0016021;GO:0016810	K22278	polysaccharide deacetylase family protein [Xanthomonas oryzae]	106.354	18.9298	193.779	3.35568	4.20804e-12
gene-ACU12_RS01455	ACU12_RS01455	NZ_CP011961.1	ACU12_RS01455	GO:0000160;GO:0003677;GO:0005622;GO:0006355	K07664	response regulator [Xanthomonas oryzae]	16.7949	2.98973	30.6002	3.35545	0.00540712
gene-ACU12_RS16400	ACU12_RS16400	NZ_CP011961.1	ACU12_RS16400	-	-	thermostable hemolysin [Xanthomonas oryzae]	8.95595	1.59466	16.3172	3.35507	0.00572671
gene-ACU12_RS20575	ACU12_RS20575	NZ_CP011961.1	ACU12_RS20575	-	-	hypothetical protein [Xanthomonas oryzae]	77.0094	13.7672	140.252	3.34871	3.25583e-15
gene-ACU12_RS13725	ACU12_RS13725	NZ_CP011961.1	ACU12_RS13725	GO:0005506;GO:0009055;GO:0016021;GO:0020037;GO:0022900	-	cytochrome c [Xanthomonas oryzae]	61.1433	10.9882	111.298	3.3404	6.01415e-07
gene-ACU12_RS16865	ACU12_RS16865	NZ_CP011961.1	ACU12_RS16865	GO:0000160;GO:0003677;GO:0005622;GO:0006355;GO:0016021	-	PD40 domain-containing protein [Xanthomonas oryzae]	1300.66	236.418	2364.9	3.32237	2.60238e-24
gene-ACU12_RS18560	ACU12_RS18560	NZ_CP011961.1	ACU12_RS18560	GO:0016787	K07025	HAD family hydrolase [Xanthomonas oryzae]	2205.3	404.317	4006.28	3.30871	3.96922e-36
gene-ACU12_RS23870	ACU12_RS23870	NZ_CP011961.1	ACU12_RS23870	-	-	hypothetical protein [Xanthomonas oryzae]	30.19	5.56626	54.8138	3.29976	0.000479984
gene-ACU12_RS11045	ACU12_RS11045	NZ_CP011961.1	ACU12_RS11045	GO:0046914	K04758	ferrous iron transport protein A [Xanthomonas oryzae]	19.8967	3.68815	36.1052	3.29124	4.77817e-05
gene-ACU12_RS13305	ACU12_RS13305	NZ_CP011961.1	rpsO	GO:0003735;GO:0005840;GO:0006412;GO:0019843	K02956	30S ribosomal protein S15 [Xanthomonas oryzae]	25358.2	4713.04	46003.4	3.28701	8.40523e-09
gene-ACU12_RS18700	ACU12_RS18700	NZ_CP011961.1	ACU12_RS18700	GO:0016021	-	hypothetical protein [Xanthomonas oryzae]	206.823	38.4441	375.202	3.28683	1.51795e-25
gene-ACU12_RS17785	ACU12_RS17785	NZ_CP011961.1	ACU12_RS17785	GO:0000271;GO:0006810;GO:0016021	-	GtrA family protein [Xanthomonas oryzae]	25.4489	4.73239	46.1654	3.28617	2.13327e-06
gene-ACU12_RS19335	ACU12_RS19335	NZ_CP011961.1	ACU12_RS19335	GO:0016021;GO:0016491;GO:0055114	-	FAD/NAD(P)-binding protein [Xanthomonas oryzae]	564.082	104.981	1023.18	3.28487	9.06957e-15
gene-ACU12_RS15745	ACU12_RS15745	NZ_CP011961.1	rpmA	GO:0003735;GO:0005840;GO:0006412	K02899	50S ribosomal protein L27 [Xanthomonas oryzae]	2889.27	538.391	5240.14	3.28288	1.64376e-63
gene-ACU12_RS10335	ACU12_RS10335	NZ_CP011961.1	infA	GO:0003743;GO:0005737;GO:0006413;GO:0016787;GO:0019843;GO:0043022	K02518	MULTISPECIES: translation initiation factor IF-1 [Xanthomonas]	2653.49	494.613	4812.36	3.28237	3.94438e-09
gene-ACU12_RS19255	ACU12_RS19255	NZ_CP011961.1	ACU12_RS19255	-	-	hypothetical protein [Xanthomonas oryzae]	2454.97	461.109	4448.84	3.27025	2.87228e-62
gene-ACU12_RS20505	ACU12_RS20505	NZ_CP011961.1	ACU12_RS20505	GO:0005524;GO:0016887	K02065	ATP-binding cassette domain-containing protein [Xanthomonas oryzae]	4212.96	797.561	7628.36	3.25771	3.14778e-29
gene-ACU12_RS20270	ACU12_RS20270	NZ_CP011961.1	ACU12_RS20270	GO:0006950	-	SRPBCC domain-containing protein [Xanthomonas oryzae]	1294.43	245.997	2342.87	3.25157	1.13035e-28
gene-ACU12_RS11465	ACU12_RS11465	NZ_CP011961.1	ACU12_RS11465	GO:0009055;GO:0046872;GO:0051539	K05524	MULTISPECIES: ferredoxin family protein [Xanthomonas]	5922.79	1138.97	10706.6	3.2327	5.8619e-65
gene-ACU12_RS15735	ACU12_RS15735	NZ_CP011961.1	rpsT	GO:0003735;GO:0005840;GO:0006412;GO:0019843	K02968	MULTISPECIES: 30S ribosomal protein S20 [Xanthomonas]	12246.7	2355.88	22137.5	3.23215	6.54921e-09
gene-ACU12_RS17870	ACU12_RS17870	NZ_CP011961.1	ACU12_RS17870	-	-	DNA-deoxyinosine glycosylase [Xanthomonas oryzae]	35.4273	6.82219	64.0324	3.2305	1.36373e-05
gene-ACU12_RS16565	ACU12_RS16565	NZ_CP011961.1	ACU12_RS16565	-	-	RidA family protein [Xanthomonas oryzae]	421.275	81.1479	761.401	3.23003	8.53269e-40
gene-ACU12_RS14480	ACU12_RS14480	NZ_CP011961.1	ACU12_RS14480	GO:0015035;GO:0055114	-	DsbA family oxidoreductase [Xanthomonas oryzae]	401.849	77.7874	725.91	3.22218	8.65225e-39
gene-ACU12_RS00615	ACU12_RS00615	NZ_CP011961.1	ACU12_RS00615	GO:0003677;GO:0003700;GO:0006355	-	MarR family transcriptional regulator [Xanthomonas oryzae]	550.355	106.596	994.113	3.22126	1.37281e-18
gene-ACU12_RS03780	ACU12_RS03780	NZ_CP011961.1	mraZ	GO:0003677;GO:0003700;GO:0005737;GO:0006355;GO:0009295;GO:0051301	K03925	MULTISPECIES: division/cell wall cluster transcriptional repressor MraZ [Xanthomonas]	9304.81	1807.12	16802.5	3.21691	9.97039e-60
gene-ACU12_RS23095	ACU12_RS23095	NZ_CP011961.1	ACU12_RS23095	-	-	copper resistance protein B [Xanthomonas oryzae]	301.29	58.5222	544.058	3.2167	6.4855e-34
gene-ACU12_RS20430	ACU12_RS20430	NZ_CP011961.1	ACU12_RS20430	-	-	hypothetical protein [Xanthomonas oryzae]	5518.91	1074.14	9963.69	3.2135	2.40347e-64
gene-ACU12_RS17210	ACU12_RS17210	NZ_CP011961.1	ACU12_RS17210	GO:0016740	-	glycosyltransferase family 2 protein [Xanthomonas oryzae]	550.23	107.518	992.942	3.20714	1.94035e-43
gene-ACU12_RS04095	ACU12_RS04095	NZ_CP011961.1	ACU12_RS04095	GO:0000160;GO:0003677;GO:0005622;GO:0006355	-	MULTISPECIES: response regulator transcription factor [Proteobacteria]	25112	4950.04	45273.9	3.19317	7.88097e-40
gene-ACU12_RS05555	ACU12_RS05555	NZ_CP011961.1	ACU12_RS05555	-	-	hypothetical protein [Xanthomonas oryzae]	1478.67	292.458	2664.88	3.18777	1.50535e-32
gene-ACU12_RS03035	ACU12_RS03035	NZ_CP011961.1	ACU12_RS03035	GO:0008271;GO:0016021;GO:1902358	K03321	SulP family inorganic anion transporter [Xanthomonas oryzae]	680.507	134.656	1226.36	3.18703	1.20901e-15
gene-ACU12_RS18495	ACU12_RS18495	NZ_CP011961.1	queF	GO:0005737;GO:0008616;GO:0033739;GO:0046857;GO:0055114	K06879	NADPH-dependent 7-cyano-7-deazaguanine reductase QueF [Xanthomonas oryzae]	2913.81	578.84	5248.77	3.18074	3.89607e-60
gene-ACU12_RS13405	ACU12_RS13405	NZ_CP011961.1	ACU12_RS13405	GO:0005886;GO:0006810;GO:0008137;GO:0016021;GO:0048038;GO:0055114	K00330	NADH-quinone oxidoreductase subunit A [Xanthomonas oryzae]	1569.55	311.98	2827.12	3.17981	9.09109e-24
gene-ACU12_RS13490	ACU12_RS13490	NZ_CP011961.1	ACU12_RS13490	GO:0000162;GO:0004640	K01817	phosphoribosylanthranilate isomerase [Xanthomonas oryzae]	1663.12	331.433	2994.81	3.17567	4.98369e-56
gene-ACU12_RS07570	ACU12_RS07570	NZ_CP011961.1	ACU12_RS07570	GO:0004252;GO:0006508;GO:0016021	-	rhomboid family intramembrane serine protease [Xanthomonas oryzae]	954.493	191.856	1717.13	3.16191	5.0076e-24
gene-ACU12_RS05560	ACU12_RS05560	NZ_CP011961.1	ACU12_RS05560	-	-	type II toxin-antitoxin system RelE/ParE family toxin [Xanthomonas oryzae]	642.52	129.373	1155.67	3.15912	4.734e-45
gene-ACU12_RS01710	ACU12_RS01710	NZ_CP011961.1	ACU12_RS01710	-	-	CsbD family protein [Xanthomonas oryzae]	634.202	128.298	1140.11	3.15159	4.18502e-44
gene-ACU12_RS24360	ACU12_RS24360	NZ_CP011961.1	ACU12_RS24360	GO:0003677;GO:0003700;GO:0006355	-	hypothetical protein [Xanthomonas oryzae]	25.1964	5.09725	45.2956	3.15158	7.08756e-06
gene-ACU12_RS01505	ACU12_RS01505	NZ_CP011961.1	ACU12_RS01505	-	-	helix-turn-helix transcriptional regulator [Xanthomonas oryzae]	11092.6	2251.94	19933.3	3.14594	2.40928e-62
gene-ACU12_RS13660	ACU12_RS13660	NZ_CP011961.1	ACU12_RS13660	GO:0009279;GO:0016021	-	OmpA family protein [Xanthomonas oryzae]	10641.7	2169.96	19113.4	3.13885	1.80562e-63
gene-ACU12_RS09090	ACU12_RS09090	NZ_CP011961.1	folD	GO:0000105;GO:0004477;GO:0004488;GO:0006164;GO:0009086;GO:0009396;GO:0035999;GO:0055114	K01491	bifunctional methylenetetrahydrofolate dehydrogenase/methenyltetrahydrofolate cyclohydrolase FolD [Xanthomonas oryzae]	1341.93	273.78	2410.08	3.13799	2.32541e-34
gene-ACU12_RS18130	ACU12_RS18130	NZ_CP011961.1	ACU12_RS18130	GO:0016740	-	glycosyltransferase [Xanthomonas oryzae]	905.681	185.774	1625.59	3.12934	2.62218e-35
gene-ACU12_RS21965	ACU12_RS21965	NZ_CP011961.1	ACU12_RS21965	GO:0000155;GO:0000160;GO:0005622;GO:0023014	-	response regulator [Xanthomonas oryzae]	15.6739	3.21738	28.1305	3.12818	0.000469461
gene-ACU12_RS24390	ACU12_RS24390	NZ_CP011961.1	ACU12_RS24390	GO:0004553;GO:0005975	-	family 43 glycosylhydrolase [Xanthomonas oryzae]	36.297	7.46127	65.1327	3.12589	8.82914e-08
gene-ACU12_RS16475	ACU12_RS16475	NZ_CP011961.1	ACU12_RS16475	-	-	hypothetical protein [Xanthomonas oryzae]	488.958	100.613	877.303	3.12426	5.51478e-40
gene-ACU12_RS12030	ACU12_RS12030	NZ_CP011961.1	ACU12_RS12030	GO:0016620;GO:0055114	K00135	NAD-dependent succinate-semialdehyde dehydrogenase [Xanthomonas oryzae]	1061.37	218.788	1903.94	3.12139	1.87774e-45
gene-ACU12_RS10790	ACU12_RS10790	NZ_CP011961.1	ACU12_RS10790	GO:0000160;GO:0003677;GO:0005622	K03413	MULTISPECIES: response regulator [Xanthomonas]	4968.2	1028.01	8908.38	3.11531	1.08058e-60
gene-ACU12_RS01885	ACU12_RS01885	NZ_CP011961.1	ACU12_RS01885	GO:0006355;GO:0006808;GO:0030234;GO:0050790	K04751	P-II family nitrogen regulator [Xanthomonas oryzae]	440.545	91.1939	789.897	3.11466	3.45136e-23
gene-ACU12_RS20180	ACU12_RS20180	NZ_CP011961.1	ACU12_RS20180	GO:0016021	-	type II toxin-antitoxin system RelE/ParE family toxin [Xanthomonas oryzae]	439.959	91.192	788.727	3.11255	3.7738e-38
gene-ACU12_RS03055	ACU12_RS03055	NZ_CP011961.1	ACU12_RS03055	GO:0052689	K06999	alpha/beta hydrolase [Xanthomonas oryzae]	387.301	80.3796	694.223	3.1105	1.66522e-20
gene-ACU12_RS11105	ACU12_RS11105	NZ_CP011961.1	ACU12_RS11105	GO:0016787	-	NUDIX hydrolase [Xanthomonas oryzae]	119.43	24.8344	214.025	3.10737	4.69806e-16
gene-ACU12_RS00350	ACU12_RS00350	NZ_CP011961.1	ACU12_RS00350	GO:0016021	-	hypothetical protein [Xanthomonas oryzae]	9101.14	1900.9	16301.4	3.10024	1.57969e-61
gene-ACU12_RS16390	ACU12_RS16390	NZ_CP011961.1	ACU12_RS16390	GO:0008152;GO:0016874	-	iron-containing redox enzyme family protein [Xanthomonas oryzae]	11.3349	2.37096	20.2989	3.09786	0.00379198
gene-ACU12_RS12005	ACU12_RS12005	NZ_CP011961.1	ybeY	GO:0004222;GO:0004521;GO:0005737;GO:0006364;GO:0006508;GO:0008270;GO:0090502	K07042	rRNA maturation RNase YbeY [Xanthomonas oryzae]	2918.42	612.359	5224.47	3.09284	6.50808e-11
gene-ACU12_RS09300	ACU12_RS09300	NZ_CP011961.1	ACU12_RS09300	GO:0003676;GO:0015074	K07482	IS30-like element IS1112a family transposase [Xanthomonas oryzae]	114.193	24.0198	204.367	3.08886	1.2613e-17
gene-ACU12_RS18245	ACU12_RS18245	NZ_CP011961.1	ACU12_RS18245	-	-	DUF3348 domain-containing protein [Xanthomonas oryzae]	560.048	117.834	1002.26	3.08844	2.24578e-15
gene-ACU12_RS03170	ACU12_RS03170	NZ_CP011961.1	ACU12_RS03170	GO:0016021;GO:0055085	-	MFS transporter [Xanthomonas oryzae]	67.649	14.2602	121.038	3.08539	2.45536e-12
gene-ACU12_RS16550	ACU12_RS16550	NZ_CP011961.1	ACU12_RS16550	GO:0003735;GO:0005840;GO:0006412	K02909	MULTISPECIES: type B 50S ribosomal protein L31 [Xanthomonas]	3966.28	837.275	7095.28	3.08309	2.16264e-06
gene-ACU12_RS13740	ACU12_RS13740	NZ_CP011961.1	ACU12_RS13740	GO:0016021	K09793	DUF456 domain-containing protein [Xanthomonas oryzae]	745.651	159.18	1332.12	3.065	1.70381e-44
gene-ACU12_RS15750	ACU12_RS15750	NZ_CP011961.1	rplU	GO:0003735;GO:0006412;GO:0019843;GO:0022625	K02888	50S ribosomal protein L21 [Xanthomonas oryzae]	183862	39311.3	328413	3.06249	1.32718e-41
gene-ACU12_RS18355	ACU12_RS18355	NZ_CP011961.1	ACU12_RS18355	-	-	hypothetical protein [Xanthomonas oryzae]	92.2508	19.7452	164.756	3.06076	1.7596e-13
gene-ACU12_RS20245	ACU12_RS20245	NZ_CP011961.1	ACU12_RS20245	GO:0004222;GO:0006508;GO:0016021	-	M48 family metalloprotease [Xanthomonas oryzae]	14.6721	3.16128	26.1828	3.05004	0.000907115
gene-ACU12_RS20135	ACU12_RS20135	NZ_CP011961.1	ACU12_RS20135	GO:0003677;GO:0003700;GO:0006355	K06075	MarR family transcriptional regulator [Xanthomonas oryzae]	16.7354	3.60704	29.8637	3.0495	0.00159363
gene-ACU12_RS00825	ACU12_RS00825	NZ_CP011961.1	bioH	GO:0005737;GO:0009102;GO:0016740;GO:0052689	K02170	pimeloyl-ACP methyl ester esterase BioH [Xanthomonas oryzae]	173.153	37.3553	308.951	3.048	7.19096e-12
gene-ACU12_RS03120	ACU12_RS03120	NZ_CP011961.1	ACU12_RS03120	-	-	lipoprotein [Xanthomonas oryzae]	790.292	170.81	1409.77	3.045	1.61207e-26
gene-ACU12_RS20580	ACU12_RS20580	NZ_CP011961.1	ACU12_RS20580	-	-	PAAR domain-containing protein [Xanthomonas oryzae]	27.6508	5.99719	49.3044	3.03936	5.02874e-06
gene-ACU12_RS14910	ACU12_RS14910	NZ_CP011961.1	ACU12_RS14910	-	-	RebB family R body protein [Xanthomonas oryzae]	132.047	28.9085	235.186	3.02423	3.97435e-19
gene-ACU12_RS02310	ACU12_RS02310	NZ_CP011961.1	ACU12_RS02310	GO:0043565	-	helix-turn-helix transcriptional regulator [Xanthomonas oryzae]	1250.24	274.476	2226	3.0197	5.51969e-28
gene-ACU12_RS15480	ACU12_RS15480	NZ_CP011961.1	trmD	GO:0005737;GO:0030488;GO:0052906	K00554	tRNA (guanosine(37)-N1)-methyltransferase TrmD [Xanthomonas oryzae]	2118.69	465.366	3772.01	3.0189	9.29635e-48
gene-ACU12_RS18710	ACU12_RS18710	NZ_CP011961.1	ACU12_RS18710	GO:0016021	-	twin transmembrane helix small protein [Xanthomonas oryzae]	82.6557	18.158	147.153	3.01864	8.6201e-14
gene-ACU12_RS11355	ACU12_RS11355	NZ_CP011961.1	ACU12_RS11355	-	-	hypothetical protein [Xanthomonas oryzae]	333.071	73.1989	592.943	3.018	1.00165e-11
gene-ACU12_RS06655	ACU12_RS06655	NZ_CP011961.1	ACU12_RS06655	-	K07735	YqgE/AlgH family protein [Xanthomonas oryzae]	449.986	99.1517	800.82	3.01377	3.73858e-18
gene-ACU12_RS20240	ACU12_RS20240	NZ_CP011961.1	ACU12_RS20240	GO:0016787	-	NUDIX domain-containing protein [Xanthomonas oryzae]	221.265	48.8021	393.727	3.01218	4.16729e-26
gene-ACU12_RS18660	ACU12_RS18660	NZ_CP011961.1	ACU12_RS18660	GO:0016740;GO:0016884	K09117	GatB/YqeY domain-containing protein [Xanthomonas oryzae]	6012.29	1331	10693.6	3.00616	1.756e-21
gene-ACU12_RS13000	ACU12_RS13000	NZ_CP011961.1	ACU12_RS13000	GO:0005524;GO:0019069	-	terminase ATPase subunit family protein [Xanthomonas oryzae]	17.1953	3.81955	30.571	3.00069	0.00427641
gene-ACU12_RS18655	ACU12_RS18655	NZ_CP011961.1	rpsU	GO:0003735;GO:0006412;GO:0044391	K02970	MULTISPECIES: 30S ribosomal protein S21 [Bacteria]	9975.27	2217.86	17732.7	2.99917	3.29272e-58
gene-ACU12_RS02820	ACU12_RS02820	NZ_CP011961.1	ACU12_RS02820	GO:0003676;GO:0015074	K07482	IS30-like element IS1112a family transposase [Xanthomonas oryzae]	31.9459	7.11884	56.7729	2.99549	1.39008e-06
gene-ACU12_RS18680	ACU12_RS18680	NZ_CP011961.1	ACU12_RS18680	GO:0016021	K14347	bile acid:sodium symporter [Xanthomonas oryzae]	585.846	130.645	1041.05	2.99432	9.2999e-40
gene-ACU12_RS12405	ACU12_RS12405	NZ_CP011961.1	coaD	GO:0004595;GO:0005524;GO:0005737;GO:0015937	K00954	pantetheine-phosphate adenylyltransferase [Xanthomonas oryzae]	918.337	205.182	1631.49	2.99121	1.20174e-14
gene-ACU12_RS03995	ACU12_RS03995	NZ_CP011961.1	ACU12_RS03995	GO:0016021	K07038	metal-dependent hydrolase [Xanthomonas oryzae]	184.585	41.6446	327.525	2.9754	2.4171e-10
gene-ACU12_RS06905	ACU12_RS06905	NZ_CP011961.1	nfi	GO:0000287;GO:0005737;GO:0006281;GO:0043737;GO:0090305	K05982	deoxyribonuclease V [Xanthomonas oryzae]	222.745	50.2939	395.197	2.97412	1.34882e-25
gene-ACU12_RS06585	ACU12_RS06585	NZ_CP011961.1	ACU12_RS06585	-	-	DUF1439 domain-containing protein [Xanthomonas oryzae]	3569.77	807.539	6331.99	2.97106	1.41519e-54
gene-ACU12_RS00600	ACU12_RS00600	NZ_CP011961.1	ACU12_RS00600	GO:0016740	-	gamma carbonic anhydrase family protein [Xanthomonas oryzae]	1062.81	240.782	1884.85	2.96865	2.36538e-46
gene-ACU12_RS10650	ACU12_RS10650	NZ_CP011961.1	ACU12_RS10650	GO:0016021	K21023	bifunctional diguanylate cyclase/phosphodiesterase [Xanthomonas oryzae]	3595.85	816.639	6375.07	2.96467	7.24183e-20
gene-ACU12_RS05790	ACU12_RS05790	NZ_CP011961.1	ACU12_RS05790	GO:0016021	-	phosphatase PAP2 family protein [Xanthomonas oryzae]	427.571	97.2154	757.927	2.9628	1.64401e-22
gene-ACU12_RS05180	ACU12_RS05180	NZ_CP011961.1	ACU12_RS05180	-	-	hypothetical protein [Xanthomonas oryzae]	211.592	48.1841	374.999	2.96026	9.45587e-25
gene-ACU12_RS12870	ACU12_RS12870	NZ_CP011961.1	ACU12_RS12870	GO:0016810	K05603	formimidoylglutamate deiminase [Xanthomonas oryzae]	372.2	85.0842	659.316	2.95401	1.85509e-10
gene-ACU12_RS11475	ACU12_RS11475	NZ_CP011961.1	ACU12_RS11475	GO:0005737;GO:0008840;GO:0009089;GO:0019877	K01714	4-hydroxy-tetrahydrodipicolinate synthase [Xanthomonas oryzae]	654.45	150.038	1158.86	2.9493	2.52328e-28
gene-ACU12_RS07390	ACU12_RS07390	NZ_CP011961.1	ACU12_RS07390	GO:0005737	K06287	Maf-like protein [Xanthomonas oryzae]	228.035	52.3874	403.683	2.94593	1.79381e-10
gene-ACU12_RS09030	ACU12_RS09030	NZ_CP011961.1	rpmJ	GO:0003735;GO:0005840;GO:0006412	K02919	MULTISPECIES: 50S ribosomal protein L36 [Gammaproteobacteria]	900.453	207.131	1593.77	2.94383	2.4167e-08
gene-ACU12_RS15740	ACU12_RS15740	NZ_CP011961.1	obgE	GO:0000287;GO:0003924;GO:0005525;GO:0005737;GO:0042254	K03979	GTPase ObgE [Xanthomonas oryzae]	4296.93	995.822	7598.03	2.93167	3.99562e-29
gene-ACU12_RS09410	ACU12_RS09410	NZ_CP011961.1	sdhC	GO:0000104;GO:0006099;GO:0016021;GO:0045281	K00241	succinate dehydrogenase, cytochrome b556 subunit [Xanthomonas oryzae]	1038.42	241.403	1835.44	2.92661	8.65328e-45
gene-ACU12_RS09275	ACU12_RS09275	NZ_CP011961.1	ACU12_RS09275	-	-	hypothetical protein [Xanthomonas oryzae]	179.192	41.7187	316.665	2.92419	1.56626e-06
gene-ACU12_RS18975	ACU12_RS18975	NZ_CP011961.1	ACU12_RS18975	-	-	hypothetical protein [Xanthomonas oryzae]	751.057	175.27	1326.84	2.92035	2.81176e-34
gene-ACU12_RS14355	ACU12_RS14355	NZ_CP011961.1	ACU12_RS14355	GO:0016021;GO:0055085	-	mechanosensitive ion channel family protein [Xanthomonas oryzae]	310.531	72.7112	548.351	2.91485	5.70283e-14
gene-ACU12_RS20420	ACU12_RS20420	NZ_CP011961.1	ACU12_RS20420	-	-	hypothetical protein [Xanthomonas oryzae]	835.679	196.028	1475.33	2.91191	2.20184e-42
gene-ACU12_RS08235	ACU12_RS08235	NZ_CP011961.1	ACU12_RS08235	-	-	hypothetical protein [Xanthomonas oryzae]	145.617	34.1619	257.072	2.91171	3.31238e-19
gene-ACU12_RS11740	ACU12_RS11740	NZ_CP011961.1	ACU12_RS11740	GO:0005524;GO:0016301;GO:0016310;GO:0016853;GO:0046872;GO:0052855	K23997	bifunctional ADP-dependent NAD(P)H-hydrate dehydratase/NAD(P)H-hydrate epimerase [Xanthomonas oryzae]	1233.24	289.651	2176.83	2.90984	5.00781e-09
gene-ACU12_RS17645	ACU12_RS17645	NZ_CP011961.1	ACU12_RS17645	-	K08968	MULTISPECIES: GAF domain-containing protein [Xanthomonas]	689.878	162.224	1217.53	2.9079	8.55649e-40
gene-ACU12_RS23650	ACU12_RS23650	NZ_CP011961.1	ACU12_RS23650	-	-	MULTISPECIES: hypothetical protein [Xanthomonas]	214.679	50.5226	378.836	2.90657	3.08011e-24
gene-ACU12_RS15205	ACU12_RS15205	NZ_CP011961.1	ruvB	GO:0003677;GO:0005524;GO:0006281;GO:0006310;GO:0009378;GO:0009432;GO:0032508	K03551	MULTISPECIES: Holliday junction branch migration DNA helicase RuvB [Xanthomonas]	811.696	191.641	1431.75	2.9013	1.63079e-41
gene-ACU12_RS06370	ACU12_RS06370	NZ_CP011961.1	ACU12_RS06370	GO:0008982;GO:0009401;GO:0016021;GO:0034219;GO:0103111	K02793	MULTISPECIES: PTS fructose IIA component family protein [Xanthomonas]	444.349	105.138	783.561	2.89777	6.35749e-10
gene-ACU12_RS17930	ACU12_RS17930	NZ_CP011961.1	ACU12_RS17930	-	K09941	DUF1415 domain-containing protein [Xanthomonas oryzae]	1802.53	426.854	3178.2	2.89639	5.78824e-49
gene-ACU12_RS13105	ACU12_RS13105	NZ_CP011961.1	ACU12_RS13105	-	K06908	phage major tail tube protein [Xanthomonas oryzae]	57.8449	13.7093	101.98	2.89506	6.5629e-10
gene-ACU12_RS10870	ACU12_RS10870	NZ_CP011961.1	ACU12_RS10870	GO:0004871;GO:0006935;GO:0007165;GO:0016740	K03408	chemotaxis protein CheW [Xanthomonas oryzae]	5865.56	1391.17	10339.9	2.89386	1.15669e-22
gene-ACU12_RS02365	ACU12_RS02365	NZ_CP011961.1	ACU12_RS02365	GO:0010038	K03926	divalent-cation tolerance protein CutA [Xanthomonas oryzae]	327.686	77.8767	577.496	2.89055	1.0575e-29
gene-ACU12_RS15280	ACU12_RS15280	NZ_CP011961.1	ampR	GO:0003677;GO:0003700;GO:0006355	K17850	LysR family transcriptional regulator AmpR [Xanthomonas oryzae]	301.326	71.6675	530.984	2.88928	1.52291e-13
gene-ACU12_RS23225	ACU12_RS23225	NZ_CP011961.1	ACU12_RS23225	-	-	VOC family protein [Xanthomonas oryzae]	25.1619	5.99496	44.3289	2.88643	2.8181e-05
gene-ACU12_RS02525	ACU12_RS02525	NZ_CP011961.1	ACU12_RS02525	-	-	hypothetical protein [Xanthomonas oryzae]	2270.11	543.678	3996.55	2.87793	1.44444e-40
gene-ACU12_RS02415	ACU12_RS02415	NZ_CP011961.1	ACU12_RS02415	-	-	hypothetical protein [Xanthomonas oryzae]	1888.45	453.719	3323.18	2.87269	1.32549e-21
gene-ACU12_RS15250	ACU12_RS15250	NZ_CP011961.1	ACU12_RS15250	-	-	zinc ribbon domain-containing protein [Xanthomonas oryzae]	269.846	64.8537	474.837	2.87217	3.9336e-14
gene-ACU12_RS07790	ACU12_RS07790	NZ_CP011961.1	ACU12_RS07790	GO:0003677;GO:0003700;GO:0006355	-	GntR family transcriptional regulator [Xanthomonas oryzae]	1777.32	431.991	3122.64	2.8537	3.79471e-27
gene-ACU12_RS11380	ACU12_RS11380	NZ_CP011961.1	panB	GO:0003864;GO:0005737;GO:0008168;GO:0015940;GO:0032259;GO:0046872	K00606	3-methyl-2-oxobutanoate hydroxymethyltransferase [Xanthomonas oryzae]	3896.55	951.043	6842.05	2.84685	3.31595e-51
gene-ACU12_RS18545	ACU12_RS18545	NZ_CP011961.1	ACU12_RS18545	-	-	VOC family protein [Xanthomonas oryzae]	1768.88	431.77	3105.99	2.84672	1.398e-19
gene-ACU12_RS13265	ACU12_RS13265	NZ_CP011961.1	grxD	GO:0005623;GO:0009055;GO:0015035;GO:0045454;GO:0046872;GO:0051537;GO:0055114	K07390	Grx4 family monothiol glutaredoxin [Xanthomonas oryzae]	511.553	125.209	897.898	2.84222	7.20474e-35
gene-ACU12_RS04130	ACU12_RS04130	NZ_CP011961.1	ACU12_RS04130	GO:0005886;GO:0008961;GO:0009249;GO:0016021;GO:0042158	K13292	prolipoprotein diacylglyceryl transferase [Xanthomonas oryzae]	194.183	47.5699	340.796	2.84079	5.44727e-08
gene-ACU12_RS18625	ACU12_RS18625	NZ_CP011961.1	ACU12_RS18625	GO:0016021	-	membrane protein [Xanthomonas oryzae]	36.0336	8.85411	63.2131	2.8358	0.000117107
gene-ACU12_RS07055	ACU12_RS07055	NZ_CP011961.1	ACU12_RS07055	GO:0008080	-	GNAT family N-acetyltransferase [Xanthomonas oryzae]	148.676	36.5543	260.799	2.83483	1.02008e-09
gene-ACU12_RS00235	ACU12_RS00235	NZ_CP011961.1	ACU12_RS00235	GO:0009279	-	5'-nucleotidase, lipoprotein e(P4) family [Xanthomonas oryzae]	885.105	217.804	1552.41	2.8334	1.32776e-15
gene-ACU12_RS14600	ACU12_RS14600	NZ_CP011961.1	ACU12_RS14600	-	-	hypothetical protein [Xanthomonas oryzae]	675.408	166.483	1184.33	2.83063	5.9797e-38
gene-ACU12_RS16845	ACU12_RS16845	NZ_CP011961.1	ppa	GO:0000287;GO:0004427;GO:0005737;GO:0006796	K01507	inorganic diphosphatase [Xanthomonas oryzae]	2800.01	690.244	4909.78	2.83048	3.52208e-49
gene-ACU12_RS10975	ACU12_RS10975	NZ_CP011961.1	ACU12_RS10975	-	-	DUF1176 domain-containing protein [Xanthomonas oryzae]	17.6002	4.35675	30.8436	2.82365	0.000531912
gene-ACU12_RS00920	ACU12_RS00920	NZ_CP011961.1	ACU12_RS00920	GO:0003922;GO:0006541;GO:0016740	K01951	glutamine amidotransferase [Xanthomonas oryzae]	808.592	200.292	1416.89	2.82255	5.81201e-23
gene-ACU12_RS18575	ACU12_RS18575	NZ_CP011961.1	ACU12_RS18575	GO:0016021	-	hypothetical protein [Xanthomonas oryzae]	321.812	79.8053	563.818	2.82067	1.95803e-28
gene-ACU12_RS20445	ACU12_RS20445	NZ_CP011961.1	ACU12_RS20445	GO:0003676;GO:0015074	K07482	IS30 family transposase [Xanthomonas oryzae]	63.4854	15.8294	111.141	2.81172	4.19143e-10
gene-ACU12_RS23615	ACU12_RS23615	NZ_CP011961.1	ACU12_RS23615	GO:0016020	-	hypothetical protein [Xanthomonas oryzae]	481.16	120.547	841.773	2.80383	3.82561e-05
gene-ACU12_RS01180	ACU12_RS01180	NZ_CP011961.1	ACU12_RS01180	GO:0044238	-	HPF/RaiA family ribosome-associated protein [Xanthomonas oryzae]	5710.96	1434.32	9987.59	2.79977	1.52228e-33
gene-ACU12_RS00965	ACU12_RS00965	NZ_CP011961.1	ACU12_RS00965	GO:0016787	-	M48 family metallopeptidase [Xanthomonas oryzae]	255.494	64.3544	446.634	2.79498	1.19609e-20
gene-ACU12_RS13615	ACU12_RS13615	NZ_CP011961.1	apbC	GO:0005524;GO:0016887;GO:0046872;GO:0051536	K03593	iron-sulfur cluster carrier protein ApbC [Xanthomonas oryzae]	871.741	219.943	1523.54	2.79222	1.0233e-39
gene-ACU12_RS02925	ACU12_RS02925	NZ_CP011961.1	ACU12_RS02925	GO:0016021	K15270	DMT family transporter [Xanthomonas oryzae]	107.266	27.1235	187.408	2.78857	7.24374e-15
gene-ACU12_RS16700	ACU12_RS16700	NZ_CP011961.1	azu	GO:0005507;GO:0009055;GO:0042597;GO:0055114	-	azurin [Xanthomonas oryzae]	1109.93	280.886	1938.97	2.78723	8.32996e-18
gene-ACU12_RS00575	ACU12_RS00575	NZ_CP011961.1	ACU12_RS00575	-	-	ribonuclease E inhibitor RraB [Xanthomonas oryzae]	117.541	29.7796	205.303	2.78536	4.82377e-09
gene-ACU12_RS22295	ACU12_RS22295	NZ_CP011961.1	ACU12_RS22295	GO:0006520;GO:0047689	-	aspartate racemase [Xanthomonas oryzae]	95.1481	24.1157	166.181	2.78471	1.36868e-13
gene-ACU12_RS00210	ACU12_RS00210	NZ_CP011961.1	ACU12_RS00210	GO:0004797;GO:0005524;GO:0005737;GO:0009157;GO:0016310;GO:0071897	K00857	thymidine kinase [Xanthomonas oryzae]	751.289	190.929	1311.65	2.78028	1.3423e-20
gene-ACU12_RS16930	ACU12_RS16930	NZ_CP011961.1	ACU12_RS16930	GO:0003677;GO:0006355	K18301	TetR/AcrR family transcriptional regulator [Xanthomonas oryzae]	11954.1	3039.19	20868.9	2.7796	9.87256e-52
gene-ACU12_RS11670	ACU12_RS11670	NZ_CP011961.1	ACU12_RS11670	GO:0003677;GO:0005737;GO:0006355	K03704	cold-shock protein [Xanthomonas oryzae]	188571	47950.4	329192	2.77931	5.23913e-09
gene-ACU12_RS06200	ACU12_RS06200	NZ_CP011961.1	pdxH	GO:0004733;GO:0008615;GO:0010181;GO:0042823;GO:0055114	K00275	pyridoxamine 5'-phosphate oxidase [Xanthomonas oryzae]	468.904	119.265	818.542	2.77888	1.7937e-24
gene-ACU12_RS03340	ACU12_RS03340	NZ_CP011961.1	ACU12_RS03340	-	-	DUF2242 domain-containing protein [Xanthomonas oryzae]	1173.05	298.376	2047.72	2.77882	4.97248e-12
gene-ACU12_RS20720	ACU12_RS20720	NZ_CP011961.1	ACU12_RS20720	-	-	DUF2384 domain-containing protein [Xanthomonas oryzae]	1245.14	316.825	2173.45	2.77822	6.53493e-43
gene-ACU12_RS02185	ACU12_RS02185	NZ_CP011961.1	ACU12_RS02185	-	K02192	(2Fe-2S)-binding protein [Xanthomonas oryzae]	991.343	252.832	1729.85	2.7744	1.44247e-40
gene-ACU12_RS09470	ACU12_RS09470	NZ_CP011961.1	ACU12_RS09470	GO:0008565;GO:0015031;GO:0016021	K03561	MotA/TolQ/ExbB proton channel family protein [Xanthomonas oryzae]	4354.55	1114.19	7594.92	2.76904	1.78976e-32
gene-ACU12_RS05650	ACU12_RS05650	NZ_CP011961.1	imuA	-	-	translesion DNA synthesis-associated protein ImuA [Xanthomonas oryzae]	35.54	9.14444	61.9356	2.7598	1.88446e-06
gene-ACU12_RS18840	ACU12_RS18840	NZ_CP011961.1	ACU12_RS18840	GO:0004222;GO:0006508	-	M4 family metallopeptidase [Xanthomonas oryzae]	98.8885	25.5587	172.218	2.75235	1.38106e-13
gene-ACU12_RS15110	ACU12_RS15110	NZ_CP011961.1	ACU12_RS15110	-	-	hypothetical protein [Xanthomonas oryzae]	565.527	146.76	984.293	2.74563	4.64744e-34
gene-ACU12_RS18070	ACU12_RS18070	NZ_CP011961.1	ACU12_RS18070	GO:0004601;GO:0098869	-	DUF3297 family protein [Xanthomonas oryzae]	898.668	233.834	1563.5	2.74122	2.02669e-16
gene-ACU12_RS04225	ACU12_RS04225	NZ_CP011961.1	ACU12_RS04225	GO:0006725;GO:0008198;GO:0018579;GO:0055114	-	gallate dioxygenase [Xanthomonas oryzae]	1067.89	278.329	1857.44	2.73845	2.67742e-40
gene-ACU12_RS11810	ACU12_RS11810	NZ_CP011961.1	ACU12_RS11810	GO:0008080	-	GNAT family N-acetyltransferase [Xanthomonas oryzae]	831.906	217.459	1446.35	2.73361	6.31907e-38
gene-ACU12_RS03880	ACU12_RS03880	NZ_CP011961.1	ACU12_RS03880	-	-	hypothetical protein [Xanthomonas oryzae]	6857.93	1796.49	11919.4	2.73005	4.02231e-49
gene-ACU12_RS02205	ACU12_RS02205	NZ_CP011961.1	ACU12_RS02205	GO:0016021	-	DUF4126 domain-containing protein [Xanthomonas oryzae]	444.87	116.81	772.93	2.72617	5.37383e-08
gene-ACU12_RS01620	ACU12_RS01620	NZ_CP011961.1	dusA	GO:0000049;GO:0002943;GO:0010181;GO:0017150;GO:0050660;GO:0055114	K05539	tRNA dihydrouridine(20/20a) synthase DusA [Xanthomonas oryzae]	492.476	129.34	855.611	2.72578	6.9168e-23
gene-ACU12_RS12440	ACU12_RS12440	NZ_CP011961.1	ACU12_RS12440	GO:0003723;GO:0005737;GO:0016070;GO:0016788	K19048	type I toxin-antitoxin system SymE family toxin [Xanthomonas oryzae]	108.104	28.4215	187.787	2.72404	5.67409e-08
gene-ACU12_RS09230	ACU12_RS09230	NZ_CP011961.1	ACU12_RS09230	-	-	hypothetical protein [Xanthomonas oryzae]	64.8485	17.0876	112.609	2.7203	5.10421e-10
gene-ACU12_RS20265	ACU12_RS20265	NZ_CP011961.1	ACU12_RS20265	GO:0005215;GO:0016021;GO:0055085	K03762	MFS transporter [Xanthomonas oryzae]	34.1274	9.00241	59.2524	2.71849	3.17051e-06
gene-ACU12_RS19700	ACU12_RS19700	NZ_CP011961.1	ACU12_RS19700	-	-	YiiD C-terminal domain-containing protein [Xanthomonas oryzae]	845.992	223.219	1468.76	2.71807	3.47036e-16
gene-ACU12_RS08590	ACU12_RS08590	NZ_CP011961.1	surE	GO:0000166;GO:0005737;GO:0008253;GO:0016311;GO:0046872	K03787	5'/3'-nucleotidase SurE [Xanthomonas oryzae]	1948.4	514.669	3382.13	2.71622	1.4026e-43
gene-ACU12_RS04495	ACU12_RS04495	NZ_CP011961.1	wrbA	GO:0003955;GO:0010181;GO:0045892;GO:0050660;GO:0050661;GO:0051287;GO:0055114	K03809	NAD(P)H:quinone oxidoreductase [Xanthomonas oryzae]	174.061	46.1113	302.011	2.71141	2.26889e-19
gene-ACU12_RS09050	ACU12_RS09050	NZ_CP011961.1	ACU12_RS09050	GO:0005887	K08992	LapA family protein [Xanthomonas oryzae]	227.267	60.2213	394.312	2.71099	1.47779e-22
gene-ACU12_RS17665	ACU12_RS17665	NZ_CP011961.1	fabA	GO:0005737;GO:0006633;GO:0008693;GO:0034017;GO:0047451	K01716	3-hydroxyacyl-[acyl-carrier-protein] dehydratase FabA [Xanthomonas oryzae]	289.393	76.7978	501.988	2.70852	1.18063e-12
gene-ACU12_RS01245	ACU12_RS01245	NZ_CP011961.1	ACU12_RS01245	-	-	DUF2934 domain-containing protein [Xanthomonas oryzae]	48.1173	12.7913	83.4433	2.70563	1.4517e-05
gene-ACU12_RS03115	ACU12_RS03115	NZ_CP011961.1	ACU12_RS03115	GO:0005886;GO:0016021	K09790	YbaN family protein [Xanthomonas oryzae]	177.561	47.3646	307.756	2.69991	9.41809e-18
gene-ACU12_RS04190	ACU12_RS04190	NZ_CP011961.1	ACU12_RS04190	GO:0016021	-	hypothetical protein [Xanthomonas oryzae]	332.253	88.8829	575.623	2.69515	0.000174051
gene-ACU12_RS17385	ACU12_RS17385	NZ_CP011961.1	pssA	GO:0003882;GO:0008654;GO:0016021	K17103	CDP-diacylglycerol--serine O-phosphatidyltransferase [Xanthomonas oryzae]	422.692	113.234	732.15	2.69284	2.57893e-08
gene-ACU12_RS12635	ACU12_RS12635	NZ_CP011961.1	ACU12_RS12635	-	-	LEA type 2 family protein [Xanthomonas oryzae]	1394.64	373.961	2415.33	2.69126	2.12677e-20
gene-ACU12_RS11920	ACU12_RS11920	NZ_CP011961.1	ACU12_RS11920	-	-	sensor domain-containing diguanylate cyclase [Xanthomonas oryzae]	563.633	151.644	975.623	2.68564	1.50029e-32
gene-ACU12_RS19355	ACU12_RS19355	NZ_CP011961.1	ACU12_RS19355	GO:0008168;GO:0016829;GO:0032259	K10218	4-carboxy-4-hydroxy-2-oxoadipate aldolase/oxaloacetate decarboxylase [Xanthomonas oryzae]	257.43	69.2628	445.598	2.68559	1.49792e-23
gene-ACU12_RS04075	ACU12_RS04075	NZ_CP011961.1	ACU12_RS04075	GO:0051213;GO:0055114	K03119	TauD/TfdA family dioxygenase [Xanthomonas oryzae]	19.3904	5.22348	33.5573	2.68355	0.000463816
gene-ACU12_RS14755	ACU12_RS14755	NZ_CP011961.1	ACU12_RS14755	GO:0003677;GO:0006355	-	TetR/AcrR family transcriptional regulator [Xanthomonas oryzae]	1582.87	426.912	2738.83	2.68155	3.48384e-31
gene-ACU12_RS05270	ACU12_RS05270	NZ_CP011961.1	ACU12_RS05270	GO:0016787	K02503	histidine triad nucleotide-binding protein [Xanthomonas oryzae]	480.12	129.979	830.261	2.67529	2.09842e-29
gene-ACU12_RS02050	ACU12_RS02050	NZ_CP011961.1	ACU12_RS02050	-	K03496	ParA family protein [Xanthomonas oryzae]	4674.28	1266.52	8082.03	2.67385	1.91281e-46
gene-ACU12_RS13785	ACU12_RS13785	NZ_CP011961.1	ACU12_RS13785	GO:0003677;GO:0004077;GO:0005524;GO:0006355;GO:0009305	-	hypothetical protein [Xanthomonas oryzae]	54.3897	14.7387	94.0407	2.67367	1.57063e-08
gene-ACU12_RS18510	ACU12_RS18510	NZ_CP011961.1	ACU12_RS18510	GO:0016020;GO:0055085	K07799	efflux RND transporter periplasmic adaptor subunit [Xanthomonas oryzae]	3233.23	877.395	5589.07	2.67131	3.29959e-45
gene-ACU12_RS01565	ACU12_RS01565	NZ_CP011961.1	aroE	GO:0004764;GO:0009073;GO:0009423;GO:0019632;GO:0050661;GO:0055114	K00014	shikimate dehydrogenase [Xanthomonas oryzae]	621.174	168.927	1073.42	2.66775	5.87641e-29
gene-ACU12_RS00300	ACU12_RS00300	NZ_CP011961.1	ACU12_RS00300	GO:0008152;GO:0016813	K02083	allantoate amidohydrolase [Xanthomonas oryzae]	12.145	3.303	20.987	2.66765	0.00688532
gene-ACU12_RS00145	ACU12_RS00145	NZ_CP011961.1	ACU12_RS00145	GO:0004252;GO:0006508;GO:0016021	-	MULTISPECIES: rhomboid family intramembrane serine protease [Xanthomonas]	66.1038	17.9802	114.227	2.66743	1.51189e-05
gene-ACU12_RS12075	ACU12_RS12075	NZ_CP011961.1	ACU12_RS12075	GO:0016021	-	IS1595 family transposase [Xanthomonas oryzae]	306.689	83.7596	529.618	2.66063	2.925e-25
gene-ACU12_RS17410	ACU12_RS17410	NZ_CP011961.1	ACU12_RS17410	GO:0006810;GO:0043190	K02066	ABC transporter permease [Xanthomonas oryzae]	1311.19	358.128	2264.26	2.6605	3.34992e-40
gene-ACU12_RS10415	ACU12_RS10415	NZ_CP011961.1	ACU12_RS10415	GO:0000160;GO:0004871;GO:0005622;GO:0006935	K03415	chemotaxis protein CheV [Xanthomonas oryzae]	5884.64	1607.59	10161.7	2.66017	9.22361e-37
gene-ACU12_RS18580	ACU12_RS18580	NZ_CP011961.1	ACU12_RS18580	-	-	CPXCG motif-containing cysteine-rich protein [Xanthomonas oryzae]	47.1879	12.9153	81.4606	2.65702	1.45223e-07
gene-ACU12_RS10400	ACU12_RS10400	NZ_CP011961.1	ACU12_RS10400	GO:0044780	-	MULTISPECIES: hypothetical protein [Xanthomonas]	5188.96	1425.5	8952.43	2.65081	5.66466e-46
gene-ACU12_RS16935	ACU12_RS16935	NZ_CP011961.1	ACU12_RS16935	GO:0004719;GO:0006479	K00573	protein-L-isoaspartate O-methyltransferase [Xanthomonas oryzae]	7449.72	2047.08	12852.4	2.65039	8.90134e-25
gene-ACU12_RS06180	ACU12_RS06180	NZ_CP011961.1	ACU12_RS06180	GO:0004853;GO:0005737;GO:0006782	K01599	uroporphyrinogen decarboxylase [Xanthomonas oryzae]	3348.31	922.266	5774.36	2.64641	1.23479e-44
gene-ACU12_RS24220	ACU12_RS24220	NZ_CP011961.1	ACU12_RS24220	GO:0016021	-	DUF3325 domain-containing protein [Xanthomonas oryzae]	56.3172	15.5394	97.0949	2.64347	1.6698e-08
gene-ACU12_RS16115	ACU12_RS16115	NZ_CP011961.1	thiS	-	K03154	sulfur carrier protein ThiS [Xanthomonas oryzae]	186.387	51.5136	321.261	2.64072	1.16378e-14
gene-ACU12_RS09025	ACU12_RS09025	NZ_CP011961.1	ACU12_RS09025	-	-	hypothetical protein [Xanthomonas oryzae]	3062.16	847.124	5277.2	2.63913	6.48513e-44
gene-ACU12_RS02605	ACU12_RS02605	NZ_CP011961.1	ACU12_RS02605	GO:0003677;GO:0006355;GO:0046872	-	metal/formaldehyde-sensitive transcriptional repressor [Xanthomonas oryzae]	228.642	63.36	393.925	2.63628	1.70345e-20
gene-ACU12_RS15005	ACU12_RS15005	NZ_CP011961.1	ACU12_RS15005	GO:0016787	-	ADP-ribosylglycohydrolase family protein [Xanthomonas oryzae]	39.48	10.9576	68.0024	2.63366	1.45004e-06
gene-ACU12_RS20525	ACU12_RS20525	NZ_CP011961.1	ACU12_RS20525	GO:0005509;GO:0007154;GO:0016021;GO:0019867	-	autotransporter outer membrane beta-barrel domain-containing protein [Xanthomonas oryzae]	11.7476	3.26092	20.2342	2.63345	0.00916173
gene-ACU12_RS00975	ACU12_RS00975	NZ_CP011961.1	ttcA	GO:0005524;GO:0005737;GO:0008033	K14058	tRNA 2-thiocytidine(32) synthetase TtcA [Xanthomonas oryzae]	389.932	108.907	670.957	2.62312	1.72927e-27
gene-ACU12_RS21220	ACU12_RS21220	NZ_CP011961.1	ACU12_RS21220	GO:0003677;GO:0006310;GO:0015074	-	hypothetical protein [Xanthomonas oryzae]	39.6314	11.0801	68.1826	2.62143	1.42318e-06
gene-ACU12_RS06505	ACU12_RS06505	NZ_CP011961.1	ACU12_RS06505	GO:0003677	-	IS630 family transposase [Xanthomonas oryzae]	86.6054	24.2773	148.934	2.61699	2.37237e-11
gene-ACU12_RS17900	ACU12_RS17900	NZ_CP011961.1	ACU12_RS17900	GO:0003333;GO:0005524;GO:0015424;GO:0015821;GO:0043190	K02071	methionine ABC transporter ATP-binding protein [Xanthomonas oryzae]	523.651	147.112	900.19	2.61331	1.60227e-08
gene-ACU12_RS18375	ACU12_RS18375	NZ_CP011961.1	ACU12_RS18375	GO:0003849;GO:0009073;GO:0009423	K01626	3-deoxy-7-phosphoheptulonate synthase [Xanthomonas oryzae]	6818.99	1919.01	11719	2.61041	5.78964e-33
gene-ACU12_RS07625	ACU12_RS07625	NZ_CP011961.1	ACU12_RS07625	-	-	type II toxin-antitoxin system RatA family toxin [Xanthomonas oryzae]	538.657	151.596	925.717	2.61034	1.56588e-30
gene-ACU12_RS01780	ACU12_RS01780	NZ_CP011961.1	ACU12_RS01780	GO:0008152;GO:0016787	K20862	HAD family hydrolase [Xanthomonas oryzae]	3501.35	986.35	6016.35	2.60872	8.49059e-29
gene-ACU12_RS12950	ACU12_RS12950	NZ_CP011961.1	ACU12_RS12950	-	-	DUF4123 domain-containing protein [Xanthomonas oryzae]	81.8974	23.1098	140.685	2.60589	0.000160396
gene-ACU12_RS14920	ACU12_RS14920	NZ_CP011961.1	ACU12_RS14920	-	-	exo-alpha-sialidase [Xanthomonas oryzae]	648.792	184.389	1113.2	2.59388	8.34217e-23
gene-ACU12_RS09630	ACU12_RS09630	NZ_CP011961.1	ACU12_RS09630	GO:0005506;GO:0016226;GO:0051539;GO:0051604	K07400	MULTISPECIES: NfuA family Fe-S biogenesis protein [Xanthomonas]	2383.11	678.605	4087.62	2.59062	1.32679e-41
gene-ACU12_RS08585	ACU12_RS08585	NZ_CP011961.1	ACU12_RS08585	-	-	Smr/MutS family protein [Xanthomonas oryzae]	137.995	39.332	236.657	2.58902	1.24137e-15
gene-ACU12_RS00795	ACU12_RS00795	NZ_CP011961.1	ACU12_RS00795	GO:0006520;GO:0030170	K01754	pyridoxal-phosphate dependent enzyme [Xanthomonas oryzae]	225.042	64.3043	385.779	2.58479	9.68667e-21
gene-ACU12_RS08700	ACU12_RS08700	NZ_CP011961.1	ACU12_RS08700	GO:0004161;GO:0009058	K22871	isopentenyl transferase [Xanthomonas oryzae]	2644.39	757.454	4531.33	2.58071	5.98669e-42
gene-ACU12_RS10165	ACU12_RS10165	NZ_CP011961.1	ACU12_RS10165	GO:0006777;GO:0032324	K03750	molybdopterin molybdotransferase MoeA [Xanthomonas oryzae]	139.267	39.9366	238.598	2.5788	1.94146e-15
gene-ACU12_RS01690	ACU12_RS01690	NZ_CP011961.1	ACU12_RS01690	-	K07131	hypothetical protein [Xanthomonas oryzae]	16.2589	4.67113	27.8468	2.57567	0.0023431
gene-ACU12_RS17655	ACU12_RS17655	NZ_CP011961.1	gph	GO:0005975;GO:0008967;GO:0016311;GO:0046295;GO:0046872	K01091	phosphoglycolate phosphatase [Xanthomonas oryzae]	636.15	182.95	1089.35	2.57394	8.06758e-32
gene-ACU12_RS01190	ACU12_RS01190	NZ_CP011961.1	ACU12_RS01190	GO:0016021	-	hypothetical protein [Xanthomonas oryzae]	173.646	49.9448	297.347	2.57374	1.38195e-06
gene-ACU12_RS08320	ACU12_RS08320	NZ_CP011961.1	ACU12_RS08320	GO:0003676;GO:0015074	K07482	IS30-like element IS1112a family transposase [Xanthomonas oryzae]	26.7537	7.69555	45.8119	2.57363	7.65421e-05
gene-ACU12_RS03125	ACU12_RS03125	NZ_CP011961.1	ACU12_RS03125	GO:0005737;GO:0008837;GO:0009089	K01778	diaminopimelate epimerase [Xanthomonas oryzae]	278.043	80.049	476.038	2.57212	1.59862e-22
gene-ACU12_RS06205	ACU12_RS06205	NZ_CP011961.1	ACU12_RS06205	-	K09980	MULTISPECIES: YjfI family protein [Xanthomonas]	6802.34	1970.92	11633.8	2.56138	4.39395e-44
gene-ACU12_RS11705	ACU12_RS11705	NZ_CP011961.1	ACU12_RS11705	GO:0005737;GO:0018454;GO:0042619;GO:0055114	K00023	beta-ketoacyl-ACP reductase [Xanthomonas oryzae]	1394.97	404.472	2385.47	2.56016	1.19108e-16
gene-ACU12_RS19950	ACU12_RS19950	NZ_CP011961.1	ACU12_RS19950	GO:0003700;GO:0005622;GO:0006355;GO:0043565	K03719	Lrp/AsnC family transcriptional regulator [Xanthomonas oryzae]	102.801	29.8077	175.794	2.56013	1.68367e-12
gene-ACU12_RS00275	ACU12_RS00275	NZ_CP011961.1	ACU12_RS00275	GO:0008270;GO:0016491;GO:0055114	-	zinc-binding dehydrogenase [Xanthomonas oryzae]	795.587	230.855	1360.32	2.55888	2.18875e-12
gene-ACU12_RS14295	ACU12_RS14295	NZ_CP011961.1	ACU12_RS14295	GO:0016021;GO:0055085	K19577	MFS transporter [Xanthomonas oryzae]	230.819	67.1616	394.477	2.55423	1.89393e-08
gene-ACU12_RS06470	ACU12_RS06470	NZ_CP011961.1	ACU12_RS06470	-	K09938	DUF2066 domain-containing protein [Xanthomonas oryzae]	1030.4	299.855	1760.94	2.55401	1.4091e-29
gene-ACU12_RS04310	ACU12_RS04310	NZ_CP011961.1	ACU12_RS04310	GO:0016740	K00799	glutathione S-transferase family protein [Xanthomonas oryzae]	49.4571	14.4347	84.4795	2.54906	2.18483e-07
gene-ACU12_RS03050	ACU12_RS03050	NZ_CP011961.1	mdoH	GO:0005886;GO:0009250;GO:0016021;GO:0016758	K03669	glucans biosynthesis glucosyltransferase MdoH [Xanthomonas oryzae]	8895.93	2598.53	15193.3	2.54767	4.2317e-44
gene-ACU12_RS22075	ACU12_RS22075	NZ_CP011961.1	ACU12_RS22075	-	-	DUF1674 domain-containing protein [Xanthomonas oryzae]	1747.24	513.337	2981.15	2.53789	1.59908e-38
gene-ACU12_RS18475	ACU12_RS18475	NZ_CP011961.1	ACU12_RS18475	-	-	hypothetical protein [Xanthomonas oryzae]	21.4508	6.30417	36.5974	2.53736	0.00049213
gene-ACU12_RS11750	ACU12_RS11750	NZ_CP011961.1	ACU12_RS11750	GO:0003676;GO:0005737;GO:0006308;GO:0008855;GO:0009318;GO:0090305	K03601	exodeoxyribonuclease VII large subunit [Xanthomonas oryzae]	1003.71	295.281	1712.14	2.53564	6.06896e-35
gene-ACU12_RS09225	ACU12_RS09225	NZ_CP011961.1	ACU12_RS09225	GO:0016021	-	PspC domain-containing protein [Xanthomonas oryzae]	800.755	236.032	1365.48	2.53235	6.65596e-16
gene-ACU12_RS15340	ACU12_RS15340	NZ_CP011961.1	ACU12_RS15340	GO:0003824;GO:0046872	K02510	4-hydroxy-2-oxovalerate aldolase [Xanthomonas oryzae]	352.401	103.895	600.907	2.53202	1.06649e-10
gene-ACU12_RS17175	ACU12_RS17175	NZ_CP011961.1	arsC	GO:0008794;GO:0055114	K00537	arsenate reductase (glutaredoxin) [Xanthomonas oryzae]	570.397	168.244	972.55	2.53122	7.83013e-30
gene-ACU12_RS14465	ACU12_RS14465	NZ_CP011961.1	nagZ	GO:0004563;GO:0005737;GO:0005975;GO:0007049;GO:0008360;GO:0009252;GO:0009254;GO:0051301;GO:0071555	K01207	beta-N-acetylhexosaminidase [Xanthomonas oryzae]	2015.76	595.651	3435.87	2.52814	5.42263e-11
gene-ACU12_RS00935	ACU12_RS00935	NZ_CP011961.1	tatB	GO:0005887;GO:0008320;GO:0009306;GO:0033281;GO:0043953	K03117	twin-arginine translocase subunit TatB [Xanthomonas oryzae]	829.901	246.185	1413.62	2.52158	4.9207e-33
gene-ACU12_RS04025	ACU12_RS04025	NZ_CP011961.1	ACU12_RS04025	GO:0005337;GO:0016021;GO:1901642	K03317	nucleoside transporter NupC [Xanthomonas oryzae]	790.269	235.86	1344.68	2.51126	1.83537e-32
gene-ACU12_RS20130	ACU12_RS20130	NZ_CP011961.1	folE	GO:0003934;GO:0005525;GO:0005737;GO:0006730;GO:0008270;GO:0035998;GO:0046654	K01495	GTP cyclohydrolase I FolE [Xanthomonas oryzae]	1510.96	451.321	2570.6	2.50988	5.99767e-37
gene-ACU12_RS17205	ACU12_RS17205	NZ_CP011961.1	ACU12_RS17205	-	-	hypothetical protein [Xanthomonas oryzae]	1309.32	391.341	2227.3	2.5088	1.06797e-23
gene-ACU12_RS03615	ACU12_RS03615	NZ_CP011961.1	ACU12_RS03615	-	-	hypothetical protein [Xanthomonas oryzae]	1002.57	300.06	1705.07	2.50651	9.44969e-25
gene-ACU12_RS10200	ACU12_RS10200	NZ_CP011961.1	moeB	GO:0008641	-	molybdopterin-synthase adenylyltransferase MoeB [Xanthomonas oryzae]	660.959	197.926	1123.99	2.5056	2.42993e-30
gene-ACU12_RS00725	ACU12_RS00725	NZ_CP011961.1	ACU12_RS00725	GO:0008152;GO:0016787	-	alpha/beta hydrolase [Xanthomonas oryzae]	32.2777	9.69243	54.863	2.5009	3.0366e-05
gene-ACU12_RS16140	ACU12_RS16140	NZ_CP011961.1	ACU12_RS16140	GO:0016021	-	hypothetical protein [Xanthomonas oryzae]	1330.99	401.131	2260.85	2.49472	9.51469e-36
gene-ACU12_RS13830	ACU12_RS13830	NZ_CP011961.1	ACU12_RS13830	-	-	hypothetical protein [Xanthomonas oryzae]	9281.37	2799.38	15763.4	2.4934	4.04698e-42
gene-ACU12_RS13955	ACU12_RS13955	NZ_CP011961.1	map	GO:0006508;GO:0046872;GO:0070006;GO:0070084	K01265	type I methionyl aminopeptidase [Xanthomonas oryzae]	6086.19	1840.39	10332	2.48904	1.69627e-41
gene-ACU12_RS16245	ACU12_RS16245	NZ_CP011961.1	ACU12_RS16245	GO:0016020	-	DUF2946 family protein [Xanthomonas oryzae]	463.143	140.09	786.195	2.48853	7.5486e-27
gene-ACU12_RS07205	ACU12_RS07205	NZ_CP011961.1	ACU12_RS07205	GO:0016021	-	DMT family transporter [Xanthomonas oryzae]	105.138	31.833	178.443	2.48687	2.78528e-12
gene-ACU12_RS10295	ACU12_RS10295	NZ_CP011961.1	lolA	GO:0008565;GO:0015031;GO:0042597;GO:0042953;GO:0042954	K03634	outer membrane lipoprotein chaperone LolA [Xanthomonas oryzae]	3006.41	910.383	5102.44	2.48664	1.42093e-39
gene-ACU12_RS16995	ACU12_RS16995	NZ_CP011961.1	ACU12_RS16995	GO:0000155;GO:0000160;GO:0005622;GO:0023014	K10819	PAS-domain containing protein [Xanthomonas oryzae]	581.772	176.203	987.341	2.48631	3.53631e-29
gene-ACU12_RS06070	ACU12_RS06070	NZ_CP011961.1	tssJ	GO:0016021	K11906	type VI secretion system lipoprotein TssJ [Xanthomonas oryzae]	1680.78	510.768	2850.79	2.48062	7.30976e-37
gene-ACU12_RS00425	ACU12_RS00425	NZ_CP011961.1	ACU12_RS00425	GO:0016787	K07018	alpha/beta fold hydrolase [Xanthomonas oryzae]	908.343	277.639	1539.05	2.47076	7.69577e-09
gene-ACU12_RS13690	ACU12_RS13690	NZ_CP011961.1	ACU12_RS13690	GO:0016740	K00799	glutathione S-transferase family protein [Xanthomonas oryzae]	294.861	90.1487	499.574	2.47032	4.27751e-22
gene-ACU12_RS07910	ACU12_RS07910	NZ_CP011961.1	ACU12_RS07910	-	-	RcnB family protein [Xanthomonas oryzae]	103.32	31.6179	175.022	2.46872	3.12191e-09
gene-ACU12_RS00125	ACU12_RS00125	NZ_CP011961.1	ACU12_RS00125	-	K22719	peptidoglycan DD-metalloendopeptidase family protein [Xanthomonas oryzae]	926.848	283.655	1570.04	2.46859	1.48203e-32
gene-ACU12_RS16330	ACU12_RS16330	NZ_CP011961.1	ACU12_RS16330	GO:0003676;GO:0004519;GO:0006308;GO:0090305	K05986	S1/P1 nuclease [Xanthomonas oryzae]	3966.77	1214.37	6719.17	2.46807	5.10488e-40
gene-ACU12_RS17885	ACU12_RS17885	NZ_CP011961.1	ACU12_RS17885	-	-	hypothetical protein [Xanthomonas oryzae]	368.356	112.815	623.897	2.46734	0.000596986
gene-ACU12_RS07130	ACU12_RS07130	NZ_CP011961.1	ACU12_RS07130	GO:0005247;GO:0005886;GO:0006821;GO:0016021;GO:1903959	-	chloride channel protein [Xanthomonas oryzae]	198.369	60.8286	335.909	2.46525	5.835e-06
gene-ACU12_RS09400	ACU12_RS09400	NZ_CP011961.1	ugpC	GO:0005524;GO:0016820;GO:0016887;GO:0043190;GO:0055085	K10112	sn-glycerol-3-phosphate ABC transporter ATP-binding protein UgpC [Xanthomonas oryzae]	3783.2	1165.93	6400.47	2.4567	1.40571e-39
gene-ACU12_RS02875	ACU12_RS02875	NZ_CP011961.1	ACU12_RS02875	-	-	hypothetical protein [Xanthomonas oryzae]	14498	4485.11	24510.8	2.4502	1.34273e-29
gene-ACU12_RS07455	ACU12_RS07455	NZ_CP011961.1	ACU12_RS07455	GO:0005737;GO:0006308;GO:0008855;GO:0009318;GO:0090305	K03602	exodeoxyribonuclease VII small subunit [Xanthomonas oryzae]	301.502	93.3895	509.614	2.44807	6.64747e-22
gene-ACU12_RS11370	ACU12_RS11370	NZ_CP011961.1	ACU12_RS11370	GO:0004068;GO:0005737;GO:0006523;GO:0015940	K01579	MULTISPECIES: aspartate 1-decarboxylase [Xanthomonas]	11071	3430.24	18711.7	2.44756	3.06364e-41
gene-ACU12_RS07485	ACU12_RS07485	NZ_CP011961.1	ACU12_RS07485	GO:0016787	-	acyl-CoA thioesterase [Xanthomonas oryzae]	312.756	97.0412	528.471	2.44516	4.19457e-22
gene-ACU12_RS01880	ACU12_RS01880	NZ_CP011961.1	ACU12_RS01880	-	K09806	accessory factor UbiK family protein [Xanthomonas oryzae]	603.593	187.549	1019.64	2.44271	8.06914e-29
gene-ACU12_RS09210	ACU12_RS09210	NZ_CP011961.1	ACU12_RS09210	GO:0003882;GO:0008654;GO:0016021	K17103	CDP-alcohol phosphatidyltransferase family protein [Xanthomonas oryzae]	293.318	91.2507	495.385	2.44064	1.61103e-14
gene-ACU12_RS02400	ACU12_RS02400	NZ_CP011961.1	ACU12_RS02400	-	-	hypothetical protein [Xanthomonas oryzae]	20783.6	6466.68	35100.5	2.4404	1.35093e-41
gene-ACU12_RS09255	ACU12_RS09255	NZ_CP011961.1	ACU12_RS09255	GO:0000160;GO:0005622	-	response regulator [Xanthomonas oryzae]	323.501	100.774	546.228	2.43838	2.42592e-22
gene-ACU12_RS18100	ACU12_RS18100	NZ_CP011961.1	ACU12_RS18100	GO:0003677;GO:0003824;GO:0051536	-	putative DNA modification/repair radical SAM protein [Xanthomonas oryzae]	609.401	189.98	1028.82	2.43708	1.79643e-28
gene-ACU12_RS14770	ACU12_RS14770	NZ_CP011961.1	ACU12_RS14770	GO:0016021	K08987	DUF1304 domain-containing protein [Xanthomonas oryzae]	264.461	82.4487	446.474	2.43701	5.65501e-07
gene-ACU12_RS13605	ACU12_RS13605	NZ_CP011961.1	ACU12_RS13605	GO:0016021	-	hypothetical protein [Xanthomonas oryzae]	19.4846	6.07572	32.8934	2.43667	0.00176221
gene-ACU12_RS09115	ACU12_RS09115	NZ_CP011961.1	ACU12_RS09115	GO:0003677;GO:0003700;GO:0006355	K03717	LysR family transcriptional regulator [Xanthomonas oryzae]	397.786	124.131	671.44	2.4354	2.65073e-15
gene-ACU12_RS11335	ACU12_RS11335	NZ_CP011961.1	ACU12_RS11335	-	-	EAL domain-containing protein [Xanthomonas oryzae]	3178.77	993.7	5363.85	2.43239	2.40068e-38
gene-ACU12_RS02230	ACU12_RS02230	NZ_CP011961.1	nudC	GO:0016787;GO:0046872	K03426	NAD(+) diphosphatase [Xanthomonas oryzae]	451.734	141.24	762.229	2.43208	9.75392e-07
gene-ACU12_RS01545	ACU12_RS01545	NZ_CP011961.1	ACU12_RS01545	GO:0003677;GO:0003700;GO:0006355	-	LysR family transcriptional regulator [Xanthomonas oryzae]	23.3544	7.30958	39.3991	2.4303	0.000460774
gene-ACU12_RS10245	ACU12_RS10245	NZ_CP011961.1	ndk	GO:0004519;GO:0004550;GO:0005524;GO:0005737;GO:0006165;GO:0006183;GO:0006228;GO:0006241;GO:0046872;GO:0090305	K00940	nucleoside-diphosphate kinase [Xanthomonas oryzae]	31871.3	9978.53	53764	2.42974	2.3581e-41
gene-ACU12_RS16505	ACU12_RS16505	NZ_CP011961.1	ACU12_RS16505	GO:0005524;GO:0016887	K03924	MoxR family ATPase [Xanthomonas oryzae]	1495.32	468.42	2522.22	2.42882	9.42126e-18
gene-ACU12_RS07340	ACU12_RS07340	NZ_CP011961.1	ACU12_RS07340	GO:0009279;GO:0043165	K03643	lipoprotein [Xanthomonas oryzae]	1289.05	404.139	2173.95	2.4274	3.25455e-20
gene-ACU12_RS14145	ACU12_RS14145	NZ_CP011961.1	ACU12_RS14145	GO:0016021	-	DUF502 domain-containing protein [Xanthomonas oryzae]	214.47	67.3106	361.629	2.4256	4.25407e-18
gene-ACU12_RS00605	ACU12_RS00605	NZ_CP011961.1	ACU12_RS00605	GO:0016021;GO:0055085	-	MFS transporter [Xanthomonas oryzae]	829.418	261.029	1397.81	2.42089	1.51237e-11
gene-ACU12_RS17600	ACU12_RS17600	NZ_CP011961.1	ACU12_RS17600	-	-	DUF4398 domain-containing protein [Xanthomonas oryzae]	696.152	219.631	1172.67	2.41665	2.7144e-29
gene-ACU12_RS09710	ACU12_RS09710	NZ_CP011961.1	tssG	-	K11895	type VI secretion system baseplate subunit TssG [Xanthomonas oryzae]	19.1454	6.04331	32.2475	2.41577	0.00160883
gene-ACU12_RS19325	ACU12_RS19325	NZ_CP011961.1	ACU12_RS19325	-	-	hypothetical protein [Xanthomonas oryzae]	146.263	46.1737	246.353	2.41559	7.6e-08
gene-ACU12_RS01430	ACU12_RS01430	NZ_CP011961.1	ACU12_RS01430	GO:0005737;GO:0006476;GO:0008270;GO:0034979;GO:0070403	-	NAD-dependent protein deacetylase [Xanthomonas oryzae]	279.103	88.1466	470.06	2.41487	2.58339e-05
gene-ACU12_RS03930	ACU12_RS03930	NZ_CP011961.1	ACU12_RS03930	-	-	DUF3228 family protein [Xanthomonas oryzae]	223.505	70.5878	376.423	2.41486	2.48528e-18
gene-ACU12_RS11530	ACU12_RS11530	NZ_CP011961.1	ACU12_RS11530	GO:0003677;GO:0003700;GO:0006355	-	LysR family transcriptional regulator [Xanthomonas oryzae]	294.864	93.1383	496.589	2.41461	4.33832e-21
gene-ACU12_RS01630	ACU12_RS01630	NZ_CP011961.1	ACU12_RS01630	GO:0000160;GO:0003677;GO:0005622;GO:0006355	K07660	MULTISPECIES: response regulator transcription factor [Xanthomonas]	15652.9	4950.12	26355.8	2.41258	2.36868e-40
gene-ACU12_RS00940	ACU12_RS00940	NZ_CP011961.1	tatA	GO:0005887;GO:0008320;GO:0009306;GO:0033281;GO:0043953	K03116	MULTISPECIES: Sec-independent protein translocase subunit TatA [Xanthomonas]	540.904	171.073	910.734	2.41242	6.20691e-05
gene-ACU12_RS24410	ACU12_RS24410	NZ_CP011961.1	ACU12_RS24410	-	-	hypothetical protein [Xanthomonas oryzae]	57.1808	18.093	96.2685	2.41163	1.27823e-07
gene-ACU12_RS20790	ACU12_RS20790	NZ_CP011961.1	ACU12_RS20790	GO:0003993;GO:0016311;GO:0030288	K09474	phosphatase PAP2 family protein [Xanthomonas oryzae]	270.426	85.624	455.228	2.4105	2.68274e-20
gene-ACU12_RS14365	ACU12_RS14365	NZ_CP011961.1	ACU12_RS14365	-	-	DUF2789 domain-containing protein [Xanthomonas oryzae]	2401.95	762.965	4040.93	2.405	1.05213e-36
gene-ACU12_RS15830	ACU12_RS15830	NZ_CP011961.1	ACU12_RS15830	-	-	DUF3574 domain-containing protein [Xanthomonas oryzae]	2194.76	698.318	3691.21	2.40214	2.79703e-36
gene-ACU12_RS18345	ACU12_RS18345	NZ_CP011961.1	ACU12_RS18345	GO:0016021	K09125	VUT family protein [Xanthomonas oryzae]	110.18	35.1732	185.188	2.39644	7.40981e-12
gene-ACU12_RS16340	ACU12_RS16340	NZ_CP011961.1	modA	GO:0015412;GO:0015689;GO:0030288	K02020	molybdate ABC transporter substrate-binding protein [Xanthomonas oryzae]	804.442	257.14	1351.74	2.39419	3.92308e-13
gene-ACU12_RS11215	ACU12_RS11215	NZ_CP011961.1	ACU12_RS11215	-	-	EthD family reductase [Xanthomonas oryzae]	119.137	38.1172	200.156	2.39261	5.87343e-08
gene-ACU12_RS13810	ACU12_RS13810	NZ_CP011961.1	ACU12_RS13810	GO:0016021	-	hypothetical protein [Xanthomonas oryzae]	238.44	76.6074	400.274	2.38543	1.35229e-18
gene-ACU12_RS16965	ACU12_RS16965	NZ_CP011961.1	ACU12_RS16965	-	-	MULTISPECIES: zinc-finger domain-containing protein [Xanthomonas]	187.176	60.1792	314.174	2.38422	2.75302e-16
gene-ACU12_RS02160	ACU12_RS02160	NZ_CP011961.1	rplM	GO:0003729;GO:0003735;GO:0006412;GO:0022625	K02871	MULTISPECIES: 50S ribosomal protein L13 [Xanthomonas]	11157.8	3607.2	18708.4	2.37473	4.54857e-39
gene-ACU12_RS22595	ACU12_RS22595	NZ_CP011961.1	ACU12_RS22595	-	-	DUF2884 family protein [Xanthomonas oryzae]	91.7734	29.7808	153.766	2.36828	2.39837e-10
gene-ACU12_RS02020	ACU12_RS02020	NZ_CP011961.1	ACU12_RS02020	-	-	hypothetical protein [Xanthomonas oryzae]	15.3273	4.98439	25.6703	2.36461	0.00637961
gene-ACU12_RS19420	ACU12_RS19420	NZ_CP011961.1	xth	GO:0003677;GO:0004519;GO:0005622;GO:0006281;GO:0090305	K01142	exodeoxyribonuclease III [Xanthomonas oryzae]	915.233	298.465	1532	2.35978	3.37448e-30
gene-ACU12_RS11655	ACU12_RS11655	NZ_CP011961.1	ACU12_RS11655	-	K08997	YdiU family protein [Xanthomonas oryzae]	1201.56	392.318	2010.81	2.35768	4.5953e-32
gene-ACU12_RS03070	ACU12_RS03070	NZ_CP011961.1	hemC	GO:0004418;GO:0006782;GO:0018160	K01749	hydroxymethylbilane synthase [Xanthomonas oryzae]	601.511	196.769	1006.25	2.35442	5.18408e-07
gene-ACU12_RS14255	ACU12_RS14255	NZ_CP011961.1	ACU12_RS14255	-	-	RidA family protein [Xanthomonas oryzae]	2527.05	826.994	4227.11	2.35372	2.20371e-23
gene-ACU12_RS23995	ACU12_RS23995	NZ_CP011961.1	ACU12_RS23995	GO:0016021	-	hypothetical protein [Xanthomonas oryzae]	75.6351	24.8031	126.467	2.35017	8.50735e-05
gene-ACU12_RS15770	ACU12_RS15770	NZ_CP011961.1	ACU12_RS15770	GO:0008152;GO:0016853	-	enoyl-CoA hydratase/isomerase family protein [Xanthomonas oryzae]	129.716	42.643	216.79	2.34592	3.81303e-09
gene-ACU12_RS13330	ACU12_RS13330	NZ_CP011961.1	rimP	GO:0005737;GO:0042274	K09748	ribosome maturation factor RimP [Xanthomonas oryzae]	4081.33	1343.64	6819.03	2.34342	1.04016e-19
gene-ACU12_RS04540	ACU12_RS04540	NZ_CP011961.1	ACU12_RS04540	GO:0006782;GO:0008883;GO:0050661;GO:0055114	K02492	glutamyl-tRNA reductase [Xanthomonas oryzae]	2208.88	727.772	3689.99	2.34206	3.29461e-09
gene-ACU12_RS14285	ACU12_RS14285	NZ_CP011961.1	thpR	GO:0004113;GO:0008664	K01975	RNA 2',3'-cyclic phosphodiesterase [Xanthomonas oryzae]	24.8385	8.20288	41.4742	2.33801	0.000516617
gene-ACU12_RS05860	ACU12_RS05860	NZ_CP011961.1	ACU12_RS05860	GO:0004180;GO:0006508	K07260	D-alanyl-D-alanine carboxypeptidase family protein [Xanthomonas oryzae]	691.86	228.721	1155	2.33624	5.06843e-21
gene-ACU12_RS13530	ACU12_RS13530	NZ_CP011961.1	ACU12_RS13530	-	K07152	SCO family protein [Xanthomonas oryzae]	1356.02	448.404	2263.63	2.33577	2.98056e-32
gene-ACU12_RS08920	ACU12_RS08920	NZ_CP011961.1	ccmA	GO:0005524;GO:0015439;GO:0015886;GO:0017004;GO:0030288;GO:0043190;GO:0055085;GO:0103115	K02193	heme ABC exporter ATP-binding protein CcmA [Xanthomonas oryzae]	189.198	62.9453	315.451	2.32525	1.0242e-08
gene-ACU12_RS07405	ACU12_RS07405	NZ_CP011961.1	ACU12_RS07405	-	-	hypothetical protein [Xanthomonas oryzae]	772.569	258.177	1286.96	2.31753	4.91547e-28
gene-ACU12_RS10905	ACU12_RS10905	NZ_CP011961.1	ACU12_RS10905	GO:0016746;GO:0016787	-	alpha/beta fold hydrolase [Xanthomonas oryzae]	1279.94	427.869	2132	2.31697	6.62095e-13
gene-ACU12_RS03895	ACU12_RS03895	NZ_CP011961.1	ACU12_RS03895	GO:0008270;GO:0016491;GO:0055114	K00344	NAD(P)H-quinone oxidoreductase [Xanthomonas oryzae]	581.579	194.652	968.506	2.31486	9.15356e-09
gene-ACU12_RS18675	ACU12_RS18675	NZ_CP011961.1	ACU12_RS18675	-	-	hypothetical protein [Xanthomonas oryzae]	96.5038	32.3163	160.691	2.31395	2.91783e-10
gene-ACU12_RS19840	ACU12_RS19840	NZ_CP011961.1	ACU12_RS19840	-	K19222	hotdog fold thioesterase [Xanthomonas oryzae]	1766.08	592.17	2939.99	2.31173	7.60177e-19
gene-ACU12_RS06775	ACU12_RS06775	NZ_CP011961.1	ACU12_RS06775	-	-	nucleotidyltransferase family protein [Xanthomonas oryzae]	312.944	104.957	520.932	2.3113	5.30136e-15
gene-ACU12_RS14420	ACU12_RS14420	NZ_CP011961.1	ACU12_RS14420	GO:0016874	K07577	ligase-associated DNA damage response exonuclease [Xanthomonas oryzae]	443.633	148.845	738.422	2.31064	2.72837e-10
gene-ACU12_RS04090	ACU12_RS04090	NZ_CP011961.1	ACU12_RS04090	-	K10804	arylesterase [Xanthomonas oryzae]	1677.47	565.619	2789.32	2.30201	1.88614e-32
gene-ACU12_RS16750	ACU12_RS16750	NZ_CP011961.1	ACU12_RS16750	GO:0005249;GO:0008076;GO:0071805	K10716	ion transporter [Xanthomonas oryzae]	189.702	63.9914	315.412	2.30129	4.79763e-09
gene-ACU12_RS08500	ACU12_RS08500	NZ_CP011961.1	ACU12_RS08500	GO:0010181;GO:0016491;GO:0055114	-	pyridoxamine 5'-phosphate oxidase family protein [Xanthomonas oryzae]	974.618	328.772	1620.46	2.30125	2.48749e-29
gene-ACU12_RS03715	ACU12_RS03715	NZ_CP011961.1	kdpA	GO:0005887;GO:0008556;GO:0030955;GO:0071805	K01546	potassium-transporting ATPase subunit KdpA [Xanthomonas oryzae]	51.1329	17.2869	84.9789	2.29743	1.64277e-05
gene-ACU12_RS08070	ACU12_RS08070	NZ_CP011961.1	kynU	GO:0005737;GO:0006569;GO:0019805;GO:0030170;GO:0030429;GO:0034354;GO:0043420;GO:0097053	K01556	kynureninase [Xanthomonas oryzae]	908.571	307.568	1509.57	2.29516	1.7022e-12
gene-ACU12_RS15490	ACU12_RS15490	NZ_CP011961.1	rpsP	GO:0003735;GO:0005840;GO:0006412	K02959	30S ribosomal protein S16 [Xanthomonas oryzae]	13249.7	4486.91	22012.5	2.29453	8.47665e-37
gene-ACU12_RS03925	ACU12_RS03925	NZ_CP011961.1	ACU12_RS03925	GO:0019013	K09912	DUF2058 domain-containing protein [Xanthomonas oryzae]	761.772	257.971	1265.57	2.29451	2.47183e-27
gene-ACU12_RS07670	ACU12_RS07670	NZ_CP011961.1	pdxY	GO:0005524;GO:0008478;GO:0009443;GO:0016310	K00868	pyridoxal kinase [Xanthomonas oryzae]	170.147	57.6434	282.651	2.2938	2.38589e-12
gene-ACU12_RS10860	ACU12_RS10860	NZ_CP011961.1	ACU12_RS10860	GO:0004871;GO:0006935;GO:0007165;GO:0016021	K03406	MCP four helix bundle domain-containing protein [Xanthomonas oryzae]	5768.41	1956.92	9579.89	2.29142	1.01121e-09
gene-ACU12_RS01420	ACU12_RS01420	NZ_CP011961.1	ACU12_RS01420	GO:0005215;GO:0016021;GO:0055085	K08224	MFS transporter [Xanthomonas oryzae]	58.4639	19.8376	97.0903	2.29109	2.77956e-07
gene-ACU12_RS04425	ACU12_RS04425	NZ_CP011961.1	ACU12_RS04425	GO:0016021	-	hypothetical protein [Xanthomonas oryzae]	21.8288	7.4074	36.2501	2.29095	0.00755223
gene-ACU12_RS20235	ACU12_RS20235	NZ_CP011961.1	ACU12_RS20235	GO:0004222;GO:0006508	-	M4 family metallopeptidase [Xanthomonas oryzae]	15.2837	5.18768	25.3798	2.29052	0.00889319
gene-ACU12_RS01375	ACU12_RS01375	NZ_CP011961.1	ACU12_RS01375	-	-	type VI secretion protein [Xanthomonas oryzae]	63.1199	21.4315	104.808	2.28995	1.21912e-07
gene-ACU12_RS08655	ACU12_RS08655	NZ_CP011961.1	ubiB	GO:0005524;GO:0005886;GO:0006744;GO:0016021;GO:0016301;GO:0016310;GO:0016491;GO:0055114	K03688	2-polyprenylphenol 6-hydroxylase [Xanthomonas oryzae]	496.53	169.078	823.983	2.28493	7.52976e-24
gene-ACU12_RS03370	ACU12_RS03370	NZ_CP011961.1	ACU12_RS03370	GO:0000155;GO:0000160;GO:0005524;GO:0005622;GO:0016021;GO:0023014	-	CHASE3 domain-containing protein [Xanthomonas oryzae]	2407.14	821.368	3992.92	2.28134	1.8172e-33
gene-ACU12_RS09580	ACU12_RS09580	NZ_CP011961.1	ACU12_RS09580	GO:0000413;GO:0003755;GO:0006457	K03772	FKBP-type peptidyl-prolyl cis-trans isomerase [Xanthomonas oryzae]	101.031	34.6234	167.438	2.2738	2.5643e-10
gene-ACU12_RS01510	ACU12_RS01510	NZ_CP011961.1	ACU12_RS01510	-	K19267	SDR family oxidoreductase [Xanthomonas oryzae]	1006.71	345.05	1668.36	2.27355	4.23574e-19
gene-ACU12_RS04985	ACU12_RS04985	NZ_CP011961.1	folC	GO:0004326;GO:0005524;GO:0046901	K11754	bifunctional tetrahydrofolate synthase/dihydrofolate synthase [Xanthomonas oryzae]	1040.58	356.832	1724.33	2.27272	6.43193e-27
gene-ACU12_RS02145	ACU12_RS02145	NZ_CP011961.1	speD	GO:0004014;GO:0006557;GO:0008295	K01611	adenosylmethionine decarboxylase [Xanthomonas oryzae]	16828.6	5784.46	27872.7	2.2686	1.42452e-05
gene-ACU12_RS10490	ACU12_RS10490	NZ_CP011961.1	ACU12_RS10490	-	-	hypothetical protein [Xanthomonas oryzae]	228.254	78.5158	377.993	2.2673	1.10908e-16
gene-ACU12_RS19935	ACU12_RS19935	NZ_CP011961.1	ACU12_RS19935	GO:0008152;GO:0016787	-	amidohydrolase [Xanthomonas oryzae]	918.807	316.29	1521.32	2.26601	3.60408e-28
gene-ACU12_RS22800	ACU12_RS22800	NZ_CP011961.1	ACU12_RS22800	-	K04095	Fic family protein [Xanthomonas oryzae]	142.875	49.1847	236.566	2.26596	1.09441e-12
gene-ACU12_RS00715	ACU12_RS00715	NZ_CP011961.1	ACU12_RS00715	GO:0003677;GO:0045893;GO:0046278	K02624	helix-turn-helix domain-containing protein [Xanthomonas oryzae]	153.928	53.0025	254.854	2.26554	1.62979e-13
gene-ACU12_RS00400	ACU12_RS00400	NZ_CP011961.1	ACU12_RS00400	-	-	hypothetical protein [Xanthomonas oryzae]	8083.63	2790.94	13376.3	2.26086	1.06802e-35
gene-ACU12_RS12900	ACU12_RS12900	NZ_CP011961.1	ACU12_RS12900	GO:0016021	-	hypothetical protein [Xanthomonas oryzae]	649.216	224.282	1074.15	2.25981	1.49692e-25
gene-ACU12_RS14535	ACU12_RS14535	NZ_CP011961.1	ACU12_RS14535	GO:0016989;GO:1903506	-	sigma-E factor negative regulatory protein [Xanthomonas oryzae]	691.684	239.087	1144.28	2.25883	3.39287e-26
gene-ACU12_RS16745	ACU12_RS16745	NZ_CP011961.1	ACU12_RS16745	GO:0003992;GO:0005737;GO:0006526;GO:0030170	K00821	acetylornithine transaminase [Xanthomonas oryzae]	920.002	318.346	1521.66	2.25698	4.14319e-15
gene-ACU12_RS12760	ACU12_RS12760	NZ_CP011961.1	rpmI	GO:0003735;GO:0005840;GO:0006412	K02916	MULTISPECIES: 50S ribosomal protein L35 [Xanthomonadaceae]	13795.8	4781.24	22810.3	2.25423	9.78424e-07
gene-ACU12_RS05055	ACU12_RS05055	NZ_CP011961.1	phoB	GO:0000156;GO:0000160;GO:0003677;GO:0005622;GO:0006355;GO:0006817	K07657	phosphate regulon transcriptional regulator PhoB [Xanthomonas oryzae]	482.908	167.436	798.38	2.25346	4.99031e-23
gene-ACU12_RS07450	ACU12_RS07450	NZ_CP011961.1	ACU12_RS07450	GO:0004337;GO:0008299	K00795	polyprenyl synthetase family protein [Xanthomonas oryzae]	374.614	130.255	618.974	2.24854	7.4813e-12
gene-ACU12_RS18025	ACU12_RS18025	NZ_CP011961.1	motA	GO:0008565;GO:0015031;GO:0016021	K02556	flagellar motor stator protein MotA [Xanthomonas oryzae]	2502.36	870.203	4134.51	2.24829	1.24692e-32
gene-ACU12_RS16740	ACU12_RS16740	NZ_CP011961.1	ACU12_RS16740	GO:0008152;GO:0016787	K20866	HAD-IA family hydrolase [Xanthomonas oryzae]	47.8594	16.6585	79.0602	2.2467	4.25968e-06
gene-ACU12_RS02390	ACU12_RS02390	NZ_CP011961.1	ACU12_RS02390	GO:0006855;GO:0015238;GO:0015297;GO:0016021	K03327	MATE family efflux transporter [Xanthomonas oryzae]	195.348	68.0525	322.644	2.24522	5.80446e-15
gene-ACU12_RS00670	ACU12_RS00670	NZ_CP011961.1	ACU12_RS00670	GO:0008152;GO:0008410	-	CoA transferase subunit A [Xanthomonas oryzae]	490.35	171.09	809.609	2.24247	3.6908e-23
gene-ACU12_RS09595	ACU12_RS09595	NZ_CP011961.1	ACU12_RS09595	GO:0000160;GO:0003677;GO:0005622;GO:0006355;GO:0008984	K07689	response regulator [Xanthomonas oryzae]	4627.43	1615.11	7639.75	2.24189	4.55227e-34
gene-ACU12_RS09165	ACU12_RS09165	NZ_CP011961.1	mntR	GO:0003677;GO:0003700;GO:0006355;GO:0046914;GO:0046983	K11924	manganese-binding transcriptional regulator MntR [Xanthomonas oryzae]	372.613	130.118	615.108	2.24102	5.20162e-15
gene-ACU12_RS05065	ACU12_RS05065	NZ_CP011961.1	grxC	GO:0005623;GO:0009055;GO:0015035;GO:0045454;GO:0055114	K03676	glutaredoxin 3 [Xanthomonas oryzae]	177.572	62.0201	293.124	2.24071	1.88972e-14
gene-ACU12_RS06430	ACU12_RS06430	NZ_CP011961.1	murA	GO:0005737;GO:0007049;GO:0008360;GO:0008760;GO:0009252;GO:0019277;GO:0051301;GO:0071555	K00790	UDP-N-acetylglucosamine 1-carboxyvinyltransferase [Xanthomonas oryzae]	1929.23	675.229	3183.23	2.23704	1.68748e-31
gene-ACU12_RS12630	ACU12_RS12630	NZ_CP011961.1	ACU12_RS12630	GO:0005215;GO:0006810	K03098	lipocalin family protein [Xanthomonas oryzae]	481.492	168.67	794.313	2.2355	7.57574e-23
gene-ACU12_RS19245	ACU12_RS19245	NZ_CP011961.1	ACU12_RS19245	GO:0008152;GO:0016874	-	AMP-binding protein [Xanthomonas oryzae]	219.665	77.0226	362.307	2.23386	5.34917e-07
gene-ACU12_RS02455	ACU12_RS02455	NZ_CP011961.1	ACU12_RS02455	GO:0005506;GO:0006412;GO:0042586	K01462	peptide deformylase [Xanthomonas oryzae]	5755.04	2020.36	9489.72	2.23176	3.06369e-34
gene-ACU12_RS10370	ACU12_RS10370	NZ_CP011961.1	ACU12_RS10370	-	-	hypothetical protein [Xanthomonas oryzae]	57.0559	20.0526	94.0592	2.22978	9.76057e-07
gene-ACU12_RS08225	ACU12_RS08225	NZ_CP011961.1	ACU12_RS08225	GO:0003677;GO:0003700;GO:0006355	-	LysR family transcriptional regulator [Xanthomonas oryzae]	15064.8	5298.64	24831	2.22845	2.83195e-35
gene-ACU12_RS12600	ACU12_RS12600	NZ_CP011961.1	ACU12_RS12600	-	-	PAS domain-containing protein [Xanthomonas oryzae]	3557.53	1253.16	5861.89	2.22579	5.09675e-33
gene-ACU12_RS02320	ACU12_RS02320	NZ_CP011961.1	prmA	GO:0005840;GO:0006479;GO:0008276	K02687	50S ribosomal protein L11 methyltransferase [Xanthomonas oryzae]	1442.56	508.269	2376.86	2.22539	3.11366e-28
gene-ACU12_RS19205	ACU12_RS19205	NZ_CP011961.1	ACU12_RS19205	-	-	hypothetical protein [Xanthomonas oryzae]	17.7008	6.24291	29.1588	2.22364	0.0058121
gene-ACU12_RS13640	ACU12_RS13640	NZ_CP011961.1	ACU12_RS13640	GO:0016021	-	GGDEF domain-containing protein [Xanthomonas oryzae]	908.242	320.628	1495.86	2.222	4.30821e-27
gene-ACU12_RS10865	ACU12_RS10865	NZ_CP011961.1	ACU12_RS10865	GO:0009425;GO:0010181;GO:0016491;GO:0016740;GO:0035438;GO:0055114;GO:0071945	-	flagellar brake protein [Xanthomonas oryzae]	5597.75	1980.14	9215.35	2.21844	7.20449e-15
gene-ACU12_RS07620	ACU12_RS07620	NZ_CP011961.1	smpB	GO:0003723;GO:0005737;GO:0070929	K03664	MULTISPECIES: SsrA-binding protein SmpB [Xanthomonas]	1478.23	523.492	2432.97	2.21648	1.21626e-29
gene-ACU12_RS06490	ACU12_RS06490	NZ_CP011961.1	ACU12_RS06490	GO:0016301;GO:0016310	K07102	phosphotransferase [Xanthomonas oryzae]	479.319	169.774	788.865	2.21617	3.6493e-19
gene-ACU12_RS17010	ACU12_RS17010	NZ_CP011961.1	ACU12_RS17010	GO:0003677;GO:0003700;GO:0006355	-	LysR family transcriptional regulator [Xanthomonas oryzae]	643.21	228.029	1058.39	2.21459	1.02141e-24
gene-ACU12_RS08035	ACU12_RS08035	NZ_CP011961.1	ACU12_RS08035	GO:0003951;GO:0005524;GO:0005737;GO:0006741;GO:0016310;GO:0019674;GO:0046872	K00858	NAD kinase [Xanthomonas oryzae]	920.476	326.422	1514.53	2.21406	1.73978e-17
gene-ACU12_RS17325	ACU12_RS17325	NZ_CP011961.1	ACU12_RS17325	GO:0016021	-	RDD family protein [Xanthomonas oryzae]	117.071	41.5442	192.597	2.21287	6.90924e-11
gene-ACU12_RS04810	ACU12_RS04810	NZ_CP011961.1	ACU12_RS04810	GO:0005886;GO:0009055;GO:0015035;GO:0016021;GO:0055114	K03611	disulfide bond formation protein B [Xanthomonas oryzae]	372.049	132.507	611.591	2.2065	1.39637e-18
gene-ACU12_RS11040	ACU12_RS11040	NZ_CP011961.1	ACU12_RS11040	GO:0005525;GO:0015093;GO:0016021;GO:1903874	K04759	ferrous iron transporter B [Xanthomonas oryzae]	339.862	121.079	558.645	2.20599	4.15316e-10
gene-ACU12_RS00340	ACU12_RS00340	NZ_CP011961.1	ACU12_RS00340	-	-	hypothetical protein [Xanthomonas oryzae]	36.0586	12.8526	59.2646	2.20511	7.43328e-05
gene-ACU12_RS09130	ACU12_RS09130	NZ_CP011961.1	ACU12_RS09130	GO:0005886;GO:0016021	-	YeiH family putative sulfate export transporter [Xanthomonas oryzae]	586.981	209.482	964.48	2.20292	4.39487e-12
gene-ACU12_RS15710	ACU12_RS15710	NZ_CP011961.1	ispH	GO:0016114;GO:0019288;GO:0046872;GO:0050992;GO:0051538;GO:0051745;GO:0055114	K03527	4-hydroxy-3-methylbut-2-enyl diphosphate reductase [Xanthomonas oryzae]	2147.79	767.548	3528.03	2.20053	2.35347e-27
gene-ACU12_RS01615	ACU12_RS01615	NZ_CP011961.1	ACU12_RS01615	GO:0016021	-	hypothetical protein [Xanthomonas oryzae]	527.914	189.042	866.786	2.19697	8.826e-12
gene-ACU12_RS05215	ACU12_RS05215	NZ_CP011961.1	ACU12_RS05215	GO:0005524;GO:0005886;GO:0009244;GO:0016301;GO:0016310;GO:0016773	K11211	3-deoxy-D-manno-octulosonic acid kinase [Xanthomonas oryzae]	1289.65	461.992	2117.31	2.1963	9.77169e-29
gene-ACU12_RS18415	ACU12_RS18415	NZ_CP011961.1	ACU12_RS18415	-	-	hypothetical protein [Xanthomonas oryzae]	48.0973	17.2609	78.9336	2.19313	0.00167734
gene-ACU12_RS08005	ACU12_RS08005	NZ_CP011961.1	ACU12_RS08005	GO:0003824;GO:0030151;GO:0030170	-	MOSC domain-containing protein [Xanthomonas oryzae]	239.597	86.1006	393.094	2.19078	1.09333e-14
gene-ACU12_RS04435	ACU12_RS04435	NZ_CP011961.1	ACU12_RS04435	GO:0016021	K00324	NAD(P) transhydrogenase subunit alpha [Xanthomonas oryzae]	302.503	108.711	496.295	2.1907	1.25943e-12
gene-ACU12_RS01280	ACU12_RS01280	NZ_CP011961.1	ACU12_RS01280	GO:0003676;GO:0015074	K07482	IS30-like element IS1112a family transposase [Xanthomonas oryzae]	136.444	49.1162	223.772	2.18776	8.30706e-12
gene-ACU12_RS02615	ACU12_RS02615	NZ_CP011961.1	ACU12_RS02615	GO:0016491;GO:0046872;GO:0055114	-	ferredoxin--NADP reductase [Xanthomonas oryzae]	708.741	255.258	1162.22	2.18686	1.43576e-24
gene-ACU12_RS04270	ACU12_RS04270	NZ_CP011961.1	ACU12_RS04270	-	-	SMP-30/gluconolactonase/LRE family protein [Xanthomonas oryzae]	756.784	272.697	1240.87	2.18598	2.28222e-25
gene-ACU12_RS11280	ACU12_RS11280	NZ_CP011961.1	ACU12_RS11280	GO:0016021	-	DUF4190 domain-containing protein [Xanthomonas oryzae]	85.6852	30.925	140.446	2.18317	1.37732e-08
gene-ACU12_RS17640	ACU12_RS17640	NZ_CP011961.1	bioD	GO:0000287;GO:0004141;GO:0005524;GO:0005737;GO:0009102	K01935	dethiobiotin synthase [Xanthomonas oryzae]	315.716	114.315	517.116	2.17747	2.1456e-18
gene-ACU12_RS07640	ACU12_RS07640	NZ_CP011961.1	fur	GO:0003677;GO:0003700;GO:0006355;GO:0046872	K03711	MULTISPECIES: ferric iron uptake transcriptional regulator [Xanthomonas]	1572.89	569.908	2575.88	2.17626	5.34685e-29
gene-ACU12_RS02870	ACU12_RS02870	NZ_CP011961.1	ACU12_RS02870	GO:0003677;GO:0004803;GO:0006313;GO:0015074	K07497	IS3 family transposase [Xanthomonas oryzae]	43.1329	15.6379	70.6278	2.17519	2.40952e-05
gene-ACU12_RS08620	ACU12_RS08620	NZ_CP011961.1	rlmE	GO:0005737;GO:0008650;GO:0031167;GO:0051301	K02427	23S rRNA (uridine(2552)-2'-O)-methyltransferase RlmE [Xanthomonas oryzae]	6893.57	2502.3	11284.8	2.17306	6.31305e-33
gene-ACU12_RS18650	ACU12_RS18650	NZ_CP011961.1	tsaD	GO:0002949;GO:0004222;GO:0005506;GO:0005737;GO:0006508;GO:0061711	K01409	tRNA (adenosine(37)-N6)-threonylcarbamoyltransferase complex transferase subunit TsaD [Xanthomonas oryzae]	664.057	241.368	1086.75	2.17071	2.65951e-23
gene-ACU12_RS01810	ACU12_RS01810	NZ_CP011961.1	ACU12_RS01810	-	-	histidine biosynthesis protein HisIE [Xanthomonas oryzae]	39272	14278.7	64265.2	2.17017	5.99095e-34
gene-ACU12_RS03965	ACU12_RS03965	NZ_CP011961.1	ACU12_RS03965	GO:0003677;GO:0006355	-	TetR/AcrR family transcriptional regulator [Xanthomonas oryzae]	119.135	43.3558	194.914	2.16854	2.42611e-09
gene-ACU12_RS04500	ACU12_RS04500	NZ_CP011961.1	ACU12_RS04500	GO:0005887	K07058	YihY family inner membrane protein [Xanthomonas oryzae]	279.926	102.21	457.642	2.16268	4.02872e-17
gene-ACU12_RS04525	ACU12_RS04525	NZ_CP011961.1	moaB	GO:0006777;GO:0016829	K03638	molybdenum cofactor biosynthesis protein B [Xanthomonas oryzae]	1045.24	382.267	1708.21	2.15983	1.32696e-26
gene-ACU12_RS19280	ACU12_RS19280	NZ_CP011961.1	ACU12_RS19280	-	-	DUF2782 domain-containing protein [Xanthomonas oryzae]	1066.86	391.791	1741.93	2.15253	1.22035e-24
gene-ACU12_RS08855	ACU12_RS08855	NZ_CP011961.1	ACU12_RS08855	GO:0016021	K00425	cytochrome ubiquinol oxidase subunit I [Xanthomonas oryzae]	36.1288	13.2724	58.9852	2.15192	0.000497272
gene-ACU12_RS04160	ACU12_RS04160	NZ_CP011961.1	rsmA	GO:0000179;GO:0003723;GO:0005737;GO:0031167;GO:0052908	K02528	16S rRNA (adenine(1518)-N(6)/adenine(1519)-N(6))-dimethyltransferase RsmA [Xanthomonas oryzae]	849.304	312.137	1386.47	2.15117	2.35816e-25
gene-ACU12_RS15800	ACU12_RS15800	NZ_CP011961.1	ACU12_RS15800	GO:0004057;GO:0005737;GO:0016598	K21420	arginyltransferase [Xanthomonas oryzae]	861.459	316.61	1406.31	2.15114	2.70622e-23
gene-ACU12_RS10365	ACU12_RS10365	NZ_CP011961.1	ACU12_RS10365	GO:0004871;GO:0007165;GO:0016021	K03406	chemotaxis protein [Xanthomonas oryzae]	17543.5	6460.48	28626.5	2.14764	7.59979e-19
gene-ACU12_RS13795	ACU12_RS13795	NZ_CP011961.1	ACU12_RS13795	GO:0004252;GO:0006508	-	S8 family serine peptidase [Xanthomonas oryzae]	49.373	18.1897	80.5562	2.14687	2.11488e-05
gene-ACU12_RS14695	ACU12_RS14695	NZ_CP011961.1	ACU12_RS14695	-	-	M23 family metallopeptidase [Xanthomonas oryzae]	81.6749	30.1793	133.171	2.14164	3.87651e-08
gene-ACU12_RS06755	ACU12_RS06755	NZ_CP011961.1	paoA	GO:0009055;GO:0016491;GO:0046872;GO:0051537;GO:0055114	-	aldehyde dehydrogenase iron-sulfur subunit [Xanthomonas oryzae]	3088.47	1141.27	5035.68	2.14155	1.17177e-30
gene-ACU12_RS16575	ACU12_RS16575	NZ_CP011961.1	rpoZ	GO:0003677;GO:0003899;GO:0006351	K03060	MULTISPECIES: DNA-directed RNA polymerase subunit omega [Xanthomonas]	4694.39	1736.46	7652.32	2.13975	4.31672e-16
gene-ACU12_RS18595	ACU12_RS18595	NZ_CP011961.1	ACU12_RS18595	GO:0016021;GO:0016787	-	SH3 domain-containing protein [Xanthomonas oryzae]	131.56	48.697	214.422	2.13855	3.51202e-11
gene-ACU12_RS20455	ACU12_RS20455	NZ_CP011961.1	ACU12_RS20455	GO:0003333;GO:0015171;GO:0016021	K03294	amino acid permease [Xanthomonas oryzae]	97.8132	36.2307	159.396	2.13733	3.84691e-09
gene-ACU12_RS08440	ACU12_RS08440	NZ_CP011961.1	ACU12_RS08440	GO:0009103;GO:0016021	-	chain-length determining protein [Xanthomonas oryzae]	1107.48	410.249	1804.72	2.1372	2.63666e-24
gene-ACU12_RS16640	ACU12_RS16640	NZ_CP011961.1	ACU12_RS16640	-	K09892	TIGR02449 family protein [Xanthomonas oryzae]	222.954	82.715	363.192	2.13451	2.0731e-05
gene-ACU12_RS03525	ACU12_RS03525	NZ_CP011961.1	ACU12_RS03525	GO:0016021	K22736	VIT family protein [Xanthomonas oryzae]	150.734	56.1099	245.358	2.12856	5.22073e-12
gene-ACU12_RS17625	ACU12_RS17625	NZ_CP011961.1	ACU12_RS17625	GO:0003676;GO:0004386;GO:0005524	K11927	DEAD/DEAH box helicase [Xanthomonas oryzae]	5014.14	1884.05	8144.23	2.11194	1.04103e-30
gene-ACU12_RS14825	ACU12_RS14825	NZ_CP011961.1	nudE	GO:0016787	K08312	ADP compounds hydrolase NudE [Xanthomonas oryzae]	588.423	221.158	955.688	2.11147	6.42008e-22
gene-ACU12_RS04450	ACU12_RS04450	NZ_CP011961.1	ACU12_RS04450	GO:0016021	-	hypothetical protein [Xanthomonas oryzae]	173.04	65.1913	280.89	2.10725	1.05757e-12
gene-ACU12_RS14400	ACU12_RS14400	NZ_CP011961.1	ACU12_RS14400	-	-	hypothetical protein [Xanthomonas oryzae]	4919.16	1855.37	7982.94	2.10521	1.29661e-12
gene-ACU12_RS06365	ACU12_RS06365	NZ_CP011961.1	ACU12_RS06365	GO:0004674;GO:0005737;GO:0006468;GO:0009401	K02784	HPr family phosphocarrier protein [Xanthomonas oryzae]	94.2466	35.5474	152.946	2.1052	8.63179e-09
gene-ACU12_RS11590	ACU12_RS11590	NZ_CP011961.1	efp	GO:0003746;GO:0005737;GO:0006414	K02356	elongation factor P [Xanthomonas oryzae]	9929.55	3745.25	16113.9	2.10517	1.98527e-31
gene-ACU12_RS18550	ACU12_RS18550	NZ_CP011961.1	ACU12_RS18550	-	-	hypothetical protein [Xanthomonas oryzae]	125.664	47.5723	203.755	2.09864	0.000112071
gene-ACU12_RS15025	ACU12_RS15025	NZ_CP011961.1	mrcB	GO:0006508;GO:0008233;GO:0008360;GO:0008658;GO:0008955;GO:0009252;GO:0009274;GO:0016021;GO:0046677;GO:0071555	K05365	penicillin-binding protein 1B [Xanthomonas oryzae]	1398.61	529.707	2267.51	2.09784	1.17946e-26
gene-ACU12_RS13280	ACU12_RS13280	NZ_CP011961.1	purE	GO:0006189;GO:0016829;GO:0034023	K01588	5-(carboxyamino)imidazole ribonucleotide mutase [Xanthomonas oryzae]	910.044	345.245	1474.84	2.09487	1.26945e-11
gene-ACU12_RS09590	ACU12_RS09590	NZ_CP011961.1	ACU12_RS09590	-	K07146	sulfurtransferase [Xanthomonas oryzae]	1242.37	472.327	2012.41	2.09106	5.19064e-26
gene-ACU12_RS16920	ACU12_RS16920	NZ_CP011961.1	ACU12_RS16920	GO:0003677;GO:0003700;GO:0006355	-	LysR family transcriptional regulator [Xanthomonas oryzae]	177.268	67.4039	287.131	2.09081	6.51983e-13
gene-ACU12_RS18605	ACU12_RS18605	NZ_CP011961.1	ACU12_RS18605	-	-	ErfK/YbiS/YcfS/YnhG family protein [Xanthomonas oryzae]	254.593	97.0707	412.115	2.08594	3.3126e-11
gene-ACU12_RS01680	ACU12_RS01680	NZ_CP011961.1	ACU12_RS01680	GO:0004798;GO:0005524;GO:0006233;GO:0006235;GO:0046939	K00943	dTMP kinase [Xanthomonas oryzae]	3715.46	1416.79	6014.14	2.08573	1.42652e-29
gene-ACU12_RS18910	ACU12_RS18910	NZ_CP011961.1	ACU12_RS18910	-	-	thioredoxin family protein [Xanthomonas oryzae]	2191.23	835.565	3546.89	2.08573	2.60039e-23
gene-ACU12_RS14595	ACU12_RS14595	NZ_CP011961.1	ACU12_RS14595	GO:0004565;GO:0005975;GO:0015926;GO:0016021;GO:0031218	-	glycosyl hydrolase 53 family protein [Xanthomonas oryzae]	53.1053	20.2511	85.9594	2.08565	7.53283e-06
gene-ACU12_RS01795	ACU12_RS01795	NZ_CP011961.1	ACU12_RS01795	GO:0016021	-	hypothetical protein [Xanthomonas oryzae]	999.869	381.484	1618.25	2.08474	1.5416e-24
gene-ACU12_RS13285	ACU12_RS13285	NZ_CP011961.1	ACU12_RS13285	-	-	hypothetical protein [Xanthomonas oryzae]	1472.07	562.255	2381.88	2.0828	7.3137e-27
gene-ACU12_RS07590	ACU12_RS07590	NZ_CP011961.1	ACU12_RS07590	GO:0043565	-	DUF1153 domain-containing protein [Xanthomonas oryzae]	179.462	68.5821	290.341	2.08184	7.17751e-13
gene-ACU12_RS11950	ACU12_RS11950	NZ_CP011961.1	ACU12_RS11950	GO:0006508;GO:0008233	K03600	ClpXP protease specificity-enhancing factor [Xanthomonas oryzae]	273.092	104.468	441.715	2.08005	1.72224e-06
gene-ACU12_RS20215	ACU12_RS20215	NZ_CP011961.1	ACU12_RS20215	-	-	CsbD family protein [Xanthomonas oryzae]	2310.87	884.349	3737.39	2.07934	3.93907e-10
gene-ACU12_RS05330	ACU12_RS05330	NZ_CP011961.1	fabD	GO:0004314;GO:0008152	K00645	ACP S-malonyltransferase [Xanthomonas oryzae]	515.867	197.565	834.169	2.07801	1.53113e-20
gene-ACU12_RS05070	ACU12_RS05070	NZ_CP011961.1	ACU12_RS05070	GO:0004601;GO:0051920;GO:0055114;GO:0098869	-	carboxymuconolactone decarboxylase family protein [Xanthomonas oryzae]	424.129	162.822	685.436	2.07373	2.60011e-11
gene-ACU12_RS09560	ACU12_RS09560	NZ_CP011961.1	ACU12_RS09560	GO:0000287;GO:0008897;GO:0009239;GO:0009366	K02362	4'-phosphopantetheinyl transferase superfamily protein [Xanthomonas oryzae]	90.5535	34.7733	146.334	2.07321	2.46128e-08
gene-ACU12_RS13495	ACU12_RS13495	NZ_CP011961.1	truA	GO:0003723;GO:0009982;GO:0031119	K06173	tRNA pseudouridine(38-40) synthase TruA [Xanthomonas oryzae]	347.154	133.31	560.998	2.07321	1.24581e-17
gene-ACU12_RS18450	ACU12_RS18450	NZ_CP011961.1	ftsE	GO:0005524;GO:0016887;GO:0051301	K09812	MULTISPECIES: cell division ATP-binding protein FtsE [Xanthomonas]	255.376	98.1109	412.641	2.0724	4.61691e-05
gene-ACU12_RS08435	ACU12_RS08435	NZ_CP011961.1	ACU12_RS08435	GO:0016021	-	hypothetical protein [Xanthomonas oryzae]	33.9957	13.0625	54.9288	2.07213	0.000959008
gene-ACU12_RS20020	ACU12_RS20020	NZ_CP011961.1	ACU12_RS20020	GO:0003723;GO:0005737;GO:0016070;GO:0016788	K19048	type I toxin-antitoxin system SymE family toxin [Xanthomonas oryzae]	427.442	164.626	690.257	2.06794	0.000124516
gene-ACU12_RS07195	ACU12_RS07195	NZ_CP011961.1	ACU12_RS07195	GO:0000155;GO:0000160;GO:0005622;GO:0016021;GO:0023014	-	EAL domain-containing protein [Xanthomonas oryzae]	1194.17	460.041	1928.3	2.06749	2.15116e-25
gene-ACU12_RS17630	ACU12_RS17630	NZ_CP011961.1	queD	GO:0008616;GO:0016829;GO:0046872	K01737	MULTISPECIES: 6-carboxytetrahydropterin synthase QueD [Xanthomonas]	537.43	207.157	867.704	2.06648	1.16033e-20
gene-ACU12_RS16365	ACU12_RS16365	NZ_CP011961.1	ACU12_RS16365	GO:0003677;GO:0045892	-	BlaI/MecI/CopY family transcriptional regulator [Xanthomonas oryzae]	418.898	161.594	676.202	2.06508	4.42738e-15
gene-ACU12_RS18590	ACU12_RS18590	NZ_CP011961.1	ACU12_RS18590	GO:0008745;GO:0009253	K01447	N-acetylmuramoyl-L-alanine amidase [Xanthomonas oryzae]	303.19	117.116	489.263	2.06267	1.97301e-16
gene-ACU12_RS04285	ACU12_RS04285	NZ_CP011961.1	ACU12_RS04285	GO:0003824;GO:0008270	-	nucleoside deaminase [Xanthomonas oryzae]	34.4847	13.3629	55.6066	2.05703	0.000297547
gene-ACU12_RS07235	ACU12_RS07235	NZ_CP011961.1	ACU12_RS07235	GO:0000160;GO:0003677;GO:0005622;GO:0006355	K18144	response regulator transcription factor [Xanthomonas oryzae]	704.167	273.127	1135.21	2.05531	3.32537e-22
gene-ACU12_RS02435	ACU12_RS02435	NZ_CP011961.1	ACU12_RS02435	GO:0007155;GO:0009289;GO:0016021	K02650	pilin [Xanthomonas oryzae]	327.373	127.463	527.283	2.0485	9.30334e-17
gene-ACU12_RS15120	ACU12_RS15120	NZ_CP011961.1	ACU12_RS15120	GO:0001522;GO:0003723;GO:0009982	K06182	rRNA pseudouridine synthase [Xanthomonas oryzae]	319.346	124.6	514.092	2.04473	7.35502e-10
gene-ACU12_RS13465	ACU12_RS13465	NZ_CP011961.1	ACU12_RS13465	GO:0003989;GO:0005524;GO:0006633;GO:0008270;GO:0009317;GO:0016740;GO:2001295	K01963	acetyl-CoA carboxylase carboxyltransferase subunit beta [Xanthomonas oryzae]	2951.13	1160.04	4742.22	2.03139	8.91769e-28
gene-ACU12_RS17340	ACU12_RS17340	NZ_CP011961.1	lptF	GO:0043190;GO:0055085	K07091	LPS export ABC transporter permease LptF [Xanthomonas oryzae]	732.433	288.995	1175.87	2.02461	7.431e-22
gene-ACU12_RS11665	ACU12_RS11665	NZ_CP011961.1	ACU12_RS11665	GO:0016740	K00799	glutathione S-transferase [Xanthomonas oryzae]	725.271	286.402	1164.14	2.02315	9.92904e-22
gene-ACU12_RS18430	ACU12_RS18430	NZ_CP011961.1	rpoH	GO:0001123;GO:0003677;GO:0003700;GO:0005737;GO:0006355;GO:0008270;GO:0009408;GO:0016987;GO:0030435	K03089	RNA polymerase sigma factor RpoH [Xanthomonas oryzae]	42686.3	16889.6	68483	2.01961	7.28932e-30
gene-ACU12_RS03520	ACU12_RS03520	NZ_CP011961.1	ACU12_RS03520	GO:0000287;GO:0003924;GO:0005525;GO:0007049;GO:0051301	K03978	YihA family ribosome biogenesis GTP-binding protein [Xanthomonas oryzae]	734.463	291.024	1177.9	2.01701	1.66788e-08
gene-ACU12_RS10195	ACU12_RS10195	NZ_CP011961.1	ACU12_RS10195	-	-	hypothetical protein [Xanthomonas oryzae]	88.9755	35.3083	142.643	2.01433	8.57476e-08
gene-ACU12_RS03675	ACU12_RS03675	NZ_CP011961.1	ACU12_RS03675	GO:0016491;GO:0055114	K00793	riboflavin synthase [Xanthomonas oryzae]	805.856	320.049	1291.66	2.01287	6.4185e-09
gene-ACU12_RS18135	ACU12_RS18135	NZ_CP011961.1	ACU12_RS18135	GO:0004222;GO:0006508	K07386	M13 family metallopeptidase [Xanthomonas oryzae]	2144.53	852.3	3436.77	2.01162	5.08586e-26
gene-ACU12_RS07415	ACU12_RS07415	NZ_CP011961.1	ACU12_RS07415	-	K09889	ribosome-associated protein [Xanthomonas oryzae]	3386.11	1345.88	5426.34	2.01143	1.68931e-27
gene-ACU12_RS06560	ACU12_RS06560	NZ_CP011961.1	sufB	GO:0016226	K09014	Fe-S cluster assembly protein SufB [Xanthomonas oryzae]	4012.16	1595.06	6429.26	2.01104	5.51969e-28
gene-ACU12_RS16635	ACU12_RS16635	NZ_CP011961.1	ACU12_RS16635	-	K09895	YecA family protein [Xanthomonas oryzae]	237.558	94.5085	380.607	2.00979	2.85719e-07
gene-ACU12_RS08960	ACU12_RS08960	NZ_CP011961.1	ACU12_RS08960	-	K09780	YciI family protein [Xanthomonas oryzae]	101.323	40.3354	162.311	2.00864	0.000336449
gene-ACU12_RS19475	ACU12_RS19475	NZ_CP011961.1	ACU12_RS19475	GO:0005384;GO:0005886;GO:0016021;GO:0071421	K23242	manganese efflux pump MntP family protein [Xanthomonas oryzae]	976.281	388.825	1563.74	2.0078	4.7022e-23
gene-ACU12_RS05380	ACU12_RS05380	NZ_CP011961.1	ACU12_RS05380	-	-	hypothetical protein [Xanthomonas oryzae]	1044.88	416.549	1673.21	2.00606	1.10134e-22
gene-ACU12_RS04600	ACU12_RS04600	NZ_CP011961.1	tuf	GO:0003746;GO:0003924;GO:0005525;GO:0005737;GO:0006414	K02358	elongation factor Tu [Xanthomonas oryzae]	8682.51	3463.33	13901.7	2.00503	1.69994e-28
gene-ACU12_RS07400	ACU12_RS07400	NZ_CP011961.1	ACU12_RS07400	-	-	TIGR02099 family protein [Xanthomonas oryzae]	528.744	211.249	846.238	2.00212	2.66079e-16
gene-ACU12_RS17835	ACU12_RS17835	NZ_CP011961.1	ACU12_RS17835	GO:0016021	-	hypothetical protein [Xanthomonas oryzae]	208.131	83.1942	333.067	2.00126	5.74033e-13
gene-ACU12_RS09675	ACU12_RS09675	NZ_CP011961.1	ACU12_RS09675	-	-	type VI secretion system tip protein VgrG [Xanthomonas oryzae]	175.713	70.2429	281.183	2.00109	7.4278e-12
gene-ACU12_RS08000	ACU12_RS08000	NZ_CP011961.1	ACU12_RS08000	GO:0008745;GO:0009253	K01447	N-acetylmuramoyl-L-alanine amidase [Xanthomonas oryzae]	493.897	197.514	790.28	2.00041	5.89194e-19
gene-ACU12_RS16175	ACU12_RS16175	NZ_CP011961.1	ACU12_RS16175	GO:0001510;GO:0003723;GO:0006396;GO:0008173	K03214	RNA methyltransferase [Xanthomonas oryzae]	152.809	61.1127	244.505	2.00032	6.83292e-11
gene-ACU12_RS09405	ACU12_RS09405	NZ_CP011961.1	ACU12_RS09405	GO:0016740	K06980	folate-binding protein YgfZ [Xanthomonas oryzae]	519.926	208.129	831.723	1.99863	3.12086e-19
gene-ACU12_RS06900	ACU12_RS06900	NZ_CP011961.1	ACU12_RS06900	-	-	hypothetical protein [Xanthomonas oryzae]	95.8755	38.4493	153.302	1.99535	4.89194e-08
gene-ACU12_RS03385	ACU12_RS03385	NZ_CP011961.1	folK	GO:0003848;GO:0009396;GO:0016301;GO:0016310	K00950	2-amino-4-hydroxy-6-hydroxymethyldihydropteridine diphosphokinase [Xanthomonas oryzae]	683.621	274.204	1093.04	1.99502	5.09693e-21
gene-ACU12_RS00140	ACU12_RS00140	NZ_CP011961.1	ACU12_RS00140	-	-	MULTISPECIES: DUF1820 family protein [Xanthomonas]	263.052	105.763	420.341	1.99072	4.19834e-09
gene-ACU12_RS12225	ACU12_RS12225	NZ_CP011961.1	ACU12_RS12225	GO:0003677;GO:0006355	-	TetR/AcrR family transcriptional regulator [Xanthomonas oryzae]	1606.34	647.044	2565.64	1.98738	7.98608e-25
gene-ACU12_RS11940	ACU12_RS11940	NZ_CP011961.1	ACU12_RS11940	GO:0016021	-	DUF3301 domain-containing protein [Xanthomonas oryzae]	534.955	215.69	854.221	1.98565	4.05235e-19
gene-ACU12_RS19160	ACU12_RS19160	NZ_CP011961.1	fabG	-	K00059	3-oxoacyl-ACP reductase FabG [Xanthomonas oryzae]	491.397	198.284	784.51	1.98423	1.06984e-18
gene-ACU12_RS12410	ACU12_RS12410	NZ_CP011961.1	rsmD	GO:0031167;GO:0052913	K08316	16S rRNA (guanine(966)-N(2))-methyltransferase RsmD [Xanthomonas oryzae]	132.617	53.5751	211.658	1.9821	7.80565e-10
gene-ACU12_RS17905	ACU12_RS17905	NZ_CP011961.1	ACU12_RS17905	GO:0016021	-	DMT family transporter [Xanthomonas oryzae]	61.5554	24.8754	98.2355	1.98153	4.57573e-06
gene-ACU12_RS05795	ACU12_RS05795	NZ_CP011961.1	ACU12_RS05795	GO:0016021;GO:0016757	-	glycosyltransferase family 39 protein [Xanthomonas oryzae]	45.8863	18.5517	73.2209	1.98071	0.00389368
gene-ACU12_RS04980	ACU12_RS04980	NZ_CP011961.1	ACU12_RS04980	GO:0003824;GO:0008152	K22305	histidine phosphatase family protein [Xanthomonas oryzae]	964.419	390.915	1537.92	1.97606	2.13413e-22
gene-ACU12_RS12865	ACU12_RS12865	NZ_CP011961.1	hutC	GO:0003677;GO:0003700;GO:0006547;GO:0045892	K05836	histidine utilization repressor [Xanthomonas oryzae]	234.029	94.8647	373.193	1.97598	1.65549e-13
gene-ACU12_RS05750	ACU12_RS05750	NZ_CP011961.1	ACU12_RS05750	GO:0016740	K13472	sulfotransferase [Xanthomonas oryzae]	72.3405	29.3635	115.317	1.97351	9.20042e-07
gene-ACU12_RS16160	ACU12_RS16160	NZ_CP011961.1	ACU12_RS16160	GO:0003677;GO:0004803;GO:0006313;GO:0015074	K07497	IS3 family transposase [Xanthomonas oryzae]	102.149	41.5077	162.789	1.97156	2.37473e-08
gene-ACU12_RS15155	ACU12_RS15155	NZ_CP011961.1	queC	GO:0005524;GO:0008270;GO:0008616;GO:0016879	K06920	7-cyano-7-deazaguanine synthase QueC [Xanthomonas oryzae]	1489.28	605.591	2372.97	1.97028	2.70622e-23
gene-ACU12_RS18165	ACU12_RS18165	NZ_CP011961.1	ACU12_RS18165	GO:0000155;GO:0000160;GO:0005622;GO:0016021;GO:0023014	-	histidine kinase [Xanthomonas oryzae]	48.9815	19.9245	78.0384	1.96964	5.87413e-05
gene-ACU12_RS02510	ACU12_RS02510	NZ_CP011961.1	ACU12_RS02510	GO:0016021;GO:0016746	K02517	lauroyl acyltransferase [Xanthomonas oryzae]	630.23	256.46	1004	1.96896	4.52551e-20
gene-ACU12_RS14280	ACU12_RS14280	NZ_CP011961.1	ACU12_RS14280	-	-	hypothetical protein [Xanthomonas oryzae]	233.083	94.9389	371.227	1.96723	1.57078e-13
gene-ACU12_RS08910	ACU12_RS08910	NZ_CP011961.1	ccsA	GO:0015232;GO:0015886;GO:0016021;GO:0017004;GO:0020037	K02195	cytochrome c biogenesis protein CcsA [Xanthomonas oryzae]	109.395	44.5793	174.212	1.96639	1.30133e-08
gene-ACU12_RS08575	ACU12_RS08575	NZ_CP011961.1	ispF	GO:0008685;GO:0016114;GO:0016779;GO:0019288;GO:0046872	K01770	2-C-methyl-D-erythritol 2,4-cyclodiphosphate synthase [Xanthomonas oryzae]	273.502	111.624	435.38	1.96363	2.08849e-08
gene-ACU12_RS06325	ACU12_RS06325	NZ_CP011961.1	ACU12_RS06325	GO:0003677;GO:0006355	K07782	LuxR family transcriptional regulator [Xanthomonas oryzae]	922.66	376.836	1468.48	1.96232	6.39541e-22
gene-ACU12_RS14315	ACU12_RS14315	NZ_CP011961.1	ACU12_RS14315	GO:0016787	K06193	alkylphosphonate utilization protein [Xanthomonas oryzae]	667.291	272.872	1061.71	1.96009	1.49359e-17
gene-ACU12_RS17910	ACU12_RS17910	NZ_CP011961.1	ACU12_RS17910	-	K09767	YajQ family cyclic di-GMP-binding protein [Xanthomonas oryzae]	4315.93	1765.73	6866.13	1.95923	1.28523e-26
gene-ACU12_RS07175	ACU12_RS07175	NZ_CP011961.1	ACU12_RS07175	GO:0003723;GO:0016021	K14761	RNA-binding S4 domain-containing protein [Xanthomonas oryzae]	110.072	45.0645	175.08	1.95795	1.33964e-08
gene-ACU12_RS16280	ACU12_RS16280	NZ_CP011961.1	ACU12_RS16280	GO:0008168;GO:0016021;GO:0032259	-	isoprenylcysteine carboxylmethyltransferase family protein [Xanthomonas oryzae]	329.495	134.979	524.01	1.95686	9.944e-16
gene-ACU12_RS00280	ACU12_RS00280	NZ_CP011961.1	ACU12_RS00280	-	-	MULTISPECIES: YdcH family protein [Xanthomonas]	3190.78	1308.52	5073.04	1.95491	3.57577e-14
gene-ACU12_RS00925	ACU12_RS00925	NZ_CP011961.1	ACU12_RS00925	GO:0016021	-	hypothetical protein [Xanthomonas oryzae]	1893.26	776.94	3009.57	1.95369	2.89157e-09
gene-ACU12_RS19690	ACU12_RS19690	NZ_CP011961.1	ACU12_RS19690	GO:0004067;GO:0016021;GO:0016740	-	rhodanese-like domain-containing protein [Xanthomonas oryzae]	1786.28	733.277	2839.29	1.9531	3.56289e-21
gene-ACU12_RS09500	ACU12_RS09500	NZ_CP011961.1	ACU12_RS09500	-	-	hypothetical protein [Xanthomonas oryzae]	1037.47	426.754	1648.19	1.94941	2.6455e-12
gene-ACU12_RS16285	ACU12_RS16285	NZ_CP011961.1	ACU12_RS16285	-	K23518	O-acetyl-ADP-ribose deacetylase [Xanthomonas oryzae]	9527.84	3921.52	15134.2	1.94832	2.25574e-27
gene-ACU12_RS04380	ACU12_RS04380	NZ_CP011961.1	pip	GO:0004177;GO:0005737;GO:0006508	K01259	prolyl aminopeptidase [Xanthomonas oryzae]	2518.87	1039.54	3998.19	1.9434	3.68795e-25
gene-ACU12_RS13775	ACU12_RS13775	NZ_CP011961.1	ACU12_RS13775	GO:0004602;GO:0006979;GO:0055114;GO:0098869	K00432	glutathione peroxidase [Xanthomonas oryzae]	730.059	301.83	1158.29	1.94018	6.85504e-12
gene-ACU12_RS09240	ACU12_RS09240	NZ_CP011961.1	ACU12_RS09240	-	-	hypothetical protein [Xanthomonas oryzae]	619.506	256.701	982.311	1.93609	2.66441e-09
gene-ACU12_RS19125	ACU12_RS19125	NZ_CP011961.1	ACU12_RS19125	-	K09902	YcgL domain-containing protein [Xanthomonas oryzae]	81.1289	33.6487	128.609	1.93437	0.000333383
gene-ACU12_RS09510	ACU12_RS09510	NZ_CP011961.1	pgsA	GO:0008444;GO:0008654;GO:0016021	K00995	CDP-diacylglycerol--glycerol-3-phosphate 3-phosphatidyltransferase [Xanthomonas oryzae]	236.97	98.3012	375.639	1.93406	4.53071e-13
gene-ACU12_RS06660	ACU12_RS06660	NZ_CP011961.1	ruvX	GO:0000967;GO:0003676;GO:0004518;GO:0005737;GO:0090305	K07447	Holliday junction resolvase RuvX [Xanthomonas oryzae]	431.185	178.931	683.439	1.93341	1.3281e-09
gene-ACU12_RS15125	ACU12_RS15125	NZ_CP011961.1	ACU12_RS15125	-	-	hypothetical protein [Xanthomonas oryzae]	219.587	91.2588	347.916	1.9307	1.03907e-12
gene-ACU12_RS09035	ACU12_RS09035	NZ_CP011961.1	ACU12_RS09035	GO:0004127;GO:0005524;GO:0005737;GO:0006220;GO:0046939	K00945	(d)CMP kinase [Xanthomonas oryzae]	1128.1	469.374	1786.82	1.92858	4.68434e-12
gene-ACU12_RS06735	ACU12_RS06735	NZ_CP011961.1	ssb	GO:0003697;GO:0006260;GO:0006281;GO:0006310	K03111	single-stranded DNA-binding protein [Xanthomonas oryzae]	9017.42	3753.31	14281.5	1.92792	8.19192e-27
gene-ACU12_RS09235	ACU12_RS09235	NZ_CP011961.1	ACU12_RS09235	GO:0016491;GO:0055114	-	FAD-dependent oxidoreductase [Xanthomonas oryzae]	1262.85	525.836	1999.87	1.92722	1.2023e-22
gene-ACU12_RS01850	ACU12_RS01850	NZ_CP011961.1	fabR	GO:0003677;GO:0006355	K22105	HTH-type transcriptional repressor FabR [Xanthomonas oryzae]	1658.71	693.165	2624.26	1.92064	1.14349e-20
gene-ACU12_RS12485	ACU12_RS12485	NZ_CP011961.1	ACU12_RS12485	GO:0004252;GO:0006508	K08677	S8/S53 family peptidase [Xanthomonas oryzae]	321.364	134.305	508.424	1.92052	1.87356e-14
gene-ACU12_RS00440	ACU12_RS00440	NZ_CP011961.1	ACU12_RS00440	-	-	GTP-binding protein [Xanthomonas oryzae]	116.992	48.9276	185.057	1.91925	8.37569e-09
gene-ACU12_RS13710	ACU12_RS13710	NZ_CP011961.1	ACU12_RS13710	-	-	hypothetical protein [Xanthomonas oryzae]	42.5552	17.799	67.3114	1.91906	0.000203737
gene-ACU12_RS05835	ACU12_RS05835	NZ_CP011961.1	ACU12_RS05835	GO:0000155;GO:0000160;GO:0005622;GO:0016021;GO:0023014;GO:0046983	-	sensor histidine kinase [Xanthomonas oryzae]	285.582	119.509	451.654	1.9181	3.5138e-14
gene-ACU12_RS20560	ACU12_RS20560	NZ_CP011961.1	ACU12_RS20560	GO:0008152;GO:0016798;GO:0046872	-	nucleoside hydrolase [Xanthomonas oryzae]	1205.78	505.774	1905.8	1.91383	2.98045e-22
gene-ACU12_RS11605	ACU12_RS11605	NZ_CP011961.1	ACU12_RS11605	-	K02044	phosphate/phosphite/phosphonate ABC transporter substrate-binding protein [Xanthomonas oryzae]	158.068	66.3524	249.783	1.91245	2.34669e-10
gene-ACU12_RS00635	ACU12_RS00635	NZ_CP011961.1	ACU12_RS00635	GO:0003700;GO:0006355;GO:0043565	-	helix-turn-helix domain-containing protein [Xanthomonas oryzae]	187.918	78.9294	296.907	1.91138	2.65895e-10
gene-ACU12_RS19770	ACU12_RS19770	NZ_CP011961.1	ACU12_RS19770	GO:0004784;GO:0019430;GO:0046872;GO:0055114	K04565	superoxide dismutase family protein [Xanthomonas oryzae]	131.15	55.1512	207.148	1.9092	6.23857e-09
gene-ACU12_RS07030	ACU12_RS07030	NZ_CP011961.1	ACU12_RS07030	GO:0005840;GO:0008080	-	N-acetyltransferase [Xanthomonas oryzae]	2589.72	1092.16	4087.29	1.90397	2.46005e-09
gene-ACU12_RS18555	ACU12_RS18555	NZ_CP011961.1	ACU12_RS18555	-	-	hypothetical protein [Xanthomonas oryzae]	250.271	105.643	394.9	1.90229	1.87916e-11
gene-ACU12_RS11315	ACU12_RS11315	NZ_CP011961.1	ispG	GO:0005506;GO:0016114;GO:0019288;GO:0046429;GO:0051539;GO:0055114	K03526	flavodoxin-dependent (E)-4-hydroxy-3-methylbut-2-enyl-diphosphate synthase [Xanthomonas oryzae]	2676.59	1131.77	4221.41	1.89914	9.5618e-13
gene-ACU12_RS12380	ACU12_RS12380	NZ_CP011961.1	upp	GO:0000287;GO:0004845;GO:0005525;GO:0006223;GO:0044206	K00761	uracil phosphoribosyltransferase [Xanthomonas oryzae]	783.374	331.481	1235.27	1.89782	8.65162e-19
gene-ACU12_RS14010	ACU12_RS14010	NZ_CP011961.1	frr	GO:0005737;GO:0006415	K02838	ribosome recycling factor [Xanthomonas oryzae]	16260	6916.64	25603.3	1.88819	3.32967e-26
gene-ACU12_RS02375	ACU12_RS02375	NZ_CP011961.1	ACU12_RS02375	GO:0016021	-	hypothetical protein [Xanthomonas oryzae]	162.435	69.1137	255.756	1.88773	9.54075e-05
gene-ACU12_RS06170	ACU12_RS06170	NZ_CP011961.1	ACU12_RS06170	GO:0016021	-	hypothetical protein [Xanthomonas oryzae]	42.0824	17.9307	66.2341	1.88515	0.000309307
gene-ACU12_RS00480	ACU12_RS00480	NZ_CP011961.1	ACU12_RS00480	GO:0003677;GO:0006355	-	TetR/AcrR family transcriptional regulator [Xanthomonas oryzae]	228.396	97.3593	359.433	1.88433	1.45569e-08
gene-ACU12_RS13700	ACU12_RS13700	NZ_CP011961.1	ACU12_RS13700	GO:0003995;GO:0050660;GO:0055114	K00252	acyl-CoA dehydrogenase family protein [Xanthomonas oryzae]	585.915	249.977	921.853	1.88274	1.6647e-10
gene-ACU12_RS01445	ACU12_RS01445	NZ_CP011961.1	ACU12_RS01445	-	-	hypothetical protein [Xanthomonas oryzae]	398.939	170.223	627.656	1.88255	7.26823e-16
gene-ACU12_RS01835	ACU12_RS01835	NZ_CP011961.1	ACU12_RS01835	-	-	hypothetical protein [Xanthomonas oryzae]	5711.3	2440.07	8982.52	1.8802	4.09613e-14
gene-ACU12_RS06195	ACU12_RS06195	NZ_CP011961.1	ACU12_RS06195	GO:0000287;GO:0004765;GO:0005524;GO:0005737;GO:0009073;GO:0009423;GO:0016310	K00891	shikimate kinase [Xanthomonas oryzae]	1612.9	689.2	2536.6	1.8799	1.03838e-22
gene-ACU12_RS13425	ACU12_RS13425	NZ_CP011961.1	ACU12_RS13425	-	K07124	SDR family NAD(P)-dependent oxidoreductase [Xanthomonas oryzae]	262.985	112.548	413.422	1.87707	5.4293e-13
gene-ACU12_RS07980	ACU12_RS07980	NZ_CP011961.1	ACU12_RS07980	GO:0000413;GO:0003755;GO:0006457	K01802	FKBP-type peptidyl-prolyl cis-trans isomerase [Xanthomonas oryzae]	7814.45	3345.03	12283.9	1.87667	1.78587e-25
gene-ACU12_RS15385	ACU12_RS15385	NZ_CP011961.1	cobT	GO:0008939;GO:0009163;GO:0009236;GO:0015420;GO:0015889;GO:0035461	K00768	nicotinate-nucleotide--dimethylbenzimidazole phosphoribosyltransferase [Xanthomonas oryzae]	81.684	34.9725	128.395	1.8763	8.97636e-05
gene-ACU12_RS17035	ACU12_RS17035	NZ_CP011961.1	ACU12_RS17035	GO:0000160;GO:0003677;GO:0005622;GO:0006355	-	response regulator transcription factor [Xanthomonas oryzae]	1277.9	547.577	2008.23	1.87479	3.4581e-06
gene-ACU12_RS18800	ACU12_RS18800	NZ_CP011961.1	ACU12_RS18800	GO:0005524;GO:0005975;GO:0006040;GO:0009254;GO:0016301;GO:0016310;GO:0016773;GO:0097175	K09001	anhydro-N-acetylmuramic acid kinase [Xanthomonas oryzae]	80.5388	34.5235	126.554	1.8741	8.19883e-06
gene-ACU12_RS04105	ACU12_RS04105	NZ_CP011961.1	ACU12_RS04105	-	-	hypothetical protein [Xanthomonas oryzae]	573.971	246.301	901.64	1.87213	5.27846e-08
gene-ACU12_RS15520	ACU12_RS15520	NZ_CP011961.1	ccsA	GO:0016021;GO:0017004;GO:0020037	-	cytochrome c biogenesis protein CcsA [Xanthomonas oryzae]	319.595	137.303	501.886	1.87	6.15407e-07
gene-ACU12_RS00770	ACU12_RS00770	NZ_CP011961.1	ACU12_RS00770	GO:0003676;GO:0015074	K07482	IS30-like element IS1112a family transposase [Xanthomonas oryzae]	106.478	45.8884	167.067	1.86423	7.72093e-08
gene-ACU12_RS06500	ACU12_RS06500	NZ_CP011961.1	ACU12_RS06500	GO:0003676;GO:0015074	K07482	IS30-like element IS1112a family transposase [Xanthomonas oryzae]	276.113	119.001	433.224	1.86414	5.2853e-11
gene-ACU12_RS13890	ACU12_RS13890	NZ_CP011961.1	ACU12_RS13890	GO:0003700;GO:0006355;GO:0043565	-	helix-turn-helix transcriptional regulator [Xanthomonas oryzae]	158.263	68.4637	248.063	1.85729	5.92322e-10
gene-ACU12_RS02495	ACU12_RS02495	NZ_CP011961.1	ACU12_RS02495	GO:0016021	K09167	PH domain-containing protein [Xanthomonas oryzae]	57.4177	24.8514	89.984	1.85634	2.85637e-05
gene-ACU12_RS10275	ACU12_RS10275	NZ_CP011961.1	crcB	GO:0005887;GO:0015103;GO:0015698;GO:0034220	K06199	fluoride efflux transporter CrcB [Xanthomonas oryzae]	97.3661	42.1497	152.582	1.856	0.000147423
gene-ACU12_RS01800	ACU12_RS01800	NZ_CP011961.1	ACU12_RS01800	-	-	hypothetical protein [Xanthomonas oryzae]	10823.5	4688.29	16958.6	1.85489	2.56368e-25
gene-ACU12_RS20780	ACU12_RS20780	NZ_CP011961.1	ACU12_RS20780	GO:0006629;GO:0008889	K01126	glycerophosphodiester phosphodiesterase [Xanthomonas oryzae]	1319.27	571.457	2067.09	1.85489	2.81734e-21
gene-ACU12_RS16770	ACU12_RS16770	NZ_CP011961.1	ACU12_RS16770	-	-	NAD(P)-dependent oxidoreductase [Xanthomonas oryzae]	539.756	234.015	845.497	1.8532	6.21585e-13
gene-ACU12_RS03700	ACU12_RS03700	NZ_CP011961.1	ACU12_RS03700	GO:0006508;GO:0008239	-	X-Pro dipeptidyl-peptidase [Xanthomonas oryzae]	50.8349	22.0428	79.6271	1.85295	0.00010466
gene-ACU12_RS01185	ACU12_RS01185	NZ_CP011961.1	ACU12_RS01185	GO:0016021;GO:0055085	K05802	mechanosensitive ion channel family protein [Xanthomonas oryzae]	1185.37	514.308	1856.43	1.85183	6.29181e-21
gene-ACU12_RS08400	ACU12_RS08400	NZ_CP011961.1	ACU12_RS08400	GO:0016853	-	WxcM-like domain-containing protein [Xanthomonas oryzae]	106.788	46.34	167.235	1.85155	1.17371e-07
gene-ACU12_RS02180	ACU12_RS02180	NZ_CP011961.1	ACU12_RS02180	GO:0016818;GO:0046872	K08311	RNA pyrophosphohydrolase [Xanthomonas oryzae]	700.973	304.329	1097.62	1.85067	3.71471e-08
gene-ACU12_RS12595	ACU12_RS12595	NZ_CP011961.1	ACU12_RS12595	GO:0005506	-	oxidative damage protection protein [Xanthomonas oryzae]	424.534	184.603	664.464	1.84777	4.11373e-15
gene-ACU12_RS00765	ACU12_RS00765	NZ_CP011961.1	ACU12_RS00765	GO:0003677;GO:0004803;GO:0006313	K07481	IS5 family transposase [Xanthomonas oryzae]	45.9426	20.0238	71.8613	1.8435	0.000184545
gene-ACU12_RS24400	ACU12_RS24400	NZ_CP011961.1	ACU12_RS24400	-	-	hypothetical protein [Xanthomonas oryzae]	259.058	112.91	405.206	1.84348	0.000283297
gene-ACU12_RS03855	ACU12_RS03855	NZ_CP011961.1	ACU12_RS03855	-	-	DUF721 domain-containing protein [Xanthomonas oryzae]	678.916	296.153	1061.68	1.84194	3.95909e-18
gene-ACU12_RS18065	ACU12_RS18065	NZ_CP011961.1	ACU12_RS18065	GO:0003824;GO:0050660	-	hypothetical protein [Xanthomonas oryzae]	1716.89	749.521	2684.27	1.84049	6.34518e-22
gene-ACU12_RS18905	ACU12_RS18905	NZ_CP011961.1	ACU12_RS18905	GO:0003677;GO:0003700;GO:0006355	-	MarR family transcriptional regulator [Xanthomonas oryzae]	976.336	426.553	1526.12	1.83907	3.96953e-18
gene-ACU12_RS04965	ACU12_RS04965	NZ_CP011961.1	ACU12_RS04965	GO:0016042;GO:0034480	K01114	phospholipase C, phosphocholine-specific [Xanthomonas oryzae]	92.1799	40.3425	144.017	1.83587	6.47342e-07
gene-ACU12_RS20815	ACU12_RS20815	NZ_CP011961.1	rpmH	GO:0003735;GO:0005840;GO:0006412	K02914	MULTISPECIES: 50S ribosomal protein L34 [Xanthomonas]	256.434	112.232	400.636	1.8358	4.0226e-12
gene-ACU12_RS11755	ACU12_RS11755	NZ_CP011961.1	ACU12_RS11755	-	-	virulence factor [Xanthomonas oryzae]	1095.28	479.502	1711.07	1.83529	2.83538e-20
gene-ACU12_RS02920	ACU12_RS02920	NZ_CP011961.1	ACU12_RS02920	GO:0008168;GO:0016645;GO:0032259;GO:0055114	K06983	hypothetical protein [Xanthomonas oryzae]	112.105	49.1519	175.059	1.83252	6.73431e-08
gene-ACU12_RS08875	ACU12_RS08875	NZ_CP011961.1	ACU12_RS08875	GO:0004414;GO:0005737;GO:0009086	K00641	homoserine O-acetyltransferase [Xanthomonas oryzae]	622.608	272.99	972.226	1.83244	1.01937e-17
gene-ACU12_RS08615	ACU12_RS08615	NZ_CP011961.1	yhbY	GO:0003723;GO:0005840	K07574	ribosome assembly RNA-binding protein YhbY [Xanthomonas oryzae]	1266.34	555.694	1976.98	1.83093	7.24609e-21
gene-ACU12_RS07100	ACU12_RS07100	NZ_CP011961.1	ACU12_RS07100	GO:0003676;GO:0015074	K07482	IS30-like element IS1112a family transposase [Xanthomonas oryzae]	124.497	54.6352	194.36	1.83083	1.85145e-08
gene-ACU12_RS07895	ACU12_RS07895	NZ_CP011961.1	rlmB	GO:0000451;GO:0003723;GO:0005737;GO:0070039	K03218	23S rRNA (guanosine(2251)-2'-O)-methyltransferase RlmB [Xanthomonas oryzae]	1183.01	519.539	1846.47	1.82947	1.58239e-09
gene-ACU12_RS03085	ACU12_RS03085	NZ_CP011961.1	ACU12_RS03085	-	K03098	lipocalin family protein [Xanthomonas oryzae]	1713.59	753.588	2673.6	1.82694	1.19972e-21
gene-ACU12_RS03940	ACU12_RS03940	NZ_CP011961.1	ACU12_RS03940	GO:0008146	K01014	sulfotransferase domain-containing protein [Xanthomonas oryzae]	4546.6	2003.61	7089.59	1.8231	1.49178e-23
gene-ACU12_RS11945	ACU12_RS11945	NZ_CP011961.1	ACU12_RS11945	-	-	hypothetical protein [Xanthomonas oryzae]	402.629	177.483	627.775	1.82257	0.000387351
gene-ACU12_RS16690	ACU12_RS16690	NZ_CP011961.1	hemL	GO:0005737;GO:0006782;GO:0008483;GO:0030170;GO:0042286	K01845	glutamate-1-semialdehyde 2,1-aminomutase [Xanthomonas oryzae]	494.59	218.273	770.907	1.82042	3.8066e-16
gene-ACU12_RS14290	ACU12_RS14290	NZ_CP011961.1	ACU12_RS14290	-	-	PA2169 family four-helix-bundle protein [Xanthomonas oryzae]	11717.3	5172.13	18262.4	1.82005	2.0151e-24
gene-ACU12_RS20380	ACU12_RS20380	NZ_CP011961.1	ACU12_RS20380	GO:0016021;GO:0019835	K11068	hemolysin III family protein [Xanthomonas oryzae]	83.3792	36.8274	129.931	1.8189	3.98793e-06
gene-ACU12_RS23865	ACU12_RS23865	NZ_CP011961.1	ACU12_RS23865	-	-	hypothetical protein [Xanthomonas oryzae]	39.3657	17.3883	61.3432	1.81879	0.000655148
gene-ACU12_RS05195	ACU12_RS05195	NZ_CP011961.1	ACU12_RS05195	GO:0004722;GO:0006470	K20074	serine/threonine-protein phosphatase [Xanthomonas oryzae]	475.895	210.514	741.276	1.8161	2.25506e-07
gene-ACU12_RS16780	ACU12_RS16780	NZ_CP011961.1	ACU12_RS16780	GO:0016021	-	VTT domain-containing protein [Xanthomonas oryzae]	144.675	64.3467	225.004	1.80601	6.05915e-09
gene-ACU12_RS12805	ACU12_RS12805	NZ_CP011961.1	ACU12_RS12805	GO:0006810;GO:0016021	-	energy transducer TonB [Xanthomonas oryzae]	754.338	335.813	1172.86	1.80431	4.91994e-18
gene-ACU12_RS08665	ACU12_RS08665	NZ_CP011961.1	recA	GO:0003684;GO:0003697;GO:0005524;GO:0005737;GO:0006281;GO:0006310;GO:0008094;GO:0009432	K03553	recombinase RecA [Xanthomonas oryzae]	11149.6	4968.33	17330.9	1.80252	6.10708e-24
gene-ACU12_RS02130	ACU12_RS02130	NZ_CP011961.1	trpC	GO:0000162;GO:0004425	K01609	indole-3-glycerol phosphate synthase TrpC [Xanthomonas oryzae]	267.004	119.263	414.745	1.79807	0.000542861
gene-ACU12_RS02595	ACU12_RS02595	NZ_CP011961.1	ACU12_RS02595	GO:0043565	K07729	helix-turn-helix transcriptional regulator [Xanthomonas oryzae]	71.5484	31.9968	111.1	1.79586	0.00119007
gene-ACU12_RS16150	ACU12_RS16150	NZ_CP011961.1	mscL	GO:0005216;GO:0005886;GO:0016021;GO:0034220	K03282	large-conductance mechanosensitive channel protein MscL [Xanthomonas oryzae]	4455.01	1992.36	6917.67	1.79581	7.09229e-23
gene-ACU12_RS08160	ACU12_RS08160	NZ_CP011961.1	ACU12_RS08160	-	-	DUF3011 domain-containing protein [Xanthomonas oryzae]	694.744	310.994	1078.49	1.79406	1.42608e-17
gene-ACU12_RS19395	ACU12_RS19395	NZ_CP011961.1	ACU12_RS19395	-	K01113	alkaline phosphatase D family protein [Xanthomonas oryzae]	74.006	33.1547	114.857	1.79256	1.79436e-05
gene-ACU12_RS02980	ACU12_RS02980	NZ_CP011961.1	ACU12_RS02980	-	-	hypothetical protein [Xanthomonas oryzae]	278.733	124.892	432.575	1.79227	1.81712e-12
gene-ACU12_RS05060	ACU12_RS05060	NZ_CP011961.1	ACU12_RS05060	GO:0004222;GO:0006508;GO:0008270;GO:0016020;GO:0042597;GO:0061077	K01423	M48 family metallopeptidase [Xanthomonas oryzae]	1508.51	676.975	2340.05	1.78936	1.17284e-20
gene-ACU12_RS23955	ACU12_RS23955	NZ_CP011961.1	ACU12_RS23955	-	-	hypothetical protein [Xanthomonas oryzae]	243.264	109.3	377.227	1.78714	1.36933e-11
gene-ACU12_RS05680	ACU12_RS05680	NZ_CP011961.1	ACU12_RS05680	-	-	transporter [Xanthomonas oryzae]	25.4998	11.473	39.5266	1.78458	0.00582027
gene-ACU12_RS16945	ACU12_RS16945	NZ_CP011961.1	waaA	GO:0016021;GO:0016740	K02527	lipid IV(A) 3-deoxy-D-manno-octulosonic acid transferase [Xanthomonas oryzae]	423.629	190.855	656.403	1.7821	8.2943e-15
gene-ACU12_RS03105	ACU12_RS03105	NZ_CP011961.1	ACU12_RS03105	GO:0004069;GO:0009058;GO:0030170;GO:0080130	-	pyridoxal phosphate-dependent aminotransferase [Xanthomonas oryzae]	732.082	330.267	1133.9	1.77958	1.02366e-05
gene-ACU12_RS14200	ACU12_RS14200	NZ_CP011961.1	ACU12_RS14200	-	-	hypothetical protein [Xanthomonas oryzae]	83.0044	37.4531	128.556	1.77924	3.65664e-06
gene-ACU12_RS10885	ACU12_RS10885	NZ_CP011961.1	ACU12_RS10885	GO:0006479;GO:0008983	K00575	chemotaxis protein CheR [Xanthomonas oryzae]	18931.4	8544.49	29318.3	1.77874	6.17108e-11
gene-ACU12_RS19215	ACU12_RS19215	NZ_CP011961.1	ACU12_RS19215	GO:0016021	-	ketosynthase [Xanthomonas oryzae]	47.0278	21.2308	72.8249	1.77828	0.00717239
gene-ACU12_RS05880	ACU12_RS05880	NZ_CP011961.1	purT	GO:0000287;GO:0004644;GO:0005524;GO:0006189;GO:0043815	K08289	formate-dependent phosphoribosylglycinamide formyltransferase [Xanthomonas oryzae]	609.549	275.503	943.594	1.7761	1.05607e-16
gene-ACU12_RS06605	ACU12_RS06605	NZ_CP011961.1	ACU12_RS06605	GO:0003677	-	HU family DNA-binding protein [Xanthomonas oryzae]	97360.6	44022.6	150699	1.77535	7.34752e-24
gene-ACU12_RS03760	ACU12_RS03760	NZ_CP011961.1	rsmI	GO:0000453;GO:0005737;GO:0070677	K07056	16S rRNA (cytidine(1402)-2'-O)-methyltransferase [Xanthomonas oryzae]	414.327	187.484	641.17	1.77394	1.71157e-14
gene-ACU12_RS09085	ACU12_RS09085	NZ_CP011961.1	ACU12_RS09085	-	K09948	DUF1244 domain-containing protein [Xanthomonas oryzae]	3135.31	1422.55	4848.07	1.76893	9.12977e-22
gene-ACU12_RS02235	ACU12_RS02235	NZ_CP011961.1	ACU12_RS02235	GO:0009236;GO:0016021;GO:0048472	K03807	cobalamin biosynthesis protein [Xanthomonas oryzae]	172.391	78.3336	266.448	1.76615	5.6469e-09
gene-ACU12_RS16665	ACU12_RS16665	NZ_CP011961.1	ACU12_RS16665	-	K09005	DUF192 domain-containing protein [Xanthomonas oryzae]	420.899	191.568	650.231	1.76309	9.35183e-09
gene-ACU12_RS09265	ACU12_RS09265	NZ_CP011961.1	ACU12_RS09265	-	-	hypothetical protein [Xanthomonas oryzae]	115.461	52.6139	178.309	1.76086	1.36195e-07
gene-ACU12_RS23710	ACU12_RS23710	NZ_CP011961.1	ACU12_RS23710	-	-	hypothetical protein [Xanthomonas oryzae]	33.3596	15.2258	51.4933	1.75787	0.00250921
gene-ACU12_RS07210	ACU12_RS07210	NZ_CP011961.1	ACU12_RS07210	-	-	DUF72 domain-containing protein [Xanthomonas oryzae]	138.426	63.1871	213.665	1.75764	1.99723e-08
gene-ACU12_RS15825	ACU12_RS15825	NZ_CP011961.1	ACU12_RS15825	-	-	hypothetical protein [Xanthomonas oryzae]	44.9233	20.5186	69.328	1.7565	0.00259769
gene-ACU12_RS18805	ACU12_RS18805	NZ_CP011961.1	ACU12_RS18805	-	-	hypothetical protein [Xanthomonas oryzae]	591.439	270.541	912.336	1.75372	3.00124e-16
gene-ACU12_RS14735	ACU12_RS14735	NZ_CP011961.1	mtgA	GO:0005886;GO:0008360;GO:0009252;GO:0009274;GO:0016021;GO:0016763;GO:0071555	K03814	monofunctional biosynthetic peptidoglycan transglycosylase [Xanthomonas oryzae]	179.309	82.0528	276.566	1.753	1.10098e-09
gene-ACU12_RS12860	ACU12_RS12860	NZ_CP011961.1	ACU12_RS12860	GO:0003677;GO:0004519;GO:0009307;GO:0090305	-	restriction endonuclease [Xanthomonas oryzae]	830.091	380.64	1279.54	1.74913	2.41674e-17
gene-ACU12_RS03190	ACU12_RS03190	NZ_CP011961.1	ACU12_RS03190	-	-	hypothetical protein [Xanthomonas oryzae]	1456.38	668.373	2244.38	1.74759	1.12345e-19
gene-ACU12_RS16950	ACU12_RS16950	NZ_CP011961.1	ACU12_RS16950	GO:0005887;GO:0008913;GO:0009103;GO:0009245;GO:0036104	K02517	LpxL/LpxP family Kdo(2)-lipid IV(A) lauroyl/palmitoleoyl acyltransferase [Xanthomonas oryzae]	255.332	117.186	393.477	1.74747	1.18461e-06
gene-ACU12_RS17140	ACU12_RS17140	NZ_CP011961.1	ACU12_RS17140	-	-	DUF924 family protein [Xanthomonas oryzae]	249.682	114.693	384.671	1.74585	1.9542e-11
gene-ACU12_RS07500	ACU12_RS07500	NZ_CP011961.1	ACU12_RS07500	GO:0000413;GO:0003755;GO:0006457	K03775	peptidylprolyl isomerase [Xanthomonas oryzae]	1525.29	702.866	2347.72	1.73994	1.78252e-19
gene-ACU12_RS19265	ACU12_RS19265	NZ_CP011961.1	hemF	GO:0004109;GO:0005737;GO:0006782;GO:0042803;GO:0046872;GO:0055114	K00228	oxygen-dependent coproporphyrinogen oxidase [Xanthomonas oryzae]	2770.78	1281.3	4260.26	1.73334	7.78834e-21
gene-ACU12_RS04400	ACU12_RS04400	NZ_CP011961.1	ACU12_RS04400	GO:0016491;GO:0055114	-	nitroreductase [Xanthomonas oryzae]	1010.35	468.775	1551.92	1.72709	4.91095e-18
gene-ACU12_RS10060	ACU12_RS10060	NZ_CP011961.1	ACU12_RS10060	GO:0008324;GO:0016021;GO:0098655	K15726	efflux RND transporter permease subunit [Xanthomonas oryzae]	43.443	20.1747	66.7113	1.72538	0.000708412
gene-ACU12_RS20210	ACU12_RS20210	NZ_CP011961.1	ACU12_RS20210	-	-	hypothetical protein [Xanthomonas oryzae]	69.5333	32.3311	106.736	1.72305	2.50061e-05
gene-ACU12_RS14475	ACU12_RS14475	NZ_CP011961.1	ACU12_RS14475	GO:0016491;GO:0055114	K18208	FAD-dependent oxidoreductase [Xanthomonas oryzae]	64.859	30.1794	99.5387	1.7217	0.0050954
gene-ACU12_RS07370	ACU12_RS07370	NZ_CP011961.1	rlmH	GO:0005737;GO:0031167;GO:0070038	K00783	23S rRNA (pseudouridine(1915)-N(3))-methyltransferase RlmH [Xanthomonas oryzae]	155.32	72.305	238.335	1.72082	1.04459e-08
gene-ACU12_RS03305	ACU12_RS03305	NZ_CP011961.1	ACU12_RS03305	GO:0006508;GO:0008236	K03797	carboxy terminal-processing peptidase [Xanthomonas oryzae]	16266.7	7598.91	24934.5	1.71428	2.35789e-21
gene-ACU12_RS04055	ACU12_RS04055	NZ_CP011961.1	ACU12_RS04055	GO:0016021	K09922	DMT family protein [Xanthomonas oryzae]	197.282	92.208	302.356	1.71328	1.1141e-09
gene-ACU12_RS14705	ACU12_RS14705	NZ_CP011961.1	ACU12_RS14705	GO:0016021;GO:0019835	K11068	hemolysin III family protein [Xanthomonas oryzae]	66.0634	30.919	101.208	1.71076	4.77709e-05
gene-ACU12_RS15145	ACU12_RS15145	NZ_CP011961.1	ACU12_RS15145	GO:0000155;GO:0000160;GO:0005622;GO:0018106;GO:0023014	-	PAS domain-containing protein [Xanthomonas oryzae]	545.698	255.751	835.645	1.70815	0.0019436
gene-ACU12_RS20450	ACU12_RS20450	NZ_CP011961.1	ACU12_RS20450	GO:0003677;GO:0004803;GO:0006313	K07481	IS5 family transposase [Xanthomonas oryzae]	121.172	56.8603	185.483	1.70579	0.000290688
gene-ACU12_RS19710	ACU12_RS19710	NZ_CP011961.1	ACU12_RS19710	GO:0004852;GO:0033014	K01719	uroporphyrinogen-III synthase [Xanthomonas oryzae]	725.2	340.451	1109.95	1.70498	2.88483e-16
gene-ACU12_RS17165	ACU12_RS17165	NZ_CP011961.1	ACU12_RS17165	GO:0003676	-	IS701 family transposase [Xanthomonas oryzae]	61.1817	28.7765	93.5869	1.70142	7.86454e-05
gene-ACU12_RS01865	ACU12_RS01865	NZ_CP011961.1	ACU12_RS01865	GO:0016021	-	EAL domain-containing protein [Xanthomonas oryzae]	208.677	98.2123	319.142	1.70022	5.15403e-10
gene-ACU12_RS01945	ACU12_RS01945	NZ_CP011961.1	ACU12_RS01945	GO:0016021	-	outer membrane beta-barrel protein [Xanthomonas oryzae]	124.211	58.5586	189.863	1.69701	1.18367e-06
gene-ACU12_RS01355	ACU12_RS01355	NZ_CP011961.1	ACU12_RS01355	GO:0003676	-	IS701 family transposase [Xanthomonas oryzae]	894.94	422.294	1367.59	1.69531	2.40028e-16
gene-ACU12_RS05830	ACU12_RS05830	NZ_CP011961.1	ACU12_RS05830	GO:0008080	K06977	GNAT family N-acetyltransferase [Xanthomonas oryzae]	1221.45	576.862	1866.03	1.69368	2.08998e-12
gene-ACU12_RS19800	ACU12_RS19800	NZ_CP011961.1	ACU12_RS19800	GO:0005886;GO:0008360;GO:0009252;GO:0016021;GO:0016311;GO:0046677;GO:0050380;GO:0071555	K06153	undecaprenyl-diphosphate phosphatase [Xanthomonas oryzae]	232.46	109.922	354.998	1.69133	9.49951e-06
gene-ACU12_RS16680	ACU12_RS16680	NZ_CP011961.1	ACU12_RS16680	GO:0000287;GO:0004789;GO:0009228;GO:0009229	K00788	thiamine phosphate synthase [Xanthomonas oryzae]	360.468	170.705	550.23	1.68852	1.62669e-08
gene-ACU12_RS11120	ACU12_RS11120	NZ_CP011961.1	ACU12_RS11120	GO:0005737;GO:0008270;GO:0019284;GO:0019509;GO:0046570	K08964	methylthioribulose 1-phosphate dehydratase [Xanthomonas oryzae]	5668.94	2687.56	8650.32	1.68645	7.6532e-21
gene-ACU12_RS01405	ACU12_RS01405	NZ_CP011961.1	ACU12_RS01405	GO:0006259;GO:0016888	K03424	TatD family hydrolase [Xanthomonas oryzae]	504.011	238.983	769.039	1.68615	7.85201e-06
gene-ACU12_RS13540	ACU12_RS13540	NZ_CP011961.1	ACU12_RS13540	-	K08307	transglycosylase SLT domain-containing protein [Xanthomonas oryzae]	991.012	470.361	1511.66	1.6843	6.56961e-17
gene-ACU12_RS19860	ACU12_RS19860	NZ_CP011961.1	ACU12_RS19860	-	K03496	ParA family protein [Xanthomonas oryzae]	553.099	262.946	843.251	1.68119	2.98489e-07
gene-ACU12_RS11615	ACU12_RS11615	NZ_CP011961.1	ACU12_RS11615	GO:0008934;GO:0046854;GO:0046855;GO:0052832;GO:0052833	K01092	inositol monophosphatase [Xanthomonas oryzae]	3277.19	1561.31	4993.07	1.67717	5.76534e-20
gene-ACU12_RS09840	ACU12_RS09840	NZ_CP011961.1	ACU12_RS09840	GO:0003677;GO:0004803;GO:0006313	-	IS5 family transposase [Xanthomonas oryzae]	51.6178	24.6013	78.6344	1.67643	0.000335454
gene-ACU12_RS07260	ACU12_RS07260	NZ_CP011961.1	ACU12_RS07260	-	-	plasmid pRiA4b ORF-3 family protein [Xanthomonas oryzae]	279.987	133.624	426.35	1.67386	5.62537e-06
gene-ACU12_RS03910	ACU12_RS03910	NZ_CP011961.1	ACU12_RS03910	GO:0019151;GO:0047910;GO:0050022;GO:0055114	K00035	Gfo/Idh/MocA family oxidoreductase [Xanthomonas oryzae]	211.608	101.02	322.195	1.67329	1.89151e-06
gene-ACU12_RS06780	ACU12_RS06780	NZ_CP011961.1	ACU12_RS06780	-	-	hypothetical protein [Xanthomonas oryzae]	464.721	222.253	707.189	1.66989	2.24801e-05
gene-ACU12_RS15865	ACU12_RS15865	NZ_CP011961.1	ACU12_RS15865	GO:0004871;GO:0006935;GO:0007165;GO:0016021	-	methyl-accepting chemotaxis protein [Xanthomonas oryzae]	869.068	415.901	1322.23	1.66867	1.86028e-16
gene-ACU12_RS11010	ACU12_RS11010	NZ_CP011961.1	ACU12_RS11010	GO:0005737;GO:0008839;GO:0009089;GO:0016726;GO:0019877;GO:0050661;GO:0051287;GO:0055114	K00215	4-hydroxy-tetrahydrodipicolinate reductase [Xanthomonas oryzae]	174.466	83.5183	265.415	1.66808	1.07013e-05
gene-ACU12_RS16555	ACU12_RS16555	NZ_CP011961.1	ACU12_RS16555	GO:0008152;GO:0016798	K01239	nucleoside hydrolase [Xanthomonas oryzae]	562.354	269.287	855.421	1.66749	4.26552e-07
gene-ACU12_RS19555	ACU12_RS19555	NZ_CP011961.1	ACU12_RS19555	GO:0001522;GO:0003723;GO:0009982	K06175	pseudouridylate synthase [Xanthomonas oryzae]	124.609	59.6726	189.546	1.6674	3.14988e-05
gene-ACU12_RS14165	ACU12_RS14165	NZ_CP011961.1	mmuP	GO:0003333;GO:0015171;GO:0016021	K16235	S-methylmethionine permease [Xanthomonas oryzae]	134.449	64.5419	204.357	1.66278	1.14385e-07
gene-ACU12_RS01195	ACU12_RS01195	NZ_CP011961.1	ACU12_RS01195	-	-	hypothetical protein [Xanthomonas oryzae]	462.096	223.052	701.14	1.65232	1.62183e-05
gene-ACU12_RS19880	ACU12_RS19880	NZ_CP011961.1	ACU12_RS19880	GO:0043565	-	helix-turn-helix transcriptional regulator [Xanthomonas oryzae]	1286.21	620.938	1951.48	1.65205	2.37268e-17
gene-ACU12_RS16840	ACU12_RS16840	NZ_CP011961.1	ACU12_RS16840	-	-	hypothetical protein [Xanthomonas oryzae]	42.2763	20.4717	64.0808	1.64626	0.00809513
gene-ACU12_RS14795	ACU12_RS14795	NZ_CP011961.1	gcvT	GO:0004047;GO:0008483;GO:0019464;GO:0032259	K00605	glycine cleavage system aminomethyltransferase GcvT [Xanthomonas oryzae]	1827.64	885.897	2769.39	1.64436	2.96421e-18
gene-ACU12_RS02165	ACU12_RS02165	NZ_CP011961.1	rpsI	GO:0000462;GO:0003735;GO:0006412;GO:0022627	K02996	MULTISPECIES: 30S ribosomal protein S9 [Xanthomonas]	297.613	144.329	450.897	1.64344	0.00042485
gene-ACU12_RS11790	ACU12_RS11790	NZ_CP011961.1	ACU12_RS11790	-	-	MULTISPECIES: DUF2188 domain-containing protein [Proteobacteria]	1587.41	771.175	2403.64	1.64009	2.52488e-12
gene-ACU12_RS06520	ACU12_RS06520	NZ_CP011961.1	ACU12_RS06520	-	K09975	HutD family protein [Xanthomonas oryzae]	705.761	343.121	1068.4	1.63866	5.96044e-15
gene-ACU12_RS13295	ACU12_RS13295	NZ_CP011961.1	ACU12_RS13295	-	-	DUF2272 domain-containing protein [Xanthomonas oryzae]	146.982	71.515	222.45	1.63716	7.54004e-08
gene-ACU12_RS13680	ACU12_RS13680	NZ_CP011961.1	ACU12_RS13680	GO:0016491;GO:0055114	K19784	NAD(P)H-dependent oxidoreductase [Xanthomonas oryzae]	951.442	463.627	1439.26	1.63429	4.42818e-16
gene-ACU12_RS05800	ACU12_RS05800	NZ_CP011961.1	ACU12_RS05800	GO:0000160;GO:0003677;GO:0005622;GO:0006355	-	response regulator transcription factor [Xanthomonas oryzae]	287.242	140.091	434.392	1.63263	1.25266e-09
gene-ACU12_RS06600	ACU12_RS06600	NZ_CP011961.1	ACU12_RS06600	GO:0016021	K21472	M23 family metallopeptidase [Xanthomonas oryzae]	98.9632	48.3283	149.598	1.63015	4.97963e-06
gene-ACU12_RS00260	ACU12_RS00260	NZ_CP011961.1	ACU12_RS00260	GO:0003677;GO:0003700;GO:0006355	K02529	LacI family DNA-binding transcriptional regulator [Xanthomonas oryzae]	2861.12	1399.84	4322.4	1.62657	3.8303e-10
gene-ACU12_RS22590	ACU12_RS22590	NZ_CP011961.1	ACU12_RS22590	GO:0003677;GO:0004803;GO:0006313	-	IS5 family transposase [Xanthomonas oryzae]	323.863	158.7	489.026	1.62361	2.04531e-11
gene-ACU12_RS12145	ACU12_RS12145	NZ_CP011961.1	ACU12_RS12145	GO:0004356;GO:0006542	K01915	glutamine synthetase [Xanthomonas oryzae]	827.262	406.207	1248.32	1.6197	1.58911e-15
gene-ACU12_RS20315	ACU12_RS20315	NZ_CP011961.1	ACU12_RS20315	GO:0003676;GO:0015074	K07482	IS30-like element IS1112a family transposase [Xanthomonas oryzae]	120.055	58.9779	181.133	1.6188	9.84721e-07
gene-ACU12_RS01385	ACU12_RS01385	NZ_CP011961.1	ACU12_RS01385	-	-	IS1595 family transposase [Xanthomonas oryzae]	66.0201	32.4329	99.6072	1.61879	0.000109818
gene-ACU12_RS19630	ACU12_RS19630	NZ_CP011961.1	ACU12_RS19630	-	-	MULTISPECIES: DUF4156 domain-containing protein [Xanthomonas]	703.635	346.051	1061.22	1.61666	1.6251e-14
gene-ACU12_RS00950	ACU12_RS00950	NZ_CP011961.1	hemH	GO:0004325;GO:0005737;GO:0006783;GO:0046872	K01772	ferrochelatase [Xanthomonas oryzae]	460.776	227.179	694.373	1.61188	1.53918e-06
gene-ACU12_RS19370	ACU12_RS19370	NZ_CP011961.1	rpmG	GO:0003735;GO:0006412;GO:0022625	K02913	MULTISPECIES: 50S ribosomal protein L33 [Gammaproteobacteria]	146.188	72.2326	220.143	1.60772	0.00105787
gene-ACU12_RS20425	ACU12_RS20425	NZ_CP011961.1	ACU12_RS20425	GO:0003677;GO:0003917;GO:0003918;GO:0006265	K03168	DNA topoisomerase IB [Xanthomonas oryzae]	904.308	447.706	1360.91	1.60395	1.77697e-12
gene-ACU12_RS07825	ACU12_RS07825	NZ_CP011961.1	ACU12_RS07825	-	-	transporter [Xanthomonas oryzae]	1233.82	611.654	1856	1.6014	2.83509e-16
gene-ACU12_RS03955	ACU12_RS03955	NZ_CP011961.1	ACU12_RS03955	GO:0004177;GO:0006508;GO:0008236	-	prolyl oligopeptidase family serine peptidase [Xanthomonas oryzae]	58.667	29.0938	88.2402	1.60072	0.000278753
gene-ACU12_RS19035	ACU12_RS19035	NZ_CP011961.1	ACU12_RS19035	GO:0003677;GO:0004803;GO:0006313;GO:0015074	-	IS3 family transposase [Xanthomonas oryzae]	166.99	82.8559	251.125	1.59973	4.54991e-05
gene-ACU12_RS08415	ACU12_RS08415	NZ_CP011961.1	ACU12_RS08415	-	-	GNAT family N-acetyltransferase [Xanthomonas oryzae]	36.8577	18.3292	55.3862	1.59538	0.00372974
gene-ACU12_RS07225	ACU12_RS07225	NZ_CP011961.1	ACU12_RS07225	GO:0015299;GO:0016021;GO:1902600	-	cation:proton antiporter [Xanthomonas oryzae]	271.092	134.873	407.311	1.59453	0.000204474
gene-ACU12_RS16835	ACU12_RS16835	NZ_CP011961.1	ACU12_RS16835	GO:0000287;GO:0004427;GO:0005887;GO:0009678;GO:0015992;GO:0055085	K15987	sodium-translocating pyrophosphatase [Xanthomonas oryzae]	150.259	74.7914	225.726	1.59363	9.356e-07
gene-ACU12_RS12755	ACU12_RS12755	NZ_CP011961.1	rplT	GO:0000027;GO:0003735;GO:0006412;GO:0019843;GO:0022625	K02887	MULTISPECIES: 50S ribosomal protein L20 [Xanthomonadaceae]	1624.99	811.071	2438.9	1.58833	8.56326e-17
gene-ACU12_RS17315	ACU12_RS17315	NZ_CP011961.1	ACU12_RS17315	GO:0003756	K03981	DsbC family protein [Xanthomonas oryzae]	4044.75	2020.17	6069.33	1.58706	3.43019e-18
gene-ACU12_RS14725	ACU12_RS14725	NZ_CP011961.1	ACU12_RS14725	GO:0016301;GO:0016310	-	CBS domain-containing protein [Xanthomonas oryzae]	1683.26	842.119	2524.4	1.58385	1.36014e-11
gene-ACU12_RS16645	ACU12_RS16645	NZ_CP011961.1	ACU12_RS16645	GO:0005737;GO:0007049;GO:0051301	K09888	cell division protein ZapA [Xanthomonas oryzae]	608.855	304.97	912.739	1.58154	1.14403e-13
gene-ACU12_RS00730	ACU12_RS00730	NZ_CP011961.1	ACU12_RS00730	-	-	hypothetical protein [Xanthomonas oryzae]	76.4369	38.3335	114.54	1.57918	6.32843e-05
gene-ACU12_RS04825	ACU12_RS04825	NZ_CP011961.1	ACU12_RS04825	GO:0016021;GO:0055085	-	mechanosensitive ion channel [Xanthomonas oryzae]	260.392	130.7	390.084	1.57753	0.0031246
gene-ACU12_RS15265	ACU12_RS15265	NZ_CP011961.1	ACU12_RS15265	GO:0016021	-	glycosyltransferase family 39 protein [Xanthomonas oryzae]	320.699	161.075	480.323	1.57628	2.87061e-08
gene-ACU12_RS01695	ACU12_RS01695	NZ_CP011961.1	rocF	GO:0004053;GO:0006525;GO:0046872	K01476	arginase [Xanthomonas oryzae]	875.22	440.538	1309.9	1.57212	5.05094e-09
gene-ACU12_RS19405	ACU12_RS19405	NZ_CP011961.1	ACU12_RS19405	GO:0000287;GO:0008897	K06133	4'-phosphopantetheinyl transferase superfamily protein [Xanthomonas oryzae]	33.464	16.8485	50.0794	1.57159	0.00578004
gene-ACU12_RS05675	ACU12_RS05675	NZ_CP011961.1	ACU12_RS05675	GO:0016021;GO:0055085	-	oligopeptide transporter, OPT family [Xanthomonas oryzae]	97.4452	49.0925	145.798	1.5704	1.01171e-05
gene-ACU12_RS02965	ACU12_RS02965	NZ_CP011961.1	ACU12_RS02965	GO:0005886;GO:0016021;GO:0030001;GO:0046873;GO:0055085	K03284	magnesium transporter [Xanthomonas oryzae]	754.963	381.075	1128.85	1.56671	2.86187e-14
gene-ACU12_RS16590	ACU12_RS16590	NZ_CP011961.1	rph	GO:0000049;GO:0004549;GO:0008033;GO:0009022;GO:0090501	K00989	ribonuclease PH [Xanthomonas oryzae]	243.586	122.992	364.181	1.5661	3.23464e-09
gene-ACU12_RS18980	ACU12_RS18980	NZ_CP011961.1	ACU12_RS18980	-	-	VirK family protein [Xanthomonas oryzae]	1405.37	711.279	2099.46	1.56153	3.15707e-15
gene-ACU12_RS08375	ACU12_RS08375	NZ_CP011961.1	ACU12_RS08375	GO:0003677;GO:0003700;GO:0006352;GO:0006355;GO:0016987	K03088	sigma-70 family RNA polymerase sigma factor [Xanthomonas oryzae]	1420.52	719.249	2121.8	1.56072	7.4015e-16
gene-ACU12_RS10965	ACU12_RS10965	NZ_CP011961.1	ACU12_RS10965	GO:0003677;GO:0006355;GO:0016021	-	LytTR family transcriptional regulator [Xanthomonas oryzae]	42.703	21.6531	63.7528	1.55791	0.00243713
gene-ACU12_RS10375	ACU12_RS10375	NZ_CP011961.1	ACU12_RS10375	-	-	hypothetical protein [Xanthomonas oryzae]	272.137	138.148	406.126	1.55571	9.70283e-10
gene-ACU12_RS19820	ACU12_RS19820	NZ_CP011961.1	ACU12_RS19820	-	-	tetratricopeptide repeat protein [Xanthomonas oryzae]	373.54	189.718	557.361	1.55475	3.84106e-11
gene-ACU12_RS12190	ACU12_RS12190	NZ_CP011961.1	ACU12_RS12190	-	-	hypothetical protein [Xanthomonas oryzae]	1034.07	526.164	1541.98	1.5512	5.63986e-15
gene-ACU12_RS13130	ACU12_RS13130	NZ_CP011961.1	ACU12_RS13130	-	K06905	phage late control D family protein [Xanthomonas oryzae]	101.265	51.616	150.915	1.54784	1.24701e-05
gene-ACU12_RS04115	ACU12_RS04115	NZ_CP011961.1	ACU12_RS04115	-	K03744	LemA family protein [Xanthomonas oryzae]	1717.6	877.794	2557.41	1.54273	3.57841e-16
gene-ACU12_RS19220	ACU12_RS19220	NZ_CP011961.1	ACU12_RS19220	-	K02078	acyl carrier protein [Xanthomonas oryzae]	2062.41	1057.24	3067.57	1.53679	2.66867e-16
gene-ACU12_RS05175	ACU12_RS05175	NZ_CP011961.1	gloB	GO:0004416;GO:0019243;GO:0046872	K01069	hydroxyacylglutathione hydrolase [Xanthomonas oryzae]	1483.18	761.268	2205.09	1.53436	1.401e-15
gene-ACU12_RS05025	ACU12_RS05025	NZ_CP011961.1	lpxH	GO:0005737;GO:0009245;GO:0016462	K03269	UDP-2,3-diacylglucosamine diphosphatase [Xanthomonas oryzae]	1197.76	615.108	1780.4	1.53329	0.000225919
gene-ACU12_RS01805	ACU12_RS01805	NZ_CP011961.1	ACU12_RS01805	GO:0004252;GO:0006508	K04771	Do family serine endopeptidase [Xanthomonas oryzae]	6322.55	3256.63	9388.47	1.52751	1.59114e-17
gene-ACU12_RS02210	ACU12_RS02210	NZ_CP011961.1	ACU12_RS02210	GO:0016021	-	hypothetical protein [Xanthomonas oryzae]	204.046	105.17	302.922	1.52622	9.15244e-06
gene-ACU12_RS17950	ACU12_RS17950	NZ_CP011961.1	ACU12_RS17950	GO:0003676;GO:0008168;GO:0032259	K00564	methyltransferase [Xanthomonas oryzae]	222.11	114.555	329.665	1.52496	4.68161e-06
gene-ACU12_RS12060	ACU12_RS12060	NZ_CP011961.1	ACU12_RS12060	GO:0009306;GO:0016021	K03543	HlyD family secretion protein [Xanthomonas oryzae]	566.431	292.308	840.554	1.52385	1.87703e-10
gene-ACU12_RS14995	ACU12_RS14995	NZ_CP011961.1	gshB	GO:0000287;GO:0004363;GO:0005524;GO:0005829;GO:0006750;GO:0030145	K01920	glutathione synthase [Xanthomonas oryzae]	1499.39	774.773	2224.02	1.52132	1.39243e-12
gene-ACU12_RS13420	ACU12_RS13420	NZ_CP011961.1	ACU12_RS13420	GO:0004807;GO:0005737;GO:0006094;GO:0006096;GO:0006098	K01803	triose-phosphate isomerase [Xanthomonas oryzae]	1521.57	786.628	2256.51	1.52034	2.06608e-15
gene-ACU12_RS02005	ACU12_RS02005	NZ_CP011961.1	coaBC	GO:0004632;GO:0004633;GO:0010181;GO:0015937;GO:0015941	K13038	bifunctional phosphopantothenoylcysteine decarboxylase/phosphopantothenate--cysteine ligase CoaBC [Xanthomonas oryzae]	797.359	412.529	1182.19	1.51889	1.23354e-13
gene-ACU12_RS19955	ACU12_RS19955	NZ_CP011961.1	ACU12_RS19955	GO:0004505;GO:0005506;GO:0006559;GO:0055114	K00500	phenylalanine 4-monooxygenase [Xanthomonas oryzae]	3796.31	1965.03	5627.59	1.51797	6.26131e-17
gene-ACU12_RS17160	ACU12_RS17160	NZ_CP011961.1	ACU12_RS17160	GO:0005975;GO:0016837;GO:0030246	K18195	rhamnogalacturonase B [Xanthomonas oryzae]	1098.41	569.128	1627.69	1.516	1.46686e-14
gene-ACU12_RS19505	ACU12_RS19505	NZ_CP011961.1	ACU12_RS19505	GO:0005524;GO:0005975;GO:0016310;GO:0046316	K00851	gluconokinase [Xanthomonas oryzae]	221.267	114.719	327.814	1.51477	1.82737e-08
gene-ACU12_RS18035	ACU12_RS18035	NZ_CP011961.1	ACU12_RS18035	-	-	hypothetical protein [Xanthomonas oryzae]	1395.37	724.035	2066.7	1.5132	3.67242e-15
gene-ACU12_RS11995	ACU12_RS11995	NZ_CP011961.1	ACU12_RS11995	GO:0005524	K06217	PhoH family protein [Xanthomonas oryzae]	1698.2	882.069	2514.32	1.51121	4.75701e-12
gene-ACU12_RS06465	ACU12_RS06465	NZ_CP011961.1	ACU12_RS06465	GO:0004641;GO:0005524;GO:0005737;GO:0006189	K01933	phosphoribosylformylglycinamidine cyclo-ligase [Xanthomonas oryzae]	666.751	347.102	986.4	1.50681	7.99637e-13
gene-ACU12_RS00205	ACU12_RS00205	NZ_CP011961.1	ACU12_RS00205	GO:0000155;GO:0000160;GO:0005622;GO:0023014	-	GAF domain-containing sensor histidine kinase [Xanthomonas oryzae]	524.733	273.193	776.273	1.50664	1.23139e-07
gene-ACU12_RS13825	ACU12_RS13825	NZ_CP011961.1	ACU12_RS13825	GO:0016740	K06975	N-acetyltransferase [Xanthomonas oryzae]	129.592	67.4823	191.701	1.50628	2.24546e-06
gene-ACU12_RS16145	ACU12_RS16145	NZ_CP011961.1	ACU12_RS16145	GO:0008152;GO:0016787	K16165	fumarylacetoacetate hydrolase family protein [Xanthomonas oryzae]	174.62	90.9555	258.284	1.50573	1.23096e-06
gene-ACU12_RS05020	ACU12_RS05020	NZ_CP011961.1	ACU12_RS05020	-	-	hypothetical protein [Xanthomonas oryzae]	1387.16	723.363	2050.96	1.50351	6.63649e-15
gene-ACU12_RS14605	ACU12_RS14605	NZ_CP011961.1	ACU12_RS14605	GO:0004560;GO:0005975	K01206	alpha-L-fucosidase [Xanthomonas oryzae]	922.382	481.021	1363.74	1.5034	5.22073e-12
gene-ACU12_RS19075	ACU12_RS19075	NZ_CP011961.1	ACU12_RS19075	-	-	hypothetical protein [Xanthomonas oryzae]	595.347	310.798	879.896	1.50135	4.55299e-06
gene-ACU12_RS07735	ACU12_RS07735	NZ_CP011961.1	ACU12_RS07735	-	-	DUF3060 domain-containing protein [Xanthomonas oryzae]	357.879	186.85	528.908	1.50113	4.45344e-06
gene-ACU12_RS02080	ACU12_RS02080	NZ_CP011961.1	ACU12_RS02080	GO:0004750;GO:0005975;GO:0006098;GO:0046872	K01783	ribulose-phosphate 3-epimerase [Xanthomonas oryzae]	424.831	221.97	627.691	1.49969	5.71883e-11
gene-ACU12_RS16655	ACU12_RS16655	NZ_CP011961.1	ACU12_RS16655	-	-	EVE domain-containing protein [Xanthomonas oryzae]	584.2	305.521	862.878	1.49789	4.75699e-12
gene-ACU12_RS03470	ACU12_RS03470	NZ_CP011961.1	pgaA	GO:0004872;GO:0016020;GO:0022891;GO:0055085	K11935	poly-beta-1,6 N-acetyl-D-glucosamine export porin PgaA [Xanthomonas oryzae]	53.1949	27.8998	78.4901	1.49226	0.00121812
gene-ACU12_RS17075	ACU12_RS17075	NZ_CP011961.1	ACU12_RS17075	GO:0008643;GO:0016021;GO:0055085	K16211	MFS transporter [Xanthomonas oryzae]	71.5524	37.5364	105.568	1.49181	0.000226914
gene-ACU12_RS18860	ACU12_RS18860	NZ_CP011961.1	ACU12_RS18860	GO:0016021;GO:0016651;GO:0042773	K05560	Na+/H+ antiporter subunit C [Xanthomonas oryzae]	81.707	42.8957	120.518	1.49035	0.00260229
gene-ACU12_RS04360	ACU12_RS04360	NZ_CP011961.1	ahpC	GO:0004601;GO:0006979;GO:0051920;GO:0055114;GO:0098869	K24119	MULTISPECIES: peroxiredoxin [Xanthomonas]	53208.3	27984.2	78432.3	1.48683	2.82886e-17
gene-ACU12_RS05340	ACU12_RS05340	NZ_CP011961.1	acpP	GO:0000036;GO:0005737;GO:0006633	K02078	MULTISPECIES: acyl carrier protein [Xanthomonas]	17418	9201	25635.1	1.47826	6.88933e-17
gene-ACU12_RS24145	ACU12_RS24145	NZ_CP011961.1	ACU12_RS24145	GO:0016829	-	lactoylglutathione lyase [Xanthomonas oryzae]	168.94	89.3726	248.507	1.47538	4.22996e-07
gene-ACU12_RS19550	ACU12_RS19550	NZ_CP011961.1	ACU12_RS19550	-	K09924	DUF2059 domain-containing protein [Xanthomonas oryzae]	678.619	359.392	997.847	1.47326	2.14104e-12
gene-ACU12_RS07695	ACU12_RS07695	NZ_CP011961.1	ACU12_RS07695	-	-	YigZ family protein [Xanthomonas oryzae]	48.54	25.7642	71.3159	1.46885	0.00219088
gene-ACU12_RS10495	ACU12_RS10495	NZ_CP011961.1	ACU12_RS10495	-	-	PilZ domain-containing protein [Xanthomonas oryzae]	517.176	274.599	759.753	1.4682	2.10279e-11
gene-ACU12_RS19320	ACU12_RS19320	NZ_CP011961.1	ACU12_RS19320	GO:0016407	-	sugar O-acetyltransferase [Xanthomonas oryzae]	79.0841	41.9936	116.174	1.46805	0.000135883
gene-ACU12_RS12770	ACU12_RS12770	NZ_CP011961.1	thrS	GO:0004829;GO:0005524;GO:0005737;GO:0006435;GO:0046872	K01868	threonine--tRNA ligase [Xanthomonas oryzae]	7367.89	3914.5	10821.3	1.46697	2.00047e-16
gene-ACU12_RS09205	ACU12_RS09205	NZ_CP011961.1	ACU12_RS09205	GO:0003858;GO:0055114	K00019	3-hydroxybutyrate dehydrogenase [Xanthomonas oryzae]	150.878	80.2498	221.506	1.46478	0.00108669
gene-ACU12_RS06615	ACU12_RS06615	NZ_CP011961.1	ACU12_RS06615	-	K06997	YggS family pyridoxal phosphate-dependent enzyme [Xanthomonas oryzae]	685.214	365.554	1004.87	1.45886	3.51882e-12
gene-ACU12_RS09280	ACU12_RS09280	NZ_CP011961.1	ACU12_RS09280	GO:0003677	-	putative addiction module antidote protein [Xanthomonas oryzae]	283.487	151.395	415.579	1.45681	0.000497272
gene-ACU12_RS01345	ACU12_RS01345	NZ_CP011961.1	ACU12_RS01345	GO:0003676;GO:0015074	K07482	IS30-like element IS1112a family transposase [Xanthomonas oryzae]	802.34	428.63	1176.05	1.45615	1.16973e-06
gene-ACU12_RS19375	ACU12_RS19375	NZ_CP011961.1	rpmB	GO:0003735;GO:0006412;GO:0022625	K02902	MULTISPECIES: 50S ribosomal protein L28 [Xanthomonas]	8940.59	4787.47	13093.7	1.45154	3.73529e-16
gene-ACU12_RS11260	ACU12_RS11260	NZ_CP011961.1	thrA	GO:0004072;GO:0004412;GO:0009067;GO:0016310;GO:0016597;GO:0050661;GO:0055114	K12524	bifunctional aspartate kinase/homoserine dehydrogenase I [Xanthomonas oryzae]	2869.82	1537.48	4202.16	1.45056	3.11833e-15
gene-ACU12_RS09885	ACU12_RS09885	NZ_CP011961.1	ACU12_RS09885	GO:0003677;GO:0003916;GO:0006270	-	replication initiation factor domain-containing protein [Xanthomonas oryzae]	40.5738	21.7436	59.404	1.44997	0.00527096
gene-ACU12_RS15890	ACU12_RS15890	NZ_CP011961.1	ACU12_RS15890	GO:0009279;GO:0043165;GO:0051205	K05807	outer membrane protein assembly factor BamD [Xanthomonas oryzae]	5300.59	2840.95	7760.24	1.44973	1.03299e-15
gene-ACU12_RS20750	ACU12_RS20750	NZ_CP011961.1	ACU12_RS20750	GO:0016021;GO:0055085	-	MFS transporter [Xanthomonas oryzae]	74.1138	39.7787	108.449	1.44695	0.000276834
gene-ACU12_RS12750	ACU12_RS12750	NZ_CP011961.1	pheS	GO:0000049;GO:0000287;GO:0004826;GO:0005524;GO:0005737;GO:0006432	K01889	phenylalanine--tRNA ligase subunit alpha [Xanthomonas oryzae]	1098.27	589.649	1606.88	1.44634	2.68181e-13
gene-ACU12_RS01550	ACU12_RS01550	NZ_CP011961.1	ACU12_RS01550	GO:0003676;GO:0004519;GO:0016021;GO:0046872;GO:0090305	K01173	DNA/RNA non-specific endonuclease [Xanthomonas oryzae]	120.691	64.8632	176.518	1.44434	0.00054651
gene-ACU12_RS15895	ACU12_RS15895	NZ_CP011961.1	ACU12_RS15895	GO:0003952;GO:0005524;GO:0009435;GO:0016810	K01916	NAD+ synthase [Xanthomonas oryzae]	1057.9	568.65	1547.14	1.44399	2.04373e-07
gene-ACU12_RS15885	ACU12_RS15885	NZ_CP011961.1	rluD	GO:0001522;GO:0003723;GO:0009982	K06180	23S rRNA pseudouridine(1911/1915/1917) synthase RluD [Xanthomonas oryzae]	323.53	173.971	473.089	1.44326	2.17106e-09
gene-ACU12_RS17650	ACU12_RS17650	NZ_CP011961.1	ACU12_RS17650	-	-	TfoX/Sxy family protein [Xanthomonas oryzae]	429.064	230.776	627.351	1.44278	2.67121e-10
gene-ACU12_RS20295	ACU12_RS20295	NZ_CP011961.1	ACU12_RS20295	GO:0003677;GO:0004803;GO:0006313;GO:0015074	-	IS3 family transposase [Xanthomonas oryzae]	106.504	57.3017	155.707	1.44218	0.00878014
gene-ACU12_RS18365	ACU12_RS18365	NZ_CP011961.1	ACU12_RS18365	GO:0016021	-	hypothetical protein [Xanthomonas oryzae]	183.091	98.609	267.573	1.44014	4.69696e-07
gene-ACU12_RS14205	ACU12_RS14205	NZ_CP011961.1	ACU12_RS14205	GO:0016021	-	hypothetical protein [Xanthomonas oryzae]	1463.73	788.775	2138.68	1.43904	6.51543e-14
gene-ACU12_RS17840	ACU12_RS17840	NZ_CP011961.1	ACU12_RS17840	GO:0004190;GO:0006508;GO:0016021	-	hypothetical protein [Xanthomonas oryzae]	25181	13571.3	36790.7	1.43879	4.07806e-09
gene-ACU12_RS15180	ACU12_RS15180	NZ_CP011961.1	tolB	GO:0017038;GO:0042597	K03641	Tol-Pal system beta propeller repeat protein TolB [Xanthomonas oryzae]	2450.06	1320.93	3579.19	1.43808	3.09385e-12
gene-ACU12_RS19670	ACU12_RS19670	NZ_CP011961.1	poxB	GO:0000287;GO:0003824;GO:0030976	K00156	ubiquinone-dependent pyruvate dehydrogenase [Xanthomonas oryzae]	565.856	305.879	825.833	1.43289	2.79013e-11
gene-ACU12_RS14105	ACU12_RS14105	NZ_CP011961.1	ACU12_RS14105	-	-	class I SAM-dependent methyltransferase [Xanthomonas oryzae]	432.386	233.874	630.897	1.43167	3.07997e-10
gene-ACU12_RS01670	ACU12_RS01670	NZ_CP011961.1	ACU12_RS01670	GO:0042834	-	SPOR domain-containing protein [Xanthomonas oryzae]	158.525	85.8421	231.208	1.42944	0.000750514
gene-ACU12_RS10910	ACU12_RS10910	NZ_CP011961.1	acnB	GO:0003994;GO:0005829;GO:0006099;GO:0046872;GO:0047456;GO:0051539	K01682	bifunctional aconitate hydratase 2/2-methylisocitrate dehydratase [Xanthomonas oryzae]	22279.4	12068.6	32490.3	1.42875	5.35647e-16
gene-ACU12_RS17050	ACU12_RS17050	NZ_CP011961.1	ACU12_RS17050	GO:0000160;GO:0003677;GO:0005622;GO:0006355	K07774	response regulator transcription factor [Xanthomonas oryzae]	62.2221	33.7704	90.6738	1.42493	0.00269517
gene-ACU12_RS18845	ACU12_RS18845	NZ_CP011961.1	ACU12_RS18845	GO:0016021	-	DUF962 domain-containing protein [Xanthomonas oryzae]	111.874	60.9382	162.81	1.41777	2.9277e-05
gene-ACU12_RS17990	ACU12_RS17990	NZ_CP011961.1	ACU12_RS17990	-	-	DUF3016 domain-containing protein [Xanthomonas oryzae]	4538.72	2474.26	6603.17	1.41616	3.21828e-15
gene-ACU12_RS02810	ACU12_RS02810	NZ_CP011961.1	ACU12_RS02810	GO:0003723;GO:0005737;GO:0016070;GO:0016788	K19048	type I toxin-antitoxin system SymE family toxin [Xanthomonas oryzae]	243.678	133.273	354.083	1.4097	5.67409e-08
gene-ACU12_RS03785	ACU12_RS03785	NZ_CP011961.1	rsmH	GO:0005737;GO:0070475;GO:0071424	K03438	16S rRNA (cytosine(1402)-N(4))-methyltransferase RsmH [Xanthomonas oryzae]	1022.31	559.404	1485.22	1.40871	1.11116e-12
gene-ACU12_RS15790	ACU12_RS15790	NZ_CP011961.1	ACU12_RS15790	-	-	hypothetical protein [Xanthomonas oryzae]	13179	7214.59	19143.4	1.40786	8.33858e-05
gene-ACU12_RS18175	ACU12_RS18175	NZ_CP011961.1	ACU12_RS18175	GO:0003884;GO:0046416;GO:0055114;GO:0071949	-	FAD-binding oxidoreductase [Xanthomonas oryzae]	373.506	204.764	542.249	1.405	3.41414e-05
gene-ACU12_RS19110	ACU12_RS19110	NZ_CP011961.1	ACU12_RS19110	GO:0016787	-	glycoside hydrolase family 15 protein [Xanthomonas oryzae]	625.508	343.457	907.558	1.40186	4.65054e-11
gene-ACU12_RS09570	ACU12_RS09570	NZ_CP011961.1	ACU12_RS09570	GO:0000271;GO:0016021;GO:0016616;GO:0016628;GO:0051287;GO:0055114	K02474	nucleotide sugar dehydrogenase [Xanthomonas oryzae]	397.828	219.16	576.496	1.39533	1.95845e-09
gene-ACU12_RS09395	ACU12_RS09395	NZ_CP011961.1	zwf	GO:0004345;GO:0006006;GO:0006098;GO:0050661;GO:0055114	K00036	glucose-6-phosphate dehydrogenase [Xanthomonas oryzae]	4633.44	2552.98	6713.9	1.39497	8.15379e-15
gene-ACU12_RS02090	ACU12_RS02090	NZ_CP011961.1	yegS	GO:0000287;GO:0001727;GO:0005524;GO:0005737;GO:0008654;GO:0046834	-	lipid kinase YegS [Xanthomonas oryzae]	133.486	73.6141	193.358	1.39322	0.000235818
gene-ACU12_RS05170	ACU12_RS05170	NZ_CP011961.1	ACU12_RS05170	GO:0016787	K08307	transglycosylase SLT domain-containing protein [Xanthomonas oryzae]	1179.28	651.139	1707.41	1.39077	8.12292e-08
gene-ACU12_RS14015	ACU12_RS14015	NZ_CP011961.1	uppS	GO:0000287;GO:0008360;GO:0008834;GO:0009252;GO:0071555	K00806	di-trans,poly-cis-decaprenylcistransferase [Xanthomonas oryzae]	114.268	63.0991	165.437	1.39059	3.20682e-05
gene-ACU12_RS03580	ACU12_RS03580	NZ_CP011961.1	ACU12_RS03580	GO:0000160;GO:0003677;GO:0005622;GO:0006355	K02483	response regulator transcription factor [Xanthomonas oryzae]	778.29	430.371	1126.21	1.38782	9.39896e-11
gene-ACU12_RS04630	ACU12_RS04630	NZ_CP011961.1	rplJ	GO:0005840;GO:0006412;GO:0042254;GO:0070180	K02864	50S ribosomal protein L10 [Xanthomonas oryzae]	22723.8	12577.5	32870.1	1.38593	2.75874e-15
gene-ACU12_RS19095	ACU12_RS19095	NZ_CP011961.1	ACU12_RS19095	-	-	IS5/IS1182 family transposase [Xanthomonas oryzae]	100.869	55.8966	145.842	1.38357	0.00321612
gene-ACU12_RS18045	ACU12_RS18045	NZ_CP011961.1	ACU12_RS18045	GO:0000160;GO:0003677;GO:0005622;GO:0006355	-	response regulator transcription factor [Xanthomonas oryzae]	176.44	97.9943	254.885	1.37908	0.000899152
gene-ACU12_RS16775	ACU12_RS16775	NZ_CP011961.1	ACU12_RS16775	GO:0004674;GO:0006468	-	serine/threonine protein kinase [Xanthomonas oryzae]	234.1	130.348	337.853	1.37403	2.26121e-07
gene-ACU12_RS00720	ACU12_RS00720	NZ_CP011961.1	ACU12_RS00720	GO:0004674;GO:0005524;GO:0006468	K07178	serine protein kinase RIO [Xanthomonas oryzae]	1768.65	987.352	2549.94	1.36883	5.33275e-13
gene-ACU12_RS06010	ACU12_RS06010	NZ_CP011961.1	ACU12_RS06010	GO:0003677;GO:0004803;GO:0006313;GO:0015074	-	IS3 family transposase [Xanthomonas oryzae]	1798.42	1004.6	2592.24	1.36758	4.68622e-13
gene-ACU12_RS15115	ACU12_RS15115	NZ_CP011961.1	ACU12_RS15115	GO:0000160;GO:0005622	-	response regulator [Xanthomonas oryzae]	2937.68	1642.68	4232.68	1.36552	9.06219e-14
gene-ACU12_RS20090	ACU12_RS20090	NZ_CP011961.1	ACU12_RS20090	-	K09858	YchJ family protein [Xanthomonas oryzae]	1070.5	598.769	1542.24	1.36496	2.15449e-10
gene-ACU12_RS03260	ACU12_RS03260	NZ_CP011961.1	ACU12_RS03260	GO:0004650;GO:0005975	K01184	polygalacturonase [Xanthomonas oryzae]	203.34	113.871	292.809	1.36256	9.08031e-07
gene-ACU12_RS04070	ACU12_RS04070	NZ_CP011961.1	ACU12_RS04070	-	K02051	ABC transporter substrate-binding protein [Xanthomonas oryzae]	65.0815	36.4701	93.6929	1.36122	0.00127062
[truncated: 177 more rows]

## Sheet: Down-regulated 12h
Supplementary Table 1: Down-regulated genes (padj<0.01 ; log2FoldChange<-1) CKRS_12hvs. RS-504_12h
[truncated: 1,034 more rows]

## Sheet: Up-regulated 12h
Supplementary Table 1: Up-regulated genes (padj<0.01 ; log2FoldChange>1) CKRS_12hvs. RS-504_12h
[truncated: 899 more rows]

[truncated: 3 more sheets: Down-regulated 24h, Up-regulated 24h, Summary]
