# Supplementary material for: Antagonistic transcriptome profile reveals potential mechanisms of action on Xanthomonas oryzae pv. oryzicola by the cell-free supernatants of Bacillus velezensis 504, a versatile plant probiotic bacterium
Source: Front Cell Infect Microbiol. 2023 May 30;13:1175446. doi: 10.3389/fcimb.2023.1175446 (PMC10265122; doi:10.3389/fcimb.2023.1175446)
Supplement: Supplementary file 1 [file DataSheet_1.zip › supporting data for Figure 3G.xlsx]

## Sheet: 701 6h&12h&24h
Id	Name	GO	KEGG	Description
gene-ACU12_RS10135	ACU12_RS10135	GO:0008168;GO:0019354;GO:0032259;GO:0043115;GO:0055114	K24866	siroheme synthase [Xanthomonas oryzae]
gene-ACU12_RS04360	ahpC	GO:0004601;GO:0006979;GO:0051920;GO:0055114;GO:0098869	K24119	MULTISPECIES: peroxiredoxin [Xanthomonas]
gene-ACU12_RS11740	ACU12_RS11740	GO:0005524;GO:0016301;GO:0016310;GO:0016853;GO:0046872;GO:0052855	K23997	bifunctional ADP-dependent NAD(P)H-hydrate dehydratase/NAD(P)H-hydrate epimerase [Xanthomonas oryzae]
gene-ACU12_RS00415	ACU12_RS00415	GO:0003677;GO:0003700;GO:0006355	K23775	MarR family transcriptional regulator [Xanthomonas oryzae]
gene-ACU12_RS19475	ACU12_RS19475	GO:0005384;GO:0005886;GO:0016021;GO:0071421	K23242	manganese efflux pump MntP family protein [Xanthomonas oryzae]
gene-ACU12_RS03590	ACU12_RS03590	GO:0003677;GO:0006355;GO:0046872	K23239	metal/formaldehyde-sensitive transcriptional repressor [Xanthomonas oryzae]
gene-ACU12_RS01855	ACU12_RS01855	GO:0006810;GO:0009055;GO:0016491;GO:0046872;GO:0051537;GO:0055114	K22770	ferredoxin reductase [Xanthomonas oryzae]
gene-ACU12_RS00125	ACU12_RS00125	-	K22719	peptidoglycan DD-metalloendopeptidase family protein [Xanthomonas oryzae]
gene-ACU12_RS04980	ACU12_RS04980	GO:0003824;GO:0008152	K22305	histidine phosphatase family protein [Xanthomonas oryzae]
gene-ACU12_RS17120	ACU12_RS17120	GO:0005975;GO:0016021;GO:0016810	K22278	polysaccharide deacetylase family protein [Xanthomonas oryzae]
gene-ACU12_RS01850	fabR	GO:0003677;GO:0006355	K22105	HTH-type transcriptional repressor FabR [Xanthomonas oryzae]
gene-ACU12_RS20550	ACU12_RS20550	GO:0043565	K21498	HigA family addiction module antidote protein [Xanthomonas oryzae]
gene-ACU12_RS15800	ACU12_RS15800	GO:0004057;GO:0005737;GO:0016598	K21420	arginyltransferase [Xanthomonas oryzae]
gene-ACU12_RS10650	ACU12_RS10650	GO:0016021	K21023	bifunctional diguanylate cyclase/phosphodiesterase [Xanthomonas oryzae]
gene-ACU12_RS05195	ACU12_RS05195	GO:0004722;GO:0006470	K20074	serine/threonine-protein phosphatase [Xanthomonas oryzae]
gene-ACU12_RS14295	ACU12_RS14295	GO:0016021;GO:0055085	K19577	MFS transporter [Xanthomonas oryzae]
gene-ACU12_RS01510	ACU12_RS01510	-	K19267	SDR family oxidoreductase [Xanthomonas oryzae]
gene-ACU12_RS19840	ACU12_RS19840	-	K19222	hotdog fold thioesterase [Xanthomonas oryzae]
gene-ACU12_RS07120	ACU12_RS07120	GO:0005840	K19033	30S ribosomal protein THX [Xanthomonas oryzae]
gene-ACU12_RS16930	ACU12_RS16930	GO:0003677;GO:0006355	K18301	TetR/AcrR family transcriptional regulator [Xanthomonas oryzae]
gene-ACU12_RS14475	ACU12_RS14475	GO:0016491;GO:0055114	K18208	FAD-dependent oxidoreductase [Xanthomonas oryzae]
gene-ACU12_RS07235	ACU12_RS07235	GO:0000160;GO:0003677;GO:0005622;GO:0006355	K18144	response regulator transcription factor [Xanthomonas oryzae]
gene-ACU12_RS15280	ampR	GO:0003677;GO:0003700;GO:0006355	K17850	LysR family transcriptional regulator AmpR [Xanthomonas oryzae]
gene-ACU12_RS09210	ACU12_RS09210	GO:0003882;GO:0008654;GO:0016021	K17103	CDP-alcohol phosphatidyltransferase family protein [Xanthomonas oryzae]
gene-ACU12_RS17385	pssA	GO:0003882;GO:0008654;GO:0016021	K17103	CDP-diacylglycerol--serine O-phosphatidyltransferase [Xanthomonas oryzae]
gene-ACU12_RS01705	ACU12_RS01705	GO:0009636;GO:0016020	K16347	entericidin A/B family lipoprotein [Xanthomonas oryzae]
gene-ACU12_RS16145	ACU12_RS16145	GO:0008152;GO:0016787	K16165	fumarylacetoacetate hydrolase family protein [Xanthomonas oryzae]
gene-ACU12_RS08860	cydD	GO:0005524;GO:0016021;GO:0042626;GO:0042883;GO:0055085	K16013	thiol reductant ABC exporter subunit CydD [Xanthomonas oryzae]
gene-ACU12_RS16835	ACU12_RS16835	GO:0000287;GO:0004427;GO:0005887;GO:0009678;GO:0015992;GO:0055085	K15987	sodium-translocating pyrophosphatase [Xanthomonas oryzae]
gene-ACU12_RS17455	ACU12_RS17455	GO:0000287;GO:0004614;GO:0004615;GO:0005975	K15778	phosphomannomutase/phosphoglucomutase [Xanthomonas oryzae]
gene-ACU12_RS11610	ACU12_RS11610	GO:0001510;GO:0003723;GO:0005737;GO:0008033;GO:0008173	K15396	RNA methyltransferase [Xanthomonas oryzae]
gene-ACU12_RS02925	ACU12_RS02925	GO:0016021	K15270	DMT family transporter [Xanthomonas oryzae]
gene-ACU12_RS19545	arfB	GO:0003747;GO:0006415;GO:0016787	K15034	MULTISPECIES: aminoacyl-tRNA hydrolase [Xanthomonas]
gene-ACU12_RS07175	ACU12_RS07175	GO:0003723;GO:0016021	K14761	RNA-binding S4 domain-containing protein [Xanthomonas oryzae]
gene-ACU12_RS15010	tsaB	GO:0002949;GO:0006508;GO:0008233	K14742	tRNA (adenosine(37)-N6)-threonylcarbamoyltransferase complex dimerization subunit type 1 TsaB [Xanthomonas oryzae]
gene-ACU12_RS18680	ACU12_RS18680	GO:0016021	K14347	bile acid:sodium symporter [Xanthomonas oryzae]
gene-ACU12_RS11050	ACU12_RS11050	GO:0004300;GO:0008152;GO:0016853	K13766	enoyl-CoA hydratase/isomerase family protein [Xanthomonas oryzae]
gene-ACU12_RS05750	ACU12_RS05750	GO:0016740	K13472	sulfotransferase [Xanthomonas oryzae]
gene-ACU12_RS04130	ACU12_RS04130	GO:0005886;GO:0008961;GO:0009249;GO:0016021;GO:0042158	K13292	prolipoprotein diacylglyceryl transferase [Xanthomonas oryzae]
gene-ACU12_RS02005	coaBC	GO:0004632;GO:0004633;GO:0010181;GO:0015937;GO:0015941	K13038	bifunctional phosphopantothenoylcysteine decarboxylase/phosphopantothenate--cysteine ligase CoaBC [Xanthomonas oryzae]
gene-ACU12_RS09015	ACU12_RS09015	GO:0006807;GO:0016746;GO:0050126	K12251	carbon-nitrogen hydrolase [Xanthomonas oryzae]
gene-ACU12_RS17625	ACU12_RS17625	GO:0003676;GO:0004386;GO:0005524	K11927	DEAD/DEAH box helicase [Xanthomonas oryzae]
gene-ACU12_RS06070	tssJ	GO:0016021	K11906	type VI secretion system lipoprotein TssJ [Xanthomonas oryzae]
gene-ACU12_RS04985	folC	GO:0004326;GO:0005524;GO:0046901	K11754	bifunctional tetrahydrofolate synthase/dihydrofolate synthase [Xanthomonas oryzae]
gene-ACU12_RS05215	ACU12_RS05215	GO:0005524;GO:0005886;GO:0009244;GO:0016301;GO:0016310;GO:0016773	K11211	3-deoxy-D-manno-octulosonic acid kinase [Xanthomonas oryzae]
gene-ACU12_RS20380	ACU12_RS20380	GO:0016021;GO:0019835	K11068	hemolysin III family protein [Xanthomonas oryzae]
gene-ACU12_RS16995	ACU12_RS16995	GO:0000155;GO:0000160;GO:0005622;GO:0023014	K10819	PAS-domain containing protein [Xanthomonas oryzae]
gene-ACU12_RS04090	ACU12_RS04090	-	K10804	arylesterase [Xanthomonas oryzae]
gene-ACU12_RS19355	ACU12_RS19355	GO:0008168;GO:0016829;GO:0032259	K10218	4-carboxy-4-hydroxy-2-oxoadipate aldolase/oxaloacetate decarboxylase [Xanthomonas oryzae]
gene-ACU12_RS09400	ugpC	GO:0005524;GO:0016820;GO:0016887;GO:0043190;GO:0055085	K10112	sn-glycerol-3-phosphate ABC transporter ATP-binding protein UgpC [Xanthomonas oryzae]
gene-ACU12_RS06205	ACU12_RS06205	-	K09980	MULTISPECIES: YjfI family protein [Xanthomonas]
gene-ACU12_RS09085	ACU12_RS09085	-	K09948	DUF1244 domain-containing protein [Xanthomonas oryzae]
gene-ACU12_RS17930	ACU12_RS17930	-	K09941	DUF1415 domain-containing protein [Xanthomonas oryzae]
gene-ACU12_RS06470	ACU12_RS06470	-	K09938	DUF2066 domain-containing protein [Xanthomonas oryzae]
gene-ACU12_RS19550	ACU12_RS19550	-	K09924	DUF2059 domain-containing protein [Xanthomonas oryzae]
gene-ACU12_RS04055	ACU12_RS04055	GO:0016021	K09922	DMT family protein [Xanthomonas oryzae]
gene-ACU12_RS03925	ACU12_RS03925	GO:0019013	K09912	DUF2058 domain-containing protein [Xanthomonas oryzae]
gene-ACU12_RS16635	ACU12_RS16635	-	K09895	YecA family protein [Xanthomonas oryzae]
gene-ACU12_RS16640	ACU12_RS16640	-	K09892	TIGR02449 family protein [Xanthomonas oryzae]
gene-ACU12_RS07415	ACU12_RS07415	-	K09889	ribosome-associated protein [Xanthomonas oryzae]
gene-ACU12_RS07385	ACU12_RS07385	-	K09807	SIMPL domain-containing protein [Xanthomonas oryzae]
gene-ACU12_RS01880	ACU12_RS01880	-	K09806	accessory factor UbiK family protein [Xanthomonas oryzae]
gene-ACU12_RS07630	ACU12_RS07630	-	K09801	RnfH family protein [Xanthomonas oryzae]
gene-ACU12_RS13740	ACU12_RS13740	GO:0016021	K09793	DUF456 domain-containing protein [Xanthomonas oryzae]
gene-ACU12_RS03115	ACU12_RS03115	GO:0005886;GO:0016021	K09790	YbaN family protein [Xanthomonas oryzae]
gene-ACU12_RS05405	prpF	GO:0016853;GO:0019629	K09788	2-methylaconitate cis-trans isomerase PrpF [Xanthomonas oryzae]
gene-ACU12_RS17910	ACU12_RS17910	-	K09767	YajQ family cyclic di-GMP-binding protein [Xanthomonas oryzae]
gene-ACU12_RS13330	rimP	GO:0005737;GO:0042274	K09748	ribosome maturation factor RimP [Xanthomonas oryzae]
gene-ACU12_RS20790	ACU12_RS20790	GO:0003993;GO:0016311;GO:0030288	K09474	phosphatase PAP2 family protein [Xanthomonas oryzae]
gene-ACU12_RS18345	ACU12_RS18345	GO:0016021	K09125	VUT family protein [Xanthomonas oryzae]
gene-ACU12_RS18660	ACU12_RS18660	GO:0016740;GO:0016884	K09117	GatB/YqeY domain-containing protein [Xanthomonas oryzae]
gene-ACU12_RS06560	sufB	GO:0016226	K09014	Fe-S cluster assembly protein SufB [Xanthomonas oryzae]
gene-ACU12_RS16665	ACU12_RS16665	-	K09005	DUF192 domain-containing protein [Xanthomonas oryzae]
gene-ACU12_RS18800	ACU12_RS18800	GO:0005524;GO:0005975;GO:0006040;GO:0009254;GO:0016301;GO:0016310;GO:0016773;GO:0097175	K09001	anhydro-N-acetylmuramic acid kinase [Xanthomonas oryzae]
gene-ACU12_RS11655	ACU12_RS11655	-	K08997	YdiU family protein [Xanthomonas oryzae]
gene-ACU12_RS09050	ACU12_RS09050	GO:0005887	K08992	LapA family protein [Xanthomonas oryzae]
gene-ACU12_RS14770	ACU12_RS14770	GO:0016021	K08987	DUF1304 domain-containing protein [Xanthomonas oryzae]
gene-ACU12_RS17645	ACU12_RS17645	-	K08968	MULTISPECIES: GAF domain-containing protein [Xanthomonas]
gene-ACU12_RS11120	ACU12_RS11120	GO:0005737;GO:0008270;GO:0019284;GO:0019509;GO:0046570	K08964	methylthioribulose 1-phosphate dehydratase [Xanthomonas oryzae]
gene-ACU12_RS12485	ACU12_RS12485	GO:0004252;GO:0006508	K08677	S8/S53 family peptidase [Xanthomonas oryzae]
gene-ACU12_RS02180	ACU12_RS02180	GO:0016818;GO:0046872	K08311	RNA pyrophosphohydrolase [Xanthomonas oryzae]
gene-ACU12_RS05170	ACU12_RS05170	GO:0016787	K08307	transglycosylase SLT domain-containing protein [Xanthomonas oryzae]
gene-ACU12_RS13540	ACU12_RS13540	-	K08307	transglycosylase SLT domain-containing protein [Xanthomonas oryzae]
gene-ACU12_RS05880	purT	GO:0000287;GO:0004644;GO:0005524;GO:0006189;GO:0043815	K08289	formate-dependent phosphoribosylglycinamide formyltransferase [Xanthomonas oryzae]
gene-ACU12_RS01420	ACU12_RS01420	GO:0005215;GO:0016021;GO:0055085	K08224	MFS transporter [Xanthomonas oryzae]
gene-ACU12_RS00545	ACU12_RS00545	GO:0016021;GO:0055085	K08191	MFS transporter [Xanthomonas oryzae]
gene-ACU12_RS18510	ACU12_RS18510	GO:0016020;GO:0055085	K07799	efflux RND transporter periplasmic adaptor subunit [Xanthomonas oryzae]
gene-ACU12_RS06325	ACU12_RS06325	GO:0003677;GO:0006355	K07782	LuxR family transcriptional regulator [Xanthomonas oryzae]
gene-ACU12_RS06655	ACU12_RS06655	-	K07735	YqgE/AlgH family protein [Xanthomonas oryzae]
gene-ACU12_RS02595	ACU12_RS02595	GO:0043565	K07729	helix-turn-helix transcriptional regulator [Xanthomonas oryzae]
gene-ACU12_RS09595	ACU12_RS09595	GO:0000160;GO:0003677;GO:0005622;GO:0006355;GO:0008984	K07689	response regulator [Xanthomonas oryzae]
gene-ACU12_RS01630	ACU12_RS01630	GO:0000160;GO:0003677;GO:0005622;GO:0006355	K07660	MULTISPECIES: response regulator transcription factor [Xanthomonas]
gene-ACU12_RS05055	phoB	GO:0000156;GO:0000160;GO:0003677;GO:0005622;GO:0006355;GO:0006817	K07657	phosphate regulon transcriptional regulator PhoB [Xanthomonas oryzae]
gene-ACU12_RS05050	phoR	GO:0000155;GO:0000160;GO:0005524;GO:0005622;GO:0016021;GO:0018106;GO:0023014	K07636	phosphate regulon sensor histidine kinase PhoR [Xanthomonas oryzae]
gene-ACU12_RS02515	ACU12_RS02515	GO:0005737;GO:0016788;GO:0019478	K07560	D-tyrosyl-tRNA(Tyr) deacylase [Xanthomonas oryzae]
gene-ACU12_RS16860	ACU12_RS16860	GO:0003700;GO:0006355;GO:0043565	K07506	helix-turn-helix domain-containing protein [Xanthomonas oryzae]
gene-ACU12_RS16160	ACU12_RS16160	GO:0003677;GO:0004803;GO:0006313;GO:0015074	K07497	IS3 family transposase [Xanthomonas oryzae]
gene-ACU12_RS00770	ACU12_RS00770	GO:0003676;GO:0015074	K07482	IS30-like element IS1112a family transposase [Xanthomonas oryzae]
gene-ACU12_RS01345	ACU12_RS01345	GO:0003676;GO:0015074	K07482	IS30-like element IS1112a family transposase [Xanthomonas oryzae]
gene-ACU12_RS06660	ruvX	GO:0000967;GO:0003676;GO:0004518;GO:0005737;GO:0090305	K07447	Holliday junction resolvase RuvX [Xanthomonas oryzae]
gene-ACU12_RS09630	ACU12_RS09630	GO:0005506;GO:0016226;GO:0051539;GO:0051604	K07400	MULTISPECIES: NfuA family Fe-S biogenesis protein [Xanthomonas]
gene-ACU12_RS13265	grxD	GO:0005623;GO:0009055;GO:0015035;GO:0045454;GO:0046872;GO:0051537;GO:0055114	K07390	Grx4 family monothiol glutaredoxin [Xanthomonas oryzae]
gene-ACU12_RS17125	grxD	GO:0005623;GO:0009055;GO:0015035;GO:0045454;GO:0055114	K07390	Grx4 family monothiol glutaredoxin [Xanthomonas oryzae]
gene-ACU12_RS18135	ACU12_RS18135	GO:0004222;GO:0006508	K07386	M13 family metallopeptidase [Xanthomonas oryzae]
gene-ACU12_RS05635	ACU12_RS05635	GO:0016301;GO:0016310	K07341	type II toxin-antitoxin system death-on-curing family toxin [Xanthomonas oryzae]
gene-ACU12_RS20545	ACU12_RS20545	-	K07334	type II toxin-antitoxin system RelE/ParE family toxin [Xanthomonas oryzae]
gene-ACU12_RS05275	ACU12_RS05275	GO:0019867	K07285	Slp family lipoprotein [Xanthomonas oryzae]
gene-ACU12_RS17875	ACU12_RS17875	GO:0016021;GO:0019867	K07275	outer membrane beta-barrel protein [Xanthomonas oryzae]
gene-ACU12_RS19705	ACU12_RS19705	GO:0016740	K07270	glycosyltransferase family 25 protein [Xanthomonas oryzae]
gene-ACU12_RS05860	ACU12_RS05860	GO:0004180;GO:0006508	K07260	D-alanyl-D-alanine carboxypeptidase family protein [Xanthomonas oryzae]
gene-ACU12_RS13530	ACU12_RS13530	-	K07152	SCO family protein [Xanthomonas oryzae]
gene-ACU12_RS09590	ACU12_RS09590	-	K07146	sulfurtransferase [Xanthomonas oryzae]
gene-ACU12_RS13425	ACU12_RS13425	-	K07124	SDR family NAD(P)-dependent oxidoreductase [Xanthomonas oryzae]
gene-ACU12_RS03755	ACU12_RS03755	-	K07121	penicillin-binding protein activator [Xanthomonas oryzae]
gene-ACU12_RS15200	ybgC	GO:0016790	K07107	tol-pal system-associated acyl-CoA thioesterase [Xanthomonas oryzae]
gene-ACU12_RS06490	ACU12_RS06490	GO:0016301;GO:0016310	K07102	phosphotransferase [Xanthomonas oryzae]
gene-ACU12_RS17340	lptF	GO:0043190;GO:0055085	K07091	LPS export ABC transporter permease LptF [Xanthomonas oryzae]
gene-ACU12_RS18665	ACU12_RS18665	GO:0005886;GO:0016021	K07058	YihY/virulence factor BrkB family protein [Xanthomonas oryzae]
gene-ACU12_RS03760	rsmI	GO:0000453;GO:0005737;GO:0070677	K07056	16S rRNA (cytidine(1402)-2'-O)-methyltransferase [Xanthomonas oryzae]
gene-ACU12_RS12005	ybeY	GO:0004222;GO:0004521;GO:0005737;GO:0006364;GO:0006508;GO:0008270;GO:0090502	K07042	rRNA maturation RNase YbeY [Xanthomonas oryzae]
gene-ACU12_RS05310	ACU12_RS05310	-	K07040	DUF177 domain-containing protein [Xanthomonas oryzae]
gene-ACU12_RS03995	ACU12_RS03995	GO:0016021	K07038	metal-dependent hydrolase [Xanthomonas oryzae]
gene-ACU12_RS18560	ACU12_RS18560	GO:0016787	K07025	HAD family hydrolase [Xanthomonas oryzae]
gene-ACU12_RS00425	ACU12_RS00425	GO:0016787	K07018	alpha/beta fold hydrolase [Xanthomonas oryzae]
gene-ACU12_RS12140	ACU12_RS12140	GO:0006541;GO:0016740;GO:0033969	K07010	gamma-glutamyl-gamma-aminobutyrate hydrolase family protein [Xanthomonas oryzae]
gene-ACU12_RS03055	ACU12_RS03055	GO:0052689	K06999	alpha/beta hydrolase [Xanthomonas oryzae]
gene-ACU12_RS06615	ACU12_RS06615	-	K06997	YggS family pyridoxal phosphate-dependent enzyme [Xanthomonas oryzae]
gene-ACU12_RS02920	ACU12_RS02920	GO:0008168;GO:0016645;GO:0032259;GO:0055114	K06983	hypothetical protein [Xanthomonas oryzae]
gene-ACU12_RS09405	ACU12_RS09405	GO:0016740	K06980	folate-binding protein YgfZ [Xanthomonas oryzae]
gene-ACU12_RS00595	ACU12_RS00595	-	K06940	zinc/iron-chelating domain-containing protein [Xanthomonas oryzae]
gene-ACU12_RS19610	ACU12_RS19610	-	K06940	MULTISPECIES: YkgJ family cysteine cluster protein [Xanthomonas]
gene-ACU12_RS15155	queC	GO:0005524;GO:0008270;GO:0008616;GO:0016879	K06920	7-cyano-7-deazaguanine synthase QueC [Xanthomonas oryzae]
gene-ACU12_RS13105	ACU12_RS13105	-	K06908	phage major tail tube protein [Xanthomonas oryzae]
gene-ACU12_RS10345	clpS	GO:0006508;GO:0008233;GO:0030163	K06891	ATP-dependent Clp protease adapter ClpS [Xanthomonas oryzae]
gene-ACU12_RS18495	queF	GO:0005737;GO:0008616;GO:0033739;GO:0046857;GO:0055114	K06879	NADPH-dependent 7-cyano-7-deazaguanine reductase QueF [Xanthomonas oryzae]
gene-ACU12_RS07390	ACU12_RS07390	GO:0005737	K06287	Maf-like protein [Xanthomonas oryzae]
gene-ACU12_RS11995	ACU12_RS11995	GO:0005524	K06217	PhoH family protein [Xanthomonas oryzae]
gene-ACU12_RS19080	mgtE	GO:0005886;GO:0015095;GO:0015693;GO:0016021;GO:0046872;GO:0098655;GO:1903830	K06213	magnesium transporter [Xanthomonas oryzae]
gene-ACU12_RS10275	crcB	GO:0005887;GO:0015103;GO:0015698;GO:0034220	K06199	fluoride efflux transporter CrcB [Xanthomonas oryzae]
gene-ACU12_RS07635	ACU12_RS07635	GO:0009279;GO:0043165;GO:0051205	K06186	MULTISPECIES: outer membrane protein assembly factor BamE [Xanthomonas]
gene-ACU12_RS07200	ACU12_RS07200	GO:0001522;GO:0003723;GO:0009982	K06182	pseudouridine synthase [Xanthomonas oryzae]
gene-ACU12_RS15120	ACU12_RS15120	GO:0001522;GO:0003723;GO:0009982	K06182	rRNA pseudouridine synthase [Xanthomonas oryzae]
gene-ACU12_RS13495	truA	GO:0003723;GO:0009982;GO:0031119	K06173	tRNA pseudouridine(38-40) synthase TruA [Xanthomonas oryzae]
gene-ACU12_RS19800	ACU12_RS19800	GO:0005886;GO:0008360;GO:0009252;GO:0016021;GO:0016311;GO:0046677;GO:0050380;GO:0071555	K06153	undecaprenyl-diphosphate phosphatase [Xanthomonas oryzae]
gene-ACU12_RS13730	ACU12_RS13730	GO:0019867	K06077	glycine zipper 2TM domain-containing protein [Xanthomonas oryzae]
gene-ACU12_RS06420	ACU12_RS06420	GO:0005975;GO:0019146;GO:0030246;GO:0046872	K06041	KpsF/GutQ family sugar-phosphate isomerase [Xanthomonas oryzae]
gene-ACU12_RS16330	ACU12_RS16330	GO:0003676;GO:0004519;GO:0006308;GO:0090305	K05986	S1/P1 nuclease [Xanthomonas oryzae]
gene-ACU12_RS19910	ACU12_RS19910	GO:0005524;GO:0016887	K05847	ATP-binding cassette domain-containing protein [Xanthomonas oryzae]
gene-ACU12_RS12865	hutC	GO:0003677;GO:0003700;GO:0006547;GO:0045892	K05836	histidine utilization repressor [Xanthomonas oryzae]
gene-ACU12_RS15890	ACU12_RS15890	GO:0009279;GO:0043165;GO:0051205	K05807	outer membrane protein assembly factor BamD [Xanthomonas oryzae]
gene-ACU12_RS01185	ACU12_RS01185	GO:0016021;GO:0055085	K05802	mechanosensitive ion channel family protein [Xanthomonas oryzae]
gene-ACU12_RS12870	ACU12_RS12870	GO:0016810	K05603	formimidoylglutamate deiminase [Xanthomonas oryzae]
gene-ACU12_RS01620	dusA	GO:0000049;GO:0002943;GO:0010181;GO:0017150;GO:0050660;GO:0055114	K05539	tRNA dihydrouridine(20/20a) synthase DusA [Xanthomonas oryzae]
gene-ACU12_RS11465	ACU12_RS11465	GO:0009055;GO:0046872;GO:0051539	K05524	MULTISPECIES: ferredoxin family protein [Xanthomonas]
gene-ACU12_RS15025	mrcB	GO:0006508;GO:0008233;GO:0008360;GO:0008658;GO:0008955;GO:0009252;GO:0009274;GO:0016021;GO:0046677;GO:0071555	K05365	penicillin-binding protein 1B [Xanthomonas oryzae]
gene-ACU12_RS01805	ACU12_RS01805	GO:0004252;GO:0006508	K04771	Do family serine endopeptidase [Xanthomonas oryzae]
gene-ACU12_RS17320	xerD	GO:0003677;GO:0005737;GO:0006313;GO:0007049;GO:0007059;GO:0009037;GO:0015074;GO:0051301	K04763	site-specific tyrosine recombinase XerD [Xanthomonas oryzae]
gene-ACU12_RS13575	greB	GO:0003677;GO:0003746;GO:0006414;GO:0032784;GO:0070063	K04760	transcription elongation factor GreB [Xanthomonas oryzae]
gene-ACU12_RS01885	ACU12_RS01885	GO:0006355;GO:0006808;GO:0030234;GO:0050790	K04751	P-II family nitrogen regulator [Xanthomonas oryzae]
gene-ACU12_RS00410	ACU12_RS00410	GO:0006979	K04063	organic hydroperoxide resistance protein [Xanthomonas oryzae]
gene-ACU12_RS14330	ACU12_RS14330	-	K04046	Hsp70 family protein [Xanthomonas oryzae]
gene-ACU12_RS17315	ACU12_RS17315	GO:0003756	K03981	DsbC family protein [Xanthomonas oryzae]
gene-ACU12_RS15740	obgE	GO:0000287;GO:0003924;GO:0005525;GO:0005737;GO:0042254	K03979	GTPase ObgE [Xanthomonas oryzae]
gene-ACU12_RS03520	ACU12_RS03520	GO:0000287;GO:0003924;GO:0005525;GO:0007049;GO:0051301	K03978	YihA family ribosome biogenesis GTP-binding protein [Xanthomonas oryzae]
gene-ACU12_RS02365	ACU12_RS02365	GO:0010038	K03926	divalent-cation tolerance protein CutA [Xanthomonas oryzae]
gene-ACU12_RS03780	mraZ	GO:0003677;GO:0003700;GO:0005737;GO:0006355;GO:0009295;GO:0051301	K03925	MULTISPECIES: division/cell wall cluster transcriptional repressor MraZ [Xanthomonas]
gene-ACU12_RS16505	ACU12_RS16505	GO:0005524;GO:0016887	K03924	MoxR family ATPase [Xanthomonas oryzae]
gene-ACU12_RS12810	ACU12_RS12810	GO:0006810;GO:0016021	K03832	energy transducer TonB [Xanthomonas oryzae]
gene-ACU12_RS14735	mtgA	GO:0005886;GO:0008360;GO:0009252;GO:0009274;GO:0016021;GO:0016763;GO:0071555	K03814	monofunctional biosynthetic peptidoglycan transglycosylase [Xanthomonas oryzae]
gene-ACU12_RS04495	wrbA	GO:0003955;GO:0010181;GO:0045892;GO:0050660;GO:0050661;GO:0051287;GO:0055114	K03809	NAD(P)H:quinone oxidoreductase [Xanthomonas oryzae]
gene-ACU12_RS03305	ACU12_RS03305	GO:0006508;GO:0008236	K03797	carboxy terminal-processing peptidase [Xanthomonas oryzae]
gene-ACU12_RS08590	surE	GO:0000166;GO:0005737;GO:0008253;GO:0016311;GO:0046872	K03787	5'/3'-nucleotidase SurE [Xanthomonas oryzae]
gene-ACU12_RS02350	aroQ	GO:0003855;GO:0009073;GO:0009423	K03786	type II 3-dehydroquinate dehydratase [Xanthomonas oryzae]
gene-ACU12_RS07500	ACU12_RS07500	GO:0000413;GO:0003755;GO:0006457	K03775	peptidylprolyl isomerase [Xanthomonas oryzae]
gene-ACU12_RS14325	ACU12_RS14325	GO:0000413;GO:0003755;GO:0006457	K03775	peptidylprolyl isomerase [Xanthomonas oryzae]
gene-ACU12_RS05165	ACU12_RS05165	GO:0000413;GO:0003755;GO:0016021	K03770	peptidyl-prolyl cis-trans isomerase [Xanthomonas oryzae]
gene-ACU12_RS10165	ACU12_RS10165	GO:0006777;GO:0032324	K03750	molybdopterin molybdotransferase MoeA [Xanthomonas oryzae]
gene-ACU12_RS08650	ACU12_RS08650	GO:0019159	K03743	CinA family protein [Xanthomonas oryzae]
gene-ACU12_RS19950	ACU12_RS19950	GO:0003700;GO:0005622;GO:0006355;GO:0043565	K03719	Lrp/AsnC family transcriptional regulator [Xanthomonas oryzae]
gene-ACU12_RS09115	ACU12_RS09115	GO:0003677;GO:0003700;GO:0006355	K03717	LysR family transcriptional regulator [Xanthomonas oryzae]
gene-ACU12_RS07640	fur	GO:0003677;GO:0003700;GO:0006355;GO:0046872	K03711	MULTISPECIES: ferric iron uptake transcriptional regulator [Xanthomonas]
gene-ACU12_RS11670	ACU12_RS11670	GO:0003677;GO:0005737;GO:0006355	K03704	cold-shock protein [Xanthomonas oryzae]
gene-ACU12_RS08655	ubiB	GO:0005524;GO:0005886;GO:0006744;GO:0016021;GO:0016301;GO:0016310;GO:0016491;GO:0055114	K03688	2-polyprenylphenol 6-hydroxylase [Xanthomonas oryzae]
gene-ACU12_RS05065	grxC	GO:0005623;GO:0009055;GO:0015035;GO:0045454;GO:0055114	K03676	glutaredoxin 3 [Xanthomonas oryzae]
gene-ACU12_RS03050	mdoH	GO:0005886;GO:0009250;GO:0016021;GO:0016758	K03669	glucans biosynthesis glucosyltransferase MdoH [Xanthomonas oryzae]
gene-ACU12_RS07620	smpB	GO:0003723;GO:0005737;GO:0070929	K03664	MULTISPECIES: SsrA-binding protein SmpB [Xanthomonas]
gene-ACU12_RS07340	ACU12_RS07340	GO:0009279;GO:0043165	K03643	lipoprotein [Xanthomonas oryzae]
gene-ACU12_RS05235	moaC	GO:0006777	K03637	cyclic pyranopterin monophosphate synthase MoaC [Xanthomonas oryzae]
gene-ACU12_RS10295	lolA	GO:0008565;GO:0015031;GO:0042597;GO:0042953;GO:0042954	K03634	outer membrane lipoprotein chaperone LolA [Xanthomonas oryzae]
gene-ACU12_RS04810	ACU12_RS04810	GO:0005886;GO:0009055;GO:0015035;GO:0016021;GO:0055114	K03611	disulfide bond formation protein B [Xanthomonas oryzae]
gene-ACU12_RS07455	ACU12_RS07455	GO:0005737;GO:0006308;GO:0008855;GO:0009318;GO:0090305	K03602	exodeoxyribonuclease VII small subunit [Xanthomonas oryzae]
gene-ACU12_RS11950	ACU12_RS11950	GO:0006508;GO:0008233	K03600	ClpXP protease specificity-enhancing factor [Xanthomonas oryzae]
gene-ACU12_RS02190	bfr	GO:0004322;GO:0005623;GO:0006826;GO:0006879;GO:0008199;GO:0055114	K03594	MULTISPECIES: bacterioferritin [Xanthomonas]
gene-ACU12_RS13900	bfr	GO:0004322;GO:0005623;GO:0006826;GO:0006879;GO:0008199;GO:0055114	K03594	bacterioferritin [Xanthomonas oryzae]
gene-ACU12_RS13615	apbC	GO:0005524;GO:0016887;GO:0046872;GO:0051536	K03593	iron-sulfur cluster carrier protein ApbC [Xanthomonas oryzae]
gene-ACU12_RS03205	ACU12_RS03205	GO:0000902	K03569	MULTISPECIES: rod shape-determining protein [Xanthomonas]
gene-ACU12_RS08680	csrA	GO:0003723;GO:0006109;GO:0006402	K03563	MULTISPECIES: carbon storage regulator CsrA [Xanthomonas]
gene-ACU12_RS15195	tolQ	GO:0008565;GO:0015031;GO:0016021	K03562	protein TolQ [Xanthomonas oryzae]
gene-ACU12_RS09470	ACU12_RS09470	GO:0008565;GO:0015031;GO:0016021	K03561	MotA/TolQ/ExbB proton channel family protein [Xanthomonas oryzae]
gene-ACU12_RS15190	tolR	GO:0005215;GO:0005886;GO:0015031;GO:0016021	K03560	protein TolR [Xanthomonas oryzae]
gene-ACU12_RS08665	recA	GO:0003684;GO:0003697;GO:0005524;GO:0005737;GO:0006281;GO:0006310;GO:0008094;GO:0009432	K03553	recombinase RecA [Xanthomonas oryzae]
gene-ACU12_RS15205	ruvB	GO:0003677;GO:0005524;GO:0006281;GO:0006310;GO:0009378;GO:0009432;GO:0032508	K03551	MULTISPECIES: Holliday junction branch migration DNA helicase RuvB [Xanthomonas]
gene-ACU12_RS05145	ACU12_RS05145	GO:0003677;GO:0005829;GO:0030261;GO:1903506	K03530	MULTISPECIES: HU family DNA-binding protein [Xanthomonas]
gene-ACU12_RS08140	zipA	GO:0005887;GO:0032153;GO:0043093	K03528	cell division protein ZipA [Xanthomonas oryzae]
gene-ACU12_RS15710	ispH	GO:0016114;GO:0019288;GO:0046872;GO:0050992;GO:0051538;GO:0051745;GO:0055114	K03527	4-hydroxy-3-methylbut-2-enyl diphosphate reductase [Xanthomonas oryzae]
gene-ACU12_RS02050	ACU12_RS02050	-	K03496	ParA family protein [Xanthomonas oryzae]
gene-ACU12_RS00785	mnmG	GO:0002098;GO:0005737;GO:0016491;GO:0050660;GO:0055114	K03495	tRNA uridine-5-carboxymethylaminomethyl(34) synthesis enzyme MnmG [Xanthomonas oryzae]
gene-ACU12_RS02230	nudC	GO:0016787;GO:0046872	K03426	NAD(+) diphosphatase [Xanthomonas oryzae]
gene-ACU12_RS01405	ACU12_RS01405	GO:0006259;GO:0016888	K03424	TatD family hydrolase [Xanthomonas oryzae]
gene-ACU12_RS10415	ACU12_RS10415	GO:0000160;GO:0004871;GO:0005622;GO:0006935	K03415	chemotaxis protein CheV [Xanthomonas oryzae]
gene-ACU12_RS10790	ACU12_RS10790	GO:0000160;GO:0003677;GO:0005622	K03413	MULTISPECIES: response regulator [Xanthomonas]
gene-ACU12_RS10870	ACU12_RS10870	GO:0004871;GO:0006935;GO:0007165;GO:0016740	K03408	chemotaxis protein CheW [Xanthomonas oryzae]
gene-ACU12_RS10365	ACU12_RS10365	GO:0004871;GO:0007165;GO:0016021	K03406	chemotaxis protein [Xanthomonas oryzae]
gene-ACU12_RS10855	ACU12_RS10855	GO:0004871;GO:0007165;GO:0016021	K03406	MCP four helix bundle domain-containing protein [Xanthomonas oryzae]
gene-ACU12_RS02390	ACU12_RS02390	GO:0006855;GO:0015238;GO:0015297;GO:0016021	K03327	MATE family efflux transporter [Xanthomonas oryzae]
gene-ACU12_RS03035	ACU12_RS03035	GO:0008271;GO:0016021;GO:1902358	K03321	SulP family inorganic anion transporter [Xanthomonas oryzae]
gene-ACU12_RS04025	ACU12_RS04025	GO:0005337;GO:0016021;GO:1901642	K03317	nucleoside transporter NupC [Xanthomonas oryzae]
gene-ACU12_RS20455	ACU12_RS20455	GO:0003333;GO:0015171;GO:0016021	K03294	amino acid permease [Xanthomonas oryzae]
gene-ACU12_RS02965	ACU12_RS02965	GO:0005886;GO:0016021;GO:0030001;GO:0046873;GO:0055085	K03284	magnesium transporter [Xanthomonas oryzae]
gene-ACU12_RS06415	ACU12_RS06415	GO:0016311;GO:0019143;GO:0046872	K03270	HAD hydrolase family protein [Xanthomonas oryzae]
gene-ACU12_RS07895	rlmB	GO:0000451;GO:0003723;GO:0005737;GO:0070039	K03218	23S rRNA (guanosine(2251)-2'-O)-methyltransferase RlmB [Xanthomonas oryzae]
gene-ACU12_RS16175	ACU12_RS16175	GO:0001510;GO:0003723;GO:0006396;GO:0008173	K03214	RNA methyltransferase [Xanthomonas oryzae]
gene-ACU12_RS12325	yajC	GO:0016021	K03210	preprotein translocase subunit YajC [Xanthomonas oryzae]
gene-ACU12_RS16115	thiS	-	K03154	sulfur carrier protein ThiS [Xanthomonas oryzae]
gene-ACU12_RS00935	tatB	GO:0005887;GO:0008320;GO:0009306;GO:0033281;GO:0043953	K03117	twin-arginine translocase subunit TatB [Xanthomonas oryzae]
gene-ACU12_RS00940	tatA	GO:0005887;GO:0008320;GO:0009306;GO:0033281;GO:0043953	K03116	MULTISPECIES: Sec-independent protein translocase subunit TatA [Xanthomonas]
gene-ACU12_RS06735	ssb	GO:0003697;GO:0006260;GO:0006281;GO:0006310	K03111	single-stranded DNA-binding protein [Xanthomonas oryzae]
gene-ACU12_RS18430	rpoH	GO:0001123;GO:0003677;GO:0003700;GO:0005737;GO:0006355;GO:0008270;GO:0009408;GO:0016987;GO:0030435	K03089	RNA polymerase sigma factor RpoH [Xanthomonas oryzae]
gene-ACU12_RS04430	ACU12_RS04430	GO:0003677;GO:0003700;GO:0003899;GO:0006352;GO:0006355;GO:0016987	K03088	RNA polymerase sigma factor [Xanthomonas oryzae]
gene-ACU12_RS14540	rpoE	GO:0003677;GO:0003700;GO:0006352;GO:0006355;GO:0016987	K03088	RNA polymerase sigma factor RpoE [Xanthomonas oryzae]
gene-ACU12_RS13415	secG	GO:0009306;GO:0015450;GO:0016021;GO:0071806	K03075	preprotein translocase subunit SecG [Xanthomonas oryzae]
gene-ACU12_RS16575	rpoZ	GO:0003677;GO:0003899;GO:0006351	K03060	MULTISPECIES: DNA-directed RNA polymerase subunit omega [Xanthomonas]
gene-ACU12_RS02165	rpsI	GO:0000462;GO:0003735;GO:0006412;GO:0022627	K02996	MULTISPECIES: 30S ribosomal protein S9 [Xanthomonas]
gene-ACU12_RS08120	rpsF	GO:0003735;GO:0006412;GO:0022627;GO:0070181	K02990	30S ribosomal protein S6 [Xanthomonas oryzae]
gene-ACU12_RS18655	rpsU	GO:0003735;GO:0006412;GO:0044391	K02970	MULTISPECIES: 30S ribosomal protein S21 [Bacteria]
gene-ACU12_RS15735	rpsT	GO:0003735;GO:0005840;GO:0006412;GO:0019843	K02968	MULTISPECIES: 30S ribosomal protein S20 [Xanthomonas]
gene-ACU12_RS15490	rpsP	GO:0003735;GO:0005840;GO:0006412	K02959	30S ribosomal protein S16 [Xanthomonas oryzae]
gene-ACU12_RS13305	rpsO	GO:0003735;GO:0005840;GO:0006412;GO:0019843	K02956	30S ribosomal protein S15 [Xanthomonas oryzae]
gene-ACU12_RS09030	rpmJ	GO:0003735;GO:0005840;GO:0006412	K02919	MULTISPECIES: 50S ribosomal protein L36 [Gammaproteobacteria]
gene-ACU12_RS12760	rpmI	GO:0003735;GO:0005840;GO:0006412	K02916	MULTISPECIES: 50S ribosomal protein L35 [Xanthomonadaceae]
gene-ACU12_RS20815	rpmH	GO:0003735;GO:0005840;GO:0006412	K02914	MULTISPECIES: 50S ribosomal protein L34 [Xanthomonas]
gene-ACU12_RS19370	rpmG	GO:0003735;GO:0006412;GO:0022625	K02913	MULTISPECIES: 50S ribosomal protein L33 [Gammaproteobacteria]
gene-ACU12_RS16550	ACU12_RS16550	GO:0003735;GO:0005840;GO:0006412	K02909	MULTISPECIES: type B 50S ribosomal protein L31 [Xanthomonas]
gene-ACU12_RS19375	rpmB	GO:0003735;GO:0006412;GO:0022625	K02902	MULTISPECIES: 50S ribosomal protein L28 [Xanthomonas]
gene-ACU12_RS15745	rpmA	GO:0003735;GO:0005840;GO:0006412	K02899	50S ribosomal protein L27 [Xanthomonas oryzae]
gene-ACU12_RS15750	rplU	GO:0003735;GO:0006412;GO:0019843;GO:0022625	K02888	50S ribosomal protein L21 [Xanthomonas oryzae]
gene-ACU12_RS12755	rplT	GO:0000027;GO:0003735;GO:0006412;GO:0019843;GO:0022625	K02887	MULTISPECIES: 50S ribosomal protein L20 [Xanthomonadaceae]
gene-ACU12_RS15475	rplS	GO:0003735;GO:0006412;GO:0022625	K02884	MULTISPECIES: 50S ribosomal protein L19 [Xanthomonas]
gene-ACU12_RS02160	rplM	GO:0003729;GO:0003735;GO:0006412;GO:0022625	K02871	MULTISPECIES: 50S ribosomal protein L13 [Xanthomonas]
gene-ACU12_RS04630	rplJ	GO:0005840;GO:0006412;GO:0042254;GO:0070180	K02864	50S ribosomal protein L10 [Xanthomonas oryzae]
gene-ACU12_RS15485	rimM	GO:0005840;GO:0006364;GO:0042274;GO:0043022	K02860	ribosome maturation factor RimM [Xanthomonas oryzae]
gene-ACU12_RS02475	ACU12_RS02475	GO:0016021;GO:0016874	K02847	O-antigen ligase family protein [Xanthomonas oryzae]
gene-ACU12_RS14010	frr	GO:0005737;GO:0006415	K02838	ribosome recycling factor [Xanthomonas oryzae]
gene-ACU12_RS06370	ACU12_RS06370	GO:0008982;GO:0009401;GO:0016021;GO:0034219;GO:0103111	K02793	MULTISPECIES: PTS fructose IIA component family protein [Xanthomonas]
gene-ACU12_RS02320	prmA	GO:0005840;GO:0006479;GO:0008276	K02687	50S ribosomal protein L11 methyltransferase [Xanthomonas oryzae]
gene-ACU12_RS00715	ACU12_RS00715	GO:0003677;GO:0045893;GO:0046278	K02624	helix-turn-helix domain-containing protein [Xanthomonas oryzae]
gene-ACU12_RS10765	ACU12_RS10765	GO:0008565;GO:0015031;GO:0016021	K02556	flagellar motor protein [Xanthomonas oryzae]
gene-ACU12_RS07215	rraA	GO:0008168;GO:0008428;GO:0008948;GO:0032259;GO:0043086;GO:0046872;GO:0047443;GO:0051252	K02553	ribonuclease E activity regulator RraA [Xanthomonas oryzae]
gene-ACU12_RS00260	ACU12_RS00260	GO:0003677;GO:0003700;GO:0006355	K02529	LacI family DNA-binding transcriptional regulator [Xanthomonas oryzae]
gene-ACU12_RS08970	ACU12_RS08970	GO:0003677;GO:0003700;GO:0006355;GO:0008784	K02529	LacI family DNA-binding transcriptional regulator [Xanthomonas oryzae]
gene-ACU12_RS04160	rsmA	GO:0000179;GO:0003723;GO:0005737;GO:0031167;GO:0052908	K02528	16S rRNA (adenine(1518)-N(6)/adenine(1519)-N(6))-dimethyltransferase RsmA [Xanthomonas oryzae]
gene-ACU12_RS10335	infA	GO:0003743;GO:0005737;GO:0006413;GO:0016787;GO:0019843;GO:0043022	K02518	MULTISPECIES: translation initiation factor IF-1 [Xanthomonas]
gene-ACU12_RS05270	ACU12_RS05270	GO:0016787	K02503	histidine triad nucleotide-binding protein [Xanthomonas oryzae]
gene-ACU12_RS19715	ACU12_RS19715	-	K02496	uroporphyrinogen-III C-methyltransferase [Xanthomonas oryzae]
gene-ACU12_RS04540	ACU12_RS04540	GO:0006782;GO:0008883;GO:0050661;GO:0055114	K02492	glutamyl-tRNA reductase [Xanthomonas oryzae]
gene-ACU12_RS03580	ACU12_RS03580	GO:0000160;GO:0003677;GO:0005622;GO:0006355	K02483	response regulator transcription factor [Xanthomonas oryzae]
gene-ACU12_RS09570	ACU12_RS09570	GO:0000271;GO:0016021;GO:0016616;GO:0016628;GO:0051287;GO:0055114	K02474	nucleotide sugar dehydrogenase [Xanthomonas oryzae]
gene-ACU12_RS17280	gspG	GO:0008565;GO:0015627;GO:0015628;GO:0016021	K02456	type II secretion system major pseudopilin GspG [Xanthomonas oryzae]
gene-ACU12_RS14790	gcvH	GO:0005960;GO:0019464	K02437	glycine cleavage system protein GcvH [Xanthomonas oryzae]
gene-ACU12_RS08620	rlmE	GO:0005737;GO:0008650;GO:0031167;GO:0051301	K02427	23S rRNA (uridine(2552)-2'-O)-methyltransferase RlmE [Xanthomonas oryzae]
gene-ACU12_RS10485	fliS	GO:0005829;GO:0009288;GO:0044780	K02422	flagellar export chaperone FliS [Xanthomonas oryzae]
gene-ACU12_RS10405	flgM	GO:0045892	K02398	MULTISPECIES: flagellar biosynthesis anti-sigma factor FlgM [Xanthomonas]
gene-ACU12_RS09560	ACU12_RS09560	GO:0000287;GO:0008897;GO:0009239;GO:0009366	K02362	4'-phosphopantetheinyl transferase superfamily protein [Xanthomonas oryzae]
gene-ACU12_RS04600	tuf	GO:0003746;GO:0003924;GO:0005525;GO:0005737;GO:0006414	K02358	elongation factor Tu [Xanthomonas oryzae]
gene-ACU12_RS11590	efp	GO:0003746;GO:0005737;GO:0006414	K02356	elongation factor P [Xanthomonas oryzae]
gene-ACU12_RS03160	ACU12_RS03160	GO:0008080	K02348	GNAT family N-acetyltransferase [Xanthomonas oryzae]
gene-ACU12_RS08920	ccmA	GO:0005524;GO:0015439;GO:0015886;GO:0017004;GO:0030288;GO:0043190;GO:0055085;GO:0103115	K02193	heme ABC exporter ATP-binding protein CcmA [Xanthomonas oryzae]
gene-ACU12_RS00825	bioH	GO:0005737;GO:0009102;GO:0016740;GO:0052689	K02170	pimeloyl-ACP methyl ester esterase BioH [Xanthomonas oryzae]
gene-ACU12_RS05340	acpP	GO:0000036;GO:0005737;GO:0006633	K02078	MULTISPECIES: acyl carrier protein [Xanthomonas]
gene-ACU12_RS17900	ACU12_RS17900	GO:0003333;GO:0005524;GO:0015424;GO:0015821;GO:0043190	K02071	methionine ABC transporter ATP-binding protein [Xanthomonas oryzae]
gene-ACU12_RS17410	ACU12_RS17410	GO:0006810;GO:0043190	K02066	ABC transporter permease [Xanthomonas oryzae]
gene-ACU12_RS20505	ACU12_RS20505	GO:0005524;GO:0016887	K02065	ATP-binding cassette domain-containing protein [Xanthomonas oryzae]
gene-ACU12_RS11605	ACU12_RS11605	-	K02044	phosphate/phosphite/phosphonate ABC transporter substrate-binding protein [Xanthomonas oryzae]
gene-ACU12_RS16340	modA	GO:0015412;GO:0015689;GO:0030288	K02020	molybdate ABC transporter substrate-binding protein [Xanthomonas oryzae]
gene-ACU12_RS04960	ACU12_RS04960	GO:0004872;GO:0006810;GO:0009279;GO:0016021	K02014	TonB-dependent receptor [Xanthomonas oryzae]
gene-ACU12_RS12725	ACU12_RS12725	GO:0015159;GO:0015774;GO:0016020	K01991	polysaccharide export protein [Xanthomonas oryzae]
gene-ACU12_RS07785	ACU12_RS07785	GO:0005524;GO:0016887	K01990	ABC transporter ATP-binding protein [Xanthomonas oryzae]
gene-ACU12_RS18280	ACU12_RS18280	GO:0005524;GO:0016887	K01990	ATP-binding cassette domain-containing protein [Xanthomonas oryzae]
gene-ACU12_RS13465	ACU12_RS13465	GO:0003989;GO:0005524;GO:0006633;GO:0008270;GO:0009317;GO:0016740;GO:2001295	K01963	acetyl-CoA carboxylase carboxyltransferase subunit beta [Xanthomonas oryzae]
gene-ACU12_RS00920	ACU12_RS00920	GO:0003922;GO:0006541;GO:0016740	K01951	glutamine amidotransferase [Xanthomonas oryzae]
gene-ACU12_RS17640	bioD	GO:0000287;GO:0004141;GO:0005524;GO:0005737;GO:0009102	K01935	dethiobiotin synthase [Xanthomonas oryzae]
gene-ACU12_RS16650	ACU12_RS16650	GO:0005524;GO:0030272;GO:0046872	K01934	5-formyltetrahydrofolate cyclo-ligase [Xanthomonas oryzae]
gene-ACU12_RS06465	ACU12_RS06465	GO:0004641;GO:0005524;GO:0005737;GO:0006189	K01933	phosphoribosylformylglycinamidine cyclo-ligase [Xanthomonas oryzae]
gene-ACU12_RS14995	gshB	GO:0000287;GO:0004363;GO:0005524;GO:0005829;GO:0006750;GO:0030145	K01920	glutathione synthase [Xanthomonas oryzae]
gene-ACU12_RS15895	ACU12_RS15895	GO:0003952;GO:0005524;GO:0009435;GO:0016810	K01916	NAD+ synthase [Xanthomonas oryzae]
gene-ACU12_RS12145	ACU12_RS12145	GO:0004356;GO:0006542	K01915	glutamine synthetase [Xanthomonas oryzae]
gene-ACU12_RS19445	acs	GO:0003987;GO:0005524;GO:0016208;GO:0019427;GO:0046872	K01895	acetate--CoA ligase [Xanthomonas oryzae]
gene-ACU12_RS11195	ACU12_RS11195	GO:0004821;GO:0005524;GO:0005737;GO:0006427	K01892	histidine--tRNA ligase [Xanthomonas oryzae]
gene-ACU12_RS12750	pheS	GO:0000049;GO:0000287;GO:0004826;GO:0005524;GO:0005737;GO:0006432	K01889	phenylalanine--tRNA ligase subunit alpha [Xanthomonas oryzae]
gene-ACU12_RS01995	ACU12_RS01995	GO:0004814;GO:0005524;GO:0005737;GO:0006420	K01887	arginine--tRNA ligase [Xanthomonas oryzae]
gene-ACU12_RS17395	ACU12_RS17395	GO:0002161;GO:0004827;GO:0005524;GO:0005737;GO:0006433;GO:0006450	K01881	proline--tRNA ligase [Xanthomonas oryzae]
gene-ACU12_RS15240	aspS	GO:0003676;GO:0004815;GO:0005524;GO:0005737;GO:0006418	K01876	aspartate--tRNA ligase [Xanthomonas oryzae]
gene-ACU12_RS16690	hemL	GO:0005737;GO:0006782;GO:0008483;GO:0030170;GO:0042286	K01845	glutamate-1-semialdehyde 2,1-aminomutase [Xanthomonas oryzae]
gene-ACU12_RS13490	ACU12_RS13490	GO:0000162;GO:0004640	K01817	phosphoribosylanthranilate isomerase [Xanthomonas oryzae]
gene-ACU12_RS13420	ACU12_RS13420	GO:0004807;GO:0005737;GO:0006094;GO:0006096;GO:0006098	K01803	triose-phosphate isomerase [Xanthomonas oryzae]
gene-ACU12_RS07980	ACU12_RS07980	GO:0000413;GO:0003755;GO:0006457	K01802	FKBP-type peptidyl-prolyl cis-trans isomerase [Xanthomonas oryzae]
gene-ACU12_RS02080	ACU12_RS02080	GO:0004750;GO:0005975;GO:0006098;GO:0046872	K01783	ribulose-phosphate 3-epimerase [Xanthomonas oryzae]
gene-ACU12_RS03125	ACU12_RS03125	GO:0005737;GO:0008837;GO:0009089	K01778	diaminopimelate epimerase [Xanthomonas oryzae]
gene-ACU12_RS00950	hemH	GO:0004325;GO:0005737;GO:0006783;GO:0046872	K01772	ferrochelatase [Xanthomonas oryzae]
gene-ACU12_RS08575	ispF	GO:0008685;GO:0016114;GO:0016779;GO:0019288;GO:0046872	K01770	2-C-methyl-D-erythritol 2,4-cyclodiphosphate synthase [Xanthomonas oryzae]
gene-ACU12_RS00795	ACU12_RS00795	GO:0006520;GO:0030170	K01754	pyridoxal-phosphate dependent enzyme [Xanthomonas oryzae]
gene-ACU12_RS03070	hemC	GO:0004418;GO:0006782;GO:0018160	K01749	hydroxymethylbilane synthase [Xanthomonas oryzae]
gene-ACU12_RS17630	queD	GO:0008616;GO:0016829;GO:0046872	K01737	MULTISPECIES: 6-carboxytetrahydropterin synthase QueD [Xanthomonas]
gene-ACU12_RS09625	ACU12_RS09625	GO:0006729;GO:0008124	K01724	4a-hydroxytetrahydrobiopterin dehydratase [Xanthomonas oryzae]
gene-ACU12_RS19710	ACU12_RS19710	GO:0004852;GO:0033014	K01719	uroporphyrinogen-III synthase [Xanthomonas oryzae]
gene-ACU12_RS17665	fabA	GO:0005737;GO:0006633;GO:0008693;GO:0034017;GO:0047451	K01716	3-hydroxyacyl-[acyl-carrier-protein] dehydratase FabA [Xanthomonas oryzae]
gene-ACU12_RS07975	ACU12_RS07975	GO:0003824;GO:0008152	K01715	enoyl-CoA hydratase/isomerase family protein [Xanthomonas oryzae]
gene-ACU12_RS11475	ACU12_RS11475	GO:0005737;GO:0008840;GO:0009089;GO:0019877	K01714	4-hydroxy-tetrahydrodipicolinate synthase [Xanthomonas oryzae]
gene-ACU12_RS10910	acnB	GO:0003994;GO:0005829;GO:0006099;GO:0046872;GO:0047456;GO:0051539	K01682	bifunctional aconitate hydratase 2/2-methylisocitrate dehydratase [Xanthomonas oryzae]
gene-ACU12_RS18375	ACU12_RS18375	GO:0003849;GO:0009073;GO:0009423	K01626	3-deoxy-7-phosphoheptulonate synthase [Xanthomonas oryzae]
gene-ACU12_RS02130	trpC	GO:0000162;GO:0004425	K01609	indole-3-glycerol phosphate synthase TrpC [Xanthomonas oryzae]
gene-ACU12_RS06180	ACU12_RS06180	GO:0004853;GO:0005737;GO:0006782	K01599	uroporphyrinogen decarboxylase [Xanthomonas oryzae]
gene-ACU12_RS13280	purE	GO:0006189;GO:0016829;GO:0034023	K01588	5-(carboxyamino)imidazole ribonucleotide mutase [Xanthomonas oryzae]
gene-ACU12_RS11370	ACU12_RS11370	GO:0004068;GO:0005737;GO:0006523;GO:0015940	K01579	MULTISPECIES: aspartate 1-decarboxylase [Xanthomonas]
gene-ACU12_RS08070	kynU	GO:0005737;GO:0006569;GO:0019805;GO:0030170;GO:0030429;GO:0034354;GO:0043420;GO:0097053	K01556	kynureninase [Xanthomonas oryzae]
gene-ACU12_RS03715	kdpA	GO:0005887;GO:0008556;GO:0030955;GO:0071805	K01546	potassium-transporting ATPase subunit KdpA [Xanthomonas oryzae]
gene-ACU12_RS16845	ppa	GO:0000287;GO:0004427;GO:0005737;GO:0006796	K01507	inorganic diphosphatase [Xanthomonas oryzae]
gene-ACU12_RS20130	folE	GO:0003934;GO:0005525;GO:0005737;GO:0006730;GO:0008270;GO:0035998;GO:0046654	K01495	GTP cyclohydrolase I FolE [Xanthomonas oryzae]
gene-ACU12_RS09090	folD	GO:0000105;GO:0004477;GO:0004488;GO:0006164;GO:0009086;GO:0009396;GO:0035999;GO:0055114	K01491	bifunctional methylenetetrahydrofolate dehydrogenase/methenyltetrahydrofolate cyclohydrolase FolD [Xanthomonas oryzae]
gene-ACU12_RS01695	rocF	GO:0004053;GO:0006525;GO:0046872	K01476	arginase [Xanthomonas oryzae]
gene-ACU12_RS12875	ACU12_RS12875	GO:0005506;GO:0005737;GO:0008270;GO:0019556;GO:0019557;GO:0050480	K01468	imidazolonepropionase [Xanthomonas oryzae]
gene-ACU12_RS02455	ACU12_RS02455	GO:0005506;GO:0006412;GO:0042586	K01462	peptide deformylase [Xanthomonas oryzae]
gene-ACU12_RS17170	ACU12_RS17170	GO:0005506;GO:0006412;GO:0042586	K01462	peptide deformylase [Xanthomonas oryzae]
gene-ACU12_RS11405	ACU12_RS11405	GO:0008745;GO:0009253	K01448	N-acetylmuramoyl-L-alanine amidase [Xanthomonas oryzae]
gene-ACU12_RS08000	ACU12_RS08000	GO:0008745;GO:0009253	K01447	N-acetylmuramoyl-L-alanine amidase [Xanthomonas oryzae]
gene-ACU12_RS18590	ACU12_RS18590	GO:0008745;GO:0009253	K01447	N-acetylmuramoyl-L-alanine amidase [Xanthomonas oryzae]
gene-ACU12_RS14935	ACU12_RS14935	GO:0016787	K01444	isoaspartyl peptidase/L-asparaginase [Xanthomonas oryzae]
gene-ACU12_RS05060	ACU12_RS05060	GO:0004222;GO:0006508;GO:0008270;GO:0016020;GO:0042597;GO:0061077	K01423	M48 family metallopeptidase [Xanthomonas oryzae]
gene-ACU12_RS18650	tsaD	GO:0002949;GO:0004222;GO:0005506;GO:0005737;GO:0006508;GO:0061711	K01409	tRNA (adenosine(37)-N6)-threonylcarbamoyltransferase complex transferase subunit TsaD [Xanthomonas oryzae]
gene-ACU12_RS08660	lexA	GO:0003677;GO:0004252;GO:0006260;GO:0006281;GO:0006508;GO:0009432;GO:0045892	K01356	MULTISPECIES: transcriptional repressor LexA [Xanthomonas]
gene-ACU12_RS05645	lexA	GO:0003677;GO:0004252;GO:0006260;GO:0006281;GO:0006508;GO:0009432;GO:0045892	K01356	repressor LexA [Xanthomonas oryzae]
gene-ACU12_RS13955	map	GO:0006508;GO:0046872;GO:0070006;GO:0070084	K01265	type I methionyl aminopeptidase [Xanthomonas oryzae]
gene-ACU12_RS04380	pip	GO:0004177;GO:0005737;GO:0006508	K01259	prolyl aminopeptidase [Xanthomonas oryzae]
gene-ACU12_RS16555	ACU12_RS16555	GO:0008152;GO:0016798	K01239	nucleoside hydrolase [Xanthomonas oryzae]
gene-ACU12_RS14465	nagZ	GO:0004563;GO:0005737;GO:0005975;GO:0007049;GO:0008360;GO:0009252;GO:0009254;GO:0051301;GO:0071555	K01207	beta-N-acetylhexosaminidase [Xanthomonas oryzae]
gene-ACU12_RS14605	ACU12_RS14605	GO:0004560;GO:0005975	K01206	alpha-L-fucosidase [Xanthomonas oryzae]
gene-ACU12_RS11625	ACU12_RS11625	GO:0003723;GO:0004521;GO:0016021;GO:0090502	K01167	ribonuclease [Xanthomonas oryzae]
gene-ACU12_RS19420	xth	GO:0003677;GO:0004519;GO:0005622;GO:0006281;GO:0090305	K01142	exodeoxyribonuclease III [Xanthomonas oryzae]
gene-ACU12_RS20780	ACU12_RS20780	GO:0006629;GO:0008889	K01126	glycerophosphodiester phosphodiesterase [Xanthomonas oryzae]
gene-ACU12_RS11615	ACU12_RS11615	GO:0008934;GO:0046854;GO:0046855;GO:0052832;GO:0052833	K01092	inositol monophosphatase [Xanthomonas oryzae]
gene-ACU12_RS17655	gph	GO:0005975;GO:0008967;GO:0016311;GO:0046295;GO:0046872	K01091	phosphoglycolate phosphatase [Xanthomonas oryzae]
gene-ACU12_RS03940	ACU12_RS03940	GO:0008146	K01014	sulfotransferase domain-containing protein [Xanthomonas oryzae]
gene-ACU12_RS09510	pgsA	GO:0008444;GO:0008654;GO:0016021	K00995	CDP-diacylglycerol--glycerol-3-phosphate 3-phosphatidyltransferase [Xanthomonas oryzae]
gene-ACU12_RS16590	rph	GO:0000049;GO:0004549;GO:0008033;GO:0009022;GO:0090501	K00989	ribonuclease PH [Xanthomonas oryzae]
gene-ACU12_RS12405	coaD	GO:0004595;GO:0005524;GO:0005737;GO:0015937	K00954	pantetheine-phosphate adenylyltransferase [Xanthomonas oryzae]
gene-ACU12_RS03385	folK	GO:0003848;GO:0009396;GO:0016301;GO:0016310	K00950	2-amino-4-hydroxy-6-hydroxymethyldihydropteridine diphosphokinase [Xanthomonas oryzae]
gene-ACU12_RS09035	ACU12_RS09035	GO:0004127;GO:0005524;GO:0005737;GO:0006220;GO:0046939	K00945	(d)CMP kinase [Xanthomonas oryzae]
gene-ACU12_RS01680	ACU12_RS01680	GO:0004798;GO:0005524;GO:0006233;GO:0006235;GO:0046939	K00943	dTMP kinase [Xanthomonas oryzae]
gene-ACU12_RS10245	ndk	GO:0004519;GO:0004550;GO:0005524;GO:0005737;GO:0006165;GO:0006183;GO:0006228;GO:0006241;GO:0046872;GO:0090305	K00940	nucleoside-diphosphate kinase [Xanthomonas oryzae]
gene-ACU12_RS16800	ACU12_RS16800	GO:0004017;GO:0005524;GO:0005737;GO:0044209;GO:0046939	K00939	adenylate kinase [Xanthomonas oryzae]
gene-ACU12_RS04110	ACU12_RS04110	GO:0004143;GO:0008654;GO:0016021;GO:0016310	K00901	diacylglycerol kinase [Xanthomonas oryzae]
gene-ACU12_RS06195	ACU12_RS06195	GO:0000287;GO:0004765;GO:0005524;GO:0005737;GO:0009073;GO:0009423;GO:0016310	K00891	shikimate kinase [Xanthomonas oryzae]
gene-ACU12_RS07670	pdxY	GO:0005524;GO:0008478;GO:0009443;GO:0016310	K00868	pyridoxal kinase [Xanthomonas oryzae]
gene-ACU12_RS08035	ACU12_RS08035	GO:0003951;GO:0005524;GO:0005737;GO:0006741;GO:0016310;GO:0019674;GO:0046872	K00858	NAD kinase [Xanthomonas oryzae]
gene-ACU12_RS00210	ACU12_RS00210	GO:0004797;GO:0005524;GO:0005737;GO:0009157;GO:0016310;GO:0071897	K00857	thymidine kinase [Xanthomonas oryzae]
gene-ACU12_RS16745	ACU12_RS16745	GO:0003992;GO:0005737;GO:0006526;GO:0030170	K00821	acetylornithine transaminase [Xanthomonas oryzae]
gene-ACU12_RS13690	ACU12_RS13690	GO:0016740	K00799	glutathione S-transferase family protein [Xanthomonas oryzae]
gene-ACU12_RS07450	ACU12_RS07450	GO:0004337;GO:0008299	K00795	polyprenyl synthetase family protein [Xanthomonas oryzae]
gene-ACU12_RS03675	ACU12_RS03675	GO:0016491;GO:0055114	K00793	riboflavin synthase [Xanthomonas oryzae]
gene-ACU12_RS06430	murA	GO:0005737;GO:0007049;GO:0008360;GO:0008760;GO:0009252;GO:0019277;GO:0051301;GO:0071555	K00790	UDP-N-acetylglucosamine 1-carboxyvinyltransferase [Xanthomonas oryzae]
gene-ACU12_RS16680	ACU12_RS16680	GO:0000287;GO:0004789;GO:0009228;GO:0009229	K00788	thiamine phosphate synthase [Xanthomonas oryzae]
gene-ACU12_RS12380	upp	GO:0000287;GO:0004845;GO:0005525;GO:0006223;GO:0044206	K00761	uracil phosphoribosyltransferase [Xanthomonas oryzae]
gene-ACU12_RS11650	ACU12_RS11650	GO:0003999;GO:0005737;GO:0006168;GO:0044209	K00759	adenine phosphoribosyltransferase [Xanthomonas oryzae]
gene-ACU12_RS02030	ACU12_RS02030	GO:0016757	K00721	glycosyltransferase family 2 protein [Xanthomonas oryzae]
gene-ACU12_RS10330	ACU12_RS10330	GO:0005737;GO:0008914;GO:0030163	K00684	leucyl/phenylalanyl-tRNA--protein transferase [Xanthomonas oryzae]
gene-ACU12_RS00835	bioF	GO:0008710;GO:0009102;GO:0030170	K00652	8-amino-7-oxononanoate synthase [Xanthomonas oryzae]
gene-ACU12_RS05330	fabD	GO:0004314;GO:0008152	K00645	ACP S-malonyltransferase [Xanthomonas oryzae]
gene-ACU12_RS08875	ACU12_RS08875	GO:0004414;GO:0005737;GO:0009086	K00641	homoserine O-acetyltransferase [Xanthomonas oryzae]
gene-ACU12_RS14390	ACU12_RS14390	GO:0008152;GO:0016747	K00626	acetyl-CoA C-acyltransferase [Xanthomonas oryzae]
gene-ACU12_RS11380	panB	GO:0003864;GO:0005737;GO:0008168;GO:0015940;GO:0032259;GO:0046872	K00606	3-methyl-2-oxobutanoate hydroxymethyltransferase [Xanthomonas oryzae]
gene-ACU12_RS14795	gcvT	GO:0004047;GO:0008483;GO:0019464;GO:0032259	K00605	glycine cleavage system aminomethyltransferase GcvT [Xanthomonas oryzae]
gene-ACU12_RS16935	ACU12_RS16935	GO:0004719;GO:0006479	K00573	protein-L-isoaspartate O-methyltransferase [Xanthomonas oryzae]
gene-ACU12_RS15480	trmD	GO:0005737;GO:0030488;GO:0052906	K00554	tRNA (guanosine(37)-N1)-methyltransferase TrmD [Xanthomonas oryzae]
gene-ACU12_RS17175	arsC	GO:0008794;GO:0055114	K00537	arsenate reductase (glutaredoxin) [Xanthomonas oryzae]
gene-ACU12_RS19955	ACU12_RS19955	GO:0004505;GO:0005506;GO:0006559;GO:0055114	K00500	phenylalanine 4-monooxygenase [Xanthomonas oryzae]
gene-ACU12_RS18885	ACU12_RS18885	GO:0004411;GO:0005506;GO:0006559;GO:0006572;GO:0055114	K00451	homogentisate 1,2-dioxygenase [Xanthomonas oryzae]
gene-ACU12_RS13775	ACU12_RS13775	GO:0004602;GO:0006979;GO:0055114;GO:0098869	K00432	glutathione peroxidase [Xanthomonas oryzae]
gene-ACU12_RS04900	ACU12_RS04900	GO:0008270;GO:0016491;GO:0055114	K00344	zinc-binding alcohol dehydrogenase family protein [Xanthomonas oryzae]
gene-ACU12_RS13405	ACU12_RS13405	GO:0005886;GO:0006810;GO:0008137;GO:0016021;GO:0048038;GO:0055114	K00330	NADH-quinone oxidoreductase subunit A [Xanthomonas oryzae]
gene-ACU12_RS04435	ACU12_RS04435	GO:0016021	K00324	NAD(P) transhydrogenase subunit alpha [Xanthomonas oryzae]
gene-ACU12_RS06200	pdxH	GO:0004733;GO:0008615;GO:0010181;GO:0042823;GO:0055114	K00275	pyridoxamine 5'-phosphate oxidase [Xanthomonas oryzae]
gene-ACU12_RS13700	ACU12_RS13700	GO:0003995;GO:0050660;GO:0055114	K00252	acyl-CoA dehydrogenase family protein [Xanthomonas oryzae]
gene-ACU12_RS09410	sdhC	GO:0000104;GO:0006099;GO:0016021;GO:0045281	K00241	succinate dehydrogenase, cytochrome b556 subunit [Xanthomonas oryzae]
gene-ACU12_RS19265	hemF	GO:0004109;GO:0005737;GO:0006782;GO:0042803;GO:0046872;GO:0055114	K00228	oxygen-dependent coproporphyrinogen oxidase [Xanthomonas oryzae]
gene-ACU12_RS12030	ACU12_RS12030	GO:0016620;GO:0055114	K00135	NAD-dependent succinate-semialdehyde dehydrogenase [Xanthomonas oryzae]
gene-ACU12_RS19160	fabG	-	K00059	3-oxoacyl-ACP reductase FabG [Xanthomonas oryzae]
gene-ACU12_RS09395	zwf	GO:0004345;GO:0006006;GO:0006098;GO:0050661;GO:0055114	K00036	glucose-6-phosphate dehydrogenase [Xanthomonas oryzae]
gene-ACU12_RS03910	ACU12_RS03910	GO:0019151;GO:0047910;GO:0050022;GO:0055114	K00035	Gfo/Idh/MocA family oxidoreductase [Xanthomonas oryzae]
gene-ACU12_RS11705	ACU12_RS11705	GO:0005737;GO:0018454;GO:0042619;GO:0055114	K00023	beta-ketoacyl-ACP reductase [Xanthomonas oryzae]
gene-ACU12_RS09205	ACU12_RS09205	GO:0003858;GO:0055114	K00019	3-hydroxybutyrate dehydrogenase [Xanthomonas oryzae]
gene-ACU12_RS01565	aroE	GO:0004764;GO:0009073;GO:0009423;GO:0019632;GO:0050661;GO:0055114	K00014	shikimate dehydrogenase [Xanthomonas oryzae]
gene-ACU12_RS00140	ACU12_RS00140	-	-	MULTISPECIES: DUF1820 family protein [Xanthomonas]
gene-ACU12_RS00145	ACU12_RS00145	GO:0004252;GO:0006508;GO:0016021	-	MULTISPECIES: rhomboid family intramembrane serine protease [Xanthomonas]
gene-ACU12_RS00160	ACU12_RS00160	GO:0016829;GO:0051536	-	PA0069 family radical SAM protein [Xanthomonas oryzae]
gene-ACU12_RS00205	ACU12_RS00205	GO:0000155;GO:0000160;GO:0005622;GO:0023014	-	GAF domain-containing sensor histidine kinase [Xanthomonas oryzae]
gene-ACU12_RS00235	ACU12_RS00235	GO:0009279	-	5'-nucleotidase, lipoprotein e(P4) family [Xanthomonas oryzae]
gene-ACU12_RS00275	ACU12_RS00275	GO:0008270;GO:0016491;GO:0055114	-	zinc-binding dehydrogenase [Xanthomonas oryzae]
gene-ACU12_RS00280	ACU12_RS00280	-	-	MULTISPECIES: YdcH family protein [Xanthomonas]
gene-ACU12_RS00335	ACU12_RS00335	-	-	DUF1456 family protein [Xanthomonas oryzae]
gene-ACU12_RS00350	ACU12_RS00350	GO:0016021	-	hypothetical protein [Xanthomonas oryzae]
gene-ACU12_RS00405	ACU12_RS00405	-	-	DUF2884 family protein [Xanthomonas oryzae]
gene-ACU12_RS00440	ACU12_RS00440	-	-	GTP-binding protein [Xanthomonas oryzae]
gene-ACU12_RS00445	ACU12_RS00445	GO:0016021	-	MerC family mercury resistance protein [Xanthomonas oryzae]
gene-ACU12_RS00575	ACU12_RS00575	-	-	ribonuclease E inhibitor RraB [Xanthomonas oryzae]
gene-ACU12_RS00600	ACU12_RS00600	GO:0016740	-	gamma carbonic anhydrase family protein [Xanthomonas oryzae]
gene-ACU12_RS00605	ACU12_RS00605	GO:0016021;GO:0055085	-	MFS transporter [Xanthomonas oryzae]
gene-ACU12_RS00615	ACU12_RS00615	GO:0003677;GO:0003700;GO:0006355	-	MarR family transcriptional regulator [Xanthomonas oryzae]
gene-ACU12_RS00635	ACU12_RS00635	GO:0003700;GO:0006355;GO:0043565	-	helix-turn-helix domain-containing protein [Xanthomonas oryzae]
gene-ACU12_RS00670	ACU12_RS00670	GO:0008152;GO:0008410	-	CoA transferase subunit A [Xanthomonas oryzae]
gene-ACU12_RS00725	ACU12_RS00725	GO:0008152;GO:0016787	-	alpha/beta hydrolase [Xanthomonas oryzae]
gene-ACU12_RS00790	ACU12_RS00790	-	-	hypothetical protein [Xanthomonas oryzae]
gene-ACU12_RS00805	ACU12_RS00805	GO:0016853	-	nuclear transport factor 2 family protein [Xanthomonas oryzae]
gene-ACU12_RS00925	ACU12_RS00925	GO:0016021	-	hypothetical protein [Xanthomonas oryzae]
gene-ACU12_RS00945	ACU12_RS00945	-	-	hypothetical protein [Xanthomonas oryzae]
gene-ACU12_RS00965	ACU12_RS00965	GO:0016787	-	M48 family metallopeptidase [Xanthomonas oryzae]
gene-ACU12_RS01150	ACU12_RS01150	GO:0016301;GO:0016310	-	type III secretion protein HrpB7 [Xanthomonas oryzae]
gene-ACU12_RS01180	ACU12_RS01180	GO:0044238	-	HPF/RaiA family ribosome-associated protein [Xanthomonas oryzae]
gene-ACU12_RS01505	ACU12_RS01505	-	-	helix-turn-helix transcriptional regulator [Xanthomonas oryzae]
gene-ACU12_RS01525	ACU12_RS01525	-	-	hypothetical protein [Xanthomonas oryzae]
gene-ACU12_RS01625	ACU12_RS01625	-	-	hypothetical protein [Xanthomonas oryzae]
gene-ACU12_RS01710	ACU12_RS01710	-	-	CsbD family protein [Xanthomonas oryzae]
gene-ACU12_RS01745	ACU12_RS01745	GO:0004177;GO:0006508	-	alpha/beta hydrolase [Xanthomonas oryzae]
gene-ACU12_RS01810	ACU12_RS01810	-	-	histidine biosynthesis protein HisIE [Xanthomonas oryzae]
gene-ACU12_RS01950	ACU12_RS01950	-	-	PH domain-containing protein [Xanthomonas oryzae]
gene-ACU12_RS02075	ACU12_RS02075	GO:0016021	-	DnaJ domain-containing protein [Xanthomonas oryzae]
gene-ACU12_RS02205	ACU12_RS02205	GO:0016021	-	DUF4126 domain-containing protein [Xanthomonas oryzae]
gene-ACU12_RS02310	ACU12_RS02310	GO:0043565	-	helix-turn-helix transcriptional regulator [Xanthomonas oryzae]
gene-ACU12_RS02325	ACU12_RS02325	-	-	hypothetical protein [Xanthomonas oryzae]
gene-ACU12_RS02415	ACU12_RS02415	-	-	hypothetical protein [Xanthomonas oryzae]
gene-ACU12_RS02480	ACU12_RS02480	GO:0016740	-	glycosyltransferase family 2 protein [Xanthomonas oryzae]
gene-ACU12_RS02525	ACU12_RS02525	-	-	hypothetical protein [Xanthomonas oryzae]
gene-ACU12_RS02600	ACU12_RS02600	GO:0016021	-	hypothetical protein [Xanthomonas oryzae]
gene-ACU12_RS02605	ACU12_RS02605	GO:0003677;GO:0006355;GO:0046872	-	metal/formaldehyde-sensitive transcriptional repressor [Xanthomonas oryzae]
gene-ACU12_RS02615	ACU12_RS02615	GO:0016491;GO:0046872;GO:0055114	-	ferredoxin--NADP reductase [Xanthomonas oryzae]
gene-ACU12_RS02875	ACU12_RS02875	-	-	hypothetical protein [Xanthomonas oryzae]
gene-ACU12_RS02940	ACU12_RS02940	-	-	IS1595 family transposase [Xanthomonas oryzae]
gene-ACU12_RS02980	ACU12_RS02980	-	-	hypothetical protein [Xanthomonas oryzae]
gene-ACU12_RS03120	ACU12_RS03120	-	-	lipoprotein [Xanthomonas oryzae]
gene-ACU12_RS03190	ACU12_RS03190	-	-	hypothetical protein [Xanthomonas oryzae]
gene-ACU12_RS03340	ACU12_RS03340	-	-	DUF2242 domain-containing protein [Xanthomonas oryzae]
gene-ACU12_RS03345	ACU12_RS03345	GO:0019867	-	glycine zipper 2TM domain-containing protein [Xanthomonas oryzae]
gene-ACU12_RS03350	ACU12_RS03350	-	-	hypothetical protein [Xanthomonas oryzae]
gene-ACU12_RS03370	ACU12_RS03370	GO:0000155;GO:0000160;GO:0005524;GO:0005622;GO:0016021;GO:0023014	-	CHASE3 domain-containing protein [Xanthomonas oryzae]
gene-ACU12_RS03625	ACU12_RS03625	-	-	RcnB family protein [Xanthomonas oryzae]
gene-ACU12_RS03700	ACU12_RS03700	GO:0006508;GO:0008239	-	X-Pro dipeptidyl-peptidase [Xanthomonas oryzae]
gene-ACU12_RS03855	ACU12_RS03855	-	-	DUF721 domain-containing protein [Xanthomonas oryzae]
gene-ACU12_RS03880	ACU12_RS03880	-	-	hypothetical protein [Xanthomonas oryzae]
gene-ACU12_RS03930	ACU12_RS03930	-	-	DUF3228 family protein [Xanthomonas oryzae]
gene-ACU12_RS04095	ACU12_RS04095	GO:0000160;GO:0003677;GO:0005622;GO:0006355	-	MULTISPECIES: response regulator transcription factor [Proteobacteria]
gene-ACU12_RS04105	ACU12_RS04105	-	-	hypothetical protein [Xanthomonas oryzae]
gene-ACU12_RS04190	ACU12_RS04190	GO:0016021	-	hypothetical protein [Xanthomonas oryzae]
gene-ACU12_RS04225	ACU12_RS04225	GO:0006725;GO:0008198;GO:0018579;GO:0055114	-	gallate dioxygenase [Xanthomonas oryzae]
gene-ACU12_RS04255	ACU12_RS04255	GO:0003677;GO:0003700;GO:0006355	-	MarR family transcriptional regulator [Xanthomonas oryzae]
gene-ACU12_RS04270	ACU12_RS04270	-	-	SMP-30/gluconolactonase/LRE family protein [Xanthomonas oryzae]
gene-ACU12_RS04285	ACU12_RS04285	GO:0003824;GO:0008270	-	nucleoside deaminase [Xanthomonas oryzae]
gene-ACU12_RS04400	ACU12_RS04400	GO:0016491;GO:0055114	-	nitroreductase [Xanthomonas oryzae]
gene-ACU12_RS04450	ACU12_RS04450	GO:0016021	-	hypothetical protein [Xanthomonas oryzae]
gene-ACU12_RS04515	ACU12_RS04515	GO:0016021	-	hypothetical protein [Xanthomonas oryzae]
gene-ACU12_RS04855	ACU12_RS04855	GO:0003676;GO:0015074	-	IS3 family transposase [Xanthomonas oryzae]
gene-ACU12_RS04870	ACU12_RS04870	GO:0016787	-	MULTISPECIES: cell wall hydrolase [Xanthomonas]
gene-ACU12_RS05020	ACU12_RS05020	-	-	hypothetical protein [Xanthomonas oryzae]
gene-ACU12_RS05070	ACU12_RS05070	GO:0004601;GO:0051920;GO:0055114;GO:0098869	-	carboxymuconolactone decarboxylase family protein [Xanthomonas oryzae]
gene-ACU12_RS05180	ACU12_RS05180	-	-	hypothetical protein [Xanthomonas oryzae]
gene-ACU12_RS05205	ACU12_RS05205	-	-	hypothetical protein [Xanthomonas oryzae]
gene-ACU12_RS05380	ACU12_RS05380	-	-	hypothetical protein [Xanthomonas oryzae]
gene-ACU12_RS05555	ACU12_RS05555	-	-	hypothetical protein [Xanthomonas oryzae]
gene-ACU12_RS05560	ACU12_RS05560	-	-	type II toxin-antitoxin system RelE/ParE family toxin [Xanthomonas oryzae]
gene-ACU12_RS05640	ACU12_RS05640	GO:0003677	-	MULTISPECIES: AbrB/MazE/SpoVT family DNA-binding domain-containing protein [Xanthomonas]
gene-ACU12_RS05675	ACU12_RS05675	GO:0016021;GO:0055085	-	oligopeptide transporter, OPT family [Xanthomonas oryzae]
gene-ACU12_RS05680	ACU12_RS05680	-	-	transporter [Xanthomonas oryzae]
gene-ACU12_RS05800	ACU12_RS05800	GO:0000160;GO:0003677;GO:0005622;GO:0006355	-	response regulator transcription factor [Xanthomonas oryzae]
gene-ACU12_RS05835	ACU12_RS05835	GO:0000155;GO:0000160;GO:0005622;GO:0016021;GO:0023014;GO:0046983	-	sensor histidine kinase [Xanthomonas oryzae]
gene-ACU12_RS05865	ACU12_RS05865	GO:0003677;GO:0006355	-	Arc family DNA-binding protein [Xanthomonas oryzae]
gene-ACU12_RS06010	ACU12_RS06010	GO:0003677;GO:0004803;GO:0006313;GO:0015074	-	IS3 family transposase [Xanthomonas oryzae]
gene-ACU12_RS06075	ACU12_RS06075	-	-	hypothetical protein [Xanthomonas oryzae]
gene-ACU12_RS06185	ACU12_RS06185	-	-	WGR domain-containing protein [Xanthomonas oryzae]
gene-ACU12_RS06210	ACU12_RS06210	-	-	PspA/IM30 family protein [Xanthomonas oryzae]
gene-ACU12_RS06425	ACU12_RS06425	-	-	BolA family transcriptional regulator [Xanthomonas oryzae]
gene-ACU12_RS06445	ACU12_RS06445	-	-	DUF3108 domain-containing protein [Xanthomonas oryzae]
gene-ACU12_RS06495	ACU12_RS06495	GO:0016021	-	GlsB/YeaQ/YmgE family stress response membrane protein [Xanthomonas oryzae]
gene-ACU12_RS06565	ACU12_RS06565	-	-	SUF system Fe-S cluster assembly regulator [Xanthomonas oryzae]
gene-ACU12_RS06585	ACU12_RS06585	-	-	DUF1439 domain-containing protein [Xanthomonas oryzae]
gene-ACU12_RS06605	ACU12_RS06605	GO:0003677	-	HU family DNA-binding protein [Xanthomonas oryzae]
gene-ACU12_RS06675	ACU12_RS06675	GO:0019867	-	glycine zipper 2TM domain-containing protein [Xanthomonas oryzae]
gene-ACU12_RS06680	ACU12_RS06680	GO:0003824;GO:0009058	-	PhzF family phenazine biosynthesis protein [Xanthomonas oryzae]
gene-ACU12_RS06780	ACU12_RS06780	-	-	hypothetical protein [Xanthomonas oryzae]
gene-ACU12_RS06790	ACU12_RS06790	GO:0008152;GO:0016787	-	HAD family hydrolase [Xanthomonas oryzae]
gene-ACU12_RS07055	ACU12_RS07055	GO:0008080	-	GNAT family N-acetyltransferase [Xanthomonas oryzae]
gene-ACU12_RS07115	ACU12_RS07115	GO:0016021	-	MerC domain-containing protein [Xanthomonas oryzae]
gene-ACU12_RS07225	ACU12_RS07225	GO:0015299;GO:0016021;GO:1902600	-	cation:proton antiporter [Xanthomonas oryzae]
gene-ACU12_RS07290	ACU12_RS07290	-	-	hypothetical protein [Xanthomonas oryzae]
gene-ACU12_RS07330	ACU12_RS07330	GO:0016021	-	DUF998 domain-containing protein [Xanthomonas oryzae]
gene-ACU12_RS07400	ACU12_RS07400	-	-	TIGR02099 family protein [Xanthomonas oryzae]
gene-ACU12_RS07405	ACU12_RS07405	-	-	hypothetical protein [Xanthomonas oryzae]
gene-ACU12_RS07485	ACU12_RS07485	GO:0016787	-	acyl-CoA thioesterase [Xanthomonas oryzae]
gene-ACU12_RS07570	ACU12_RS07570	GO:0004252;GO:0006508;GO:0016021	-	rhomboid family intramembrane serine protease [Xanthomonas oryzae]
gene-ACU12_RS07590	ACU12_RS07590	GO:0043565	-	DUF1153 domain-containing protein [Xanthomonas oryzae]
gene-ACU12_RS07625	ACU12_RS07625	-	-	type II toxin-antitoxin system RatA family toxin [Xanthomonas oryzae]
gene-ACU12_RS07735	ACU12_RS07735	-	-	DUF3060 domain-containing protein [Xanthomonas oryzae]
gene-ACU12_RS07745	ACU12_RS07745	-	-	CAP domain-containing protein [Xanthomonas oryzae]
gene-ACU12_RS07790	ACU12_RS07790	GO:0003677;GO:0003700;GO:0006355	-	GntR family transcriptional regulator [Xanthomonas oryzae]
gene-ACU12_RS07795	ACU12_RS07795	-	-	hypothetical protein [Xanthomonas oryzae]
gene-ACU12_RS07910	ACU12_RS07910	-	-	RcnB family protein [Xanthomonas oryzae]
gene-ACU12_RS08225	ACU12_RS08225	GO:0003677;GO:0003700;GO:0006355	-	LysR family transcriptional regulator [Xanthomonas oryzae]
gene-ACU12_RS08300	ACU12_RS08300	GO:0004871;GO:0006935;GO:0007165;GO:0016021	-	MCP four helix bundle domain-containing protein [Xanthomonas oryzae]
gene-ACU12_RS08440	ACU12_RS08440	GO:0009103;GO:0016021	-	chain-length determining protein [Xanthomonas oryzae]
gene-ACU12_RS08445	ACU12_RS08445	GO:0008168;GO:0032259	-	class I SAM-dependent methyltransferase [Xanthomonas oryzae]
gene-ACU12_RS08540	ACU12_RS08540	-	-	hypothetical protein [Xanthomonas oryzae]
gene-ACU12_RS08760	ACU12_RS08760	-	-	hypothetical protein [Xanthomonas oryzae]
gene-ACU12_RS08940	ACU12_RS08940	-	-	hypothetical protein [Xanthomonas oryzae]
gene-ACU12_RS09010	ACU12_RS09010	GO:0008080	-	N-acetyltransferase [Xanthomonas oryzae]
gene-ACU12_RS09020	ACU12_RS09020	GO:0004668;GO:0009446	-	agmatine deiminase family protein [Xanthomonas oryzae]
gene-ACU12_RS09025	ACU12_RS09025	-	-	hypothetical protein [Xanthomonas oryzae]
gene-ACU12_RS09130	ACU12_RS09130	GO:0005886;GO:0016021	-	YeiH family putative sulfate export transporter [Xanthomonas oryzae]
gene-ACU12_RS09140	ACU12_RS09140	-	-	LysR family transcriptional regulator [Xanthomonas oryzae]
gene-ACU12_RS09225	ACU12_RS09225	GO:0016021	-	PspC domain-containing protein [Xanthomonas oryzae]
gene-ACU12_RS09230	ACU12_RS09230	-	-	hypothetical protein [Xanthomonas oryzae]
gene-ACU12_RS09255	ACU12_RS09255	GO:0000160;GO:0005622	-	response regulator [Xanthomonas oryzae]
gene-ACU12_RS09265	ACU12_RS09265	-	-	hypothetical protein [Xanthomonas oryzae]
gene-ACU12_RS09275	ACU12_RS09275	-	-	hypothetical protein [Xanthomonas oryzae]
gene-ACU12_RS09280	ACU12_RS09280	GO:0003677	-	putative addiction module antidote protein [Xanthomonas oryzae]
gene-ACU12_RS09285	ACU12_RS09285	GO:0016021	-	BrnT family toxin [Xanthomonas oryzae]
gene-ACU12_RS09290	ACU12_RS09290	-	-	BrnA antitoxin family protein [Xanthomonas oryzae]
gene-ACU12_RS09500	ACU12_RS09500	-	-	hypothetical protein [Xanthomonas oryzae]
gene-ACU12_RS09585	ACU12_RS09585	GO:0016021	-	hypothetical protein [Xanthomonas oryzae]
gene-ACU12_RS09675	ACU12_RS09675	-	-	type VI secretion system tip protein VgrG [Xanthomonas oryzae]
gene-ACU12_RS09880	ACU12_RS09880	GO:0016021	-	hypothetical protein [Xanthomonas oryzae]
gene-ACU12_RS09885	ACU12_RS09885	GO:0003677;GO:0003916;GO:0006270	-	replication initiation factor domain-containing protein [Xanthomonas oryzae]
gene-ACU12_RS10070	ACU12_RS10070	GO:0000155;GO:0000160;GO:0005524;GO:0005622;GO:0016021;GO:0023014	-	HAMP domain-containing histidine kinase [Xanthomonas oryzae]
gene-ACU12_RS10105	ACU12_RS10105	GO:0004180;GO:0006508;GO:0016788;GO:0046872	-	M14 family metallocarboxypeptidase [Xanthomonas oryzae]
gene-ACU12_RS10265	ACU12_RS10265	GO:0005247;GO:0005886;GO:0006821;GO:0016021;GO:1903959	-	voltage-gated chloride channel family protein [Xanthomonas oryzae]
gene-ACU12_RS10350	ACU12_RS10350	GO:0016787	-	NUDIX hydrolase [Xanthomonas oryzae]
gene-ACU12_RS10400	ACU12_RS10400	GO:0044780	-	MULTISPECIES: hypothetical protein [Xanthomonas]
gene-ACU12_RS10490	ACU12_RS10490	-	-	hypothetical protein [Xanthomonas oryzae]
gene-ACU12_RS10785	ACU12_RS10785	-	-	STAS domain-containing protein [Xanthomonas oryzae]
gene-ACU12_RS10805	ACU12_RS10805	GO:0016021	-	hypothetical protein [Xanthomonas oryzae]
gene-ACU12_RS10850	ACU12_RS10850	GO:0004871;GO:0006935;GO:0007165;GO:0016021	-	HAMP domain-containing protein [Xanthomonas oryzae]
gene-ACU12_RS10905	ACU12_RS10905	GO:0016746;GO:0016787	-	alpha/beta fold hydrolase [Xanthomonas oryzae]
gene-ACU12_RS10915	ACU12_RS10915	GO:0003677	-	MULTISPECIES: type II toxin-antitoxin system VapC family toxin [Xanthomonas]
gene-ACU12_RS10920	ACU12_RS10920	GO:0003677	-	MULTISPECIES: AbrB/MazE/SpoVT family DNA-binding domain-containing protein [Xanthomonas]
gene-ACU12_RS11085	ACU12_RS11085	-	-	DUF4105 domain-containing protein [Xanthomonas oryzae]
gene-ACU12_RS11090	ACU12_RS11090	-	-	DUF2388 domain-containing protein [Xanthomonas oryzae]
gene-ACU12_RS11105	ACU12_RS11105	GO:0016787	-	NUDIX hydrolase [Xanthomonas oryzae]
gene-ACU12_RS11215	ACU12_RS11215	-	-	EthD family reductase [Xanthomonas oryzae]
gene-ACU12_RS11280	ACU12_RS11280	GO:0016021	-	DUF4190 domain-containing protein [Xanthomonas oryzae]
gene-ACU12_RS11305	ACU12_RS11305	GO:0005215;GO:0016021;GO:0055085	-	MFS transporter [Xanthomonas oryzae]
gene-ACU12_RS11335	ACU12_RS11335	-	-	EAL domain-containing protein [Xanthomonas oryzae]
gene-ACU12_RS11355	ACU12_RS11355	-	-	hypothetical protein [Xanthomonas oryzae]
gene-ACU12_RS11360	ACU12_RS11360	-	-	type II toxin-antitoxin system prevent-host-death family antitoxin [Xanthomonas oryzae]
gene-ACU12_RS11530	ACU12_RS11530	GO:0003677;GO:0003700;GO:0006355	-	LysR family transcriptional regulator [Xanthomonas oryzae]
gene-ACU12_RS11755	ACU12_RS11755	-	-	virulence factor [Xanthomonas oryzae]
gene-ACU12_RS11910	ACU12_RS11910	-	-	type IV toxin-antitoxin system AbiEi family antitoxin domain-containing protein [Xanthomonas oryzae]
gene-ACU12_RS11940	ACU12_RS11940	GO:0016021	-	DUF3301 domain-containing protein [Xanthomonas oryzae]
gene-ACU12_RS11945	ACU12_RS11945	-	-	hypothetical protein [Xanthomonas oryzae]
gene-ACU12_RS12075	ACU12_RS12075	GO:0016021	-	IS1595 family transposase [Xanthomonas oryzae]
gene-ACU12_RS12190	ACU12_RS12190	-	-	hypothetical protein [Xanthomonas oryzae]
gene-ACU12_RS12225	ACU12_RS12225	GO:0003677;GO:0006355	-	TetR/AcrR family transcriptional regulator [Xanthomonas oryzae]
gene-ACU12_RS12345	ACU12_RS12345	GO:0008483;GO:0030170	-	aminotransferase class III-fold pyridoxal phosphate-dependent enzyme [Xanthomonas oryzae]
gene-ACU12_RS12490	ACU12_RS12490	-	-	hypothetical protein [Xanthomonas oryzae]
gene-ACU12_RS12495	ACU12_RS12495	GO:0004553;GO:0005975	-	DUF5597 domain-containing protein [Xanthomonas oryzae]
gene-ACU12_RS12605	ACU12_RS12605	GO:0008168;GO:0032259	-	methyltransferase domain-containing protein [Xanthomonas oryzae]
gene-ACU12_RS12620	ACU12_RS12620	-	-	hypothetical protein [Xanthomonas oryzae]
gene-ACU12_RS12635	ACU12_RS12635	-	-	LEA type 2 family protein [Xanthomonas oryzae]
gene-ACU12_RS12805	ACU12_RS12805	GO:0006810;GO:0016021	-	energy transducer TonB [Xanthomonas oryzae]
gene-ACU12_RS12850	ACU12_RS12850	-	-	polyhydroxyalkanoic acid system family protein [Xanthomonas oryzae]
gene-ACU12_RS12855	ACU12_RS12855	-	-	phasin family protein [Xanthomonas oryzae]
gene-ACU12_RS12860	ACU12_RS12860	GO:0003677;GO:0004519;GO:0009307;GO:0090305	-	restriction endonuclease [Xanthomonas oryzae]
gene-ACU12_RS12950	ACU12_RS12950	-	-	DUF4123 domain-containing protein [Xanthomonas oryzae]
gene-ACU12_RS13285	ACU12_RS13285	-	-	hypothetical protein [Xanthomonas oryzae]
gene-ACU12_RS13605	ACU12_RS13605	GO:0016021	-	hypothetical protein [Xanthomonas oryzae]
gene-ACU12_RS13625	ACU12_RS13625	-	-	hypothetical protein [Xanthomonas oryzae]
gene-ACU12_RS13635	ACU12_RS13635	-	-	hypothetical protein [Xanthomonas oryzae]
gene-ACU12_RS13640	ACU12_RS13640	GO:0016021	-	GGDEF domain-containing protein [Xanthomonas oryzae]
gene-ACU12_RS13660	ACU12_RS13660	GO:0009279;GO:0016021	-	OmpA family protein [Xanthomonas oryzae]
gene-ACU12_RS13705	ACU12_RS13705	GO:0019867	-	glycine zipper 2TM domain-containing protein [Xanthomonas oryzae]
gene-ACU12_RS13725	ACU12_RS13725	GO:0005506;GO:0009055;GO:0016021;GO:0020037;GO:0022900	-	cytochrome c [Xanthomonas oryzae]
gene-ACU12_RS13785	ACU12_RS13785	GO:0003677;GO:0004077;GO:0005524;GO:0006355;GO:0009305	-	hypothetical protein [Xanthomonas oryzae]
gene-ACU12_RS13790	ACU12_RS13790	-	-	hypothetical protein [Xanthomonas oryzae]
gene-ACU12_RS13795	ACU12_RS13795	GO:0004252;GO:0006508	-	S8 family serine peptidase [Xanthomonas oryzae]
gene-ACU12_RS13810	ACU12_RS13810	GO:0016021	-	hypothetical protein [Xanthomonas oryzae]
gene-ACU12_RS13830	ACU12_RS13830	-	-	hypothetical protein [Xanthomonas oryzae]
gene-ACU12_RS13885	ACU12_RS13885	GO:0003677;GO:0003700;GO:0006355	-	MarR family transcriptional regulator [Xanthomonas oryzae]
gene-ACU12_RS13980	ACU12_RS13980	-	-	hypothetical protein [Xanthomonas oryzae]
gene-ACU12_RS14105	ACU12_RS14105	-	-	class I SAM-dependent methyltransferase [Xanthomonas oryzae]
gene-ACU12_RS14145	ACU12_RS14145	GO:0016021	-	DUF502 domain-containing protein [Xanthomonas oryzae]
gene-ACU12_RS14255	ACU12_RS14255	-	-	RidA family protein [Xanthomonas oryzae]
gene-ACU12_RS14280	ACU12_RS14280	-	-	hypothetical protein [Xanthomonas oryzae]
gene-ACU12_RS14355	ACU12_RS14355	GO:0016021;GO:0055085	-	mechanosensitive ion channel family protein [Xanthomonas oryzae]
gene-ACU12_RS14480	ACU12_RS14480	GO:0015035;GO:0055114	-	DsbA family oxidoreductase [Xanthomonas oryzae]
gene-ACU12_RS14535	ACU12_RS14535	GO:0016989;GO:1903506	-	sigma-E factor negative regulatory protein [Xanthomonas oryzae]
gene-ACU12_RS14600	ACU12_RS14600	-	-	hypothetical protein [Xanthomonas oryzae]
gene-ACU12_RS14670	ACU12_RS14670	-	-	glutaredoxin family protein [Xanthomonas oryzae]
gene-ACU12_RS14695	ACU12_RS14695	-	-	M23 family metallopeptidase [Xanthomonas oryzae]
gene-ACU12_RS14725	ACU12_RS14725	GO:0016301;GO:0016310	-	CBS domain-containing protein [Xanthomonas oryzae]
gene-ACU12_RS14745	ACU12_RS14745	-	-	hypothetical protein [Xanthomonas oryzae]
gene-ACU12_RS14755	ACU12_RS14755	GO:0003677;GO:0006355	-	TetR/AcrR family transcriptional regulator [Xanthomonas oryzae]
gene-ACU12_RS14905	ACU12_RS14905	-	-	hypothetical protein [Xanthomonas oryzae]
gene-ACU12_RS14920	ACU12_RS14920	-	-	exo-alpha-sialidase [Xanthomonas oryzae]
gene-ACU12_RS15110	ACU12_RS15110	-	-	hypothetical protein [Xanthomonas oryzae]
gene-ACU12_RS15125	ACU12_RS15125	-	-	hypothetical protein [Xanthomonas oryzae]
gene-ACU12_RS15225	ACU12_RS15225	GO:0003677;GO:0005737;GO:0006355	-	YebC/PmpR family DNA-binding transcriptional regulator [Xanthomonas oryzae]
gene-ACU12_RS15235	ACU12_RS15235	GO:0008080	-	GNAT family N-acetyltransferase [Xanthomonas oryzae]
gene-ACU12_RS15245	ACU12_RS15245	-	-	DUF3011 domain-containing protein [Xanthomonas oryzae]
gene-ACU12_RS15250	ACU12_RS15250	-	-	zinc ribbon domain-containing protein [Xanthomonas oryzae]
gene-ACU12_RS15255	ACU12_RS15255	GO:0016021;GO:0055085	-	MFS transporter [Xanthomonas oryzae]
gene-ACU12_RS15265	ACU12_RS15265	GO:0016021	-	glycosyltransferase family 39 protein [Xanthomonas oryzae]
gene-ACU12_RS15410	ACU12_RS15410	GO:0016021	-	hypothetical protein [Xanthomonas oryzae]
gene-ACU12_RS15595	ACU12_RS15595	GO:0000160;GO:0003677;GO:0005622;GO:0006355	-	response regulator transcription factor [Xanthomonas oryzae]
gene-ACU12_RS15770	ACU12_RS15770	GO:0008152;GO:0016853	-	enoyl-CoA hydratase/isomerase family protein [Xanthomonas oryzae]
gene-ACU12_RS15795	ACU12_RS15795	GO:0005509	-	calcium-binding protein [Xanthomonas oryzae]
gene-ACU12_RS15830	ACU12_RS15830	-	-	DUF3574 domain-containing protein [Xanthomonas oryzae]
gene-ACU12_RS15865	ACU12_RS15865	GO:0004871;GO:0006935;GO:0007165;GO:0016021	-	methyl-accepting chemotaxis protein [Xanthomonas oryzae]
gene-ACU12_RS16025	ACU12_RS16025	-	-	hypothetical protein [Xanthomonas oryzae]
gene-ACU12_RS16140	ACU12_RS16140	GO:0016021	-	hypothetical protein [Xanthomonas oryzae]
gene-ACU12_RS16280	ACU12_RS16280	GO:0008168;GO:0016021;GO:0032259	-	isoprenylcysteine carboxylmethyltransferase family protein [Xanthomonas oryzae]
gene-ACU12_RS16475	ACU12_RS16475	-	-	hypothetical protein [Xanthomonas oryzae]
gene-ACU12_RS16565	ACU12_RS16565	-	-	RidA family protein [Xanthomonas oryzae]
gene-ACU12_RS16585	ACU12_RS16585	-	-	YicC family protein [Xanthomonas oryzae]
gene-ACU12_RS16675	ACU12_RS16675	GO:0005506;GO:0055114	-	rubredoxin [Xanthomonas oryzae]
gene-ACU12_RS16770	ACU12_RS16770	-	-	NAD(P)-dependent oxidoreductase [Xanthomonas oryzae]
gene-ACU12_RS16830	ACU12_RS16830	-	-	hypothetical protein [Xanthomonas oryzae]
gene-ACU12_RS16865	ACU12_RS16865	GO:0000160;GO:0003677;GO:0005622;GO:0006355;GO:0016021	-	PD40 domain-containing protein [Xanthomonas oryzae]
gene-ACU12_RS16920	ACU12_RS16920	GO:0003677;GO:0003700;GO:0006355	-	LysR family transcriptional regulator [Xanthomonas oryzae]
gene-ACU12_RS16960	ACU12_RS16960	GO:0016740	-	glycosyltransferase [Xanthomonas oryzae]
gene-ACU12_RS16965	ACU12_RS16965	-	-	MULTISPECIES: zinc-finger domain-containing protein [Xanthomonas]
gene-ACU12_RS17010	ACU12_RS17010	GO:0003677;GO:0003700;GO:0006355	-	LysR family transcriptional regulator [Xanthomonas oryzae]
gene-ACU12_RS17035	ACU12_RS17035	GO:0000160;GO:0003677;GO:0005622;GO:0006355	-	response regulator transcription factor [Xanthomonas oryzae]
gene-ACU12_RS17205	ACU12_RS17205	-	-	hypothetical protein [Xanthomonas oryzae]
gene-ACU12_RS17210	ACU12_RS17210	GO:0016740	-	glycosyltransferase family 2 protein [Xanthomonas oryzae]
gene-ACU12_RS17230	ACU12_RS17230	GO:0003677;GO:0003700;GO:0006355	-	UTRA domain-containing protein [Xanthomonas oryzae]
gene-ACU12_RS17430	ACU12_RS17430	GO:0006281;GO:0008168;GO:0016491;GO:0032259;GO:0055114	-	alpha-ketoglutarate-dependent dioxygenase AlkB [Xanthomonas oryzae]
gene-ACU12_RS17600	ACU12_RS17600	-	-	DUF4398 domain-containing protein [Xanthomonas oryzae]
gene-ACU12_RS17785	ACU12_RS17785	GO:0000271;GO:0006810;GO:0016021	-	GtrA family protein [Xanthomonas oryzae]
gene-ACU12_RS17880	ACU12_RS17880	GO:0016021	-	DUF1453 family protein [Xanthomonas oryzae]
gene-ACU12_RS17885	ACU12_RS17885	-	-	hypothetical protein [Xanthomonas oryzae]
gene-ACU12_RS17935	ACU12_RS17935	GO:0016491;GO:0055114	-	SDR family oxidoreductase [Xanthomonas oryzae]
gene-ACU12_RS17990	ACU12_RS17990	-	-	DUF3016 domain-containing protein [Xanthomonas oryzae]
gene-ACU12_RS18035	ACU12_RS18035	-	-	hypothetical protein [Xanthomonas oryzae]
gene-ACU12_RS18045	ACU12_RS18045	GO:0000160;GO:0003677;GO:0005622;GO:0006355	-	response regulator transcription factor [Xanthomonas oryzae]
gene-ACU12_RS18065	ACU12_RS18065	GO:0003824;GO:0050660	-	hypothetical protein [Xanthomonas oryzae]
gene-ACU12_RS18070	ACU12_RS18070	GO:0004601;GO:0098869	-	DUF3297 family protein [Xanthomonas oryzae]
gene-ACU12_RS18175	ACU12_RS18175	GO:0003884;GO:0046416;GO:0055114;GO:0071949	-	FAD-binding oxidoreductase [Xanthomonas oryzae]
gene-ACU12_RS18245	ACU12_RS18245	-	-	DUF3348 domain-containing protein [Xanthomonas oryzae]
gene-ACU12_RS18355	ACU12_RS18355	-	-	hypothetical protein [Xanthomonas oryzae]
gene-ACU12_RS18425	ACU12_RS18425	GO:0016021	-	trimeric intracellular cation channel family protein [Xanthomonas oryzae]
gene-ACU12_RS18545	ACU12_RS18545	-	-	VOC family protein [Xanthomonas oryzae]
gene-ACU12_RS18555	ACU12_RS18555	-	-	hypothetical protein [Xanthomonas oryzae]
gene-ACU12_RS18575	ACU12_RS18575	GO:0016021	-	hypothetical protein [Xanthomonas oryzae]
gene-ACU12_RS18580	ACU12_RS18580	-	-	CPXCG motif-containing cysteine-rich protein [Xanthomonas oryzae]
gene-ACU12_RS18595	ACU12_RS18595	GO:0016021;GO:0016787	-	SH3 domain-containing protein [Xanthomonas oryzae]
gene-ACU12_RS18605	ACU12_RS18605	-	-	ErfK/YbiS/YcfS/YnhG family protein [Xanthomonas oryzae]
gene-ACU12_RS18710	ACU12_RS18710	GO:0016021	-	twin transmembrane helix small protein [Xanthomonas oryzae]
gene-ACU12_RS18805	ACU12_RS18805	-	-	hypothetical protein [Xanthomonas oryzae]
gene-ACU12_RS18840	ACU12_RS18840	GO:0004222;GO:0006508	-	M4 family metallopeptidase [Xanthomonas oryzae]
gene-ACU12_RS18905	ACU12_RS18905	GO:0003677;GO:0003700;GO:0006355	-	MarR family transcriptional regulator [Xanthomonas oryzae]
gene-ACU12_RS18910	ACU12_RS18910	-	-	thioredoxin family protein [Xanthomonas oryzae]
gene-ACU12_RS18975	ACU12_RS18975	-	-	hypothetical protein [Xanthomonas oryzae]
gene-ACU12_RS18980	ACU12_RS18980	-	-	VirK family protein [Xanthomonas oryzae]
gene-ACU12_RS19035	ACU12_RS19035	GO:0003677;GO:0004803;GO:0006313;GO:0015074	-	IS3 family transposase [Xanthomonas oryzae]
gene-ACU12_RS19075	ACU12_RS19075	-	-	hypothetical protein [Xanthomonas oryzae]
gene-ACU12_RS19195	ACU12_RS19195	-	-	fatty acyl CoA synthetase [Xanthomonas oryzae]
gene-ACU12_RS19245	ACU12_RS19245	GO:0008152;GO:0016874	-	AMP-binding protein [Xanthomonas oryzae]
gene-ACU12_RS19255	ACU12_RS19255	-	-	hypothetical protein [Xanthomonas oryzae]
gene-ACU12_RS19325	ACU12_RS19325	-	-	hypothetical protein [Xanthomonas oryzae]
gene-ACU12_RS19335	ACU12_RS19335	GO:0016021;GO:0016491;GO:0055114	-	FAD/NAD(P)-binding protein [Xanthomonas oryzae]
gene-ACU12_RS19410	ACU12_RS19410	GO:0016021	-	GlsB/YeaQ/YmgE family stress response membrane protein [Xanthomonas oryzae]
gene-ACU12_RS19630	ACU12_RS19630	-	-	MULTISPECIES: DUF4156 domain-containing protein [Xanthomonas]
gene-ACU12_RS19635	ACU12_RS19635	-	-	hypothetical protein [Xanthomonas oryzae]
gene-ACU12_RS19665	ACU12_RS19665	GO:0000155;GO:0000160;GO:0005524;GO:0005622;GO:0016021;GO:0023014	-	HAMP domain-containing histidine kinase [Xanthomonas oryzae]
gene-ACU12_RS19675	ACU12_RS19675	-	-	Ax21 family protein [Xanthomonas oryzae]
gene-ACU12_RS19690	ACU12_RS19690	GO:0004067;GO:0016021;GO:0016740	-	rhodanese-like domain-containing protein [Xanthomonas oryzae]
gene-ACU12_RS19700	ACU12_RS19700	-	-	YiiD C-terminal domain-containing protein [Xanthomonas oryzae]
gene-ACU12_RS19820	ACU12_RS19820	-	-	tetratricopeptide repeat protein [Xanthomonas oryzae]
gene-ACU12_RS19935	ACU12_RS19935	GO:0008152;GO:0016787	-	amidohydrolase [Xanthomonas oryzae]
gene-ACU12_RS20180	ACU12_RS20180	GO:0016021	-	type II toxin-antitoxin system RelE/ParE family toxin [Xanthomonas oryzae]
gene-ACU12_RS20240	ACU12_RS20240	GO:0016787	-	NUDIX domain-containing protein [Xanthomonas oryzae]
gene-ACU12_RS20270	ACU12_RS20270	GO:0006950	-	SRPBCC domain-containing protein [Xanthomonas oryzae]
gene-ACU12_RS20275	ACU12_RS20275	-	-	EcsC family protein [Xanthomonas oryzae]
gene-ACU12_RS20430	ACU12_RS20430	-	-	hypothetical protein [Xanthomonas oryzae]
gene-ACU12_RS20560	ACU12_RS20560	GO:0008152;GO:0016798;GO:0046872	-	nucleoside hydrolase [Xanthomonas oryzae]
gene-ACU12_RS20565	ACU12_RS20565	-	-	hypothetical protein [Xanthomonas oryzae]
gene-ACU12_RS20580	ACU12_RS20580	-	-	PAAR domain-containing protein [Xanthomonas oryzae]
gene-ACU12_RS20720	ACU12_RS20720	-	-	DUF2384 domain-containing protein [Xanthomonas oryzae]
gene-ACU12_RS22295	ACU12_RS22295	GO:0006520;GO:0047689	-	aspartate racemase [Xanthomonas oryzae]
gene-ACU12_RS22525	ACU12_RS22525	GO:0003677	-	hypothetical protein [Xanthomonas oryzae]
gene-ACU12_RS23095	ACU12_RS23095	-	-	copper resistance protein B [Xanthomonas oryzae]
gene-ACU12_RS23955	ACU12_RS23955	-	-	hypothetical protein [Xanthomonas oryzae]
gene-ACU12_RS16700	azu	GO:0005507;GO:0009055;GO:0042597;GO:0055114	-	azurin [Xanthomonas oryzae]
gene-ACU12_RS02610	dmeF	GO:0008324;GO:0016021;GO:0098655	-	CDF family Co(II)/Ni(II) efflux transporter DmeF [Xanthomonas oryzae]
gene-ACU12_RS05650	imuA	-	-	translesion DNA synthesis-associated protein ImuA [Xanthomonas oryzae]
gene-ACU12_RS10200	moeB	GO:0008641	-	molybdopterin-synthase adenylyltransferase MoeB [Xanthomonas oryzae]

## Sheet: 93 6h&12h
Id	Name	GO	KEGG	Description
gene-ACU12_RS17985	ACU12_RS17985	-	-	hypothetical protein [Xanthomonas oryzae]
gene-ACU12_RS17635	ACU12_RS17635	-	-	phasin family protein [Xanthomonas oryzae]
gene-ACU12_RS20085	ACU12_RS20085	GO:0016021	-	hypothetical protein [Xanthomonas oryzae]
gene-ACU12_RS01700	ACU12_RS01700	GO:0009636;GO:0016020	K16347	entericidin A/B family lipoprotein [Xanthomonas oryzae]
gene-ACU12_RS24375	ACU12_RS24375	-	-	hypothetical protein [Xanthomonas oryzae]
gene-ACU12_RS20470	ACU12_RS20470	-	-	hypothetical protein [Xanthomonas oryzae]
gene-ACU12_RS23425	ACU12_RS23425	-	-	MULTISPECIES: DUF1328 domain-containing protein [Gammaproteobacteria]
gene-ACU12_RS23870	ACU12_RS23870	-	-	hypothetical protein [Xanthomonas oryzae]
gene-ACU12_RS18130	ACU12_RS18130	GO:0016740	-	glycosyltransferase [Xanthomonas oryzae]
gene-ACU12_RS20420	ACU12_RS20420	-	-	hypothetical protein [Xanthomonas oryzae]
gene-ACU12_RS23650	ACU12_RS23650	-	-	MULTISPECIES: hypothetical protein [Xanthomonas]
gene-ACU12_RS20445	ACU12_RS20445	GO:0003676;GO:0015074	K07482	IS30 family transposase [Xanthomonas oryzae]
gene-ACU12_RS02185	ACU12_RS02185	-	K02192	(2Fe-2S)-binding protein [Xanthomonas oryzae]
gene-ACU12_RS20265	ACU12_RS20265	GO:0005215;GO:0016021;GO:0055085	K03762	MFS transporter [Xanthomonas oryzae]
gene-ACU12_RS01245	ACU12_RS01245	-	-	DUF2934 domain-containing protein [Xanthomonas oryzae]
gene-ACU12_RS11920	ACU12_RS11920	-	-	sensor domain-containing diguanylate cyclase [Xanthomonas oryzae]
gene-ACU12_RS01780	ACU12_RS01780	GO:0008152;GO:0016787	K20862	HAD family hydrolase [Xanthomonas oryzae]
gene-ACU12_RS22075	ACU12_RS22075	-	-	DUF1674 domain-containing protein [Xanthomonas oryzae]
gene-ACU12_RS11750	ACU12_RS11750	GO:0003676;GO:0005737;GO:0006308;GO:0008855;GO:0009318;GO:0090305	K03601	exodeoxyribonuclease VII large subunit [Xanthomonas oryzae]
gene-ACU12_RS15340	ACU12_RS15340	GO:0003824;GO:0046872	K02510	4-hydroxy-2-oxovalerate aldolase [Xanthomonas oryzae]
gene-ACU12_RS03615	ACU12_RS03615	-	-	hypothetical protein [Xanthomonas oryzae]
gene-ACU12_RS02400	ACU12_RS02400	-	-	hypothetical protein [Xanthomonas oryzae]
gene-ACU12_RS18100	ACU12_RS18100	GO:0003677;GO:0003824;GO:0051536	-	putative DNA modification/repair radical SAM protein [Xanthomonas oryzae]
gene-ACU12_RS14365	ACU12_RS14365	-	-	DUF2789 domain-containing protein [Xanthomonas oryzae]
gene-ACU12_RS03895	ACU12_RS03895	GO:0008270;GO:0016491;GO:0055114	K00344	NAD(P)H-quinone oxidoreductase [Xanthomonas oryzae]
gene-ACU12_RS18675	ACU12_RS18675	-	-	hypothetical protein [Xanthomonas oryzae]
gene-ACU12_RS10860	ACU12_RS10860	GO:0004871;GO:0006935;GO:0007165;GO:0016021	K03406	MCP four helix bundle domain-containing protein [Xanthomonas oryzae]
gene-ACU12_RS00400	ACU12_RS00400	-	-	hypothetical protein [Xanthomonas oryzae]
gene-ACU12_RS12900	ACU12_RS12900	GO:0016021	-	hypothetical protein [Xanthomonas oryzae]
gene-ACU12_RS18025	motA	GO:0008565;GO:0015031;GO:0016021	K02556	flagellar motor stator protein MotA [Xanthomonas oryzae]
gene-ACU12_RS12630	ACU12_RS12630	GO:0005215;GO:0006810	K03098	lipocalin family protein [Xanthomonas oryzae]
gene-ACU12_RS12600	ACU12_RS12600	-	-	PAS domain-containing protein [Xanthomonas oryzae]
gene-ACU12_RS10865	ACU12_RS10865	GO:0009425;GO:0010181;GO:0016491;GO:0016740;GO:0035438;GO:0055114;GO:0071945	-	flagellar brake protein [Xanthomonas oryzae]
gene-ACU12_RS11040	ACU12_RS11040	GO:0005525;GO:0015093;GO:0016021;GO:1903874	K04759	ferrous iron transporter B [Xanthomonas oryzae]
gene-ACU12_RS01615	ACU12_RS01615	GO:0016021	-	hypothetical protein [Xanthomonas oryzae]
gene-ACU12_RS04525	moaB	GO:0006777;GO:0016829	K03638	molybdenum cofactor biosynthesis protein B [Xanthomonas oryzae]
gene-ACU12_RS19280	ACU12_RS19280	-	-	DUF2782 domain-containing protein [Xanthomonas oryzae]
gene-ACU12_RS08855	ACU12_RS08855	GO:0016021	K00425	cytochrome ubiquinol oxidase subunit I [Xanthomonas oryzae]
gene-ACU12_RS06755	paoA	GO:0009055;GO:0016491;GO:0046872;GO:0051537;GO:0055114	-	aldehyde dehydrogenase iron-sulfur subunit [Xanthomonas oryzae]
gene-ACU12_RS14400	ACU12_RS14400	-	-	hypothetical protein [Xanthomonas oryzae]
gene-ACU12_RS06365	ACU12_RS06365	GO:0004674;GO:0005737;GO:0006468;GO:0009401	K02784	HPr family phosphocarrier protein [Xanthomonas oryzae]
gene-ACU12_RS01795	ACU12_RS01795	GO:0016021	-	hypothetical protein [Xanthomonas oryzae]
gene-ACU12_RS20215	ACU12_RS20215	-	-	CsbD family protein [Xanthomonas oryzae]
gene-ACU12_RS07195	ACU12_RS07195	GO:0000155;GO:0000160;GO:0005622;GO:0016021;GO:0023014	-	EAL domain-containing protein [Xanthomonas oryzae]
gene-ACU12_RS11665	ACU12_RS11665	GO:0016740	K00799	glutathione S-transferase [Xanthomonas oryzae]
gene-ACU12_RS02510	ACU12_RS02510	GO:0016021;GO:0016746	K02517	lauroyl acyltransferase [Xanthomonas oryzae]
gene-ACU12_RS09240	ACU12_RS09240	-	-	hypothetical protein [Xanthomonas oryzae]
gene-ACU12_RS13710	ACU12_RS13710	-	-	hypothetical protein [Xanthomonas oryzae]
gene-ACU12_RS07030	ACU12_RS07030	GO:0005840;GO:0008080	-	N-acetyltransferase [Xanthomonas oryzae]
gene-ACU12_RS01445	ACU12_RS01445	-	-	hypothetical protein [Xanthomonas oryzae]
gene-ACU12_RS01800	ACU12_RS01800	-	-	hypothetical protein [Xanthomonas oryzae]
gene-ACU12_RS08615	yhbY	GO:0003723;GO:0005840	K07574	ribosome assembly RNA-binding protein YhbY [Xanthomonas oryzae]
gene-ACU12_RS03085	ACU12_RS03085	-	K03098	lipocalin family protein [Xanthomonas oryzae]
gene-ACU12_RS14290	ACU12_RS14290	-	-	PA2169 family four-helix-bundle protein [Xanthomonas oryzae]
gene-ACU12_RS16150	mscL	GO:0005216;GO:0005886;GO:0016021;GO:0034220	K03282	large-conductance mechanosensitive channel protein MscL [Xanthomonas oryzae]
gene-ACU12_RS10885	ACU12_RS10885	GO:0006479;GO:0008983	K00575	chemotaxis protein CheR [Xanthomonas oryzae]
gene-ACU12_RS07210	ACU12_RS07210	-	-	DUF72 domain-containing protein [Xanthomonas oryzae]
gene-ACU12_RS05830	ACU12_RS05830	GO:0008080	K06977	GNAT family N-acetyltransferase [Xanthomonas oryzae]
gene-ACU12_RS19860	ACU12_RS19860	-	K03496	ParA family protein [Xanthomonas oryzae]
gene-ACU12_RS11790	ACU12_RS11790	-	-	MULTISPECIES: DUF2188 domain-containing protein [Proteobacteria]
gene-ACU12_RS07825	ACU12_RS07825	-	-	transporter [Xanthomonas oryzae]
gene-ACU12_RS16645	ACU12_RS16645	GO:0005737;GO:0007049;GO:0051301	K09888	cell division protein ZapA [Xanthomonas oryzae]
gene-ACU12_RS19220	ACU12_RS19220	-	K02078	acyl carrier protein [Xanthomonas oryzae]
gene-ACU12_RS05175	gloB	GO:0004416;GO:0019243;GO:0046872	K01069	hydroxyacylglutathione hydrolase [Xanthomonas oryzae]
gene-ACU12_RS02210	ACU12_RS02210	GO:0016021	-	hypothetical protein [Xanthomonas oryzae]
gene-ACU12_RS17160	ACU12_RS17160	GO:0005975;GO:0016837;GO:0030246	K18195	rhamnogalacturonase B [Xanthomonas oryzae]
gene-ACU12_RS18860	ACU12_RS18860	GO:0016021;GO:0016651;GO:0042773	K05560	Na+/H+ antiporter subunit C [Xanthomonas oryzae]
gene-ACU12_RS12770	thrS	GO:0004829;GO:0005524;GO:0005737;GO:0006435;GO:0046872	K01868	threonine--tRNA ligase [Xanthomonas oryzae]
gene-ACU12_RS11260	thrA	GO:0004072;GO:0004412;GO:0009067;GO:0016310;GO:0016597;GO:0050661;GO:0055114	K12524	bifunctional aspartate kinase/homoserine dehydrogenase I [Xanthomonas oryzae]
gene-ACU12_RS14205	ACU12_RS14205	GO:0016021	-	hypothetical protein [Xanthomonas oryzae]
gene-ACU12_RS17840	ACU12_RS17840	GO:0004190;GO:0006508;GO:0016021	-	hypothetical protein [Xanthomonas oryzae]
gene-ACU12_RS19110	ACU12_RS19110	GO:0016787	-	glycoside hydrolase family 15 protein [Xanthomonas oryzae]
gene-ACU12_RS14545	ACU12_RS14545	GO:0003857;GO:0006635	K01782	enoyl-CoA hydratase/isomerase family protein [Xanthomonas oryzae]
gene-ACU12_RS13735	ACU12_RS13735	GO:0003677;GO:0005737;GO:0006355	K03704	cold-shock protein [Xanthomonas oryzae]
gene-ACU12_RS07160	ACU12_RS07160	-	-	DUF4019 domain-containing protein [Xanthomonas oryzae]
gene-ACU12_RS24225	ACU12_RS24225	GO:0016021	-	hypothetical protein [Xanthomonas oryzae]
gene-ACU12_RS01870	ACU12_RS01870	GO:0005215;GO:0006810	K03098	lipocalin family protein [Xanthomonas oryzae]
gene-ACU12_RS00640	pobA	GO:0018659;GO:0043639;GO:0055114;GO:0071949	-	4-hydroxybenzoate 3-monooxygenase [Xanthomonas oryzae]
gene-ACU12_RS04905	ACU12_RS04905	GO:0005509;GO:0009279;GO:0016021	K03286	OmpA family protein [Xanthomonas oryzae]
gene-ACU12_RS12045	potA	GO:0005524;GO:0015417;GO:0043190;GO:1902047	K11076	polyamine ABC transporter ATP-binding protein [Xanthomonas oryzae]
gene-ACU12_RS07950	ACU12_RS07950	-	-	hypothetical protein [Xanthomonas oryzae]
gene-ACU12_RS18740	ACU12_RS18740	GO:0016021	-	DUF2244 domain-containing protein [Xanthomonas oryzae]
gene-ACU12_RS00110	ACU12_RS00110	-	-	PepSY domain-containing protein [Xanthomonas oryzae]
gene-ACU12_RS09415	sdhD	GO:0000104;GO:0006099;GO:0016021;GO:0020037	K00242	succinate dehydrogenase, hydrophobic membrane anchor protein [Xanthomonas oryzae]
gene-ACU12_RS03315	ACU12_RS03315	GO:0000309;GO:0009058;GO:0016787	K13522	bifunctional nicotinamide-nucleotide adenylyltransferase/Nudix hydroxylase [Xanthomonas oryzae]
gene-ACU12_RS01655	ACU12_RS01655	-	-	hypothetical protein [Xanthomonas oryzae]
gene-ACU12_RS08110	asnS	GO:0003676;GO:0004816;GO:0005524;GO:0005737;GO:0006421	K01893	asparagine--tRNA ligase [Xanthomonas oryzae]
gene-ACU12_RS17405	ACU12_RS17405	GO:0016021	-	threonine/serine exporter [Xanthomonas oryzae]
gene-ACU12_RS04475	ACU12_RS04475	GO:0004067;GO:0006520	K01424	asparaginase [Xanthomonas oryzae]
gene-ACU12_RS19210	ACU12_RS19210	GO:0003841;GO:0008654;GO:0016021	K00655	1-acyl-sn-glycerol-3-phosphate acyltransferase [Xanthomonas oryzae]
gene-ACU12_RS03390	ACU12_RS03390	GO:0016491;GO:0055114	K03793	pteridine reductase [Xanthomonas oryzae]
gene-ACU12_RS00065	ACU12_RS00065	GO:0016021	-	MULTISPECIES: hypothetical protein [Xanthomonas]
gene-ACU12_RS03175	ubiE	GO:0006744;GO:0008425;GO:0009060;GO:0009234;GO:0032259;GO:0102005	K03183	bifunctional demethylmenaquinone methyltransferase/2-methoxy-6-polyprenyl-1,4-benzoquinol methylase UbiE [Xanthomonas oryzae]

## Sheet: 157 6h&24h
Id	Name	GO	KEGG	Description
gene-ACU12_RS05870	ACU12_RS05870	GO:0016021	-	hypothetical protein [Xanthomonas oryzae]
gene-ACU12_RS24255	ACU12_RS24255	-	-	hypothetical protein [Xanthomonas oryzae]
gene-ACU12_RS08830	ACU12_RS08830	GO:0016021;GO:0055085	K03449	MFS transporter [Xanthomonas oryzae]
gene-ACU12_RS20175	ACU12_RS20175	-	-	hypothetical protein [Xanthomonas oryzae]
gene-ACU12_RS08725	yidD	GO:0005886	K08998	membrane protein insertion efficiency factor YidD [Xanthomonas oryzae]
gene-ACU12_RS17015	ACU12_RS17015	-	-	aldo/keto reductase [Xanthomonas oryzae]
gene-ACU12_RS05475	ACU12_RS05475	GO:0016021	K09937	DUF2065 family protein [Xanthomonas oryzae]
gene-ACU12_RS24160	ACU12_RS24160	-	-	hypothetical protein [Xanthomonas oryzae]
gene-ACU12_RS19575	ACU12_RS19575	-	K03690	SCP2 sterol-binding domain-containing protein [Xanthomonas oryzae]
gene-ACU12_RS05325	ACU12_RS05325	-	-	MEKHLA domain-containing protein [Xanthomonas oryzae]
gene-ACU12_RS19460	ACU12_RS19460	-	-	hypothetical protein [Xanthomonas oryzae]
gene-ACU12_RS14275	ACU12_RS14275	-	-	MULTISPECIES: hypothetical protein [Xanthomonas]
gene-ACU12_RS07090	ACU12_RS07090	-	-	hypothetical protein [Xanthomonas oryzae]
gene-ACU12_RS07275	ACU12_RS07275	GO:0008152;GO:0016846	-	aldehyde-activating protein [Xanthomonas oryzae]
gene-ACU12_RS20575	ACU12_RS20575	-	-	hypothetical protein [Xanthomonas oryzae]
gene-ACU12_RS18700	ACU12_RS18700	GO:0016021	-	hypothetical protein [Xanthomonas oryzae]
gene-ACU12_RS17870	ACU12_RS17870	-	-	DNA-deoxyinosine glycosylase [Xanthomonas oryzae]
gene-ACU12_RS24360	ACU12_RS24360	GO:0003677;GO:0003700;GO:0006355	-	hypothetical protein [Xanthomonas oryzae]
gene-ACU12_RS21965	ACU12_RS21965	GO:0000155;GO:0000160;GO:0005622;GO:0023014	-	response regulator [Xanthomonas oryzae]
gene-ACU12_RS24390	ACU12_RS24390	GO:0004553;GO:0005975	-	family 43 glycosylhydrolase [Xanthomonas oryzae]
gene-ACU12_RS09300	ACU12_RS09300	GO:0003676;GO:0015074	K07482	IS30-like element IS1112a family transposase [Xanthomonas oryzae]
gene-ACU12_RS05790	ACU12_RS05790	GO:0016021	-	phosphatase PAP2 family protein [Xanthomonas oryzae]
gene-ACU12_RS08235	ACU12_RS08235	-	-	hypothetical protein [Xanthomonas oryzae]
gene-ACU12_RS23225	ACU12_RS23225	-	-	VOC family protein [Xanthomonas oryzae]
gene-ACU12_RS18625	ACU12_RS18625	GO:0016021	-	membrane protein [Xanthomonas oryzae]
gene-ACU12_RS10975	ACU12_RS10975	-	-	DUF1176 domain-containing protein [Xanthomonas oryzae]
gene-ACU12_RS23615	ACU12_RS23615	GO:0016020	-	hypothetical protein [Xanthomonas oryzae]
gene-ACU12_RS11810	ACU12_RS11810	GO:0008080	-	GNAT family N-acetyltransferase [Xanthomonas oryzae]
gene-ACU12_RS12440	ACU12_RS12440	GO:0003723;GO:0005737;GO:0016070;GO:0016788	K19048	type I toxin-antitoxin system SymE family toxin [Xanthomonas oryzae]
gene-ACU12_RS00300	ACU12_RS00300	GO:0008152;GO:0016813	K02083	allantoate amidohydrolase [Xanthomonas oryzae]
gene-ACU12_RS24220	ACU12_RS24220	GO:0016021	-	DUF3325 domain-containing protein [Xanthomonas oryzae]
gene-ACU12_RS15005	ACU12_RS15005	GO:0016787	-	ADP-ribosylglycohydrolase family protein [Xanthomonas oryzae]
gene-ACU12_RS20525	ACU12_RS20525	GO:0005509;GO:0007154;GO:0016021;GO:0019867	-	autotransporter outer membrane beta-barrel domain-containing protein [Xanthomonas oryzae]
gene-ACU12_RS00975	ttcA	GO:0005524;GO:0005737;GO:0008033	K14058	tRNA 2-thiocytidine(32) synthetase TtcA [Xanthomonas oryzae]
gene-ACU12_RS06505	ACU12_RS06505	GO:0003677	-	IS630 family transposase [Xanthomonas oryzae]
gene-ACU12_RS01190	ACU12_RS01190	GO:0016021	-	hypothetical protein [Xanthomonas oryzae]
gene-ACU12_RS08320	ACU12_RS08320	GO:0003676;GO:0015074	K07482	IS30-like element IS1112a family transposase [Xanthomonas oryzae]
gene-ACU12_RS04310	ACU12_RS04310	GO:0016740	K00799	glutathione S-transferase family protein [Xanthomonas oryzae]
gene-ACU12_RS07205	ACU12_RS07205	GO:0016021	-	DMT family transporter [Xanthomonas oryzae]
gene-ACU12_RS07130	ACU12_RS07130	GO:0005247;GO:0005886;GO:0006821;GO:0016021;GO:1903959	-	chloride channel protein [Xanthomonas oryzae]
gene-ACU12_RS01545	ACU12_RS01545	GO:0003677;GO:0003700;GO:0006355	-	LysR family transcriptional regulator [Xanthomonas oryzae]
gene-ACU12_RS09710	tssG	-	K11895	type VI secretion system baseplate subunit TssG [Xanthomonas oryzae]
gene-ACU12_RS24410	ACU12_RS24410	-	-	hypothetical protein [Xanthomonas oryzae]
gene-ACU12_RS02020	ACU12_RS02020	-	-	hypothetical protein [Xanthomonas oryzae]
gene-ACU12_RS23995	ACU12_RS23995	GO:0016021	-	hypothetical protein [Xanthomonas oryzae]
gene-ACU12_RS06775	ACU12_RS06775	-	-	nucleotidyltransferase family protein [Xanthomonas oryzae]
gene-ACU12_RS16750	ACU12_RS16750	GO:0005249;GO:0008076;GO:0071805	K10716	ion transporter [Xanthomonas oryzae]
gene-ACU12_RS09580	ACU12_RS09580	GO:0000413;GO:0003755;GO:0006457	K03772	FKBP-type peptidyl-prolyl cis-trans isomerase [Xanthomonas oryzae]
gene-ACU12_RS22800	ACU12_RS22800	-	K04095	Fic family protein [Xanthomonas oryzae]
gene-ACU12_RS16740	ACU12_RS16740	GO:0008152;GO:0016787	K20866	HAD-IA family hydrolase [Xanthomonas oryzae]
gene-ACU12_RS17325	ACU12_RS17325	GO:0016021	-	RDD family protein [Xanthomonas oryzae]
gene-ACU12_RS00340	ACU12_RS00340	-	-	hypothetical protein [Xanthomonas oryzae]
gene-ACU12_RS18415	ACU12_RS18415	-	-	hypothetical protein [Xanthomonas oryzae]
gene-ACU12_RS08005	ACU12_RS08005	GO:0003824;GO:0030151;GO:0030170	-	MOSC domain-containing protein [Xanthomonas oryzae]
gene-ACU12_RS01280	ACU12_RS01280	GO:0003676;GO:0015074	K07482	IS30-like element IS1112a family transposase [Xanthomonas oryzae]
gene-ACU12_RS02870	ACU12_RS02870	GO:0003677;GO:0004803;GO:0006313;GO:0015074	K07497	IS3 family transposase [Xanthomonas oryzae]
gene-ACU12_RS04500	ACU12_RS04500	GO:0005887	K07058	YihY family inner membrane protein [Xanthomonas oryzae]
gene-ACU12_RS03525	ACU12_RS03525	GO:0016021	K22736	VIT family protein [Xanthomonas oryzae]
gene-ACU12_RS18550	ACU12_RS18550	-	-	hypothetical protein [Xanthomonas oryzae]
gene-ACU12_RS14595	ACU12_RS14595	GO:0004565;GO:0005975;GO:0015926;GO:0016021;GO:0031218	-	glycosyl hydrolase 53 family protein [Xanthomonas oryzae]
gene-ACU12_RS18450	ftsE	GO:0005524;GO:0016887;GO:0051301	K09812	MULTISPECIES: cell division ATP-binding protein FtsE [Xanthomonas]
gene-ACU12_RS08435	ACU12_RS08435	GO:0016021	-	hypothetical protein [Xanthomonas oryzae]
gene-ACU12_RS16365	ACU12_RS16365	GO:0003677;GO:0045892	-	BlaI/MecI/CopY family transcriptional regulator [Xanthomonas oryzae]
gene-ACU12_RS02435	ACU12_RS02435	GO:0007155;GO:0009289;GO:0016021	K02650	pilin [Xanthomonas oryzae]
gene-ACU12_RS08960	ACU12_RS08960	-	K09780	YciI family protein [Xanthomonas oryzae]
gene-ACU12_RS12410	rsmD	GO:0031167;GO:0052913	K08316	16S rRNA (guanine(966)-N(2))-methyltransferase RsmD [Xanthomonas oryzae]
gene-ACU12_RS17905	ACU12_RS17905	GO:0016021	-	DMT family transporter [Xanthomonas oryzae]
gene-ACU12_RS08910	ccsA	GO:0015232;GO:0015886;GO:0016021;GO:0017004;GO:0020037	K02195	cytochrome c biogenesis protein CcsA [Xanthomonas oryzae]
gene-ACU12_RS14315	ACU12_RS14315	GO:0016787	K06193	alkylphosphonate utilization protein [Xanthomonas oryzae]
gene-ACU12_RS19125	ACU12_RS19125	-	K09902	YcgL domain-containing protein [Xanthomonas oryzae]
gene-ACU12_RS02375	ACU12_RS02375	GO:0016021	-	hypothetical protein [Xanthomonas oryzae]
gene-ACU12_RS15385	cobT	GO:0008939;GO:0009163;GO:0009236;GO:0015420;GO:0015889;GO:0035461	K00768	nicotinate-nucleotide--dimethylbenzimidazole phosphoribosyltransferase [Xanthomonas oryzae]
gene-ACU12_RS15520	ccsA	GO:0016021;GO:0017004;GO:0020037	-	cytochrome c biogenesis protein CcsA [Xanthomonas oryzae]
gene-ACU12_RS06500	ACU12_RS06500	GO:0003676;GO:0015074	K07482	IS30-like element IS1112a family transposase [Xanthomonas oryzae]
gene-ACU12_RS02495	ACU12_RS02495	GO:0016021	K09167	PH domain-containing protein [Xanthomonas oryzae]
gene-ACU12_RS08400	ACU12_RS08400	GO:0016853	-	WxcM-like domain-containing protein [Xanthomonas oryzae]
gene-ACU12_RS12595	ACU12_RS12595	GO:0005506	-	oxidative damage protection protein [Xanthomonas oryzae]
gene-ACU12_RS00765	ACU12_RS00765	GO:0003677;GO:0004803;GO:0006313	K07481	IS5 family transposase [Xanthomonas oryzae]
gene-ACU12_RS07100	ACU12_RS07100	GO:0003676;GO:0015074	K07482	IS30-like element IS1112a family transposase [Xanthomonas oryzae]
gene-ACU12_RS19395	ACU12_RS19395	-	K01113	alkaline phosphatase D family protein [Xanthomonas oryzae]
gene-ACU12_RS16945	waaA	GO:0016021;GO:0016740	K02527	lipid IV(A) 3-deoxy-D-manno-octulosonic acid transferase [Xanthomonas oryzae]
gene-ACU12_RS03105	ACU12_RS03105	GO:0004069;GO:0009058;GO:0030170;GO:0080130	-	pyridoxal phosphate-dependent aminotransferase [Xanthomonas oryzae]
gene-ACU12_RS19215	ACU12_RS19215	GO:0016021	-	ketosynthase [Xanthomonas oryzae]
gene-ACU12_RS02235	ACU12_RS02235	GO:0009236;GO:0016021;GO:0048472	K03807	cobalamin biosynthesis protein [Xanthomonas oryzae]
gene-ACU12_RS23710	ACU12_RS23710	-	-	hypothetical protein [Xanthomonas oryzae]
gene-ACU12_RS15825	ACU12_RS15825	-	-	hypothetical protein [Xanthomonas oryzae]
gene-ACU12_RS10060	ACU12_RS10060	GO:0008324;GO:0016021;GO:0098655	K15726	efflux RND transporter permease subunit [Xanthomonas oryzae]
gene-ACU12_RS07370	rlmH	GO:0005737;GO:0031167;GO:0070038	K00783	23S rRNA (pseudouridine(1915)-N(3))-methyltransferase RlmH [Xanthomonas oryzae]
gene-ACU12_RS14705	ACU12_RS14705	GO:0016021;GO:0019835	K11068	hemolysin III family protein [Xanthomonas oryzae]
gene-ACU12_RS20450	ACU12_RS20450	GO:0003677;GO:0004803;GO:0006313	K07481	IS5 family transposase [Xanthomonas oryzae]
gene-ACU12_RS17165	ACU12_RS17165	GO:0003676	-	IS701 family transposase [Xanthomonas oryzae]
gene-ACU12_RS01865	ACU12_RS01865	GO:0016021	-	EAL domain-containing protein [Xanthomonas oryzae]
gene-ACU12_RS07260	ACU12_RS07260	-	-	plasmid pRiA4b ORF-3 family protein [Xanthomonas oryzae]
gene-ACU12_RS11010	ACU12_RS11010	GO:0005737;GO:0008839;GO:0009089;GO:0016726;GO:0019877;GO:0050661;GO:0051287;GO:0055114	K00215	4-hydroxy-tetrahydrodipicolinate reductase [Xanthomonas oryzae]
gene-ACU12_RS14165	mmuP	GO:0003333;GO:0015171;GO:0016021	K16235	S-methylmethionine permease [Xanthomonas oryzae]
gene-ACU12_RS19880	ACU12_RS19880	GO:0043565	-	helix-turn-helix transcriptional regulator [Xanthomonas oryzae]
gene-ACU12_RS16840	ACU12_RS16840	-	-	hypothetical protein [Xanthomonas oryzae]
gene-ACU12_RS06600	ACU12_RS06600	GO:0016021	K21472	M23 family metallopeptidase [Xanthomonas oryzae]
gene-ACU12_RS22590	ACU12_RS22590	GO:0003677;GO:0004803;GO:0006313	-	IS5 family transposase [Xanthomonas oryzae]
gene-ACU12_RS01385	ACU12_RS01385	-	-	IS1595 family transposase [Xanthomonas oryzae]
gene-ACU12_RS08415	ACU12_RS08415	-	-	GNAT family N-acetyltransferase [Xanthomonas oryzae]
gene-ACU12_RS00730	ACU12_RS00730	-	-	hypothetical protein [Xanthomonas oryzae]
gene-ACU12_RS19405	ACU12_RS19405	GO:0000287;GO:0008897	K06133	4'-phosphopantetheinyl transferase superfamily protein [Xanthomonas oryzae]
gene-ACU12_RS10965	ACU12_RS10965	GO:0003677;GO:0006355;GO:0016021	-	LytTR family transcriptional regulator [Xanthomonas oryzae]
gene-ACU12_RS10375	ACU12_RS10375	-	-	hypothetical protein [Xanthomonas oryzae]
gene-ACU12_RS17950	ACU12_RS17950	GO:0003676;GO:0008168;GO:0032259	K00564	methyltransferase [Xanthomonas oryzae]
gene-ACU12_RS19505	ACU12_RS19505	GO:0005524;GO:0005975;GO:0016310;GO:0046316	K00851	gluconokinase [Xanthomonas oryzae]
gene-ACU12_RS16655	ACU12_RS16655	-	-	EVE domain-containing protein [Xanthomonas oryzae]
gene-ACU12_RS17075	ACU12_RS17075	GO:0008643;GO:0016021;GO:0055085	K16211	MFS transporter [Xanthomonas oryzae]
gene-ACU12_RS10495	ACU12_RS10495	-	-	PilZ domain-containing protein [Xanthomonas oryzae]
gene-ACU12_RS19320	ACU12_RS19320	GO:0016407	-	sugar O-acetyltransferase [Xanthomonas oryzae]
gene-ACU12_RS20750	ACU12_RS20750	GO:0016021;GO:0055085	-	MFS transporter [Xanthomonas oryzae]
gene-ACU12_RS15885	rluD	GO:0001522;GO:0003723;GO:0009982	K06180	23S rRNA pseudouridine(1911/1915/1917) synthase RluD [Xanthomonas oryzae]
gene-ACU12_RS17650	ACU12_RS17650	-	-	TfoX/Sxy family protein [Xanthomonas oryzae]
gene-ACU12_RS01670	ACU12_RS01670	GO:0042834	-	SPOR domain-containing protein [Xanthomonas oryzae]
gene-ACU12_RS03785	rsmH	GO:0005737;GO:0070475;GO:0071424	K03438	16S rRNA (cytosine(1402)-N(4))-methyltransferase RsmH [Xanthomonas oryzae]
gene-ACU12_RS14015	uppS	GO:0000287;GO:0008360;GO:0008834;GO:0009252;GO:0071555	K00806	di-trans,poly-cis-decaprenylcistransferase [Xanthomonas oryzae]
gene-ACU12_RS04205	ACU12_RS04205	GO:0016787	-	alpha/beta fold hydrolase [Xanthomonas oryzae]
gene-ACU12_RS04565	ACU12_RS04565	GO:0000287;GO:0004749;GO:0005524;GO:0005737;GO:0006015;GO:0009156;GO:0009165;GO:0016301;GO:0016310	K00948	MULTISPECIES: ribose-phosphate diphosphokinase [Xanthomonas]
gene-ACU12_RS16465	ACU12_RS16465	GO:0003677;GO:0004803;GO:0006313;GO:0015074	K07497	IS3 family transposase [Xanthomonas oryzae]
gene-ACU12_RS04155	apaG	-	K06195	Co2+/Mg2+ efflux protein ApaG [Xanthomonas oryzae]
gene-ACU12_RS19270	ACU12_RS19270	-	-	IS1595 family transposase [Xanthomonas oryzae]
gene-ACU12_RS15620	ACU12_RS15620	GO:0003677;GO:0004803;GO:0006313;GO:0015074	K07497	IS3 family transposase [Xanthomonas oryzae]
gene-ACU12_RS02460	ACU12_RS02460	GO:0004479;GO:0006413;GO:0071951	K00604	methionyl-tRNA formyltransferase [Xanthomonas oryzae]
gene-ACU12_RS05315	rpmF	GO:0003735;GO:0006412;GO:0015934	K02911	MULTISPECIES: 50S ribosomal protein L32 [Xanthomonas]
gene-ACU12_RS12825	serC	GO:0004648;GO:0005737;GO:0006564;GO:0008615;GO:0030170	K00831	phosphoserine transaminase [Xanthomonas oryzae]
gene-ACU12_RS12340	ACU12_RS12340	GO:0003700;GO:0005622;GO:0006355;GO:0043565	-	Lrp/AsnC family transcriptional regulator [Xanthomonas oryzae]
gene-ACU12_RS22740	ACU12_RS22740	GO:0003677;GO:0004803;GO:0006313	-	IS5 family transposase [Xanthomonas oryzae]
gene-ACU12_RS11680	ACU12_RS11680	-	-	YaeQ family protein [Xanthomonas oryzae]
gene-ACU12_RS19735	ACU12_RS19735	-	-	hypothetical protein [Xanthomonas oryzae]
gene-ACU12_RS12335	queA	GO:0005737;GO:0008616;GO:0016740;GO:0016853	K07568	tRNA preQ1(34) S-adenosylmethionine ribosyltransferase-isomerase QueA [Xanthomonas oryzae]
gene-ACU12_RS05775	ACU12_RS05775	-	-	hypothetical protein [Xanthomonas oryzae]
gene-ACU12_RS17070	ACU12_RS17070	GO:0003677;GO:0003700;GO:0006355	-	LacI family DNA-binding transcriptional regulator [Xanthomonas oryzae]
gene-ACU12_RS09200	ACU12_RS09200	GO:0006281;GO:0008413	K03574	8-oxo-dGTP diphosphatase [Xanthomonas oryzae]
gene-ACU12_RS06330	ACU12_RS06330	GO:0006508;GO:0008233	K18457	proline iminopeptidase-family hydrolase [Xanthomonas oryzae]
gene-ACU12_RS16135	ACU12_RS16135	GO:0046872;GO:0051213;GO:0051537;GO:0055114	-	Rieske (2Fe-2S) protein [Xanthomonas oryzae]
gene-ACU12_RS18855	ACU12_RS18855	GO:0016021	K05559	monovalent cation/H+ antiporter subunit A [Xanthomonas oryzae]
gene-ACU12_RS04040	ACU12_RS04040	-	-	aldo/keto reductase [Xanthomonas oryzae]
gene-ACU12_RS03585	ACU12_RS03585	GO:0016740	-	glycosyltransferase [Xanthomonas oryzae]
gene-ACU12_RS08045	ACU12_RS08045	-	-	DUF2939 domain-containing protein [Xanthomonas oryzae]
gene-ACU12_RS13005	ACU12_RS13005	GO:0019069	-	GPO family capsid scaffolding protein [Xanthomonas oryzae]
gene-ACU12_RS11505	thiD	GO:0005524;GO:0008972;GO:0009228;GO:0016310	K00941	bifunctional hydroxymethylpyrimidine kinase/phosphomethylpyrimidine kinase [Xanthomonas oryzae]
gene-ACU12_RS11675	ACU12_RS11675	-	K09768	YaiI/YqxD family protein [Xanthomonas oryzae]
gene-ACU12_RS04650	rpsL	GO:0000049;GO:0003735;GO:0006412;GO:0015935;GO:0019843	K02950	MULTISPECIES: 30S ribosomal protein S12 [Xanthomonas]
gene-ACU12_RS13580	ACU12_RS13580	GO:0003676;GO:0015074	K07482	IS30-like element IS1112a family transposase [Xanthomonas oryzae]
gene-ACU12_RS12130	ACU12_RS12130	-	-	DUF3274 domain-containing protein [Xanthomonas oryzae]
gene-ACU12_RS03295	lipB	GO:0005737;GO:0006464;GO:0009107;GO:0016415;GO:0016874;GO:0033819	K03801	lipoyl(octanoyl) transferase LipB [Xanthomonas oryzae]
gene-ACU12_RS16265	ACU12_RS16265	GO:0003677;GO:0003700;GO:0006355	K13634	LysR family transcriptional regulator [Xanthomonas oryzae]
gene-ACU12_RS16580	gmk	GO:0004385;GO:0005524;GO:0005737;GO:0016310;GO:0046037;GO:0046710	K00942	guanylate kinase [Xanthomonas oryzae]
gene-ACU12_RS19900	ACU12_RS19900	GO:0008483;GO:0016829	-	aminotransferase class V-fold PLP-dependent enzyme [Xanthomonas oryzae]
gene-ACU12_RS20785	ACU12_RS20785	GO:0004872;GO:0006810;GO:0009279;GO:0016021	-	TonB-dependent receptor [Xanthomonas oryzae]
gene-ACU12_RS11080	ACU12_RS11080	GO:0016021	-	IS1595 family transposase [Xanthomonas oryzae]
gene-ACU12_RS00850	ubiA	GO:0005886;GO:0006744;GO:0008412;GO:0016021	K03179	4-hydroxybenzoate octaprenyltransferase [Xanthomonas oryzae]
gene-ACU12_RS19780	ACU12_RS19780	GO:0000155;GO:0000160;GO:0005524;GO:0005622;GO:0023014	K07708	two-component sensor histidine kinase [Xanthomonas oryzae]
gene-ACU12_RS18085	ACU12_RS18085	GO:0006885;GO:0015385;GO:0016021;GO:0035725;GO:1902600	K24163	Na+/H+ antiporter [Xanthomonas oryzae]
gene-ACU12_RS13880	ACU12_RS13880	GO:0005215;GO:0006810;GO:0008289;GO:0009279;GO:0016021	-	efflux transporter outer membrane subunit [Xanthomonas oryzae]
gene-ACU12_RS15325	ACU12_RS15325	GO:0006813;GO:0015299;GO:0016021;GO:1902600	K03455	Kef family K(+) transporter [Xanthomonas oryzae]

## Sheet: 66 12h&24h
Id	Name	GO	KEGG	Description
gene-ACU12_RS24445	ACU12_RS24445	-	-	hypothetical protein [Xanthomonas oryzae]
gene-ACU12_RS20920	uraH	GO:0004497;GO:0006144;GO:0033971;GO:0055114	K22879	hydroxyisourate hydrolase [Xanthomonas oryzae]
gene-ACU12_RS20190	ACU12_RS20190	GO:0003676;GO:0015074	K07482	IS30-like element IS1112a family transposase [Xanthomonas oryzae]
gene-ACU12_RS05735	ACU12_RS05735	-	-	PAAR domain-containing protein [Xanthomonas oryzae]
gene-ACU12_RS20220	ACU12_RS20220	GO:0016021;GO:0016301;GO:0016310	-	HDOD domain-containing protein [Xanthomonas oryzae]
gene-ACU12_RS14635	ACU12_RS14635	GO:0003677;GO:0004803;GO:0006313;GO:0015074	-	IS30 family transposase [Xanthomonas oryzae]
gene-ACU12_RS00095	ACU12_RS00095	GO:0004553;GO:0005975	K01179	glycoside hydrolase family 5 protein [Xanthomonas oryzae]
gene-ACU12_RS11630	ACU12_RS11630	-	-	barstar family protein [Xanthomonas oryzae]
gene-ACU12_RS15785	ACU12_RS15785	GO:0003677;GO:0003700;GO:0006352;GO:0006355;GO:0016987	-	sigma-70 family RNA polymerase sigma factor [Xanthomonas oryzae]
gene-ACU12_RS19920	ACU12_RS19920	GO:0006629;GO:0008483;GO:0016021	K00507	fatty acid desaturase [Xanthomonas oryzae]
gene-ACU12_RS09345	ACU12_RS09345	GO:0016020;GO:0055085	-	efflux RND transporter periplasmic adaptor subunit [Xanthomonas oryzae]
gene-ACU12_RS15275	bla	GO:0008800;GO:0030655;GO:0046677	K17836	class A beta-lactamase [Xanthomonas oryzae]
gene-ACU12_RS16215	cysD	GO:0000103;GO:0004781;GO:0005524;GO:0019419;GO:0070814	K00957	sulfate adenylyltransferase subunit CysD [Xanthomonas oryzae]
gene-ACU12_RS04230	ACU12_RS04230	GO:0018579;GO:0055114	-	protocatechuate 3,4-dioxygenase subunit alpha [Xanthomonas oryzae]
gene-ACU12_RS08115	ACU12_RS08115	GO:0005198;GO:0016021;GO:0016226;GO:0051536	K13628	iron-sulfur cluster assembly accessory protein [Xanthomonas oryzae]
gene-ACU12_RS10945	ACU12_RS10945	GO:0000155;GO:0000160;GO:0005622;GO:0016021;GO:0023014	K10715	response regulator [Xanthomonas oryzae]
gene-ACU12_RS15715	lspA	GO:0004190;GO:0005886;GO:0006508;GO:0016021	K03101	signal peptidase II [Xanthomonas oryzae]
gene-ACU12_RS10280	ACU12_RS10280	-	-	DUF190 domain-containing protein [Xanthomonas oryzae]
gene-ACU12_RS18565	ACU12_RS18565	GO:0005509	-	EF-hand domain-containing protein [Xanthomonas oryzae]
gene-ACU12_RS14175	ACU12_RS14175	-	-	DUF2147 domain-containing protein [Xanthomonas oryzae]
gene-ACU12_RS03670	ACU12_RS03670	-	-	hypothetical protein [Xanthomonas oryzae]
gene-ACU12_RS13085	ACU12_RS13085	-	-	hypothetical protein [Xanthomonas oryzae]
gene-ACU12_RS04340	ACU12_RS04340	GO:0004801;GO:0005737;GO:0005975;GO:0006098	K00616	transaldolase [Xanthomonas oryzae]
gene-ACU12_RS18020	ACU12_RS18020	-	-	MliC family protein [Xanthomonas oryzae]
gene-ACU12_RS20495	mlaD	GO:0015914	K02067	outer membrane lipid asymmetry maintenance protein MlaD [Xanthomonas oryzae]
gene-ACU12_RS21200	ACU12_RS21200	-	-	DUF3426 domain-containing protein [Xanthomonas oryzae]
gene-ACU12_RS19350	ACU12_RS19350	GO:0003677;GO:0003700;GO:0006355	-	LysR family transcriptional regulator [Xanthomonas oryzae]
gene-ACU12_RS04355	ahpF	GO:0000302;GO:0005623;GO:0008785;GO:0009055;GO:0015035;GO:0045454;GO:0050660;GO:0051287;GO:0055114	K03387	alkyl hydroperoxide reductase subunit F [Xanthomonas oryzae]
gene-ACU12_RS02915	ACU12_RS02915	-	-	DUF1615 domain-containing protein [Xanthomonas oryzae]
gene-ACU12_RS00815	bioC	GO:0009102;GO:0010340;GO:0032259	K02169	malonyl-ACP O-methyltransferase BioC [Xanthomonas oryzae]
gene-ACU12_RS14460	ACU12_RS14460	GO:0004422;GO:0005829;GO:0009116;GO:0052657	K00760	hypoxanthine-guanine phosphoribosyltransferase [Xanthomonas oryzae]
gene-ACU12_RS14640	ACU12_RS14640	GO:0000155;GO:0000160;GO:0005622;GO:0016021;GO:0023014	-	hybrid sensor histidine kinase/response regulator [Xanthomonas oryzae]
gene-ACU12_RS02395	sppA	GO:0005886;GO:0006465;GO:0008233;GO:0016021	K04773	signal peptide peptidase SppA [Xanthomonas oryzae]
gene-ACU12_RS07335	ACU12_RS07335	GO:0002161;GO:0004823;GO:0005524;GO:0005737;GO:0006429;GO:0006450	K01869	leucine--tRNA ligase [Xanthomonas oryzae]
gene-ACU12_RS04655	rpsG	GO:0000028;GO:0000049;GO:0003729;GO:0003735;GO:0006412;GO:0019843;GO:0022627	K02992	30S ribosomal protein S7 [Xanthomonas oryzae]
gene-ACU12_RS08285	ACU12_RS08285	GO:0003824;GO:0008152	-	TAL effector repeat-containing protein [Xanthomonas oryzae]
gene-ACU12_RS02485	ACU12_RS02485	GO:0016020;GO:0016853;GO:0047355	-	UDP-N-acetylglucosamine 2-epimerase [Xanthomonas oryzae]
gene-ACU12_RS19585	ddlA	GO:0000287;GO:0005524;GO:0005737;GO:0008360;GO:0008716;GO:0009252;GO:0030145;GO:0071555	K01921	D-alanine--D-alanine ligase [Xanthomonas oryzae]
gene-ACU12_RS05320	ACU12_RS05320	GO:0004315;GO:0005737;GO:0006633;GO:0033818	K00648	ketoacyl-ACP synthase III [Xanthomonas oryzae]
gene-ACU12_RS20475	ACU12_RS20475	GO:0004602;GO:0006979;GO:0055114;GO:0098869	K00432	glutathione peroxidase [Xanthomonas oryzae]
gene-ACU12_RS04455	sufT	-	-	MULTISPECIES: putative Fe-S cluster assembly protein SufT [Xanthomonas]
gene-ACU12_RS06510	ACU12_RS06510	GO:0008152;GO:0016787	-	M20/M25/M40 family metallo-hydrolase [Xanthomonas oryzae]
gene-ACU12_RS07065	ACU12_RS07065	-	-	DUF3616 domain-containing protein [Xanthomonas oryzae]
gene-ACU12_RS03595	ACU12_RS03595	GO:0006069;GO:0008270;GO:0051903	K00121	S-(hydroxymethyl)glutathione dehydrogenase/class III alcohol dehydrogenase [Xanthomonas oryzae]
gene-ACU12_RS08580	truD	GO:0003723;GO:0009982;GO:0031119	K06176	tRNA pseudouridine(13) synthase TruD [Xanthomonas oryzae]
gene-ACU12_RS16915	leuC	GO:0003861;GO:0009098;GO:0016853;GO:0046872;GO:0051539	K01703	3-isopropylmalate dehydratase large subunit [Xanthomonas oryzae]
gene-ACU12_RS18275	ACU12_RS18275	GO:0006810;GO:0016021	K01992	DUF3526 domain-containing protein [Xanthomonas oryzae]
gene-ACU12_RS15450	ACU12_RS15450	-	-	DUF937 domain-containing protein [Xanthomonas oryzae]
gene-ACU12_RS07560	ACU12_RS07560	-	-	avirulence protein [Xanthomonas oryzae]
gene-ACU12_RS05665	ACU12_RS05665	-	-	HDOD domain-containing protein [Xanthomonas oryzae]
gene-ACU12_RS01860	ACU12_RS01860	GO:0006629;GO:0016021	K22769	acyl-CoA desaturase [Xanthomonas oryzae]
gene-ACU12_RS16225	cysI	GO:0000103;GO:0004783;GO:0009337;GO:0019344;GO:0020037;GO:0046872;GO:0050661;GO:0051539;GO:0055114;GO:0070814	K00381	assimilatory sulfite reductase (NADPH) hemoprotein subunit [Xanthomonas oryzae]
gene-ACU12_RS17620	ACU12_RS17620	GO:0008152;GO:0016787	K16171	fumarylacetoacetate hydrolase family protein [Xanthomonas oryzae]
gene-ACU12_RS08925	ACU12_RS08925	GO:0008483;GO:0009058;GO:0030170	K14287	pyridoxal phosphate-dependent aminotransferase [Xanthomonas oryzae]
gene-ACU12_RS19815	ACU12_RS19815	-	-	YbhB/YbcL family Raf kinase inhibitor-like protein [Xanthomonas oryzae]
gene-ACU12_RS16315	gap	GO:0006006;GO:0016620;GO:0050661;GO:0051287;GO:0055114	K00134	type I glyceraldehyde-3-phosphate dehydrogenase [Xanthomonas oryzae]
gene-ACU12_RS19490	ACU12_RS19490	-	-	glycosyl hydrolase 115 family protein [Xanthomonas oryzae]
gene-ACU12_RS08130	rplI	GO:0003735;GO:0006412;GO:0019843;GO:0022625	K02939	50S ribosomal protein L9 [Xanthomonas oryzae]
gene-ACU12_RS13610	ACU12_RS13610	GO:0006226;GO:0006229;GO:0008829;GO:0009220	K01494	dCTP deaminase [Xanthomonas oryzae]
gene-ACU12_RS09995	ACU12_RS09995	-	-	hypothetical protein [Xanthomonas oryzae]
gene-ACU12_RS04250	ACU12_RS04250	GO:0004300;GO:0008152;GO:0050547;GO:0050548	K18383	p-hydroxycinnamoyl CoA hydratase/lyase [Xanthomonas oryzae]
gene-ACU12_RS05080	ACU12_RS05080	GO:0016021	-	Bax inhibitor-1/YccA family protein [Xanthomonas oryzae]
gene-ACU12_RS11870	ACU12_RS11870	GO:0016829;GO:0046872	-	citrate lyase subunit beta [Xanthomonas oryzae]
gene-ACU12_RS04545	ACU12_RS04545	-	-	tetratricopeptide repeat protein [Xanthomonas oryzae]
gene-ACU12_RS04820	ACU12_RS04820	GO:0003849;GO:0009073	K01626	3-deoxy-7-phosphoheptulonate synthase class II [Xanthomonas oryzae]
gene-ACU12_RS17480	rfbB	GO:0008460;GO:0009225	K01710	dTDP-glucose 4,6-dehydratase [Xanthomonas oryzae]

## Sheet: 154 6h
Id	Name	GO	KEGG	Description
gene-ACU12_RS00465	ACU12_RS00465	GO:0016021	-	DUF3649 domain-containing protein [Xanthomonas oryzae]
gene-ACU12_RS00505	ACU12_RS00505	GO:0016491;GO:0055114	-	putative peptide maturation dehydrogenase [Xanthomonas oryzae]
gene-ACU12_RS24025	ACU12_RS24025	-	-	hypothetical protein [Xanthomonas oryzae]
gene-ACU12_RS20510	ACU12_RS20510	-	-	hypothetical protein [Xanthomonas oryzae]
gene-ACU12_RS14615	ACU12_RS14615	GO:0016021	-	hypothetical protein [Xanthomonas oryzae]
gene-ACU12_RS11875	ACU12_RS11875	GO:0003677;GO:0004803;GO:0006313	-	IS110 family transposase [Xanthomonas oryzae]
gene-ACU12_RS01455	ACU12_RS01455	GO:0000160;GO:0003677;GO:0005622;GO:0006355	K07664	response regulator [Xanthomonas oryzae]
gene-ACU12_RS16400	ACU12_RS16400	-	-	thermostable hemolysin [Xanthomonas oryzae]
gene-ACU12_RS11045	ACU12_RS11045	GO:0046914	K04758	ferrous iron transport protein A [Xanthomonas oryzae]
gene-ACU12_RS16390	ACU12_RS16390	GO:0008152;GO:0016874	-	iron-containing redox enzyme family protein [Xanthomonas oryzae]
gene-ACU12_RS03170	ACU12_RS03170	GO:0016021;GO:0055085	-	MFS transporter [Xanthomonas oryzae]
gene-ACU12_RS20245	ACU12_RS20245	GO:0004222;GO:0006508;GO:0016021	-	M48 family metalloprotease [Xanthomonas oryzae]
gene-ACU12_RS20135	ACU12_RS20135	GO:0003677;GO:0003700;GO:0006355	K06075	MarR family transcriptional regulator [Xanthomonas oryzae]
gene-ACU12_RS14910	ACU12_RS14910	-	-	RebB family R body protein [Xanthomonas oryzae]
gene-ACU12_RS13000	ACU12_RS13000	GO:0005524;GO:0019069	-	terminase ATPase subunit family protein [Xanthomonas oryzae]
gene-ACU12_RS02820	ACU12_RS02820	GO:0003676;GO:0015074	K07482	IS30-like element IS1112a family transposase [Xanthomonas oryzae]
gene-ACU12_RS06905	nfi	GO:0000287;GO:0005737;GO:0006281;GO:0043737;GO:0090305	K05982	deoxyribonuclease V [Xanthomonas oryzae]
gene-ACU12_RS04075	ACU12_RS04075	GO:0051213;GO:0055114	K03119	TauD/TfdA family dioxygenase [Xanthomonas oryzae]
gene-ACU12_RS21220	ACU12_RS21220	GO:0003677;GO:0006310;GO:0015074	-	hypothetical protein [Xanthomonas oryzae]
gene-ACU12_RS08585	ACU12_RS08585	-	-	Smr/MutS family protein [Xanthomonas oryzae]
gene-ACU12_RS08700	ACU12_RS08700	GO:0004161;GO:0009058	K22871	isopentenyl transferase [Xanthomonas oryzae]
gene-ACU12_RS01690	ACU12_RS01690	-	K07131	hypothetical protein [Xanthomonas oryzae]
gene-ACU12_RS18475	ACU12_RS18475	-	-	hypothetical protein [Xanthomonas oryzae]
gene-ACU12_RS16245	ACU12_RS16245	GO:0016020	-	DUF2946 family protein [Xanthomonas oryzae]
gene-ACU12_RS01430	ACU12_RS01430	GO:0005737;GO:0006476;GO:0008270;GO:0034979;GO:0070403	-	NAD-dependent protein deacetylase [Xanthomonas oryzae]
gene-ACU12_RS22595	ACU12_RS22595	-	-	DUF2884 family protein [Xanthomonas oryzae]
gene-ACU12_RS14285	thpR	GO:0004113;GO:0008664	K01975	RNA 2',3'-cyclic phosphodiesterase [Xanthomonas oryzae]
gene-ACU12_RS14420	ACU12_RS14420	GO:0016874	K07577	ligase-associated DNA damage response exonuclease [Xanthomonas oryzae]
gene-ACU12_RS08500	ACU12_RS08500	GO:0010181;GO:0016491;GO:0055114	-	pyridoxamine 5'-phosphate oxidase family protein [Xanthomonas oryzae]
gene-ACU12_RS04425	ACU12_RS04425	GO:0016021	-	hypothetical protein [Xanthomonas oryzae]
gene-ACU12_RS20235	ACU12_RS20235	GO:0004222;GO:0006508	-	M4 family metallopeptidase [Xanthomonas oryzae]
gene-ACU12_RS01375	ACU12_RS01375	-	-	type VI secretion protein [Xanthomonas oryzae]
gene-ACU12_RS02145	speD	GO:0004014;GO:0006557;GO:0008295	K01611	adenosylmethionine decarboxylase [Xanthomonas oryzae]
gene-ACU12_RS09165	mntR	GO:0003677;GO:0003700;GO:0006355;GO:0046914;GO:0046983	K11924	manganese-binding transcriptional regulator MntR [Xanthomonas oryzae]
gene-ACU12_RS10370	ACU12_RS10370	-	-	hypothetical protein [Xanthomonas oryzae]
gene-ACU12_RS19205	ACU12_RS19205	-	-	hypothetical protein [Xanthomonas oryzae]
gene-ACU12_RS03965	ACU12_RS03965	GO:0003677;GO:0006355	-	TetR/AcrR family transcriptional regulator [Xanthomonas oryzae]
gene-ACU12_RS14825	nudE	GO:0016787	K08312	ADP compounds hydrolase NudE [Xanthomonas oryzae]
gene-ACU12_RS20020	ACU12_RS20020	GO:0003723;GO:0005737;GO:0016070;GO:0016788	K19048	type I toxin-antitoxin system SymE family toxin [Xanthomonas oryzae]
gene-ACU12_RS10195	ACU12_RS10195	-	-	hypothetical protein [Xanthomonas oryzae]
gene-ACU12_RS17835	ACU12_RS17835	GO:0016021	-	hypothetical protein [Xanthomonas oryzae]
gene-ACU12_RS06900	ACU12_RS06900	-	-	hypothetical protein [Xanthomonas oryzae]
gene-ACU12_RS05795	ACU12_RS05795	GO:0016021;GO:0016757	-	glycosyltransferase family 39 protein [Xanthomonas oryzae]
gene-ACU12_RS18165	ACU12_RS18165	GO:0000155;GO:0000160;GO:0005622;GO:0016021;GO:0023014	-	histidine kinase [Xanthomonas oryzae]
gene-ACU12_RS16285	ACU12_RS16285	-	K23518	O-acetyl-ADP-ribose deacetylase [Xanthomonas oryzae]
gene-ACU12_RS09235	ACU12_RS09235	GO:0016491;GO:0055114	-	FAD-dependent oxidoreductase [Xanthomonas oryzae]
gene-ACU12_RS19770	ACU12_RS19770	GO:0004784;GO:0019430;GO:0046872;GO:0055114	K04565	superoxide dismutase family protein [Xanthomonas oryzae]
gene-ACU12_RS11315	ispG	GO:0005506;GO:0016114;GO:0019288;GO:0046429;GO:0051539;GO:0055114	K03526	flavodoxin-dependent (E)-4-hydroxy-3-methylbut-2-enyl-diphosphate synthase [Xanthomonas oryzae]
gene-ACU12_RS06170	ACU12_RS06170	GO:0016021	-	hypothetical protein [Xanthomonas oryzae]
gene-ACU12_RS00480	ACU12_RS00480	GO:0003677;GO:0006355	-	TetR/AcrR family transcriptional regulator [Xanthomonas oryzae]
gene-ACU12_RS01835	ACU12_RS01835	-	-	hypothetical protein [Xanthomonas oryzae]
gene-ACU12_RS13890	ACU12_RS13890	GO:0003700;GO:0006355;GO:0043565	-	helix-turn-helix transcriptional regulator [Xanthomonas oryzae]
gene-ACU12_RS24400	ACU12_RS24400	-	-	hypothetical protein [Xanthomonas oryzae]
gene-ACU12_RS04965	ACU12_RS04965	GO:0016042;GO:0034480	K01114	phospholipase C, phosphocholine-specific [Xanthomonas oryzae]
gene-ACU12_RS23865	ACU12_RS23865	-	-	hypothetical protein [Xanthomonas oryzae]
gene-ACU12_RS16780	ACU12_RS16780	GO:0016021	-	VTT domain-containing protein [Xanthomonas oryzae]
gene-ACU12_RS08160	ACU12_RS08160	-	-	DUF3011 domain-containing protein [Xanthomonas oryzae]
gene-ACU12_RS14200	ACU12_RS14200	-	-	hypothetical protein [Xanthomonas oryzae]
gene-ACU12_RS16950	ACU12_RS16950	GO:0005887;GO:0008913;GO:0009103;GO:0009245;GO:0036104	K02517	LpxL/LpxP family Kdo(2)-lipid IV(A) lauroyl/palmitoleoyl acyltransferase [Xanthomonas oryzae]
gene-ACU12_RS17140	ACU12_RS17140	-	-	DUF924 family protein [Xanthomonas oryzae]
gene-ACU12_RS20210	ACU12_RS20210	-	-	hypothetical protein [Xanthomonas oryzae]
gene-ACU12_RS15145	ACU12_RS15145	GO:0000155;GO:0000160;GO:0005622;GO:0018106;GO:0023014	-	PAS domain-containing protein [Xanthomonas oryzae]
gene-ACU12_RS01945	ACU12_RS01945	GO:0016021	-	outer membrane beta-barrel protein [Xanthomonas oryzae]
gene-ACU12_RS01355	ACU12_RS01355	GO:0003676	-	IS701 family transposase [Xanthomonas oryzae]
gene-ACU12_RS09840	ACU12_RS09840	GO:0003677;GO:0004803;GO:0006313	-	IS5 family transposase [Xanthomonas oryzae]
gene-ACU12_RS19555	ACU12_RS19555	GO:0001522;GO:0003723;GO:0009982	K06175	pseudouridylate synthase [Xanthomonas oryzae]
gene-ACU12_RS01195	ACU12_RS01195	-	-	hypothetical protein [Xanthomonas oryzae]
gene-ACU12_RS06520	ACU12_RS06520	-	K09975	HutD family protein [Xanthomonas oryzae]
gene-ACU12_RS13295	ACU12_RS13295	-	-	DUF2272 domain-containing protein [Xanthomonas oryzae]
gene-ACU12_RS13680	ACU12_RS13680	GO:0016491;GO:0055114	K19784	NAD(P)H-dependent oxidoreductase [Xanthomonas oryzae]
gene-ACU12_RS20315	ACU12_RS20315	GO:0003676;GO:0015074	K07482	IS30-like element IS1112a family transposase [Xanthomonas oryzae]
gene-ACU12_RS20425	ACU12_RS20425	GO:0003677;GO:0003917;GO:0003918;GO:0006265	K03168	DNA topoisomerase IB [Xanthomonas oryzae]
gene-ACU12_RS03955	ACU12_RS03955	GO:0004177;GO:0006508;GO:0008236	-	prolyl oligopeptidase family serine peptidase [Xanthomonas oryzae]
gene-ACU12_RS04825	ACU12_RS04825	GO:0016021;GO:0055085	-	mechanosensitive ion channel [Xanthomonas oryzae]
gene-ACU12_RS08375	ACU12_RS08375	GO:0003677;GO:0003700;GO:0006352;GO:0006355;GO:0016987	K03088	sigma-70 family RNA polymerase sigma factor [Xanthomonas oryzae]
gene-ACU12_RS13130	ACU12_RS13130	-	K06905	phage late control D family protein [Xanthomonas oryzae]
gene-ACU12_RS04115	ACU12_RS04115	-	K03744	LemA family protein [Xanthomonas oryzae]
gene-ACU12_RS05025	lpxH	GO:0005737;GO:0009245;GO:0016462	K03269	UDP-2,3-diacylglucosamine diphosphatase [Xanthomonas oryzae]
gene-ACU12_RS12060	ACU12_RS12060	GO:0009306;GO:0016021	K03543	HlyD family secretion protein [Xanthomonas oryzae]
gene-ACU12_RS13825	ACU12_RS13825	GO:0016740	K06975	N-acetyltransferase [Xanthomonas oryzae]
gene-ACU12_RS03470	pgaA	GO:0004872;GO:0016020;GO:0022891;GO:0055085	K11935	poly-beta-1,6 N-acetyl-D-glucosamine export porin PgaA [Xanthomonas oryzae]
gene-ACU12_RS24145	ACU12_RS24145	GO:0016829	-	lactoylglutathione lyase [Xanthomonas oryzae]
gene-ACU12_RS07695	ACU12_RS07695	-	-	YigZ family protein [Xanthomonas oryzae]
gene-ACU12_RS01550	ACU12_RS01550	GO:0003676;GO:0004519;GO:0016021;GO:0046872;GO:0090305	K01173	DNA/RNA non-specific endonuclease [Xanthomonas oryzae]
gene-ACU12_RS20295	ACU12_RS20295	GO:0003677;GO:0004803;GO:0006313;GO:0015074	-	IS3 family transposase [Xanthomonas oryzae]
gene-ACU12_RS18365	ACU12_RS18365	GO:0016021	-	hypothetical protein [Xanthomonas oryzae]
gene-ACU12_RS15180	tolB	GO:0017038;GO:0042597	K03641	Tol-Pal system beta propeller repeat protein TolB [Xanthomonas oryzae]
gene-ACU12_RS19670	poxB	GO:0000287;GO:0003824;GO:0030976	K00156	ubiquinone-dependent pyruvate dehydrogenase [Xanthomonas oryzae]
gene-ACU12_RS17050	ACU12_RS17050	GO:0000160;GO:0003677;GO:0005622;GO:0006355	K07774	response regulator transcription factor [Xanthomonas oryzae]
gene-ACU12_RS18845	ACU12_RS18845	GO:0016021	-	DUF962 domain-containing protein [Xanthomonas oryzae]
gene-ACU12_RS02810	ACU12_RS02810	GO:0003723;GO:0005737;GO:0016070;GO:0016788	K19048	type I toxin-antitoxin system SymE family toxin [Xanthomonas oryzae]
gene-ACU12_RS15790	ACU12_RS15790	-	-	hypothetical protein [Xanthomonas oryzae]
gene-ACU12_RS02090	yegS	GO:0000287;GO:0001727;GO:0005524;GO:0005737;GO:0008654;GO:0046834	-	lipid kinase YegS [Xanthomonas oryzae]
gene-ACU12_RS19095	ACU12_RS19095	-	-	IS5/IS1182 family transposase [Xanthomonas oryzae]
gene-ACU12_RS16775	ACU12_RS16775	GO:0004674;GO:0006468	-	serine/threonine protein kinase [Xanthomonas oryzae]
gene-ACU12_RS00720	ACU12_RS00720	GO:0004674;GO:0005524;GO:0006468	K07178	serine protein kinase RIO [Xanthomonas oryzae]
gene-ACU12_RS15115	ACU12_RS15115	GO:0000160;GO:0005622	-	response regulator [Xanthomonas oryzae]
gene-ACU12_RS20090	ACU12_RS20090	-	K09858	YchJ family protein [Xanthomonas oryzae]
gene-ACU12_RS03260	ACU12_RS03260	GO:0004650;GO:0005975	K01184	polygalacturonase [Xanthomonas oryzae]
gene-ACU12_RS04070	ACU12_RS04070	-	K02051	ABC transporter substrate-binding protein [Xanthomonas oryzae]
gene-ACU12_RS03360	ACU12_RS03360	GO:0016491;GO:0055114	-	oxidoreductase [Xanthomonas oryzae]
gene-ACU12_RS14210	ACU12_RS14210	GO:0003677;GO:0003700;GO:0003899;GO:0006352;GO:0006355;GO:0016987	K03088	sigma-70 family RNA polymerase sigma factor [Xanthomonas oryzae]
gene-ACU12_RS05210	ACU12_RS05210	GO:0008152;GO:0016757	K12982	glycosyltransferase family 9 protein [Xanthomonas oryzae]
gene-ACU12_RS07355	rsfS	GO:0005737;GO:0017148;GO:0042256;GO:0043023;GO:0090071	K09710	ribosome silencing factor [Xanthomonas oryzae]
gene-ACU12_RS20255	ACU12_RS20255	-	-	host attachment protein [Xanthomonas oryzae]
gene-ACU12_RS00070	cls	GO:0005886;GO:0008808;GO:0016021;GO:0032049	K06131	cardiolipin synthase [Xanthomonas oryzae]
gene-ACU12_RS01785	ACU12_RS01785	GO:0016021	-	AI-2E family transporter [Xanthomonas oryzae]
gene-ACU12_RS20300	ACU12_RS20300	GO:0016301;GO:0016310	K00874	sugar kinase [Xanthomonas oryzae]
gene-ACU12_RS17185	pncB	GO:0004514;GO:0004516;GO:0009435;GO:0016874;GO:0019357	-	nicotinate phosphoribosyltransferase [Xanthomonas oryzae]
gene-ACU12_RS15935	ACU12_RS15935	GO:0016021	-	membrane protein [Xanthomonas oryzae]
gene-ACU12_RS03195	ACU12_RS03195	GO:0008152;GO:0016787	-	HAD family hydrolase [Xanthomonas oryzae]
gene-ACU12_RS01820	ACU12_RS01820	GO:0003824;GO:0050662;GO:0051301	K07071	TIGR01777 family oxidoreductase [Xanthomonas oryzae]
gene-ACU12_RS10770	motD	GO:0016021	K02557	flagellar motor protein MotD [Xanthomonas oryzae]
gene-ACU12_RS03365	ACU12_RS03365	-	K04065	BON domain-containing protein [Xanthomonas oryzae]
gene-ACU12_RS04555	ispE	GO:0005524;GO:0016114;GO:0016310;GO:0019288;GO:0050515	K00919	4-(cytidine 5'-diphospho)-2-C-methyl-D-erythritol kinase [Xanthomonas oryzae]
gene-ACU12_RS15845	otsB	GO:0004805;GO:0005992;GO:0016311;GO:0046872	K01087	trehalose-phosphatase [Xanthomonas oryzae]
gene-ACU12_RS10225	ACU12_RS10225	GO:0016021	-	tetratricopeptide repeat protein [Xanthomonas oryzae]
gene-ACU12_RS00385	ACU12_RS00385	GO:0006629	-	lipase [Xanthomonas oryzae]
gene-ACU12_RS09175	orn	GO:0003676;GO:0005737;GO:0016896;GO:0090503	K13288	oligoribonuclease [Xanthomonas oryzae]
gene-ACU12_RS07760	ACU12_RS07760	-	-	hypothetical protein [Xanthomonas oryzae]
gene-ACU12_RS04005	dusB	GO:0000049;GO:0002943;GO:0010181;GO:0017150;GO:0050660;GO:0055114	K05540	tRNA dihydrouridine synthase DusB [Xanthomonas oryzae]
gene-ACU12_RS10775	ACU12_RS10775	GO:0004715;GO:0018108	K03496	ParA family protein [Xanthomonas oryzae]
gene-ACU12_RS04520	ppk2	GO:0008976;GO:0016310	K22468	polyphosphate kinase 2 [Xanthomonas oryzae]
gene-ACU12_RS03985	ACU12_RS03985	GO:0003993;GO:0016311	K01093	histidine-type phosphatase [Xanthomonas oryzae]
gene-ACU12_RS13450	ACU12_RS13450	-	-	methylamine utilization protein [Xanthomonas oryzae]
gene-ACU12_RS04120	ACU12_RS04120	GO:0016021	K06872	TPM domain-containing protein [Xanthomonas oryzae]
gene-ACU12_RS01715	ACU12_RS01715	GO:0004830;GO:0005524;GO:0005737;GO:0006436	K01867	tryptophan--tRNA ligase [Xanthomonas oryzae]
gene-ACU12_RS17660	dinB	GO:0000287;GO:0003684;GO:0003887;GO:0005737;GO:0006261;GO:0006281;GO:0071897	K02346	DNA polymerase IV [Xanthomonas oryzae]
gene-ACU12_RS10875	ACU12_RS10875	-	-	MULTISPECIES: hypothetical protein [Xanthomonas]
gene-ACU12_RS17060	ACU12_RS17060	GO:0015137;GO:0015746;GO:0016021;GO:0055085	K03300	CitMHS family transporter [Xanthomonas oryzae]
gene-ACU12_RS22665	ACU12_RS22665	GO:0005886;GO:0016021	-	DUF1328 domain-containing protein [Xanthomonas oryzae]
gene-ACU12_RS11780	ACU12_RS11780	GO:0003677;GO:0005622;GO:0006355	-	H-NS histone family protein [Xanthomonas oryzae]
gene-ACU12_RS20465	rmuC	GO:0008270;GO:0016021;GO:0016491;GO:0055114	K09760	DNA recombination protein RmuC [Xanthomonas oryzae]
gene-ACU12_RS06895	ACU12_RS06895	-	-	pirin family protein [Xanthomonas oryzae]
gene-ACU12_RS07905	rnt	GO:0000287;GO:0003676;GO:0008033;GO:0016896;GO:0090503	K03683	ribonuclease T [Xanthomonas oryzae]
gene-ACU12_RS09905	ACU12_RS09905	GO:0016021	-	hypothetical protein [Xanthomonas oryzae]
gene-ACU12_RS08165	mtnA	GO:0019284;GO:0019509;GO:0046523	K08963	S-methyl-5-thioribose-1-phosphate isomerase [Xanthomonas oryzae]
gene-ACU12_RS12160	ACU12_RS12160	GO:0016021;GO:0022857;GO:0055085	-	MHS family MFS transporter [Xanthomonas oryzae]
gene-ACU12_RS09445	ACU12_RS09445	GO:0005886;GO:0016021;GO:0042953;GO:0042954;GO:0051301	K09808	lipoprotein-releasing ABC transporter permease subunit [Xanthomonas oryzae]
gene-ACU12_RS10800	ACU12_RS10800	GO:0004871;GO:0006935;GO:0007165;GO:0016021	-	MCP four helix bundle domain-containing protein [Xanthomonas oryzae]
gene-ACU12_RS17365	ACU12_RS17365	GO:0004553;GO:0042597	K08309	transglycosylase SLT domain-containing protein [Xanthomonas oryzae]
gene-ACU12_RS01450	purU	GO:0006189;GO:0006730;GO:0008864;GO:0016597;GO:0016742	K01433	formyltetrahydrofolate deformylase [Xanthomonas oryzae]
gene-ACU12_RS19520	tnpA	GO:0003677;GO:0004803;GO:0006313	-	IS200/IS605 family transposase [Xanthomonas oryzae]
gene-ACU12_RS14830	ACU12_RS14830	GO:0004015;GO:0009102;GO:0030170	K00833	adenosylmethionine--8-amino-7-oxononanoate transaminase [Xanthomonas oryzae]
gene-ACU12_RS02290	ACU12_RS02290	-	-	DUF3757 domain-containing protein [Xanthomonas oryzae]
gene-ACU12_RS15500	ACU12_RS15500	GO:0018580;GO:0051213;GO:0055114	K00459	nitronate monooxygenase [Xanthomonas oryzae]
gene-ACU12_RS07680	ACU12_RS07680	GO:0003677;GO:0004803;GO:0006313	K07481	IS5 family transposase [Xanthomonas oryzae]
gene-ACU12_RS01215	ACU12_RS01215	-	-	GGDEF domain-containing protein [Xanthomonas oryzae]
gene-ACU12_RS12845	ACU12_RS12845	GO:0016021	-	FHA domain-containing protein [Xanthomonas oryzae]
gene-ACU12_RS16305	ACU12_RS16305	GO:0004618;GO:0005524;GO:0005737;GO:0006096	K00927	phosphoglycerate kinase [Xanthomonas oryzae]
gene-ACU12_RS11390	pcnB	GO:0003723;GO:0004652;GO:0005524;GO:0006351;GO:0006378	K00970	polynucleotide adenylyltransferase PcnB [Xanthomonas oryzae]
gene-ACU12_RS13590	ACU12_RS13590	GO:0016787	K01061	dienelactone hydrolase family protein [Xanthomonas oryzae]
gene-ACU12_RS14375	ACU12_RS14375	GO:0016787	K07043	M48 family metallopeptidase [Xanthomonas oryzae]
gene-ACU12_RS13505	ACU12_RS13505	GO:0016021	K08086	ferrous iron transporter B [Xanthomonas oryzae]

## Sheet: 38 12h
Id	Name	GO	KEGG	Description
gene-ACU12_RS16420	ACU12_RS16420	-	-	hypothetical protein [Xanthomonas oryzae]
gene-ACU12_RS23855	ACU12_RS23855	-	-	hypothetical protein [Xanthomonas oryzae]
gene-ACU12_RS09680	tssB	-	K11901	type VI secretion system contractile sheath small subunit [Xanthomonas oryzae]
gene-ACU12_RS08695	ACU12_RS08695	-	-	hypothetical protein [Xanthomonas oryzae]
gene-ACU12_RS10570	fliE	GO:0003774;GO:0005198;GO:0009425;GO:0071973	K02408	flagellar hook-basal body complex protein FliE [Xanthomonas oryzae]
gene-ACU12_RS20170	ACU12_RS20170	GO:0016021	-	hypothetical protein [Xanthomonas oryzae]
gene-ACU12_RS07375	ACU12_RS07375	GO:0006810;GO:0016021	K03832	TonB family protein [Xanthomonas oryzae]
gene-ACU12_RS04290	ACU12_RS04290	-	-	hypothetical protein [Xanthomonas oryzae]
gene-ACU12_RS14335	ACU12_RS14335	-	-	hypothetical protein [Xanthomonas oryzae]
gene-ACU12_RS06715	ACU12_RS06715	GO:0008806	-	dienelactone hydrolase family protein [Xanthomonas oryzae]
gene-ACU12_RS10505	rpoN	GO:0003677;GO:0003700;GO:0003899;GO:0006352;GO:0006355;GO:0016987	K03092	RNA polymerase factor sigma-54 [Xanthomonas oryzae]
gene-ACU12_RS17730	ACU12_RS17730	-	-	hypothetical protein [Xanthomonas oryzae]
gene-ACU12_RS04930	ACU12_RS04930	GO:0008271;GO:0015419;GO:0030288;GO:1902358	K23163	sulfate ABC transporter substrate-binding protein [Xanthomonas oryzae]
gene-ACU12_RS00285	ACU12_RS00285	-	-	hypothetical protein [Xanthomonas oryzae]
gene-ACU12_RS10605	ACU12_RS10605	GO:0006935;GO:0009425;GO:0016021;GO:0071973	K02415	flagellar basal body-associated FliL family protein [Xanthomonas oryzae]
gene-ACU12_RS02055	ACU12_RS02055	-	-	hypothetical protein [Xanthomonas oryzae]
gene-ACU12_RS19655	ACU12_RS19655	-	-	hypothetical protein [Xanthomonas oryzae]
gene-ACU12_RS20715	ACU12_RS20715	-	-	hypothetical protein [Xanthomonas oryzae]
gene-ACU12_RS10480	fliD	GO:0005576;GO:0007155;GO:0009424;GO:0044781	K02407	flagellar filament capping protein FliD [Xanthomonas oryzae]
gene-ACU12_RS16725	ACU12_RS16725	GO:0009055;GO:0020037	-	cytochrome c [Xanthomonas oryzae]
gene-ACU12_RS04845	ACU12_RS04845	GO:0000413;GO:0003755;GO:0006457	K03768	peptidylprolyl isomerase [Xanthomonas oryzae]
gene-ACU12_RS06115	ACU12_RS06115	-	-	hypothetical protein [Xanthomonas oryzae]
gene-ACU12_RS07800	ACU12_RS07800	GO:0004602;GO:0006979;GO:0016021;GO:0055114;GO:0098869	K00432	glutathione peroxidase [Xanthomonas oryzae]
gene-ACU12_RS06800	ACU12_RS06800	GO:0009267;GO:0016021	K23676	carbon starvation protein A [Xanthomonas oryzae]
gene-ACU12_RS18145	ACU12_RS18145	GO:0016021	-	hypothetical protein [Xanthomonas oryzae]
gene-ACU12_RS04410	ACU12_RS04410	GO:0016491;GO:0055114	K00324	NAD(P) transhydrogenase subunit alpha [Xanthomonas oryzae]
gene-ACU12_RS17705	gloA	GO:0004462;GO:0046872	K01759	lactoylglutathione lyase [Xanthomonas oryzae]
gene-ACU12_RS03075	ACU12_RS03075	-	K07283	DUF481 domain-containing protein [Xanthomonas oryzae]
gene-ACU12_RS07725	ACU12_RS07725	-	K18850	cupin domain-containing protein [Xanthomonas oryzae]
gene-ACU12_RS02300	fis	GO:0000787;GO:0006355;GO:0043565	K03557	DNA-binding transcriptional regulator Fis [Xanthomonas oryzae]
gene-ACU12_RS03680	ribB	GO:0003935;GO:0008686;GO:0009231;GO:0046872	K14652	3,4-dihydroxy-2-butanone-4-phosphate synthase [Xanthomonas oryzae]
gene-ACU12_RS17090	ACU12_RS17090	-	-	type 1 glutamine amidotransferase domain-containing protein [Xanthomonas oryzae]
gene-ACU12_RS15175	pal	GO:0009279;GO:0016021	K03640	peptidoglycan-associated lipoprotein Pal [Xanthomonas oryzae]
gene-ACU12_RS10925	acnA	GO:0003994;GO:0008152;GO:0051539	K01681	aconitate hydratase AcnA [Xanthomonas oryzae]
gene-ACU12_RS06410	lptC	GO:0005887;GO:0015221;GO:0015920;GO:0043165	K11719	LPS export ABC transporter periplasmic protein LptC [Xanthomonas oryzae]
gene-ACU12_RS06350	ACU12_RS06350	GO:0006508;GO:0008236	-	prolyl oligopeptidase family serine peptidase [Xanthomonas oryzae]
gene-ACU12_RS17390	ACU12_RS17390	-	-	DUF4124 domain-containing protein [Xanthomonas oryzae]
gene-ACU12_RS02990	treA	GO:0004555;GO:0005993;GO:0042597;GO:0071474	K01194	alpha,alpha-trehalase TreA [Xanthomonas oryzae]

## Sheet: 153 24h
Id	Name	GO	KEGG	Description
gene-ACU12_RS09875	ACU12_RS09875	-	-	hypothetical protein [Xanthomonas oryzae]
gene-ACU12_RS24365	ACU12_RS24365	GO:0003678;GO:0005524;GO:0006260;GO:0032508	-	hypothetical protein [Xanthomonas oryzae]
gene-ACU12_RS02565	ACU12_RS02565	-	-	cupin-like domain-containing protein [Xanthomonas oryzae]
gene-ACU12_RS20855	ACU12_RS20855	-	-	2'-5' RNA ligase family protein [Xanthomonas oryzae]
gene-ACU12_RS07780	ACU12_RS07780	GO:0016021	K01992	hypothetical protein [Xanthomonas oryzae]
gene-ACU12_RS15375	ACU12_RS15375	GO:0005886;GO:0008818;GO:0009236;GO:0016021;GO:0051073	K02233	adenosylcobinamide-GDP ribazoletransferase [Xanthomonas oryzae]
gene-ACU12_RS01650	ACU12_RS01650	GO:0006508;GO:0008237	K09933	zinc-dependent peptidase [Xanthomonas oryzae]
gene-ACU12_RS00830	ACU12_RS00830	-	-	hypothetical protein [Xanthomonas oryzae]
gene-ACU12_RS09110	ACU12_RS09110	GO:0016021	K05577	oxidoreductase [Xanthomonas oryzae]
gene-ACU12_RS03890	ACU12_RS03890	GO:0004553;GO:0005975	-	hypothetical protein [Xanthomonas oryzae]
gene-ACU12_RS19190	ACU12_RS19190	GO:0016021	-	hypothetical protein [Xanthomonas oryzae]
gene-ACU12_RS22995	ACU12_RS22995	GO:0016853	K06893	nuclear transport factor 2 family protein [Xanthomonas oryzae]
gene-ACU12_RS10250	ACU12_RS10250	GO:0003677;GO:0006355	-	TetR family transcriptional regulator [Xanthomonas oryzae]
gene-ACU12_RS03905	ACU12_RS03905	-	-	VOC family protein [Xanthomonas oryzae]
gene-ACU12_RS16955	ACU12_RS16955	GO:0016021;GO:0016874	-	O-antigen ligase family protein [Xanthomonas oryzae]
gene-ACU12_RS14950	ACU12_RS14950	-	-	IS1595 family transposase [Xanthomonas oryzae]
gene-ACU12_RS03725	kdpC	GO:0005524;GO:0005887;GO:0008556;GO:0071805	K01548	potassium-transporting ATPase subunit KdpC [Xanthomonas oryzae]
gene-ACU12_RS15390	cobU	GO:0005525;GO:0008820;GO:0009236;GO:0016310;GO:0043752;GO:0051188	K02231	bifunctional adenosylcobinamide kinase/adenosylcobinamide-phosphate guanylyltransferase [Xanthomonas oryzae]
gene-ACU12_RS03720	kdpB	GO:0000287;GO:0005524;GO:0005887;GO:0008556;GO:0071805	K01547	potassium-transporting ATPase subunit KdpB [Xanthomonas oryzae]
gene-ACU12_RS20810	ACU12_RS20810	GO:0000049;GO:0001682;GO:0004526;GO:0090502	K03536	ribonuclease P protein component [Xanthomonas oryzae]
gene-ACU12_RS13120	ACU12_RS13120	GO:0016021	-	phage tail tape measure protein [Xanthomonas oryzae]
gene-ACU12_RS13485	ACU12_RS13485	GO:0003677;GO:0003700;GO:0006355	-	LysR family transcriptional regulator [Xanthomonas oryzae]
gene-ACU12_RS07080	ACU12_RS07080	-	-	cupin domain-containing protein [Xanthomonas oryzae]
gene-ACU12_RS07585	ACU12_RS07585	-	-	IS1595 family transposase [Xanthomonas oryzae]
gene-ACU12_RS10055	ACU12_RS10055	GO:0016020;GO:0055085	K15727	efflux RND transporter periplasmic adaptor subunit [Xanthomonas oryzae]
gene-ACU12_RS18985	ACU12_RS18985	GO:0003676;GO:0015074	K07482	IS30-like element IS1112a family transposase [Xanthomonas oryzae]
gene-ACU12_RS01415	ACU12_RS01415	GO:0003677;GO:0003700;GO:0006355	-	LysR family transcriptional regulator [Xanthomonas oryzae]
gene-ACU12_RS11585	ACU12_RS11585	-	-	hypothetical protein [Xanthomonas oryzae]
gene-ACU12_RS04325	ACU12_RS04325	GO:0003677;GO:0006355	-	response regulator transcription factor [Xanthomonas oryzae]
gene-ACU12_RS17675	ACU12_RS17675	-	-	hypothetical protein [Xanthomonas oryzae]
gene-ACU12_RS19625	ACU12_RS19625	GO:0004315;GO:0006633	K22317	3-oxoacyl-ACP synthase III [Xanthomonas oryzae]
gene-ACU12_RS01260	ACU12_RS01260	GO:0004601;GO:0009055;GO:0020037;GO:0046872;GO:0055114;GO:0098869	K00428	hypothetical protein [Xanthomonas oryzae]
gene-ACU12_RS11905	ACU12_RS11905	-	-	nucleotidyl transferase AbiEii/AbiGii toxin family protein [Xanthomonas oryzae]
gene-ACU12_RS18990	ACU12_RS18990	GO:0016491;GO:0055114	-	FAD/NAD(P)-binding protein [Xanthomonas oryzae]
gene-ACU12_RS02150	ACU12_RS02150	GO:0005886;GO:0006810;GO:0016021	K11741	multidrug efflux SMR transporter [Xanthomonas oryzae]
gene-ACU12_RS00930	tatC	GO:0005887;GO:0008320;GO:0033281;GO:0043953	K03118	twin-arginine translocase subunit TatC [Xanthomonas oryzae]
gene-ACU12_RS15870	ACU12_RS15870	GO:0016021	-	thiol-disulfide oxidoreductase DCC family protein [Xanthomonas oryzae]
gene-ACU12_RS08965	ACU12_RS08965	GO:0051301	K05527	BolA family transcriptional regulator [Xanthomonas oryzae]
gene-ACU12_RS07150	ACU12_RS07150	-	-	hypothetical protein [Xanthomonas oryzae]
gene-ACU12_RS20610	ACU12_RS20610	-	-	IS1595 family transposase [Xanthomonas oryzae]
gene-ACU12_RS13155	ACU12_RS13155	-	-	toprim domain-containing protein [Xanthomonas oryzae]
gene-ACU12_RS01635	ACU12_RS01635	GO:0000155;GO:0000160;GO:0005524;GO:0005622;GO:0016021;GO:0023014	K07637	two-component sensor histidine kinase [Xanthomonas oryzae]
gene-ACU12_RS18040	ACU12_RS18040	-	-	DUF4031 domain-containing protein [Xanthomonas oryzae]
gene-ACU12_RS13290	nadC	GO:0004514;GO:0009435	K00767	carboxylating nicotinate-nucleotide diphosphorylase [Xanthomonas oryzae]
gene-ACU12_RS04330	ACU12_RS04330	GO:0004683;GO:0005516;GO:0006468	-	SgcJ/EcaC family oxidoreductase [Xanthomonas oryzae]
gene-ACU12_RS19960	ACU12_RS19960	-	-	DUF4375 domain-containing protein [Xanthomonas oryzae]
gene-ACU12_RS20095	ACU12_RS20095	GO:0005886;GO:0016021	-	TSUP family transporter [Xanthomonas oryzae]
gene-ACU12_RS18640	ACU12_RS18640	GO:0005975;GO:0008422;GO:0102483	K05349	glycoside hydrolase family 3 C-terminal domain-containing protein [Xanthomonas oryzae]
gene-ACU12_RS15415	btuB	GO:0004872;GO:0009279;GO:0015235;GO:0015889	K16092	TonB-dependent vitamin B12 receptor [Xanthomonas oryzae]
gene-ACU12_RS17000	ACU12_RS17000	GO:0016021;GO:0022857;GO:0055085	K03288	MFS transporter [Xanthomonas oryzae]
gene-ACU12_RS02930	ACU12_RS02930	GO:0004553;GO:0005975	K20628	cellulase family glycosylhydrolase [Xanthomonas oryzae]
gene-ACU12_RS09465	ACU12_RS09465	GO:0016021;GO:0030420	K02238	DNA internalization-related competence protein ComEC/Rec2 [Xanthomonas oryzae]
gene-ACU12_RS07410	tldD	GO:0006508;GO:0008237	K03568	metalloprotease TldD [Xanthomonas oryzae]
gene-ACU12_RS06285	ACU12_RS06285	-	-	SapC family protein [Xanthomonas oryzae]
gene-ACU12_RS11595	epmB	GO:0003824;GO:0046872;GO:0051539	-	EF-P beta-lysylation protein EpmB [Xanthomonas oryzae]
gene-ACU12_RS16020	ACU12_RS16020	GO:0000160;GO:0003677;GO:0005622;GO:0006355	-	MULTISPECIES: response regulator transcription factor [Xanthomonas]
gene-ACU12_RS17770	ACU12_RS17770	GO:0000160;GO:0005524;GO:0005622;GO:0006355;GO:0008134;GO:0016301;GO:0016310;GO:0043565	-	sigma-54-dependent Fis family transcriptional regulator [Xanthomonas oryzae]
gene-ACU12_RS15220	ruvC	GO:0000287;GO:0003676;GO:0006281;GO:0006310;GO:0008821;GO:0090305	K01159	crossover junction endodeoxyribonuclease RuvC [Xanthomonas oryzae]
gene-ACU12_RS20335	lldD	GO:0004457;GO:0005886;GO:0010181;GO:0019516	K00101	FMN-dependent L-lactate dehydrogenase LldD [Xanthomonas oryzae]
gene-ACU12_RS08670	recX	GO:0005737;GO:0006282	K03565	recombination regulator RecX [Xanthomonas oryzae]
gene-ACU12_RS13655	ACU12_RS13655	-	-	SDR family oxidoreductase [Xanthomonas oryzae]
gene-ACU12_RS01740	rarD	GO:0005215;GO:0005887;GO:0006810	K05786	EamA family transporter RarD [Xanthomonas oryzae]
gene-ACU12_RS20365	ACU12_RS20365	-	-	IS1595 family transposase [Xanthomonas oryzae]
gene-ACU12_RS15270	ACU12_RS15270	GO:0016798;GO:0045493	-	alpha/beta hydrolase [Xanthomonas oryzae]
gene-ACU12_RS17115	ACU12_RS17115	GO:0008168;GO:0032259	-	methyltransferase [Xanthomonas oryzae]
gene-ACU12_RS04625	rplA	GO:0000049;GO:0003735;GO:0006417;GO:0015934;GO:0019843	K02863	50S ribosomal protein L1 [Xanthomonas oryzae]
gene-ACU12_RS10075	ACU12_RS10075	GO:0000160;GO:0003677;GO:0005622;GO:0006355	-	response regulator transcription factor [Xanthomonas oryzae]
gene-ACU12_RS18105	ACU12_RS18105	GO:0006725;GO:0008198;GO:0008270;GO:0016701;GO:0051213;GO:0055114	K15777	dioxygenase [Xanthomonas oryzae]
gene-ACU12_RS09790	ACU12_RS09790	GO:0003677;GO:0003700;GO:0006355	-	LysR family transcriptional regulator [Xanthomonas oryzae]
gene-ACU12_RS15820	ACU12_RS15820	GO:0016021	K06901	hypothetical protein [Xanthomonas oryzae]
gene-ACU12_RS20500	ACU12_RS20500	GO:0006810;GO:0043190	K02066	ABC transporter permease [Xanthomonas oryzae]
gene-ACU12_RS05655	ACU12_RS05655	GO:0006281;GO:0016740	K14161	DNA polymerase Y family protein [Xanthomonas oryzae]
gene-ACU12_RS15730	murJ	GO:0005886;GO:0006810;GO:0008360;GO:0009252;GO:0016021;GO:0071555	K03980	murein biosynthesis integral membrane protein MurJ [Xanthomonas oryzae]
gene-ACU12_RS04170	ACU12_RS04170	GO:0000413;GO:0003755;GO:0030288;GO:0042277;GO:0043165;GO:0050821;GO:0051082;GO:0051085;GO:0060274	K03771	peptidylprolyl isomerase [Xanthomonas oryzae]
gene-ACU12_RS06975	ACU12_RS06975	GO:0003824;GO:0008152	-	avirulence protein [Xanthomonas oryzae]
gene-ACU12_RS20660	ACU12_RS20660	GO:0004497;GO:0005506;GO:0016705;GO:0020037;GO:0055114	-	cytochrome P450 [Xanthomonas oryzae]
gene-ACU12_RS11100	serA	GO:0004617;GO:0006564;GO:0016597;GO:0051287;GO:0055114	K00058	phosphoglycerate dehydrogenase [Xanthomonas oryzae]
gene-ACU12_RS03430	ACU12_RS03430	GO:0003677;GO:0003700;GO:0006355	K24967	GntR family transcriptional regulator [Xanthomonas oryzae]
gene-ACU12_RS18540	ACU12_RS18540	-	-	IS1595 family transposase [Xanthomonas oryzae]
gene-ACU12_RS04990	ACU12_RS04990	GO:0016021;GO:0042834	-	SPOR domain-containing protein [Xanthomonas oryzae]
gene-ACU12_RS14155	ACU12_RS14155	-	-	DUF885 family protein [Xanthomonas oryzae]
gene-ACU12_RS03875	ACU12_RS03875	GO:0004789;GO:0006281;GO:0008413;GO:0009228	K03574	Nudix family hydrolase [Xanthomonas oryzae]
gene-ACU12_RS05305	maf	GO:0005737	K06287	septum formation inhibitor Maf [Xanthomonas oryzae]
gene-ACU12_RS08645	hflX	GO:0000287;GO:0003924;GO:0005525;GO:0005737	K03665	GTPase HflX [Xanthomonas oryzae]
gene-ACU12_RS05125	ACU12_RS05125	GO:0000413;GO:0003755;GO:0005737;GO:0006457;GO:0007049;GO:0015031;GO:0051301	K03545	trigger factor [Xanthomonas oryzae]
gene-ACU12_RS04145	ACU12_RS04145	GO:0004146;GO:0006545;GO:0006730;GO:0009165;GO:0016301;GO:0016310;GO:0046654;GO:0050661;GO:0055114	K00287	dihydrofolate reductase [Xanthomonas oryzae]
gene-ACU12_RS16610	ACU12_RS16610	-	-	DUF1631 domain-containing protein [Xanthomonas oryzae]
gene-ACU12_RS09055	lapB	GO:0005506;GO:0008653;GO:0016021;GO:0016740;GO:0031235;GO:0046890	K19804	lipopolysaccharide assembly protein LapB [Xanthomonas oryzae]
gene-ACU12_RS11020	ACU12_RS11020	GO:0008483;GO:0009058;GO:0030170	K05825	PLP-dependent aminotransferase family protein [Xanthomonas oryzae]
gene-ACU12_RS24355	ACU12_RS24355	-	-	hypothetical protein [Xanthomonas oryzae]
gene-ACU12_RS12320	secD	GO:0005622;GO:0005886;GO:0006605;GO:0015450;GO:0016021;GO:0043952;GO:0065002	K03072	protein translocase subunit SecD [Xanthomonas oryzae]
gene-ACU12_RS01875	ACU12_RS01875	GO:0003677;GO:0005524;GO:0006260	K07391	YifB family Mg chelatase-like AAA ATPase [Xanthomonas oryzae]
gene-ACU12_RS05255	dnaX	GO:0003677;GO:0003887;GO:0005524;GO:0006260;GO:0009360;GO:0071897	K02343	DNA polymerase III subunit gamma/tau [Xanthomonas oryzae]
gene-ACU12_RS04760	rplR	GO:0003735;GO:0006412;GO:0008097;GO:0022625	K02881	MULTISPECIES: 50S ribosomal protein L18 [Xanthomonas]
gene-ACU12_RS19600	ACU12_RS19600	GO:0003854;GO:0006694;GO:0055114	K22320	NAD-dependent epimerase/dehydratase family protein [Xanthomonas oryzae]
gene-ACU12_RS03280	ACU12_RS03280	GO:0006508;GO:0009002	K07258	D-alanyl-D-alanine carboxypeptidase [Xanthomonas oryzae]
gene-ACU12_RS18050	ACU12_RS18050	GO:0000155;GO:0000160;GO:0005524;GO:0005622;GO:0016021;GO:0023014	-	two-component sensor histidine kinase [Xanthomonas oryzae]
gene-ACU12_RS09005	ACU12_RS09005	GO:0016021	-	TraB/GumN family protein [Xanthomonas oryzae]
gene-ACU12_RS04915	ACU12_RS04915	GO:0001522;GO:0003723;GO:0009982	K06178	rRNA pseudouridine synthase [Xanthomonas oryzae]
gene-ACU12_RS02095	ACU12_RS02095	GO:0000162;GO:0004049	K01657	anthranilate synthase component I [Xanthomonas oryzae]
gene-ACU12_RS20405	ACU12_RS20405	GO:0004872;GO:0006810;GO:0009279	-	TonB-dependent receptor [Xanthomonas oryzae]
gene-ACU12_RS10710	ACU12_RS10710	GO:0003723;GO:0005737;GO:0016070;GO:0016779;GO:0016788	K19048	type I toxin-antitoxin system SymE family toxin [Xanthomonas oryzae]
gene-ACU12_RS18920	ACU12_RS18920	GO:0004833;GO:0019441;GO:0019442;GO:0020037;GO:0046872;GO:0051289;GO:0055114	K00453	tryptophan 2,3-dioxygenase [Xanthomonas oryzae]
gene-ACU12_RS16295	pyk	GO:0000287;GO:0004743;GO:0006096;GO:0016301;GO:0030955	K00873	pyruvate kinase [Xanthomonas oryzae]
gene-ACU12_RS06120	ACU12_RS06120	-	-	type VI secretion system tip protein VgrG [Xanthomonas oryzae]
gene-ACU12_RS15040	ACU12_RS15040	GO:0015969;GO:0016301;GO:0016310;GO:0016597	K00951	bifunctional (p)ppGpp synthetase/guanosine-3',5'-bis(diphosphate) 3'-pyrophosphohydrolase [Xanthomonas oryzae]
gene-ACU12_RS13260	ACU12_RS13260	-	-	SDR family NAD(P)-dependent oxidoreductase [Xanthomonas oryzae]
gene-ACU12_RS20775	ACU12_RS20775	GO:0004252;GO:0006508;GO:0016021	-	rhomboid family intramembrane serine protease [Xanthomonas oryzae]
gene-ACU12_RS02135	ACU12_RS02135	-	K18697	haloacid dehalogenase-like hydrolase [Xanthomonas oryzae]
gene-ACU12_RS03685	ACU12_RS03685	GO:0000906;GO:0009231;GO:0009349;GO:0016740;GO:0016874	K00794	6,7-dimethyl-8-ribityllumazine synthase [Xanthomonas oryzae]
gene-ACU12_RS04620	rplK	GO:0003735;GO:0005840;GO:0006412;GO:0070180	K02867	50S ribosomal protein L11 [Xanthomonas oryzae]
gene-ACU12_RS08125	rpsR	GO:0003735;GO:0006412;GO:0019843;GO:0022627	K02963	MULTISPECIES: 30S ribosomal protein S18 [Xanthomonas]
gene-ACU12_RS04235	ACU12_RS04235	GO:0003677;GO:0003700;GO:0006355	K02623	LysR family transcriptional regulator [Xanthomonas oryzae]
gene-ACU12_RS18930	pdhA	GO:0004739;GO:0055114	K00166	pyruvate dehydrogenase (acetyl-transferring) E1 component subunit alpha [Xanthomonas oryzae]
gene-ACU12_RS14490	rlmD	GO:0003723;GO:0005506;GO:0031167;GO:0051539;GO:0070041	K03215	23S rRNA (uracil(1939)-C(5))-methyltransferase RlmD [Xanthomonas oryzae]
gene-ACU12_RS01730	ACU12_RS01730	-	-	hypothetical protein [Xanthomonas oryzae]
gene-ACU12_RS19470	ACU12_RS19470	GO:0003677;GO:0006355	-	helix-turn-helix domain-containing protein [Xanthomonas oryzae]
gene-ACU12_RS18285	ACU12_RS18285	GO:0003824;GO:0008152	-	avirulence protein [Xanthomonas oryzae]
gene-ACU12_RS09635	ACU12_RS09635	GO:0016021	-	hypothetical protein [Xanthomonas oryzae]
gene-ACU12_RS05455	ACU12_RS05455	GO:0003677;GO:0006457;GO:0051082	K05516	DnaJ domain-containing protein [Xanthomonas oryzae]
gene-ACU12_RS15185	tolA	GO:0005215;GO:0006810;GO:0016021	K03646	cell envelope integrity protein TolA [Xanthomonas oryzae]
gene-ACU12_RS14170	ACU12_RS14170	GO:0016829	K08234	VOC family protein [Xanthomonas oryzae]
gene-ACU12_RS08545	ACU12_RS08545	GO:0003883;GO:0005524;GO:0006541;GO:0044210	K01937	CTP synthase [Xanthomonas oryzae]
gene-ACU12_RS01725	ACU12_RS01725	-	-	M28 family peptidase [Xanthomonas oryzae]
gene-ACU12_RS15765	ACU12_RS15765	-	K09796	copper chaperone PCu(A)C [Xanthomonas oryzae]
gene-ACU12_RS19760	ACU12_RS19760	-	-	hypothetical protein [Xanthomonas oryzae]
gene-ACU12_RS20910	ACU12_RS20910	GO:0003677;GO:0004803;GO:0006313	-	IS5 family transposase [Xanthomonas oryzae]
gene-ACU12_RS11110	ACU12_RS11110	GO:0005887;GO:0015179;GO:0015297;GO:1902475	K03294	amino acid permease [Xanthomonas oryzae]
gene-ACU12_RS19940	ACU12_RS19940	GO:0006629;GO:0016787	K07001	patatin-like phospholipase family protein [Xanthomonas oryzae]
gene-ACU12_RS16360	ACU12_RS16360	GO:0005886;GO:0015031;GO:0015343;GO:0016021;GO:0030288;GO:0031992;GO:0044718	-	TonB family protein [Xanthomonas oryzae]
gene-ACU12_RS04755	rplF	GO:0002181;GO:0003735;GO:0019843;GO:0022625	K02933	50S ribosomal protein L6 [Xanthomonas oryzae]
gene-ACU12_RS15460	ACU12_RS15460	GO:0003723	K04762	RNA-binding S4 domain-containing protein [Xanthomonas oryzae]
gene-ACU12_RS11095	ACU12_RS11095	GO:0016614;GO:0050660;GO:0055114	-	FAD-binding oxidoreductase [Xanthomonas oryzae]
gene-ACU12_RS20400	ACU12_RS20400	-	-	ROK family protein [Xanthomonas oryzae]
gene-ACU12_RS16095	ACU12_RS16095	-	-	type VI secretion system tip protein VgrG [Xanthomonas oryzae]
gene-ACU12_RS03395	ACU12_RS03395	-	-	class I SAM-dependent methyltransferase [Xanthomonas oryzae]
gene-ACU12_RS11490	ACU12_RS11490	GO:0004601;GO:0055114;GO:0098869	K03564	peroxiredoxin [Xanthomonas oryzae]
gene-ACU12_RS19930	ACU12_RS19930	-	-	TIGR00266 family protein [Xanthomonas oryzae]
gene-ACU12_RS21180	ACU12_RS21180	-	-	DUF2752 domain-containing protein [Xanthomonas oryzae]
gene-ACU12_RS01035	ACU12_RS01035	-	-	HpaF protein [Xanthomonas oryzae]
gene-ACU12_RS20765	ACU12_RS20765	GO:0003723;GO:0005737;GO:0006364;GO:0008168;GO:0032259	K06969	class I SAM-dependent rRNA methyltransferase [Xanthomonas oryzae]
gene-ACU12_RS14565	ACU12_RS14565	GO:0004300;GO:0008152;GO:0016853	-	enoyl-CoA hydratase [Xanthomonas oryzae]
gene-ACU12_RS19640	ACU12_RS19640	GO:0003723;GO:0005737;GO:0008175;GO:0008757;GO:0030488	K03216	tRNA (cytidine(34)-2'-O)-methyltransferase [Xanthomonas oryzae]
gene-ACU12_RS04680	rplC	GO:0003735;GO:0005840;GO:0006412;GO:0019843	K02906	MULTISPECIES: 50S ribosomal protein L3 [Xanthomonas]
gene-ACU12_RS01145	sctN	GO:0005524;GO:0005737;GO:0006754;GO:0030254;GO:0030257;GO:0046961;GO:1902600	K03224	type III secretion system ATPase SctN [Xanthomonas oryzae]
gene-ACU12_RS16980	ACU12_RS16980	GO:0004471;GO:0004473;GO:0005829;GO:0006108;GO:0008948;GO:0016746;GO:0030145;GO:0051287;GO:0055114	K00029	NADP-dependent malic enzyme [Xanthomonas oryzae]
gene-ACU12_RS12180	ACU12_RS12180	GO:0008483;GO:0030170	K00822	aspartate aminotransferase family protein [Xanthomonas oryzae]
gene-ACU12_RS18460	trxA	GO:0005623;GO:0006662;GO:0015035;GO:0045454;GO:0055114	K03671	thioredoxin TrxA [Xanthomonas oryzae]
gene-ACU12_RS08995	ACU12_RS08995	GO:0005886;GO:0006810;GO:0016021	K02026	carbohydrate ABC transporter permease [Xanthomonas oryzae]
gene-ACU12_RS07510	ACU12_RS07510	GO:0016491;GO:0055114	K00285	FAD-dependent oxidoreductase [Xanthomonas oryzae]
gene-ACU12_RS11190	ACU12_RS11190	GO:0003700;GO:0005622;GO:0006355;GO:0043565	-	trp operon repressor [Xanthomonas oryzae]
gene-ACU12_RS06630	ACU12_RS06630	GO:0016021	-	YitT family protein [Xanthomonas oryzae]
gene-ACU12_RS15725	ACU12_RS15725	GO:0003919;GO:0005524;GO:0006747;GO:0008531;GO:0009231;GO:0009398;GO:0016310	K11753	bifunctional riboflavin kinase/FAD synthetase [Xanthomonas oryzae]

## Sheet: Up-regulated 6h
Supplementary Table 1: Up-regulated genes (padj<0.01 ; log2FoldChange>1) CKRS_6hvs. RS-504_6h
id	locus_tag	Chromosome	Name	GO	KEGG	Description	baseMean	baseMean_CKRS6h	baseMean_RS6h504	log2FoldChange	padj
gene-ACU12_RS05870	ACU12_RS05870	NZ_CP011961.1	ACU12_RS05870	GO:0016021	-	hypothetical protein [Xanthomonas oryzae]	7.70167	0	15.4033	Inf	8.97636e-05
gene-ACU12_RS00465	ACU12_RS00465	NZ_CP011961.1	ACU12_RS00465	GO:0016021	-	DUF3649 domain-containing protein [Xanthomonas oryzae]	7.52816	0	15.0563	Inf	0.000350161
gene-ACU12_RS17880	ACU12_RS17880	NZ_CP011961.1	ACU12_RS17880	GO:0016021	-	DUF1453 family protein [Xanthomonas oryzae]	32.3854	0.26344	64.5074	7.93585	2.11441e-16
gene-ACU12_RS06565	ACU12_RS06565	NZ_CP011961.1	ACU12_RS06565	-	-	SUF system Fe-S cluster assembly regulator [Xanthomonas oryzae]	29249.7	283.841	58215.5	7.68017	3.47002e-184
gene-ACU12_RS10915	ACU12_RS10915	NZ_CP011961.1	ACU12_RS10915	GO:0003677	-	MULTISPECIES: type II toxin-antitoxin system VapC family toxin [Xanthomonas]	9233.35	107.868	18358.8	7.41106	5.06723e-60
gene-ACU12_RS15795	ACU12_RS15795	NZ_CP011961.1	ACU12_RS15795	GO:0005509	-	calcium-binding protein [Xanthomonas oryzae]	2323.13	45.0738	4601.2	6.67358	1.66966e-172
gene-ACU12_RS14905	ACU12_RS14905	NZ_CP011961.1	ACU12_RS14905	-	-	hypothetical protein [Xanthomonas oryzae]	3117.24	72.9314	6161.56	6.40061	1.66613e-70
gene-ACU12_RS04870	ACU12_RS04870	NZ_CP011961.1	ACU12_RS04870	GO:0016787	-	MULTISPECIES: cell wall hydrolase [Xanthomonas]	2809.55	75.5662	5543.54	6.19692	4.28667e-162
gene-ACU12_RS00505	ACU12_RS00505	NZ_CP011961.1	ACU12_RS00505	GO:0016491;GO:0055114	-	putative peptide maturation dehydrogenase [Xanthomonas oryzae]	17.5686	0.55493	34.5824	5.96159	0.00822207
gene-ACU12_RS19410	ACU12_RS19410	NZ_CP011961.1	ACU12_RS19410	GO:0016021	-	GlsB/YeaQ/YmgE family stress response membrane protein [Xanthomonas oryzae]	3878.94	124.81	7633.06	5.93446	7.0806e-160
gene-ACU12_RS19080	ACU12_RS19080	NZ_CP011961.1	mgtE	GO:0005886;GO:0015095;GO:0015693;GO:0016021;GO:0046872;GO:0098655;GO:1903830	K06213	magnesium transporter [Xanthomonas oryzae]	9049.67	297.746	17801.6	5.90178	2.41945e-168
gene-ACU12_RS00160	ACU12_RS00160	NZ_CP011961.1	ACU12_RS00160	GO:0016829;GO:0051536	-	PA0069 family radical SAM protein [Xanthomonas oryzae]	4226.14	142.967	8309.3	5.86098	3.06925e-158
gene-ACU12_RS12495	ACU12_RS12495	NZ_CP011961.1	ACU12_RS12495	GO:0004553;GO:0005975	-	DUF5597 domain-containing protein [Xanthomonas oryzae]	8012	278.934	15745.1	5.81883	3.12908e-36
gene-ACU12_RS14670	ACU12_RS14670	NZ_CP011961.1	ACU12_RS14670	-	-	glutaredoxin family protein [Xanthomonas oryzae]	329.491	12.0612	646.921	5.74515	2.17478e-15
gene-ACU12_RS01625	ACU12_RS01625	NZ_CP011961.1	ACU12_RS01625	-	-	hypothetical protein [Xanthomonas oryzae]	18338.3	671.464	36005.2	5.74475	4.55079e-43
gene-ACU12_RS13885	ACU12_RS13885	NZ_CP011961.1	ACU12_RS13885	GO:0003677;GO:0003700;GO:0006355	-	MarR family transcriptional regulator [Xanthomonas oryzae]	6158.46	239.081	12077.8	5.65872	8.6778e-61
gene-ACU12_RS06185	ACU12_RS06185	NZ_CP011961.1	ACU12_RS06185	-	-	WGR domain-containing protein [Xanthomonas oryzae]	847.92	33.2812	1662.56	5.64255	3.99168e-112
gene-ACU12_RS24255	ACU12_RS24255	NZ_CP011961.1	ACU12_RS24255	-	-	hypothetical protein [Xanthomonas oryzae]	14.0224	0.55493	27.4899	5.63046	1.37798e-06
gene-ACU12_RS18280	ACU12_RS18280	NZ_CP011961.1	ACU12_RS18280	GO:0005524;GO:0016887	K01990	ATP-binding cassette domain-containing protein [Xanthomonas oryzae]	1470.84	60.2968	2881.38	5.57854	2.13046e-24
gene-ACU12_RS08660	ACU12_RS08660	NZ_CP011961.1	lexA	GO:0003677;GO:0004252;GO:0006260;GO:0006281;GO:0006508;GO:0009432;GO:0045892	K01356	MULTISPECIES: transcriptional repressor LexA [Xanthomonas]	27503.5	1165.14	53841.9	5.53015	2.35374e-158
gene-ACU12_RS20550	ACU12_RS20550	NZ_CP011961.1	ACU12_RS20550	GO:0043565	K21498	HigA family addiction module antidote protein [Xanthomonas oryzae]	5942.87	257.52	11628.2	5.4968	1.76856e-32
gene-ACU12_RS00445	ACU12_RS00445	NZ_CP011961.1	ACU12_RS00445	GO:0016021	-	MerC family mercury resistance protein [Xanthomonas oryzae]	249.05	12.0125	486.089	5.33862	1.52913e-41
gene-ACU12_RS04255	ACU12_RS04255	NZ_CP011961.1	ACU12_RS04255	GO:0003677;GO:0003700;GO:0006355	-	MarR family transcriptional regulator [Xanthomonas oryzae]	3998.3	194.476	7802.13	5.32621	1.21379e-43
gene-ACU12_RS05865	ACU12_RS05865	NZ_CP011961.1	ACU12_RS05865	GO:0003677;GO:0006355	-	Arc family DNA-binding protein [Xanthomonas oryzae]	32.2199	1.6253	62.8145	5.27232	2.2348e-08
gene-ACU12_RS08830	ACU12_RS08830	NZ_CP011961.1	ACU12_RS08830	GO:0016021;GO:0055085	K03449	MFS transporter [Xanthomonas oryzae]	31.3091	1.58064	61.0375	5.27112	0.000741711
gene-ACU12_RS12810	ACU12_RS12810	NZ_CP011961.1	ACU12_RS12810	GO:0006810;GO:0016021	K03832	energy transducer TonB [Xanthomonas oryzae]	5915.43	299.541	11531.3	5.26666	8.7299e-117
gene-ACU12_RS05275	ACU12_RS05275	NZ_CP011961.1	ACU12_RS05275	GO:0019867	K07285	Slp family lipoprotein [Xanthomonas oryzae]	29885.2	1527.05	58243.4	5.25328	1.17122e-136
gene-ACU12_RS17170	ACU12_RS17170	NZ_CP011961.1	ACU12_RS17170	GO:0005506;GO:0006412;GO:0042586	K01462	peptide deformylase [Xanthomonas oryzae]	19498.1	1006.02	37990.2	5.23889	3.3764e-39
gene-ACU12_RS07115	ACU12_RS07115	NZ_CP011961.1	ACU12_RS07115	GO:0016021	-	MerC domain-containing protein [Xanthomonas oryzae]	881.12	45.5902	1716.65	5.23473	5.32743e-13
gene-ACU12_RS10920	ACU12_RS10920	NZ_CP011961.1	ACU12_RS10920	GO:0003677	-	MULTISPECIES: AbrB/MazE/SpoVT family DNA-binding domain-containing protein [Xanthomonas]	1219.78	64.4732	2375.09	5.20314	5.28539e-56
gene-ACU12_RS20175	ACU12_RS20175	NZ_CP011961.1	ACU12_RS20175	-	-	hypothetical protein [Xanthomonas oryzae]	5.14193	0.277465	10.0064	5.17247	0.00778633
gene-ACU12_RS13635	ACU12_RS13635	NZ_CP011961.1	ACU12_RS13635	-	-	hypothetical protein [Xanthomonas oryzae]	79.0003	4.37078	153.63	5.13542	2.39769e-26
gene-ACU12_RS24025	ACU12_RS24025	NZ_CP011961.1	ACU12_RS24025	-	-	hypothetical protein [Xanthomonas oryzae]	14.1913	0.823534	27.559	5.06455	3.1051e-06
gene-ACU12_RS06495	ACU12_RS06495	NZ_CP011961.1	ACU12_RS06495	GO:0016021	-	GlsB/YeaQ/YmgE family stress response membrane protein [Xanthomonas oryzae]	4147.59	242.853	8052.34	5.05125	4.82119e-39
gene-ACU12_RS02350	ACU12_RS02350	NZ_CP011961.1	aroQ	GO:0003855;GO:0009073;GO:0009423	K03786	type II 3-dehydroquinate dehydratase [Xanthomonas oryzae]	2323.32	137.197	4509.44	5.03863	5.09244e-27
gene-ACU12_RS11085	ACU12_RS11085	NZ_CP011961.1	ACU12_RS11085	-	-	DUF4105 domain-containing protein [Xanthomonas oryzae]	345.99	20.4925	671.488	5.03419	8.79446e-56
gene-ACU12_RS20545	ACU12_RS20545	NZ_CP011961.1	ACU12_RS20545	-	K07334	type II toxin-antitoxin system RelE/ParE family toxin [Xanthomonas oryzae]	1351.56	80.1832	2622.94	5.03174	7.19555e-30
gene-ACU12_RS06675	ACU12_RS06675	NZ_CP011961.1	ACU12_RS06675	GO:0019867	-	glycine zipper 2TM domain-containing protein [Xanthomonas oryzae]	77307.2	4812.4	149802	4.96016	3.82228e-136
gene-ACU12_RS11910	ACU12_RS11910	NZ_CP011961.1	ACU12_RS11910	-	-	type IV toxin-antitoxin system AbiEi family antitoxin domain-containing protein [Xanthomonas oryzae]	2202.71	137.266	4268.15	4.95857	7.01291e-62
gene-ACU12_RS13705	ACU12_RS13705	NZ_CP011961.1	ACU12_RS13705	GO:0019867	-	glycine zipper 2TM domain-containing protein [Xanthomonas oryzae]	141779	9105.43	274452	4.91368	7.51607e-64
gene-ACU12_RS06790	ACU12_RS06790	NZ_CP011961.1	ACU12_RS06790	GO:0008152;GO:0016787	-	HAD family hydrolase [Xanthomonas oryzae]	9847.36	634.285	19060.4	4.90931	1.18461e-129
gene-ACU12_RS02610	ACU12_RS02610	NZ_CP011961.1	dmeF	GO:0008324;GO:0016021;GO:0098655	-	CDF family Co(II)/Ni(II) efflux transporter DmeF [Xanthomonas oryzae]	358.969	23.9256	694.012	4.85833	2.57132e-66
gene-ACU12_RS03345	ACU12_RS03345	NZ_CP011961.1	ACU12_RS03345	GO:0019867	-	glycine zipper 2TM domain-containing protein [Xanthomonas oryzae]	40825.2	2773.93	78876.5	4.82959	6.62184e-130
gene-ACU12_RS01525	ACU12_RS01525	NZ_CP011961.1	ACU12_RS01525	-	-	hypothetical protein [Xanthomonas oryzae]	6722.33	460.146	12984.5	4.81856	8.07066e-31
gene-ACU12_RS11090	ACU12_RS11090	NZ_CP011961.1	ACU12_RS11090	-	-	DUF2388 domain-containing protein [Xanthomonas oryzae]	189.409	13.3964	365.422	4.76964	2.66745e-45
gene-ACU12_RS19910	ACU12_RS19910	NZ_CP011961.1	ACU12_RS19910	GO:0005524;GO:0016887	K05847	ATP-binding cassette domain-containing protein [Xanthomonas oryzae]	859.449	61.1326	1657.77	4.76115	9.96079e-26
gene-ACU12_RS13980	ACU12_RS13980	NZ_CP011961.1	ACU12_RS13980	-	-	hypothetical protein [Xanthomonas oryzae]	345.097	25.1296	665.065	4.72603	4.52658e-63
gene-ACU12_RS12850	ACU12_RS12850	NZ_CP011961.1	ACU12_RS12850	-	-	polyhydroxyalkanoic acid system family protein [Xanthomonas oryzae]	376.768	27.4651	726.071	4.72444	3.42309e-26
gene-ACU12_RS03160	ACU12_RS03160	NZ_CP011961.1	ACU12_RS03160	GO:0008080	K02348	GNAT family N-acetyltransferase [Xanthomonas oryzae]	237.695	17.6964	457.693	4.69285	7.95481e-51
gene-ACU12_RS00415	ACU12_RS00415	NZ_CP011961.1	ACU12_RS00415	GO:0003677;GO:0003700;GO:0006355	K23775	MarR family transcriptional regulator [Xanthomonas oryzae]	48153.2	3599.82	92706.7	4.68668	1.59284e-124
gene-ACU12_RS10805	ACU12_RS10805	NZ_CP011961.1	ACU12_RS10805	GO:0016021	-	hypothetical protein [Xanthomonas oryzae]	5421.68	410.435	10432.9	4.66785	1.58181e-116
gene-ACU12_RS06445	ACU12_RS06445	NZ_CP011961.1	ACU12_RS06445	-	-	DUF3108 domain-containing protein [Xanthomonas oryzae]	3931.59	303.416	7559.76	4.63897	4.29163e-113
gene-ACU12_RS17935	ACU12_RS17935	NZ_CP011961.1	ACU12_RS17935	GO:0016491;GO:0055114	-	SDR family oxidoreductase [Xanthomonas oryzae]	1061.56	82.3807	2040.74	4.63064	6.03837e-43
gene-ACU12_RS08540	ACU12_RS08540	NZ_CP011961.1	ACU12_RS08540	-	-	hypothetical protein [Xanthomonas oryzae]	12900.5	1016.05	24785	4.60842	8.03555e-119
gene-ACU12_RS05645	ACU12_RS05645	NZ_CP011961.1	lexA	GO:0003677;GO:0004252;GO:0006260;GO:0006281;GO:0006508;GO:0009432;GO:0045892	K01356	repressor LexA [Xanthomonas oryzae]	1096.9	87.1093	2106.69	4.59601	8.48606e-69
gene-ACU12_RS11625	ACU12_RS11625	NZ_CP011961.1	ACU12_RS11625	GO:0003723;GO:0004521;GO:0016021;GO:0090502	K01167	ribonuclease [Xanthomonas oryzae]	1612.42	130.808	3094.02	4.56397	1.12955e-98
gene-ACU12_RS08725	ACU12_RS08725	NZ_CP011961.1	yidD	GO:0005886	K08998	membrane protein insertion efficiency factor YidD [Xanthomonas oryzae]	79.5814	6.50488	152.658	4.55264	1.55313e-12
gene-ACU12_RS10855	ACU12_RS10855	NZ_CP011961.1	ACU12_RS10855	GO:0004871;GO:0007165;GO:0016021	K03406	MCP four helix bundle domain-containing protein [Xanthomonas oryzae]	6454.24	530.994	12377.5	4.54288	4.44572e-45
gene-ACU12_RS02600	ACU12_RS02600	NZ_CP011961.1	ACU12_RS02600	GO:0016021	-	hypothetical protein [Xanthomonas oryzae]	150.475	12.3896	288.561	4.54168	1.05812e-33
gene-ACU12_RS20510	ACU12_RS20510	NZ_CP011961.1	ACU12_RS20510	-	-	hypothetical protein [Xanthomonas oryzae]	16.2462	1.38991	31.1026	4.48398	3.52407e-06
gene-ACU12_RS17230	ACU12_RS17230	NZ_CP011961.1	ACU12_RS17230	GO:0003677;GO:0003700;GO:0006355	-	UTRA domain-containing protein [Xanthomonas oryzae]	2553.88	226.267	4881.5	4.43122	1.25943e-100
gene-ACU12_RS18425	ACU12_RS18425	NZ_CP011961.1	ACU12_RS18425	GO:0016021	-	trimeric intracellular cation channel family protein [Xanthomonas oryzae]	21.4226	1.91937	40.9258	4.41431	0.00175353
gene-ACU12_RS08940	ACU12_RS08940	NZ_CP011961.1	ACU12_RS08940	-	-	hypothetical protein [Xanthomonas oryzae]	35339.4	3186.96	67491.9	4.40446	4.14949e-86
gene-ACU12_RS01745	ACU12_RS01745	NZ_CP011961.1	ACU12_RS01745	GO:0004177;GO:0006508	-	alpha/beta hydrolase [Xanthomonas oryzae]	100.09	9.03786	191.143	4.40253	1.18449e-26
gene-ACU12_RS10765	ACU12_RS10765	NZ_CP011961.1	ACU12_RS10765	GO:0008565;GO:0015031;GO:0016021	K02556	flagellar motor protein [Xanthomonas oryzae]	6079.86	551.502	11608.2	4.39564	6.92445e-37
gene-ACU12_RS14325	ACU12_RS14325	NZ_CP011961.1	ACU12_RS14325	GO:0000413;GO:0003755;GO:0006457	K03775	peptidylprolyl isomerase [Xanthomonas oryzae]	1751.49	159.231	3343.76	4.39227	1.32517e-94
gene-ACU12_RS12490	ACU12_RS12490	NZ_CP011961.1	ACU12_RS12490	-	-	hypothetical protein [Xanthomonas oryzae]	4906.76	453.341	9360.17	4.36786	2.04811e-83
gene-ACU12_RS16830	ACU12_RS16830	NZ_CP011961.1	ACU12_RS16830	-	-	hypothetical protein [Xanthomonas oryzae]	5356.34	495.674	10217	4.36544	9.70338e-69
gene-ACU12_RS09285	ACU12_RS09285	NZ_CP011961.1	ACU12_RS09285	GO:0016021	-	BrnT family toxin [Xanthomonas oryzae]	4299.84	399.764	8199.91	4.35839	1.65043e-103
gene-ACU12_RS12345	ACU12_RS12345	NZ_CP011961.1	ACU12_RS12345	GO:0008483;GO:0030170	-	aminotransferase class III-fold pyridoxal phosphate-dependent enzyme [Xanthomonas oryzae]	19748.9	1877.41	37620.4	4.3247	1.9731e-108
gene-ACU12_RS08970	ACU12_RS08970	NZ_CP011961.1	ACU12_RS08970	GO:0003677;GO:0003700;GO:0006355;GO:0008784	K02529	LacI family DNA-binding transcriptional regulator [Xanthomonas oryzae]	1214.92	115.63	2314.22	4.32294	5.32652e-36
gene-ACU12_RS19545	ACU12_RS19545	NZ_CP011961.1	arfB	GO:0003747;GO:0006415;GO:0016787	K15034	MULTISPECIES: aminoacyl-tRNA hydrolase [Xanthomonas]	639.895	61.5448	1218.24	4.30702	2.03592e-27
gene-ACU12_RS00595	ACU12_RS00595	NZ_CP011961.1	ACU12_RS00595	-	K06940	zinc/iron-chelating domain-containing protein [Xanthomonas oryzae]	348.819	33.8781	663.759	4.29223	5.01576e-48
gene-ACU12_RS09015	ACU12_RS09015	NZ_CP011961.1	ACU12_RS09015	GO:0006807;GO:0016746;GO:0050126	K12251	carbon-nitrogen hydrolase [Xanthomonas oryzae]	1901.22	192.851	3609.59	4.22627	1.40752e-90
gene-ACU12_RS03625	ACU12_RS03625	NZ_CP011961.1	ACU12_RS03625	-	-	RcnB family protein [Xanthomonas oryzae]	3266.92	333.565	6200.27	4.21629	4.40257e-96
gene-ACU12_RS10785	ACU12_RS10785	NZ_CP011961.1	ACU12_RS10785	-	-	STAS domain-containing protein [Xanthomonas oryzae]	22453.5	2309.75	42597.3	4.20495	2.39812e-79
gene-ACU12_RS04515	ACU12_RS04515	NZ_CP011961.1	ACU12_RS04515	GO:0016021	-	hypothetical protein [Xanthomonas oryzae]	9319.12	981.074	17657.2	4.16975	7.49024e-33
gene-ACU12_RS07290	ACU12_RS07290	NZ_CP011961.1	ACU12_RS07290	-	-	hypothetical protein [Xanthomonas oryzae]	7632.61	805.877	14459.3	4.1653	1.4065e-95
gene-ACU12_RS09140	ACU12_RS09140	NZ_CP011961.1	ACU12_RS09140	-	-	LysR family transcriptional regulator [Xanthomonas oryzae]	111.857	11.8106	211.903	4.16525	6.76037e-27
gene-ACU12_RS17015	ACU12_RS17015	NZ_CP011961.1	ACU12_RS17015	-	-	aldo/keto reductase [Xanthomonas oryzae]	13.1366	1.38991	24.8833	4.16212	0.00383731
gene-ACU12_RS07330	ACU12_RS07330	NZ_CP011961.1	ACU12_RS07330	GO:0016021	-	DUF998 domain-containing protein [Xanthomonas oryzae]	46.4101	4.9412	87.879	4.15258	2.618e-08
gene-ACU12_RS05475	ACU12_RS05475	NZ_CP011961.1	ACU12_RS05475	GO:0016021	K09937	DUF2065 family protein [Xanthomonas oryzae]	26.9026	2.93991	50.8654	4.11284	1.44678e-08
gene-ACU12_RS10485	ACU12_RS10485	NZ_CP011961.1	fliS	GO:0005829;GO:0009288;GO:0044780	K02422	flagellar export chaperone FliS [Xanthomonas oryzae]	29187.1	3193.75	55180.5	4.11083	2.19629e-38
gene-ACU12_RS14540	ACU12_RS14540	NZ_CP011961.1	rpoE	GO:0003677;GO:0003700;GO:0006352;GO:0006355;GO:0016987	K03088	RNA polymerase sigma factor RpoE [Xanthomonas oryzae]	18822	2132.22	35511.9	4.05787	6.83183e-98
gene-ACU12_RS17875	ACU12_RS17875	NZ_CP011961.1	ACU12_RS17875	GO:0016021;GO:0019867	K07275	outer membrane beta-barrel protein [Xanthomonas oryzae]	48289	5491.45	91086.6	4.05198	6.31907e-38
gene-ACU12_RS02475	ACU12_RS02475	NZ_CP011961.1	ACU12_RS02475	GO:0016021;GO:0016874	K02847	O-antigen ligase family protein [Xanthomonas oryzae]	545.381	62.3856	1028.38	4.04301	5.52515e-34
gene-ACU12_RS15200	ACU12_RS15200	NZ_CP011961.1	ybgC	GO:0016790	K07107	tol-pal system-associated acyl-CoA thioesterase [Xanthomonas oryzae]	1173.56	134.619	2212.49	4.03872	1.52206e-23
gene-ACU12_RS13575	ACU12_RS13575	NZ_CP011961.1	greB	GO:0003677;GO:0003746;GO:0006414;GO:0032784;GO:0070063	K04760	transcription elongation factor GreB [Xanthomonas oryzae]	988.334	113.721	1862.95	4.03401	6.86704e-19
gene-ACU12_RS11405	ACU12_RS11405	NZ_CP011961.1	ACU12_RS11405	GO:0008745;GO:0009253	K01448	N-acetylmuramoyl-L-alanine amidase [Xanthomonas oryzae]	96.1191	11.1302	181.108	4.02429	6.11902e-23
gene-ACU12_RS14615	ACU12_RS14615	NZ_CP011961.1	ACU12_RS14615	GO:0016021	-	hypothetical protein [Xanthomonas oryzae]	14.2985	1.65593	26.941	4.02409	4.95891e-05
gene-ACU12_RS02075	ACU12_RS02075	NZ_CP011961.1	ACU12_RS02075	GO:0016021	-	DnaJ domain-containing protein [Xanthomonas oryzae]	329.323	39.0899	619.556	3.98637	2.97733e-26
gene-ACU12_RS04430	ACU12_RS04430	NZ_CP011961.1	ACU12_RS04430	GO:0003677;GO:0003700;GO:0003899;GO:0006352;GO:0006355;GO:0016987	K03088	RNA polymerase sigma factor [Xanthomonas oryzae]	618.881	73.717	1164.04	3.98101	4.49601e-14
gene-ACU12_RS15195	ACU12_RS15195	NZ_CP011961.1	tolQ	GO:0008565;GO:0015031;GO:0016021	K03562	protein TolQ [Xanthomonas oryzae]	1911.72	230.034	3593.41	3.96543	6.34958e-82
gene-ACU12_RS15475	ACU12_RS15475	NZ_CP011961.1	rplS	GO:0003735;GO:0006412;GO:0022625	K02884	MULTISPECIES: 50S ribosomal protein L19 [Xanthomonas]	53438.3	6445.93	100431	3.96167	1.14549e-55
gene-ACU12_RS20275	ACU12_RS20275	NZ_CP011961.1	ACU12_RS20275	-	-	EcsC family protein [Xanthomonas oryzae]	748.589	91.6255	1405.55	3.93924	1.52888e-15
gene-ACU12_RS08760	ACU12_RS08760	NZ_CP011961.1	ACU12_RS08760	-	-	hypothetical protein [Xanthomonas oryzae]	3309.68	408.078	6211.29	3.92798	6.84815e-86
gene-ACU12_RS07385	ACU12_RS07385	NZ_CP011961.1	ACU12_RS07385	-	K09807	SIMPL domain-containing protein [Xanthomonas oryzae]	4863.16	600.575	9125.75	3.92553	1.38053e-88
gene-ACU12_RS19195	ACU12_RS19195	NZ_CP011961.1	ACU12_RS19195	-	-	fatty acyl CoA synthetase [Xanthomonas oryzae]	826.643	102.292	1550.99	3.92243	7.30329e-68
gene-ACU12_RS09880	ACU12_RS09880	NZ_CP011961.1	ACU12_RS09880	GO:0016021	-	hypothetical protein [Xanthomonas oryzae]	26.879	3.35798	50.4001	3.90776	3.48479e-08
gene-ACU12_RS12875	ACU12_RS12875	NZ_CP011961.1	ACU12_RS12875	GO:0005506;GO:0005737;GO:0008270;GO:0019556;GO:0019557;GO:0050480	K01468	imidazolonepropionase [Xanthomonas oryzae]	2767.43	345.94	5188.92	3.90684	5.96174e-84
gene-ACU12_RS22525	ACU12_RS22525	NZ_CP011961.1	ACU12_RS22525	GO:0003677	-	hypothetical protein [Xanthomonas oryzae]	159.47	19.9626	298.977	3.90467	8.76188e-17
gene-ACU12_RS05640	ACU12_RS05640	NZ_CP011961.1	ACU12_RS05640	GO:0003677	-	MULTISPECIES: AbrB/MazE/SpoVT family DNA-binding domain-containing protein [Xanthomonas]	756.886	95.2311	1418.54	3.89683	1.3239e-21
gene-ACU12_RS01950	ACU12_RS01950	NZ_CP011961.1	ACU12_RS01950	-	-	PH domain-containing protein [Xanthomonas oryzae]	3808.59	480.665	7136.52	3.89212	1.30656e-80
gene-ACU12_RS01855	ACU12_RS01855	NZ_CP011961.1	ACU12_RS01855	GO:0006810;GO:0009055;GO:0016491;GO:0046872;GO:0051537;GO:0055114	K22770	ferredoxin reductase [Xanthomonas oryzae]	28004.1	3541.16	52467.1	3.88912	3.1769e-20
gene-ACU12_RS00335	ACU12_RS00335	NZ_CP011961.1	ACU12_RS00335	-	-	DUF1456 family protein [Xanthomonas oryzae]	3504.1	445.026	6563.17	3.88243	9.47606e-85
gene-ACU12_RS13625	ACU12_RS13625	NZ_CP011961.1	ACU12_RS13625	-	-	hypothetical protein [Xanthomonas oryzae]	619.468	78.9763	1159.96	3.87651	8.65162e-61
gene-ACU12_RS03590	ACU12_RS03590	NZ_CP011961.1	ACU12_RS03590	GO:0003677;GO:0006355;GO:0046872	K23239	metal/formaldehyde-sensitive transcriptional repressor [Xanthomonas oryzae]	385.397	49.187	721.606	3.87486	1.05629e-50
gene-ACU12_RS07745	ACU12_RS07745	NZ_CP011961.1	ACU12_RS07745	-	-	CAP domain-containing protein [Xanthomonas oryzae]	176.713	22.58	330.846	3.87304	3.38471e-14
gene-ACU12_RS09585	ACU12_RS09585	NZ_CP011961.1	ACU12_RS09585	GO:0016021	-	hypothetical protein [Xanthomonas oryzae]	271.629	35.174	508.084	3.85249	8.29037e-29
gene-ACU12_RS07630	ACU12_RS07630	NZ_CP011961.1	ACU12_RS07630	-	K09801	RnfH family protein [Xanthomonas oryzae]	174.256	22.6354	325.876	3.84767	1.77762e-32
gene-ACU12_RS14745	ACU12_RS14745	NZ_CP011961.1	ACU12_RS14745	-	-	hypothetical protein [Xanthomonas oryzae]	5546.24	725.232	10367.3	3.83745	3.85881e-32
gene-ACU12_RS24160	ACU12_RS24160	NZ_CP011961.1	ACU12_RS24160	-	-	hypothetical protein [Xanthomonas oryzae]	50.5641	6.62371	94.5046	3.83467	2.93424e-13
gene-ACU12_RS05235	ACU12_RS05235	NZ_CP011961.1	moaC	GO:0006777	K03637	cyclic pyranopterin monophosphate synthase MoaC [Xanthomonas oryzae]	143.195	18.7619	267.627	3.83434	1.48716e-28
gene-ACU12_RS11875	ACU12_RS11875	NZ_CP011961.1	ACU12_RS11875	GO:0003677;GO:0004803;GO:0006313	-	IS110 family transposase [Xanthomonas oryzae]	18.3228	2.44366	34.2019	3.80696	1.0139e-05
gene-ACU12_RS20565	ACU12_RS20565	NZ_CP011961.1	ACU12_RS20565	-	-	hypothetical protein [Xanthomonas oryzae]	17321.6	2317.39	32325.9	3.80212	5.94673e-11
gene-ACU12_RS19610	ACU12_RS19610	NZ_CP011961.1	ACU12_RS19610	-	K06940	MULTISPECIES: YkgJ family cysteine cluster protein [Xanthomonas]	255.836	34.2523	477.419	3.80098	4.02725e-40
gene-ACU12_RS07635	ACU12_RS07635	NZ_CP011961.1	ACU12_RS07635	GO:0009279;GO:0043165;GO:0051205	K06186	MULTISPECIES: outer membrane protein assembly factor BamE [Xanthomonas]	8898.02	1197.67	16598.4	3.79273	5.43016e-86
gene-ACU12_RS17430	ACU12_RS17430	NZ_CP011961.1	ACU12_RS17430	GO:0006281;GO:0008168;GO:0016491;GO:0032259;GO:0055114	-	alpha-ketoglutarate-dependent dioxygenase AlkB [Xanthomonas oryzae]	162.315	21.8602	302.769	3.79184	3.03089e-13
gene-ACU12_RS19575	ACU12_RS19575	NZ_CP011961.1	ACU12_RS19575	-	K03690	SCP2 sterol-binding domain-containing protein [Xanthomonas oryzae]	87.7523	11.8796	163.625	3.78384	6.82082e-15
gene-ACU12_RS11610	ACU12_RS11610	NZ_CP011961.1	ACU12_RS11610	GO:0001510;GO:0003723;GO:0005737;GO:0008033;GO:0008173	K15396	RNA methyltransferase [Xanthomonas oryzae]	1163.71	157.964	2169.46	3.77967	2.63923e-27
gene-ACU12_RS06415	ACU12_RS06415	NZ_CP011961.1	ACU12_RS06415	GO:0016311;GO:0019143;GO:0046872	K03270	HAD hydrolase family protein [Xanthomonas oryzae]	1912.38	260.789	3563.98	3.77254	2.40912e-23
gene-ACU12_RS08650	ACU12_RS08650	NZ_CP011961.1	ACU12_RS08650	GO:0019159	K03743	CinA family protein [Xanthomonas oryzae]	444.599	60.6608	828.537	3.77173	1.87737e-51
gene-ACU12_RS14790	ACU12_RS14790	NZ_CP011961.1	gcvH	GO:0005960;GO:0019464	K02437	glycine cleavage system protein GcvH [Xanthomonas oryzae]	22348.6	3106.6	41590.7	3.74285	1.92591e-77
gene-ACU12_RS07215	ACU12_RS07215	NZ_CP011961.1	rraA	GO:0008168;GO:0008428;GO:0008948;GO:0032259;GO:0043086;GO:0046872;GO:0047443;GO:0051252	K02553	ribonuclease E activity regulator RraA [Xanthomonas oryzae]	95.0861	13.3027	176.869	3.73289	0.000134549
gene-ACU12_RS10070	ACU12_RS10070	NZ_CP011961.1	ACU12_RS10070	GO:0000155;GO:0000160;GO:0005524;GO:0005622;GO:0016021;GO:0023014	-	HAMP domain-containing histidine kinase [Xanthomonas oryzae]	194.96	27.2936	362.626	3.73185	1.44982e-26
gene-ACU12_RS17985	ACU12_RS17985	NZ_CP011961.1	ACU12_RS17985	-	-	hypothetical protein [Xanthomonas oryzae]	659.97	92.4413	1227.5	3.73104	2.64903e-23
gene-ACU12_RS08300	ACU12_RS08300	NZ_CP011961.1	ACU12_RS08300	GO:0004871;GO:0006935;GO:0007165;GO:0016021	-	MCP four helix bundle domain-containing protein [Xanthomonas oryzae]	8470.22	1186.61	15753.8	3.73079	4.85204e-11
gene-ACU12_RS19675	ACU12_RS19675	NZ_CP011961.1	ACU12_RS19675	-	-	Ax21 family protein [Xanthomonas oryzae]	392919	55158.5	730679	3.72758	1.08505e-86
gene-ACU12_RS05325	ACU12_RS05325	NZ_CP011961.1	ACU12_RS05325	-	-	MEKHLA domain-containing protein [Xanthomonas oryzae]	113.34	15.9984	210.682	3.71907	4.79266e-18
gene-ACU12_RS15010	ACU12_RS15010	NZ_CP011961.1	tsaB	GO:0002949;GO:0006508;GO:0008233	K14742	tRNA (adenosine(37)-N6)-threonylcarbamoyltransferase complex dimerization subunit type 1 TsaB [Xanthomonas oryzae]	195.488	27.8138	363.162	3.70674	0.000154623
gene-ACU12_RS02030	ACU12_RS02030	NZ_CP011961.1	ACU12_RS02030	GO:0016757	K00721	glycosyltransferase family 2 protein [Xanthomonas oryzae]	549.912	78.3297	1021.49	3.70498	2.70721e-54
gene-ACU12_RS07795	ACU12_RS07795	NZ_CP011961.1	ACU12_RS07795	-	-	hypothetical protein [Xanthomonas oryzae]	1408.36	202.175	2614.55	3.69289	5.54244e-24
gene-ACU12_RS11360	ACU12_RS11360	NZ_CP011961.1	ACU12_RS11360	-	-	type II toxin-antitoxin system prevent-host-death family antitoxin [Xanthomonas oryzae]	371.332	53.3404	689.324	3.69188	3.22884e-46
gene-ACU12_RS13790	ACU12_RS13790	NZ_CP011961.1	ACU12_RS13790	-	-	hypothetical protein [Xanthomonas oryzae]	1863.08	268.92	3457.24	3.68437	5.25264e-73
gene-ACU12_RS16960	ACU12_RS16960	NZ_CP011961.1	ACU12_RS16960	GO:0016740	-	glycosyltransferase [Xanthomonas oryzae]	401.752	58.3602	745.144	3.67446	7.86362e-14
gene-ACU12_RS19460	ACU12_RS19460	NZ_CP011961.1	ACU12_RS19460	-	-	hypothetical protein [Xanthomonas oryzae]	11.5196	1.67512	21.3642	3.67286	0.000659682
gene-ACU12_RS12855	ACU12_RS12855	NZ_CP011961.1	ACU12_RS12855	-	-	phasin family protein [Xanthomonas oryzae]	2268.95	330.419	4207.48	3.67059	3.14545e-21
gene-ACU12_RS16675	ACU12_RS16675	NZ_CP011961.1	ACU12_RS16675	GO:0005506;GO:0055114	-	rubredoxin [Xanthomonas oryzae]	866.437	126.755	1606.12	3.66347	7.74307e-62
gene-ACU12_RS15245	ACU12_RS15245	NZ_CP011961.1	ACU12_RS15245	-	-	DUF3011 domain-containing protein [Xanthomonas oryzae]	1023.01	150.698	1895.33	3.65272	8.61123e-31
gene-ACU12_RS08680	ACU12_RS08680	NZ_CP011961.1	csrA	GO:0003723;GO:0006109;GO:0006402	K03563	MULTISPECIES: carbon storage regulator CsrA [Xanthomonas]	18534.1	2767.2	34301	3.63176	4.60296e-39
gene-ACU12_RS17635	ACU12_RS17635	NZ_CP011961.1	ACU12_RS17635	-	-	phasin family protein [Xanthomonas oryzae]	33028.7	4936.2	61121.2	3.6302	3.24769e-82
gene-ACU12_RS19665	ACU12_RS19665	NZ_CP011961.1	ACU12_RS19665	GO:0000155;GO:0000160;GO:0005524;GO:0005622;GO:0016021;GO:0023014	-	HAMP domain-containing histidine kinase [Xanthomonas oryzae]	621.623	92.935	1150.31	3.62966	1.06582e-54
gene-ACU12_RS09625	ACU12_RS09625	NZ_CP011961.1	ACU12_RS09625	GO:0006729;GO:0008124	K01724	4a-hydroxytetrahydrobiopterin dehydratase [Xanthomonas oryzae]	770.001	115.135	1424.87	3.62943	4.55828e-14
gene-ACU12_RS00545	ACU12_RS00545	NZ_CP011961.1	ACU12_RS00545	GO:0016021;GO:0055085	K08191	MFS transporter [Xanthomonas oryzae]	74.9857	11.2236	138.748	3.62786	1.48457e-16
gene-ACU12_RS07120	ACU12_RS07120	NZ_CP011961.1	ACU12_RS07120	GO:0005840	K19033	30S ribosomal protein THX [Xanthomonas oryzae]	1269.35	191.065	2347.63	3.61908	1.4024e-58
gene-ACU12_RS14275	ACU12_RS14275	NZ_CP011961.1	ACU12_RS14275	-	-	MULTISPECIES: hypothetical protein [Xanthomonas]	99.9149	15.0664	184.763	3.61627	9.12305e-11
gene-ACU12_RS10135	ACU12_RS10135	NZ_CP011961.1	ACU12_RS10135	GO:0008168;GO:0019354;GO:0032259;GO:0043115;GO:0055114	K24866	siroheme synthase [Xanthomonas oryzae]	295.838	44.703	546.974	3.61303	2.12894e-38
gene-ACU12_RS10405	ACU12_RS10405	NZ_CP011961.1	flgM	GO:0045892	K02398	MULTISPECIES: flagellar biosynthesis anti-sigma factor FlgM [Xanthomonas]	99439.7	15194.3	183685	3.59563	6.202e-23
gene-ACU12_RS12605	ACU12_RS12605	NZ_CP011961.1	ACU12_RS12605	GO:0008168;GO:0032259	-	methyltransferase domain-containing protein [Xanthomonas oryzae]	811.668	125.309	1498.03	3.57951	2.22594e-38
gene-ACU12_RS07090	ACU12_RS07090	NZ_CP011961.1	ACU12_RS07090	-	-	hypothetical protein [Xanthomonas oryzae]	26.7129	4.14795	49.2778	3.57047	0.000403209
gene-ACU12_RS09290	ACU12_RS09290	NZ_CP011961.1	ACU12_RS09290	-	-	BrnA antitoxin family protein [Xanthomonas oryzae]	7934.72	1240.97	14628.5	3.55924	2.77307e-65
gene-ACU12_RS12725	ACU12_RS12725	NZ_CP011961.1	ACU12_RS12725	GO:0015159;GO:0015774;GO:0016020	K01991	polysaccharide export protein [Xanthomonas oryzae]	4932.98	782.15	9083.81	3.53778	1.43954e-64
gene-ACU12_RS01705	ACU12_RS01705	NZ_CP011961.1	ACU12_RS01705	GO:0009636;GO:0016020	K16347	entericidin A/B family lipoprotein [Xanthomonas oryzae]	975.771	155.008	1796.53	3.5348	5.2853e-11
gene-ACU12_RS00945	ACU12_RS00945	NZ_CP011961.1	ACU12_RS00945	-	-	hypothetical protein [Xanthomonas oryzae]	5115.12	813.941	9416.29	3.53216	7.11638e-75
gene-ACU12_RS08860	ACU12_RS08860	NZ_CP011961.1	cydD	GO:0005524;GO:0016021;GO:0042626;GO:0042883;GO:0055085	K16013	thiol reductant ABC exporter subunit CydD [Xanthomonas oryzae]	321.536	51.4901	591.582	3.52221	4.11483e-33
gene-ACU12_RS15410	ACU12_RS15410	NZ_CP011961.1	ACU12_RS15410	GO:0016021	-	hypothetical protein [Xanthomonas oryzae]	64.2609	10.4141	118.108	3.50349	3.21955e-14
gene-ACU12_RS06420	ACU12_RS06420	NZ_CP011961.1	ACU12_RS06420	GO:0005975;GO:0019146;GO:0030246;GO:0046872	K06041	KpsF/GutQ family sugar-phosphate isomerase [Xanthomonas oryzae]	1266.35	205.548	2327.16	3.50102	5.06288e-28
gene-ACU12_RS15485	ACU12_RS15485	NZ_CP011961.1	rimM	GO:0005840;GO:0006364;GO:0042274;GO:0043022	K02860	ribosome maturation factor RimM [Xanthomonas oryzae]	2703.4	438.876	4967.93	3.50076	2.36449e-70
gene-ACU12_RS02325	ACU12_RS02325	NZ_CP011961.1	ACU12_RS02325	-	-	hypothetical protein [Xanthomonas oryzae]	136.34	22.2155	250.464	3.49496	3.47423e-24
gene-ACU12_RS05310	ACU12_RS05310	NZ_CP011961.1	ACU12_RS05310	-	K07040	DUF177 domain-containing protein [Xanthomonas oryzae]	19974.5	3269.31	36679.6	3.48792	1.73352e-65
gene-ACU12_RS10345	ACU12_RS10345	NZ_CP011961.1	clpS	GO:0006508;GO:0008233;GO:0030163	K06891	ATP-dependent Clp protease adapter ClpS [Xanthomonas oryzae]	2498.34	409.718	4586.96	3.48484	2.70622e-23
gene-ACU12_RS19715	ACU12_RS19715	NZ_CP011961.1	ACU12_RS19715	-	K02496	uroporphyrinogen-III C-methyltransferase [Xanthomonas oryzae]	861.663	141.599	1581.73	3.48162	9.20548e-17
gene-ACU12_RS13730	ACU12_RS13730	NZ_CP011961.1	ACU12_RS13730	GO:0019867	K06077	glycine zipper 2TM domain-containing protein [Xanthomonas oryzae]	48374.7	7968.04	88781.4	3.47796	6.57091e-77
gene-ACU12_RS17320	ACU12_RS17320	NZ_CP011961.1	xerD	GO:0003677;GO:0005737;GO:0006313;GO:0007049;GO:0007059;GO:0009037;GO:0015074;GO:0051301	K04763	site-specific tyrosine recombinase XerD [Xanthomonas oryzae]	464.769	76.6417	852.897	3.47617	1.97165e-11
gene-ACU12_RS07275	ACU12_RS07275	NZ_CP011961.1	ACU12_RS07275	GO:0008152;GO:0016846	-	aldehyde-activating protein [Xanthomonas oryzae]	24.9587	4.12506	45.7923	3.47262	1.34903e-06
gene-ACU12_RS05635	ACU12_RS05635	NZ_CP011961.1	ACU12_RS05635	GO:0016301;GO:0016310	K07341	type II toxin-antitoxin system death-on-curing family toxin [Xanthomonas oryzae]	1530.91	253.934	2807.88	3.46696	6.25099e-64
gene-ACU12_RS12620	ACU12_RS12620	NZ_CP011961.1	ACU12_RS12620	-	-	hypothetical protein [Xanthomonas oryzae]	330.619	55.2499	605.988	3.45525	1.39476e-39
gene-ACU12_RS20085	ACU12_RS20085	NZ_CP011961.1	ACU12_RS20085	GO:0016021	-	hypothetical protein [Xanthomonas oryzae]	293.734	49.1017	538.366	3.45474	1.85213e-37
gene-ACU12_RS04110	ACU12_RS04110	NZ_CP011961.1	ACU12_RS04110	GO:0004143;GO:0008654;GO:0016021;GO:0016310	K00901	diacylglycerol kinase [Xanthomonas oryzae]	107.412	18.0299	196.795	3.44823	3.0759e-20
gene-ACU12_RS07200	ACU12_RS07200	NZ_CP011961.1	ACU12_RS07200	GO:0001522;GO:0003723;GO:0009982	K06182	pseudouridine synthase [Xanthomonas oryzae]	1747.8	294.172	3201.43	3.44398	9.10884e-65
gene-ACU12_RS01700	ACU12_RS01700	NZ_CP011961.1	ACU12_RS01700	GO:0009636;GO:0016020	K16347	entericidin A/B family lipoprotein [Xanthomonas oryzae]	7326.5	1237.76	13415.2	3.43807	3.20303e-36
gene-ACU12_RS13415	ACU12_RS13415	NZ_CP011961.1	secG	GO:0009306;GO:0015450;GO:0016021;GO:0071806	K03075	preprotein translocase subunit SecG [Xanthomonas oryzae]	581.653	98.465	1064.84	3.43488	8.18099e-27
gene-ACU12_RS10350	ACU12_RS10350	NZ_CP011961.1	ACU12_RS10350	GO:0016787	-	NUDIX hydrolase [Xanthomonas oryzae]	654.605	111.48	1197.73	3.42544	5.4613e-14
gene-ACU12_RS03350	ACU12_RS03350	NZ_CP011961.1	ACU12_RS03350	-	-	hypothetical protein [Xanthomonas oryzae]	486.128	83.1223	889.133	3.41909	1.19341e-14
gene-ACU12_RS16650	ACU12_RS16650	NZ_CP011961.1	ACU12_RS16650	GO:0005524;GO:0030272;GO:0046872	K01934	5-formyltetrahydrofolate cyclo-ligase [Xanthomonas oryzae]	506.04	86.6328	925.446	3.41716	4.00036e-20
gene-ACU12_RS12325	ACU12_RS12325	NZ_CP011961.1	yajC	GO:0016021	K03210	preprotein translocase subunit YajC [Xanthomonas oryzae]	1329.31	228.656	2429.96	3.40968	1.05802e-60
gene-ACU12_RS24375	ACU12_RS24375	NZ_CP011961.1	ACU12_RS24375	-	-	hypothetical protein [Xanthomonas oryzae]	3731.13	644.688	6817.58	3.40259	3.44235e-35
gene-ACU12_RS18665	ACU12_RS18665	NZ_CP011961.1	ACU12_RS18665	GO:0005886;GO:0016021	K07058	YihY/virulence factor BrkB family protein [Xanthomonas oryzae]	2113.89	366.783	3861	3.39598	1.52457e-43
gene-ACU12_RS20470	ACU12_RS20470	NZ_CP011961.1	ACU12_RS20470	-	-	hypothetical protein [Xanthomonas oryzae]	260.208	45.2921	475.124	3.39097	4.98938e-11
gene-ACU12_RS11650	ACU12_RS11650	NZ_CP011961.1	ACU12_RS11650	GO:0003999;GO:0005737;GO:0006168;GO:0044209	K00759	adenine phosphoribosyltransferase [Xanthomonas oryzae]	227.427	39.7524	415.102	3.38435	4.54994e-18
gene-ACU12_RS23425	ACU12_RS23425	NZ_CP011961.1	ACU12_RS23425	-	-	MULTISPECIES: DUF1328 domain-containing protein [Gammaproteobacteria]	119.917	20.9724	218.861	3.38345	3.4883e-21
gene-ACU12_RS06425	ACU12_RS06425	NZ_CP011961.1	ACU12_RS06425	-	-	BolA family transcriptional regulator [Xanthomonas oryzae]	2981.71	523.518	5439.9	3.37727	1.29729e-15
gene-ACU12_RS17120	ACU12_RS17120	NZ_CP011961.1	ACU12_RS17120	GO:0005975;GO:0016021;GO:0016810	K22278	polysaccharide deacetylase family protein [Xanthomonas oryzae]	106.354	18.9298	193.779	3.35568	4.20804e-12
gene-ACU12_RS01455	ACU12_RS01455	NZ_CP011961.1	ACU12_RS01455	GO:0000160;GO:0003677;GO:0005622;GO:0006355	K07664	response regulator [Xanthomonas oryzae]	16.7949	2.98973	30.6002	3.35545	0.00540712
gene-ACU12_RS16400	ACU12_RS16400	NZ_CP011961.1	ACU12_RS16400	-	-	thermostable hemolysin [Xanthomonas oryzae]	8.95595	1.59466	16.3172	3.35507	0.00572671
gene-ACU12_RS20575	ACU12_RS20575	NZ_CP011961.1	ACU12_RS20575	-	-	hypothetical protein [Xanthomonas oryzae]	77.0094	13.7672	140.252	3.34871	3.25583e-15
gene-ACU12_RS13725	ACU12_RS13725	NZ_CP011961.1	ACU12_RS13725	GO:0005506;GO:0009055;GO:0016021;GO:0020037;GO:0022900	-	cytochrome c [Xanthomonas oryzae]	61.1433	10.9882	111.298	3.3404	6.01415e-07
gene-ACU12_RS16865	ACU12_RS16865	NZ_CP011961.1	ACU12_RS16865	GO:0000160;GO:0003677;GO:0005622;GO:0006355;GO:0016021	-	PD40 domain-containing protein [Xanthomonas oryzae]	1300.66	236.418	2364.9	3.32237	2.60238e-24
gene-ACU12_RS18560	ACU12_RS18560	NZ_CP011961.1	ACU12_RS18560	GO:0016787	K07025	HAD family hydrolase [Xanthomonas oryzae]	2205.3	404.317	4006.28	3.30871	3.96922e-36
gene-ACU12_RS23870	ACU12_RS23870	NZ_CP011961.1	ACU12_RS23870	-	-	hypothetical protein [Xanthomonas oryzae]	30.19	5.56626	54.8138	3.29976	0.000479984
gene-ACU12_RS11045	ACU12_RS11045	NZ_CP011961.1	ACU12_RS11045	GO:0046914	K04758	ferrous iron transport protein A [Xanthomonas oryzae]	19.8967	3.68815	36.1052	3.29124	4.77817e-05
gene-ACU12_RS13305	ACU12_RS13305	NZ_CP011961.1	rpsO	GO:0003735;GO:0005840;GO:0006412;GO:0019843	K02956	30S ribosomal protein S15 [Xanthomonas oryzae]	25358.2	4713.04	46003.4	3.28701	8.40523e-09
gene-ACU12_RS18700	ACU12_RS18700	NZ_CP011961.1	ACU12_RS18700	GO:0016021	-	hypothetical protein [Xanthomonas oryzae]	206.823	38.4441	375.202	3.28683	1.51795e-25
gene-ACU12_RS17785	ACU12_RS17785	NZ_CP011961.1	ACU12_RS17785	GO:0000271;GO:0006810;GO:0016021	-	GtrA family protein [Xanthomonas oryzae]	25.4489	4.73239	46.1654	3.28617	2.13327e-06
gene-ACU12_RS19335	ACU12_RS19335	NZ_CP011961.1	ACU12_RS19335	GO:0016021;GO:0016491;GO:0055114	-	FAD/NAD(P)-binding protein [Xanthomonas oryzae]	564.082	104.981	1023.18	3.28487	9.06957e-15
gene-ACU12_RS15745	ACU12_RS15745	NZ_CP011961.1	rpmA	GO:0003735;GO:0005840;GO:0006412	K02899	50S ribosomal protein L27 [Xanthomonas oryzae]	2889.27	538.391	5240.14	3.28288	1.64376e-63
gene-ACU12_RS10335	ACU12_RS10335	NZ_CP011961.1	infA	GO:0003743;GO:0005737;GO:0006413;GO:0016787;GO:0019843;GO:0043022	K02518	MULTISPECIES: translation initiation factor IF-1 [Xanthomonas]	2653.49	494.613	4812.36	3.28237	3.94438e-09
gene-ACU12_RS19255	ACU12_RS19255	NZ_CP011961.1	ACU12_RS19255	-	-	hypothetical protein [Xanthomonas oryzae]	2454.97	461.109	4448.84	3.27025	2.87228e-62
gene-ACU12_RS20505	ACU12_RS20505	NZ_CP011961.1	ACU12_RS20505	GO:0005524;GO:0016887	K02065	ATP-binding cassette domain-containing protein [Xanthomonas oryzae]	4212.96	797.561	7628.36	3.25771	3.14778e-29
gene-ACU12_RS20270	ACU12_RS20270	NZ_CP011961.1	ACU12_RS20270	GO:0006950	-	SRPBCC domain-containing protein [Xanthomonas oryzae]	1294.43	245.997	2342.87	3.25157	1.13035e-28
gene-ACU12_RS11465	ACU12_RS11465	NZ_CP011961.1	ACU12_RS11465	GO:0009055;GO:0046872;GO:0051539	K05524	MULTISPECIES: ferredoxin family protein [Xanthomonas]	5922.79	1138.97	10706.6	3.2327	5.8619e-65
gene-ACU12_RS15735	ACU12_RS15735	NZ_CP011961.1	rpsT	GO:0003735;GO:0005840;GO:0006412;GO:0019843	K02968	MULTISPECIES: 30S ribosomal protein S20 [Xanthomonas]	12246.7	2355.88	22137.5	3.23215	6.54921e-09
gene-ACU12_RS17870	ACU12_RS17870	NZ_CP011961.1	ACU12_RS17870	-	-	DNA-deoxyinosine glycosylase [Xanthomonas oryzae]	35.4273	6.82219	64.0324	3.2305	1.36373e-05
gene-ACU12_RS16565	ACU12_RS16565	NZ_CP011961.1	ACU12_RS16565	-	-	RidA family protein [Xanthomonas oryzae]	421.275	81.1479	761.401	3.23003	8.53269e-40
gene-ACU12_RS14480	ACU12_RS14480	NZ_CP011961.1	ACU12_RS14480	GO:0015035;GO:0055114	-	DsbA family oxidoreductase [Xanthomonas oryzae]	401.849	77.7874	725.91	3.22218	8.65225e-39
gene-ACU12_RS00615	ACU12_RS00615	NZ_CP011961.1	ACU12_RS00615	GO:0003677;GO:0003700;GO:0006355	-	MarR family transcriptional regulator [Xanthomonas oryzae]	550.355	106.596	994.113	3.22126	1.37281e-18
gene-ACU12_RS03780	ACU12_RS03780	NZ_CP011961.1	mraZ	GO:0003677;GO:0003700;GO:0005737;GO:0006355;GO:0009295;GO:0051301	K03925	MULTISPECIES: division/cell wall cluster transcriptional repressor MraZ [Xanthomonas]	9304.81	1807.12	16802.5	3.21691	9.97039e-60
gene-ACU12_RS23095	ACU12_RS23095	NZ_CP011961.1	ACU12_RS23095	-	-	copper resistance protein B [Xanthomonas oryzae]	301.29	58.5222	544.058	3.2167	6.4855e-34
gene-ACU12_RS20430	ACU12_RS20430	NZ_CP011961.1	ACU12_RS20430	-	-	hypothetical protein [Xanthomonas oryzae]	5518.91	1074.14	9963.69	3.2135	2.40347e-64
gene-ACU12_RS17210	ACU12_RS17210	NZ_CP011961.1	ACU12_RS17210	GO:0016740	-	glycosyltransferase family 2 protein [Xanthomonas oryzae]	550.23	107.518	992.942	3.20714	1.94035e-43
gene-ACU12_RS04095	ACU12_RS04095	NZ_CP011961.1	ACU12_RS04095	GO:0000160;GO:0003677;GO:0005622;GO:0006355	-	MULTISPECIES: response regulator transcription factor [Proteobacteria]	25112	4950.04	45273.9	3.19317	7.88097e-40
gene-ACU12_RS05555	ACU12_RS05555	NZ_CP011961.1	ACU12_RS05555	-	-	hypothetical protein [Xanthomonas oryzae]	1478.67	292.458	2664.88	3.18777	1.50535e-32
gene-ACU12_RS03035	ACU12_RS03035	NZ_CP011961.1	ACU12_RS03035	GO:0008271;GO:0016021;GO:1902358	K03321	SulP family inorganic anion transporter [Xanthomonas oryzae]	680.507	134.656	1226.36	3.18703	1.20901e-15
gene-ACU12_RS18495	ACU12_RS18495	NZ_CP011961.1	queF	GO:0005737;GO:0008616;GO:0033739;GO:0046857;GO:0055114	K06879	NADPH-dependent 7-cyano-7-deazaguanine reductase QueF [Xanthomonas oryzae]	2913.81	578.84	5248.77	3.18074	3.89607e-60
gene-ACU12_RS13405	ACU12_RS13405	NZ_CP011961.1	ACU12_RS13405	GO:0005886;GO:0006810;GO:0008137;GO:0016021;GO:0048038;GO:0055114	K00330	NADH-quinone oxidoreductase subunit A [Xanthomonas oryzae]	1569.55	311.98	2827.12	3.17981	9.09109e-24
gene-ACU12_RS13490	ACU12_RS13490	NZ_CP011961.1	ACU12_RS13490	GO:0000162;GO:0004640	K01817	phosphoribosylanthranilate isomerase [Xanthomonas oryzae]	1663.12	331.433	2994.81	3.17567	4.98369e-56
gene-ACU12_RS07570	ACU12_RS07570	NZ_CP011961.1	ACU12_RS07570	GO:0004252;GO:0006508;GO:0016021	-	rhomboid family intramembrane serine protease [Xanthomonas oryzae]	954.493	191.856	1717.13	3.16191	5.0076e-24
gene-ACU12_RS05560	ACU12_RS05560	NZ_CP011961.1	ACU12_RS05560	-	-	type II toxin-antitoxin system RelE/ParE family toxin [Xanthomonas oryzae]	642.52	129.373	1155.67	3.15912	4.734e-45
gene-ACU12_RS01710	ACU12_RS01710	NZ_CP011961.1	ACU12_RS01710	-	-	CsbD family protein [Xanthomonas oryzae]	634.202	128.298	1140.11	3.15159	4.18502e-44
gene-ACU12_RS24360	ACU12_RS24360	NZ_CP011961.1	ACU12_RS24360	GO:0003677;GO:0003700;GO:0006355	-	hypothetical protein [Xanthomonas oryzae]	25.1964	5.09725	45.2956	3.15158	7.08756e-06
gene-ACU12_RS01505	ACU12_RS01505	NZ_CP011961.1	ACU12_RS01505	-	-	helix-turn-helix transcriptional regulator [Xanthomonas oryzae]	11092.6	2251.94	19933.3	3.14594	2.40928e-62
gene-ACU12_RS13660	ACU12_RS13660	NZ_CP011961.1	ACU12_RS13660	GO:0009279;GO:0016021	-	OmpA family protein [Xanthomonas oryzae]	10641.7	2169.96	19113.4	3.13885	1.80562e-63
gene-ACU12_RS09090	ACU12_RS09090	NZ_CP011961.1	folD	GO:0000105;GO:0004477;GO:0004488;GO:0006164;GO:0009086;GO:0009396;GO:0035999;GO:0055114	K01491	bifunctional methylenetetrahydrofolate dehydrogenase/methenyltetrahydrofolate cyclohydrolase FolD [Xanthomonas oryzae]	1341.93	273.78	2410.08	3.13799	2.32541e-34
gene-ACU12_RS18130	ACU12_RS18130	NZ_CP011961.1	ACU12_RS18130	GO:0016740	-	glycosyltransferase [Xanthomonas oryzae]	905.681	185.774	1625.59	3.12934	2.62218e-35
gene-ACU12_RS21965	ACU12_RS21965	NZ_CP011961.1	ACU12_RS21965	GO:0000155;GO:0000160;GO:0005622;GO:0023014	-	response regulator [Xanthomonas oryzae]	15.6739	3.21738	28.1305	3.12818	0.000469461
gene-ACU12_RS24390	ACU12_RS24390	NZ_CP011961.1	ACU12_RS24390	GO:0004553;GO:0005975	-	family 43 glycosylhydrolase [Xanthomonas oryzae]	36.297	7.46127	65.1327	3.12589	8.82914e-08
gene-ACU12_RS16475	ACU12_RS16475	NZ_CP011961.1	ACU12_RS16475	-	-	hypothetical protein [Xanthomonas oryzae]	488.958	100.613	877.303	3.12426	5.51478e-40
gene-ACU12_RS12030	ACU12_RS12030	NZ_CP011961.1	ACU12_RS12030	GO:0016620;GO:0055114	K00135	NAD-dependent succinate-semialdehyde dehydrogenase [Xanthomonas oryzae]	1061.37	218.788	1903.94	3.12139	1.87774e-45
gene-ACU12_RS10790	ACU12_RS10790	NZ_CP011961.1	ACU12_RS10790	GO:0000160;GO:0003677;GO:0005622	K03413	MULTISPECIES: response regulator [Xanthomonas]	4968.2	1028.01	8908.38	3.11531	1.08058e-60
gene-ACU12_RS01885	ACU12_RS01885	NZ_CP011961.1	ACU12_RS01885	GO:0006355;GO:0006808;GO:0030234;GO:0050790	K04751	P-II family nitrogen regulator [Xanthomonas oryzae]	440.545	91.1939	789.897	3.11466	3.45136e-23
gene-ACU12_RS20180	ACU12_RS20180	NZ_CP011961.1	ACU12_RS20180	GO:0016021	-	type II toxin-antitoxin system RelE/ParE family toxin [Xanthomonas oryzae]	439.959	91.192	788.727	3.11255	3.7738e-38
gene-ACU12_RS03055	ACU12_RS03055	NZ_CP011961.1	ACU12_RS03055	GO:0052689	K06999	alpha/beta hydrolase [Xanthomonas oryzae]	387.301	80.3796	694.223	3.1105	1.66522e-20
gene-ACU12_RS11105	ACU12_RS11105	NZ_CP011961.1	ACU12_RS11105	GO:0016787	-	NUDIX hydrolase [Xanthomonas oryzae]	119.43	24.8344	214.025	3.10737	4.69806e-16
gene-ACU12_RS00350	ACU12_RS00350	NZ_CP011961.1	ACU12_RS00350	GO:0016021	-	hypothetical protein [Xanthomonas oryzae]	9101.14	1900.9	16301.4	3.10024	1.57969e-61
gene-ACU12_RS16390	ACU12_RS16390	NZ_CP011961.1	ACU12_RS16390	GO:0008152;GO:0016874	-	iron-containing redox enzyme family protein [Xanthomonas oryzae]	11.3349	2.37096	20.2989	3.09786	0.00379198
gene-ACU12_RS12005	ACU12_RS12005	NZ_CP011961.1	ybeY	GO:0004222;GO:0004521;GO:0005737;GO:0006364;GO:0006508;GO:0008270;GO:0090502	K07042	rRNA maturation RNase YbeY [Xanthomonas oryzae]	2918.42	612.359	5224.47	3.09284	6.50808e-11
gene-ACU12_RS09300	ACU12_RS09300	NZ_CP011961.1	ACU12_RS09300	GO:0003676;GO:0015074	K07482	IS30-like element IS1112a family transposase [Xanthomonas oryzae]	114.193	24.0198	204.367	3.08886	1.2613e-17
gene-ACU12_RS18245	ACU12_RS18245	NZ_CP011961.1	ACU12_RS18245	-	-	DUF3348 domain-containing protein [Xanthomonas oryzae]	560.048	117.834	1002.26	3.08844	2.24578e-15
gene-ACU12_RS03170	ACU12_RS03170	NZ_CP011961.1	ACU12_RS03170	GO:0016021;GO:0055085	-	MFS transporter [Xanthomonas oryzae]	67.649	14.2602	121.038	3.08539	2.45536e-12
gene-ACU12_RS16550	ACU12_RS16550	NZ_CP011961.1	ACU12_RS16550	GO:0003735;GO:0005840;GO:0006412	K02909	MULTISPECIES: type B 50S ribosomal protein L31 [Xanthomonas]	3966.28	837.275	7095.28	3.08309	2.16264e-06
gene-ACU12_RS13740	ACU12_RS13740	NZ_CP011961.1	ACU12_RS13740	GO:0016021	K09793	DUF456 domain-containing protein [Xanthomonas oryzae]	745.651	159.18	1332.12	3.065	1.70381e-44
gene-ACU12_RS15750	ACU12_RS15750	NZ_CP011961.1	rplU	GO:0003735;GO:0006412;GO:0019843;GO:0022625	K02888	50S ribosomal protein L21 [Xanthomonas oryzae]	183862	39311.3	328413	3.06249	1.32718e-41
gene-ACU12_RS18355	ACU12_RS18355	NZ_CP011961.1	ACU12_RS18355	-	-	hypothetical protein [Xanthomonas oryzae]	92.2508	19.7452	164.756	3.06076	1.7596e-13
gene-ACU12_RS20245	ACU12_RS20245	NZ_CP011961.1	ACU12_RS20245	GO:0004222;GO:0006508;GO:0016021	-	M48 family metalloprotease [Xanthomonas oryzae]	14.6721	3.16128	26.1828	3.05004	0.000907115
gene-ACU12_RS20135	ACU12_RS20135	NZ_CP011961.1	ACU12_RS20135	GO:0003677;GO:0003700;GO:0006355	K06075	MarR family transcriptional regulator [Xanthomonas oryzae]	16.7354	3.60704	29.8637	3.0495	0.00159363
gene-ACU12_RS00825	ACU12_RS00825	NZ_CP011961.1	bioH	GO:0005737;GO:0009102;GO:0016740;GO:0052689	K02170	pimeloyl-ACP methyl ester esterase BioH [Xanthomonas oryzae]	173.153	37.3553	308.951	3.048	7.19096e-12
gene-ACU12_RS03120	ACU12_RS03120	NZ_CP011961.1	ACU12_RS03120	-	-	lipoprotein [Xanthomonas oryzae]	790.292	170.81	1409.77	3.045	1.61207e-26
gene-ACU12_RS20580	ACU12_RS20580	NZ_CP011961.1	ACU12_RS20580	-	-	PAAR domain-containing protein [Xanthomonas oryzae]	27.6508	5.99719	49.3044	3.03936	5.02874e-06
gene-ACU12_RS14910	ACU12_RS14910	NZ_CP011961.1	ACU12_RS14910	-	-	RebB family R body protein [Xanthomonas oryzae]	132.047	28.9085	235.186	3.02423	3.97435e-19
gene-ACU12_RS02310	ACU12_RS02310	NZ_CP011961.1	ACU12_RS02310	GO:0043565	-	helix-turn-helix transcriptional regulator [Xanthomonas oryzae]	1250.24	274.476	2226	3.0197	5.51969e-28
gene-ACU12_RS15480	ACU12_RS15480	NZ_CP011961.1	trmD	GO:0005737;GO:0030488;GO:0052906	K00554	tRNA (guanosine(37)-N1)-methyltransferase TrmD [Xanthomonas oryzae]	2118.69	465.366	3772.01	3.0189	9.29635e-48
gene-ACU12_RS18710	ACU12_RS18710	NZ_CP011961.1	ACU12_RS18710	GO:0016021	-	twin transmembrane helix small protein [Xanthomonas oryzae]	82.6557	18.158	147.153	3.01864	8.6201e-14
gene-ACU12_RS11355	ACU12_RS11355	NZ_CP011961.1	ACU12_RS11355	-	-	hypothetical protein [Xanthomonas oryzae]	333.071	73.1989	592.943	3.018	1.00165e-11
gene-ACU12_RS06655	ACU12_RS06655	NZ_CP011961.1	ACU12_RS06655	-	K07735	YqgE/AlgH family protein [Xanthomonas oryzae]	449.986	99.1517	800.82	3.01377	3.73858e-18
gene-ACU12_RS20240	ACU12_RS20240	NZ_CP011961.1	ACU12_RS20240	GO:0016787	-	NUDIX domain-containing protein [Xanthomonas oryzae]	221.265	48.8021	393.727	3.01218	4.16729e-26
gene-ACU12_RS18660	ACU12_RS18660	NZ_CP011961.1	ACU12_RS18660	GO:0016740;GO:0016884	K09117	GatB/YqeY domain-containing protein [Xanthomonas oryzae]	6012.29	1331	10693.6	3.00616	1.756e-21
gene-ACU12_RS13000	ACU12_RS13000	NZ_CP011961.1	ACU12_RS13000	GO:0005524;GO:0019069	-	terminase ATPase subunit family protein [Xanthomonas oryzae]	17.1953	3.81955	30.571	3.00069	0.00427641
gene-ACU12_RS18655	ACU12_RS18655	NZ_CP011961.1	rpsU	GO:0003735;GO:0006412;GO:0044391	K02970	MULTISPECIES: 30S ribosomal protein S21 [Bacteria]	9975.27	2217.86	17732.7	2.99917	3.29272e-58
gene-ACU12_RS02820	ACU12_RS02820	NZ_CP011961.1	ACU12_RS02820	GO:0003676;GO:0015074	K07482	IS30-like element IS1112a family transposase [Xanthomonas oryzae]	31.9459	7.11884	56.7729	2.99549	1.39008e-06
gene-ACU12_RS18680	ACU12_RS18680	NZ_CP011961.1	ACU12_RS18680	GO:0016021	K14347	bile acid:sodium symporter [Xanthomonas oryzae]	585.846	130.645	1041.05	2.99432	9.2999e-40
gene-ACU12_RS12405	ACU12_RS12405	NZ_CP011961.1	coaD	GO:0004595;GO:0005524;GO:0005737;GO:0015937	K00954	pantetheine-phosphate adenylyltransferase [Xanthomonas oryzae]	918.337	205.182	1631.49	2.99121	1.20174e-14
gene-ACU12_RS03995	ACU12_RS03995	NZ_CP011961.1	ACU12_RS03995	GO:0016021	K07038	metal-dependent hydrolase [Xanthomonas oryzae]	184.585	41.6446	327.525	2.9754	2.4171e-10
gene-ACU12_RS06905	ACU12_RS06905	NZ_CP011961.1	nfi	GO:0000287;GO:0005737;GO:0006281;GO:0043737;GO:0090305	K05982	deoxyribonuclease V [Xanthomonas oryzae]	222.745	50.2939	395.197	2.97412	1.34882e-25
gene-ACU12_RS06585	ACU12_RS06585	NZ_CP011961.1	ACU12_RS06585	-	-	DUF1439 domain-containing protein [Xanthomonas oryzae]	3569.77	807.539	6331.99	2.97106	1.41519e-54
gene-ACU12_RS00600	ACU12_RS00600	NZ_CP011961.1	ACU12_RS00600	GO:0016740	-	gamma carbonic anhydrase family protein [Xanthomonas oryzae]	1062.81	240.782	1884.85	2.96865	2.36538e-46
gene-ACU12_RS10650	ACU12_RS10650	NZ_CP011961.1	ACU12_RS10650	GO:0016021	K21023	bifunctional diguanylate cyclase/phosphodiesterase [Xanthomonas oryzae]	3595.85	816.639	6375.07	2.96467	7.24183e-20
gene-ACU12_RS05790	ACU12_RS05790	NZ_CP011961.1	ACU12_RS05790	GO:0016021	-	phosphatase PAP2 family protein [Xanthomonas oryzae]	427.571	97.2154	757.927	2.9628	1.64401e-22
gene-ACU12_RS05180	ACU12_RS05180	NZ_CP011961.1	ACU12_RS05180	-	-	hypothetical protein [Xanthomonas oryzae]	211.592	48.1841	374.999	2.96026	9.45587e-25
gene-ACU12_RS12870	ACU12_RS12870	NZ_CP011961.1	ACU12_RS12870	GO:0016810	K05603	formimidoylglutamate deiminase [Xanthomonas oryzae]	372.2	85.0842	659.316	2.95401	1.85509e-10
gene-ACU12_RS11475	ACU12_RS11475	NZ_CP011961.1	ACU12_RS11475	GO:0005737;GO:0008840;GO:0009089;GO:0019877	K01714	4-hydroxy-tetrahydrodipicolinate synthase [Xanthomonas oryzae]	654.45	150.038	1158.86	2.9493	2.52328e-28
gene-ACU12_RS07390	ACU12_RS07390	NZ_CP011961.1	ACU12_RS07390	GO:0005737	K06287	Maf-like protein [Xanthomonas oryzae]	228.035	52.3874	403.683	2.94593	1.79381e-10
gene-ACU12_RS09030	ACU12_RS09030	NZ_CP011961.1	rpmJ	GO:0003735;GO:0005840;GO:0006412	K02919	MULTISPECIES: 50S ribosomal protein L36 [Gammaproteobacteria]	900.453	207.131	1593.77	2.94383	2.4167e-08
gene-ACU12_RS15740	ACU12_RS15740	NZ_CP011961.1	obgE	GO:0000287;GO:0003924;GO:0005525;GO:0005737;GO:0042254	K03979	GTPase ObgE [Xanthomonas oryzae]	4296.93	995.822	7598.03	2.93167	3.99562e-29
gene-ACU12_RS09410	ACU12_RS09410	NZ_CP011961.1	sdhC	GO:0000104;GO:0006099;GO:0016021;GO:0045281	K00241	succinate dehydrogenase, cytochrome b556 subunit [Xanthomonas oryzae]	1038.42	241.403	1835.44	2.92661	8.65328e-45
gene-ACU12_RS09275	ACU12_RS09275	NZ_CP011961.1	ACU12_RS09275	-	-	hypothetical protein [Xanthomonas oryzae]	179.192	41.7187	316.665	2.92419	1.56626e-06
gene-ACU12_RS18975	ACU12_RS18975	NZ_CP011961.1	ACU12_RS18975	-	-	hypothetical protein [Xanthomonas oryzae]	751.057	175.27	1326.84	2.92035	2.81176e-34
gene-ACU12_RS14355	ACU12_RS14355	NZ_CP011961.1	ACU12_RS14355	GO:0016021;GO:0055085	-	mechanosensitive ion channel family protein [Xanthomonas oryzae]	310.531	72.7112	548.351	2.91485	5.70283e-14
gene-ACU12_RS20420	ACU12_RS20420	NZ_CP011961.1	ACU12_RS20420	-	-	hypothetical protein [Xanthomonas oryzae]	835.679	196.028	1475.33	2.91191	2.20184e-42
gene-ACU12_RS08235	ACU12_RS08235	NZ_CP011961.1	ACU12_RS08235	-	-	hypothetical protein [Xanthomonas oryzae]	145.617	34.1619	257.072	2.91171	3.31238e-19
gene-ACU12_RS11740	ACU12_RS11740	NZ_CP011961.1	ACU12_RS11740	GO:0005524;GO:0016301;GO:0016310;GO:0016853;GO:0046872;GO:0052855	K23997	bifunctional ADP-dependent NAD(P)H-hydrate dehydratase/NAD(P)H-hydrate epimerase [Xanthomonas oryzae]	1233.24	289.651	2176.83	2.90984	5.00781e-09
gene-ACU12_RS17645	ACU12_RS17645	NZ_CP011961.1	ACU12_RS17645	-	K08968	MULTISPECIES: GAF domain-containing protein [Xanthomonas]	689.878	162.224	1217.53	2.9079	8.55649e-40
gene-ACU12_RS23650	ACU12_RS23650	NZ_CP011961.1	ACU12_RS23650	-	-	MULTISPECIES: hypothetical protein [Xanthomonas]	214.679	50.5226	378.836	2.90657	3.08011e-24
gene-ACU12_RS15205	ACU12_RS15205	NZ_CP011961.1	ruvB	GO:0003677;GO:0005524;GO:0006281;GO:0006310;GO:0009378;GO:0009432;GO:0032508	K03551	MULTISPECIES: Holliday junction branch migration DNA helicase RuvB [Xanthomonas]	811.696	191.641	1431.75	2.9013	1.63079e-41
gene-ACU12_RS06370	ACU12_RS06370	NZ_CP011961.1	ACU12_RS06370	GO:0008982;GO:0009401;GO:0016021;GO:0034219;GO:0103111	K02793	MULTISPECIES: PTS fructose IIA component family protein [Xanthomonas]	444.349	105.138	783.561	2.89777	6.35749e-10
gene-ACU12_RS17930	ACU12_RS17930	NZ_CP011961.1	ACU12_RS17930	-	K09941	DUF1415 domain-containing protein [Xanthomonas oryzae]	1802.53	426.854	3178.2	2.89639	5.78824e-49
gene-ACU12_RS13105	ACU12_RS13105	NZ_CP011961.1	ACU12_RS13105	-	K06908	phage major tail tube protein [Xanthomonas oryzae]	57.8449	13.7093	101.98	2.89506	6.5629e-10
gene-ACU12_RS10870	ACU12_RS10870	NZ_CP011961.1	ACU12_RS10870	GO:0004871;GO:0006935;GO:0007165;GO:0016740	K03408	chemotaxis protein CheW [Xanthomonas oryzae]	5865.56	1391.17	10339.9	2.89386	1.15669e-22
gene-ACU12_RS02365	ACU12_RS02365	NZ_CP011961.1	ACU12_RS02365	GO:0010038	K03926	divalent-cation tolerance protein CutA [Xanthomonas oryzae]	327.686	77.8767	577.496	2.89055	1.0575e-29
gene-ACU12_RS15280	ACU12_RS15280	NZ_CP011961.1	ampR	GO:0003677;GO:0003700;GO:0006355	K17850	LysR family transcriptional regulator AmpR [Xanthomonas oryzae]	301.326	71.6675	530.984	2.88928	1.52291e-13
gene-ACU12_RS23225	ACU12_RS23225	NZ_CP011961.1	ACU12_RS23225	-	-	VOC family protein [Xanthomonas oryzae]	25.1619	5.99496	44.3289	2.88643	2.8181e-05
gene-ACU12_RS02525	ACU12_RS02525	NZ_CP011961.1	ACU12_RS02525	-	-	hypothetical protein [Xanthomonas oryzae]	2270.11	543.678	3996.55	2.87793	1.44444e-40
gene-ACU12_RS02415	ACU12_RS02415	NZ_CP011961.1	ACU12_RS02415	-	-	hypothetical protein [Xanthomonas oryzae]	1888.45	453.719	3323.18	2.87269	1.32549e-21
gene-ACU12_RS15250	ACU12_RS15250	NZ_CP011961.1	ACU12_RS15250	-	-	zinc ribbon domain-containing protein [Xanthomonas oryzae]	269.846	64.8537	474.837	2.87217	3.9336e-14
gene-ACU12_RS07790	ACU12_RS07790	NZ_CP011961.1	ACU12_RS07790	GO:0003677;GO:0003700;GO:0006355	-	GntR family transcriptional regulator [Xanthomonas oryzae]	1777.32	431.991	3122.64	2.8537	3.79471e-27
gene-ACU12_RS11380	ACU12_RS11380	NZ_CP011961.1	panB	GO:0003864;GO:0005737;GO:0008168;GO:0015940;GO:0032259;GO:0046872	K00606	3-methyl-2-oxobutanoate hydroxymethyltransferase [Xanthomonas oryzae]	3896.55	951.043	6842.05	2.84685	3.31595e-51
gene-ACU12_RS18545	ACU12_RS18545	NZ_CP011961.1	ACU12_RS18545	-	-	VOC family protein [Xanthomonas oryzae]	1768.88	431.77	3105.99	2.84672	1.398e-19
gene-ACU12_RS13265	ACU12_RS13265	NZ_CP011961.1	grxD	GO:0005623;GO:0009055;GO:0015035;GO:0045454;GO:0046872;GO:0051537;GO:0055114	K07390	Grx4 family monothiol glutaredoxin [Xanthomonas oryzae]	511.553	125.209	897.898	2.84222	7.20474e-35
gene-ACU12_RS04130	ACU12_RS04130	NZ_CP011961.1	ACU12_RS04130	GO:0005886;GO:0008961;GO:0009249;GO:0016021;GO:0042158	K13292	prolipoprotein diacylglyceryl transferase [Xanthomonas oryzae]	194.183	47.5699	340.796	2.84079	5.44727e-08
gene-ACU12_RS18625	ACU12_RS18625	NZ_CP011961.1	ACU12_RS18625	GO:0016021	-	membrane protein [Xanthomonas oryzae]	36.0336	8.85411	63.2131	2.8358	0.000117107
gene-ACU12_RS07055	ACU12_RS07055	NZ_CP011961.1	ACU12_RS07055	GO:0008080	-	GNAT family N-acetyltransferase [Xanthomonas oryzae]	148.676	36.5543	260.799	2.83483	1.02008e-09
gene-ACU12_RS00235	ACU12_RS00235	NZ_CP011961.1	ACU12_RS00235	GO:0009279	-	5'-nucleotidase, lipoprotein e(P4) family [Xanthomonas oryzae]	885.105	217.804	1552.41	2.8334	1.32776e-15
gene-ACU12_RS14600	ACU12_RS14600	NZ_CP011961.1	ACU12_RS14600	-	-	hypothetical protein [Xanthomonas oryzae]	675.408	166.483	1184.33	2.83063	5.9797e-38
gene-ACU12_RS16845	ACU12_RS16845	NZ_CP011961.1	ppa	GO:0000287;GO:0004427;GO:0005737;GO:0006796	K01507	inorganic diphosphatase [Xanthomonas oryzae]	2800.01	690.244	4909.78	2.83048	3.52208e-49
gene-ACU12_RS10975	ACU12_RS10975	NZ_CP011961.1	ACU12_RS10975	-	-	DUF1176 domain-containing protein [Xanthomonas oryzae]	17.6002	4.35675	30.8436	2.82365	0.000531912
gene-ACU12_RS00920	ACU12_RS00920	NZ_CP011961.1	ACU12_RS00920	GO:0003922;GO:0006541;GO:0016740	K01951	glutamine amidotransferase [Xanthomonas oryzae]	808.592	200.292	1416.89	2.82255	5.81201e-23
gene-ACU12_RS18575	ACU12_RS18575	NZ_CP011961.1	ACU12_RS18575	GO:0016021	-	hypothetical protein [Xanthomonas oryzae]	321.812	79.8053	563.818	2.82067	1.95803e-28
gene-ACU12_RS20445	ACU12_RS20445	NZ_CP011961.1	ACU12_RS20445	GO:0003676;GO:0015074	K07482	IS30 family transposase [Xanthomonas oryzae]	63.4854	15.8294	111.141	2.81172	4.19143e-10
gene-ACU12_RS23615	ACU12_RS23615	NZ_CP011961.1	ACU12_RS23615	GO:0016020	-	hypothetical protein [Xanthomonas oryzae]	481.16	120.547	841.773	2.80383	3.82561e-05
gene-ACU12_RS01180	ACU12_RS01180	NZ_CP011961.1	ACU12_RS01180	GO:0044238	-	HPF/RaiA family ribosome-associated protein [Xanthomonas oryzae]	5710.96	1434.32	9987.59	2.79977	1.52228e-33
gene-ACU12_RS00965	ACU12_RS00965	NZ_CP011961.1	ACU12_RS00965	GO:0016787	-	M48 family metallopeptidase [Xanthomonas oryzae]	255.494	64.3544	446.634	2.79498	1.19609e-20
gene-ACU12_RS13615	ACU12_RS13615	NZ_CP011961.1	apbC	GO:0005524;GO:0016887;GO:0046872;GO:0051536	K03593	iron-sulfur cluster carrier protein ApbC [Xanthomonas oryzae]	871.741	219.943	1523.54	2.79222	1.0233e-39
gene-ACU12_RS02925	ACU12_RS02925	NZ_CP011961.1	ACU12_RS02925	GO:0016021	K15270	DMT family transporter [Xanthomonas oryzae]	107.266	27.1235	187.408	2.78857	7.24374e-15
gene-ACU12_RS16700	ACU12_RS16700	NZ_CP011961.1	azu	GO:0005507;GO:0009055;GO:0042597;GO:0055114	-	azurin [Xanthomonas oryzae]	1109.93	280.886	1938.97	2.78723	8.32996e-18
gene-ACU12_RS00575	ACU12_RS00575	NZ_CP011961.1	ACU12_RS00575	-	-	ribonuclease E inhibitor RraB [Xanthomonas oryzae]	117.541	29.7796	205.303	2.78536	4.82377e-09
gene-ACU12_RS22295	ACU12_RS22295	NZ_CP011961.1	ACU12_RS22295	GO:0006520;GO:0047689	-	aspartate racemase [Xanthomonas oryzae]	95.1481	24.1157	166.181	2.78471	1.36868e-13
gene-ACU12_RS00210	ACU12_RS00210	NZ_CP011961.1	ACU12_RS00210	GO:0004797;GO:0005524;GO:0005737;GO:0009157;GO:0016310;GO:0071897	K00857	thymidine kinase [Xanthomonas oryzae]	751.289	190.929	1311.65	2.78028	1.3423e-20
gene-ACU12_RS16930	ACU12_RS16930	NZ_CP011961.1	ACU12_RS16930	GO:0003677;GO:0006355	K18301	TetR/AcrR family transcriptional regulator [Xanthomonas oryzae]	11954.1	3039.19	20868.9	2.7796	9.87256e-52
gene-ACU12_RS11670	ACU12_RS11670	NZ_CP011961.1	ACU12_RS11670	GO:0003677;GO:0005737;GO:0006355	K03704	cold-shock protein [Xanthomonas oryzae]	188571	47950.4	329192	2.77931	5.23913e-09
gene-ACU12_RS06200	ACU12_RS06200	NZ_CP011961.1	pdxH	GO:0004733;GO:0008615;GO:0010181;GO:0042823;GO:0055114	K00275	pyridoxamine 5'-phosphate oxidase [Xanthomonas oryzae]	468.904	119.265	818.542	2.77888	1.7937e-24
gene-ACU12_RS03340	ACU12_RS03340	NZ_CP011961.1	ACU12_RS03340	-	-	DUF2242 domain-containing protein [Xanthomonas oryzae]	1173.05	298.376	2047.72	2.77882	4.97248e-12
gene-ACU12_RS20720	ACU12_RS20720	NZ_CP011961.1	ACU12_RS20720	-	-	DUF2384 domain-containing protein [Xanthomonas oryzae]	1245.14	316.825	2173.45	2.77822	6.53493e-43
gene-ACU12_RS02185	ACU12_RS02185	NZ_CP011961.1	ACU12_RS02185	-	K02192	(2Fe-2S)-binding protein [Xanthomonas oryzae]	991.343	252.832	1729.85	2.7744	1.44247e-40
gene-ACU12_RS09470	ACU12_RS09470	NZ_CP011961.1	ACU12_RS09470	GO:0008565;GO:0015031;GO:0016021	K03561	MotA/TolQ/ExbB proton channel family protein [Xanthomonas oryzae]	4354.55	1114.19	7594.92	2.76904	1.78976e-32
gene-ACU12_RS05650	ACU12_RS05650	NZ_CP011961.1	imuA	-	-	translesion DNA synthesis-associated protein ImuA [Xanthomonas oryzae]	35.54	9.14444	61.9356	2.7598	1.88446e-06
gene-ACU12_RS18840	ACU12_RS18840	NZ_CP011961.1	ACU12_RS18840	GO:0004222;GO:0006508	-	M4 family metallopeptidase [Xanthomonas oryzae]	98.8885	25.5587	172.218	2.75235	1.38106e-13
gene-ACU12_RS15110	ACU12_RS15110	NZ_CP011961.1	ACU12_RS15110	-	-	hypothetical protein [Xanthomonas oryzae]	565.527	146.76	984.293	2.74563	4.64744e-34
gene-ACU12_RS18070	ACU12_RS18070	NZ_CP011961.1	ACU12_RS18070	GO:0004601;GO:0098869	-	DUF3297 family protein [Xanthomonas oryzae]	898.668	233.834	1563.5	2.74122	2.02669e-16
gene-ACU12_RS04225	ACU12_RS04225	NZ_CP011961.1	ACU12_RS04225	GO:0006725;GO:0008198;GO:0018579;GO:0055114	-	gallate dioxygenase [Xanthomonas oryzae]	1067.89	278.329	1857.44	2.73845	2.67742e-40
gene-ACU12_RS11810	ACU12_RS11810	NZ_CP011961.1	ACU12_RS11810	GO:0008080	-	GNAT family N-acetyltransferase [Xanthomonas oryzae]	831.906	217.459	1446.35	2.73361	6.31907e-38
gene-ACU12_RS03880	ACU12_RS03880	NZ_CP011961.1	ACU12_RS03880	-	-	hypothetical protein [Xanthomonas oryzae]	6857.93	1796.49	11919.4	2.73005	4.02231e-49
gene-ACU12_RS02205	ACU12_RS02205	NZ_CP011961.1	ACU12_RS02205	GO:0016021	-	DUF4126 domain-containing protein [Xanthomonas oryzae]	444.87	116.81	772.93	2.72617	5.37383e-08
gene-ACU12_RS01620	ACU12_RS01620	NZ_CP011961.1	dusA	GO:0000049;GO:0002943;GO:0010181;GO:0017150;GO:0050660;GO:0055114	K05539	tRNA dihydrouridine(20/20a) synthase DusA [Xanthomonas oryzae]	492.476	129.34	855.611	2.72578	6.9168e-23
gene-ACU12_RS12440	ACU12_RS12440	NZ_CP011961.1	ACU12_RS12440	GO:0003723;GO:0005737;GO:0016070;GO:0016788	K19048	type I toxin-antitoxin system SymE family toxin [Xanthomonas oryzae]	108.104	28.4215	187.787	2.72404	5.67409e-08
gene-ACU12_RS09230	ACU12_RS09230	NZ_CP011961.1	ACU12_RS09230	-	-	hypothetical protein [Xanthomonas oryzae]	64.8485	17.0876	112.609	2.7203	5.10421e-10
gene-ACU12_RS20265	ACU12_RS20265	NZ_CP011961.1	ACU12_RS20265	GO:0005215;GO:0016021;GO:0055085	K03762	MFS transporter [Xanthomonas oryzae]	34.1274	9.00241	59.2524	2.71849	3.17051e-06
gene-ACU12_RS19700	ACU12_RS19700	NZ_CP011961.1	ACU12_RS19700	-	-	YiiD C-terminal domain-containing protein [Xanthomonas oryzae]	845.992	223.219	1468.76	2.71807	3.47036e-16
gene-ACU12_RS08590	ACU12_RS08590	NZ_CP011961.1	surE	GO:0000166;GO:0005737;GO:0008253;GO:0016311;GO:0046872	K03787	5'/3'-nucleotidase SurE [Xanthomonas oryzae]	1948.4	514.669	3382.13	2.71622	1.4026e-43
gene-ACU12_RS04495	ACU12_RS04495	NZ_CP011961.1	wrbA	GO:0003955;GO:0010181;GO:0045892;GO:0050660;GO:0050661;GO:0051287;GO:0055114	K03809	NAD(P)H:quinone oxidoreductase [Xanthomonas oryzae]	174.061	46.1113	302.011	2.71141	2.26889e-19
gene-ACU12_RS09050	ACU12_RS09050	NZ_CP011961.1	ACU12_RS09050	GO:0005887	K08992	LapA family protein [Xanthomonas oryzae]	227.267	60.2213	394.312	2.71099	1.47779e-22
gene-ACU12_RS17665	ACU12_RS17665	NZ_CP011961.1	fabA	GO:0005737;GO:0006633;GO:0008693;GO:0034017;GO:0047451	K01716	3-hydroxyacyl-[acyl-carrier-protein] dehydratase FabA [Xanthomonas oryzae]	289.393	76.7978	501.988	2.70852	1.18063e-12
gene-ACU12_RS01245	ACU12_RS01245	NZ_CP011961.1	ACU12_RS01245	-	-	DUF2934 domain-containing protein [Xanthomonas oryzae]	48.1173	12.7913	83.4433	2.70563	1.4517e-05
gene-ACU12_RS03115	ACU12_RS03115	NZ_CP011961.1	ACU12_RS03115	GO:0005886;GO:0016021	K09790	YbaN family protein [Xanthomonas oryzae]	177.561	47.3646	307.756	2.69991	9.41809e-18
gene-ACU12_RS04190	ACU12_RS04190	NZ_CP011961.1	ACU12_RS04190	GO:0016021	-	hypothetical protein [Xanthomonas oryzae]	332.253	88.8829	575.623	2.69515	0.000174051
gene-ACU12_RS17385	ACU12_RS17385	NZ_CP011961.1	pssA	GO:0003882;GO:0008654;GO:0016021	K17103	CDP-diacylglycerol--serine O-phosphatidyltransferase [Xanthomonas oryzae]	422.692	113.234	732.15	2.69284	2.57893e-08
gene-ACU12_RS12635	ACU12_RS12635	NZ_CP011961.1	ACU12_RS12635	-	-	LEA type 2 family protein [Xanthomonas oryzae]	1394.64	373.961	2415.33	2.69126	2.12677e-20
gene-ACU12_RS11920	ACU12_RS11920	NZ_CP011961.1	ACU12_RS11920	-	-	sensor domain-containing diguanylate cyclase [Xanthomonas oryzae]	563.633	151.644	975.623	2.68564	1.50029e-32
gene-ACU12_RS19355	ACU12_RS19355	NZ_CP011961.1	ACU12_RS19355	GO:0008168;GO:0016829;GO:0032259	K10218	4-carboxy-4-hydroxy-2-oxoadipate aldolase/oxaloacetate decarboxylase [Xanthomonas oryzae]	257.43	69.2628	445.598	2.68559	1.49792e-23
gene-ACU12_RS04075	ACU12_RS04075	NZ_CP011961.1	ACU12_RS04075	GO:0051213;GO:0055114	K03119	TauD/TfdA family dioxygenase [Xanthomonas oryzae]	19.3904	5.22348	33.5573	2.68355	0.000463816
gene-ACU12_RS14755	ACU12_RS14755	NZ_CP011961.1	ACU12_RS14755	GO:0003677;GO:0006355	-	TetR/AcrR family transcriptional regulator [Xanthomonas oryzae]	1582.87	426.912	2738.83	2.68155	3.48384e-31
gene-ACU12_RS05270	ACU12_RS05270	NZ_CP011961.1	ACU12_RS05270	GO:0016787	K02503	histidine triad nucleotide-binding protein [Xanthomonas oryzae]	480.12	129.979	830.261	2.67529	2.09842e-29
gene-ACU12_RS02050	ACU12_RS02050	NZ_CP011961.1	ACU12_RS02050	-	K03496	ParA family protein [Xanthomonas oryzae]	4674.28	1266.52	8082.03	2.67385	1.91281e-46
gene-ACU12_RS13785	ACU12_RS13785	NZ_CP011961.1	ACU12_RS13785	GO:0003677;GO:0004077;GO:0005524;GO:0006355;GO:0009305	-	hypothetical protein [Xanthomonas oryzae]	54.3897	14.7387	94.0407	2.67367	1.57063e-08
gene-ACU12_RS18510	ACU12_RS18510	NZ_CP011961.1	ACU12_RS18510	GO:0016020;GO:0055085	K07799	efflux RND transporter periplasmic adaptor subunit [Xanthomonas oryzae]	3233.23	877.395	5589.07	2.67131	3.29959e-45
gene-ACU12_RS01565	ACU12_RS01565	NZ_CP011961.1	aroE	GO:0004764;GO:0009073;GO:0009423;GO:0019632;GO:0050661;GO:0055114	K00014	shikimate dehydrogenase [Xanthomonas oryzae]	621.174	168.927	1073.42	2.66775	5.87641e-29
gene-ACU12_RS00300	ACU12_RS00300	NZ_CP011961.1	ACU12_RS00300	GO:0008152;GO:0016813	K02083	allantoate amidohydrolase [Xanthomonas oryzae]	12.145	3.303	20.987	2.66765	0.00688532
gene-ACU12_RS00145	ACU12_RS00145	NZ_CP011961.1	ACU12_RS00145	GO:0004252;GO:0006508;GO:0016021	-	MULTISPECIES: rhomboid family intramembrane serine protease [Xanthomonas]	66.1038	17.9802	114.227	2.66743	1.51189e-05
gene-ACU12_RS12075	ACU12_RS12075	NZ_CP011961.1	ACU12_RS12075	GO:0016021	-	IS1595 family transposase [Xanthomonas oryzae]	306.689	83.7596	529.618	2.66063	2.925e-25
gene-ACU12_RS17410	ACU12_RS17410	NZ_CP011961.1	ACU12_RS17410	GO:0006810;GO:0043190	K02066	ABC transporter permease [Xanthomonas oryzae]	1311.19	358.128	2264.26	2.6605	3.34992e-40
gene-ACU12_RS10415	ACU12_RS10415	NZ_CP011961.1	ACU12_RS10415	GO:0000160;GO:0004871;GO:0005622;GO:0006935	K03415	chemotaxis protein CheV [Xanthomonas oryzae]	5884.64	1607.59	10161.7	2.66017	9.22361e-37
gene-ACU12_RS18580	ACU12_RS18580	NZ_CP011961.1	ACU12_RS18580	-	-	CPXCG motif-containing cysteine-rich protein [Xanthomonas oryzae]	47.1879	12.9153	81.4606	2.65702	1.45223e-07
gene-ACU12_RS10400	ACU12_RS10400	NZ_CP011961.1	ACU12_RS10400	GO:0044780	-	MULTISPECIES: hypothetical protein [Xanthomonas]	5188.96	1425.5	8952.43	2.65081	5.66466e-46
gene-ACU12_RS16935	ACU12_RS16935	NZ_CP011961.1	ACU12_RS16935	GO:0004719;GO:0006479	K00573	protein-L-isoaspartate O-methyltransferase [Xanthomonas oryzae]	7449.72	2047.08	12852.4	2.65039	8.90134e-25
gene-ACU12_RS06180	ACU12_RS06180	NZ_CP011961.1	ACU12_RS06180	GO:0004853;GO:0005737;GO:0006782	K01599	uroporphyrinogen decarboxylase [Xanthomonas oryzae]	3348.31	922.266	5774.36	2.64641	1.23479e-44
gene-ACU12_RS24220	ACU12_RS24220	NZ_CP011961.1	ACU12_RS24220	GO:0016021	-	DUF3325 domain-containing protein [Xanthomonas oryzae]	56.3172	15.5394	97.0949	2.64347	1.6698e-08
gene-ACU12_RS16115	ACU12_RS16115	NZ_CP011961.1	thiS	-	K03154	sulfur carrier protein ThiS [Xanthomonas oryzae]	186.387	51.5136	321.261	2.64072	1.16378e-14
gene-ACU12_RS09025	ACU12_RS09025	NZ_CP011961.1	ACU12_RS09025	-	-	hypothetical protein [Xanthomonas oryzae]	3062.16	847.124	5277.2	2.63913	6.48513e-44
gene-ACU12_RS02605	ACU12_RS02605	NZ_CP011961.1	ACU12_RS02605	GO:0003677;GO:0006355;GO:0046872	-	metal/formaldehyde-sensitive transcriptional repressor [Xanthomonas oryzae]	228.642	63.36	393.925	2.63628	1.70345e-20
gene-ACU12_RS15005	ACU12_RS15005	NZ_CP011961.1	ACU12_RS15005	GO:0016787	-	ADP-ribosylglycohydrolase family protein [Xanthomonas oryzae]	39.48	10.9576	68.0024	2.63366	1.45004e-06
gene-ACU12_RS20525	ACU12_RS20525	NZ_CP011961.1	ACU12_RS20525	GO:0005509;GO:0007154;GO:0016021;GO:0019867	-	autotransporter outer membrane beta-barrel domain-containing protein [Xanthomonas oryzae]	11.7476	3.26092	20.2342	2.63345	0.00916173
gene-ACU12_RS00975	ACU12_RS00975	NZ_CP011961.1	ttcA	GO:0005524;GO:0005737;GO:0008033	K14058	tRNA 2-thiocytidine(32) synthetase TtcA [Xanthomonas oryzae]	389.932	108.907	670.957	2.62312	1.72927e-27
gene-ACU12_RS21220	ACU12_RS21220	NZ_CP011961.1	ACU12_RS21220	GO:0003677;GO:0006310;GO:0015074	-	hypothetical protein [Xanthomonas oryzae]	39.6314	11.0801	68.1826	2.62143	1.42318e-06
gene-ACU12_RS06505	ACU12_RS06505	NZ_CP011961.1	ACU12_RS06505	GO:0003677	-	IS630 family transposase [Xanthomonas oryzae]	86.6054	24.2773	148.934	2.61699	2.37237e-11
gene-ACU12_RS17900	ACU12_RS17900	NZ_CP011961.1	ACU12_RS17900	GO:0003333;GO:0005524;GO:0015424;GO:0015821;GO:0043190	K02071	methionine ABC transporter ATP-binding protein [Xanthomonas oryzae]	523.651	147.112	900.19	2.61331	1.60227e-08
gene-ACU12_RS18375	ACU12_RS18375	NZ_CP011961.1	ACU12_RS18375	GO:0003849;GO:0009073;GO:0009423	K01626	3-deoxy-7-phosphoheptulonate synthase [Xanthomonas oryzae]	6818.99	1919.01	11719	2.61041	5.78964e-33
gene-ACU12_RS07625	ACU12_RS07625	NZ_CP011961.1	ACU12_RS07625	-	-	type II toxin-antitoxin system RatA family toxin [Xanthomonas oryzae]	538.657	151.596	925.717	2.61034	1.56588e-30
gene-ACU12_RS01780	ACU12_RS01780	NZ_CP011961.1	ACU12_RS01780	GO:0008152;GO:0016787	K20862	HAD family hydrolase [Xanthomonas oryzae]	3501.35	986.35	6016.35	2.60872	8.49059e-29
gene-ACU12_RS12950	ACU12_RS12950	NZ_CP011961.1	ACU12_RS12950	-	-	DUF4123 domain-containing protein [Xanthomonas oryzae]	81.8974	23.1098	140.685	2.60589	0.000160396
gene-ACU12_RS14920	ACU12_RS14920	NZ_CP011961.1	ACU12_RS14920	-	-	exo-alpha-sialidase [Xanthomonas oryzae]	648.792	184.389	1113.2	2.59388	8.34217e-23
gene-ACU12_RS09630	ACU12_RS09630	NZ_CP011961.1	ACU12_RS09630	GO:0005506;GO:0016226;GO:0051539;GO:0051604	K07400	MULTISPECIES: NfuA family Fe-S biogenesis protein [Xanthomonas]	2383.11	678.605	4087.62	2.59062	1.32679e-41
gene-ACU12_RS08585	ACU12_RS08585	NZ_CP011961.1	ACU12_RS08585	-	-	Smr/MutS family protein [Xanthomonas oryzae]	137.995	39.332	236.657	2.58902	1.24137e-15
gene-ACU12_RS00795	ACU12_RS00795	NZ_CP011961.1	ACU12_RS00795	GO:0006520;GO:0030170	K01754	pyridoxal-phosphate dependent enzyme [Xanthomonas oryzae]	225.042	64.3043	385.779	2.58479	9.68667e-21
gene-ACU12_RS08700	ACU12_RS08700	NZ_CP011961.1	ACU12_RS08700	GO:0004161;GO:0009058	K22871	isopentenyl transferase [Xanthomonas oryzae]	2644.39	757.454	4531.33	2.58071	5.98669e-42
gene-ACU12_RS10165	ACU12_RS10165	NZ_CP011961.1	ACU12_RS10165	GO:0006777;GO:0032324	K03750	molybdopterin molybdotransferase MoeA [Xanthomonas oryzae]	139.267	39.9366	238.598	2.5788	1.94146e-15
gene-ACU12_RS01690	ACU12_RS01690	NZ_CP011961.1	ACU12_RS01690	-	K07131	hypothetical protein [Xanthomonas oryzae]	16.2589	4.67113	27.8468	2.57567	0.0023431
gene-ACU12_RS17655	ACU12_RS17655	NZ_CP011961.1	gph	GO:0005975;GO:0008967;GO:0016311;GO:0046295;GO:0046872	K01091	phosphoglycolate phosphatase [Xanthomonas oryzae]	636.15	182.95	1089.35	2.57394	8.06758e-32
gene-ACU12_RS01190	ACU12_RS01190	NZ_CP011961.1	ACU12_RS01190	GO:0016021	-	hypothetical protein [Xanthomonas oryzae]	173.646	49.9448	297.347	2.57374	1.38195e-06
gene-ACU12_RS08320	ACU12_RS08320	NZ_CP011961.1	ACU12_RS08320	GO:0003676;GO:0015074	K07482	IS30-like element IS1112a family transposase [Xanthomonas oryzae]	26.7537	7.69555	45.8119	2.57363	7.65421e-05
gene-ACU12_RS03125	ACU12_RS03125	NZ_CP011961.1	ACU12_RS03125	GO:0005737;GO:0008837;GO:0009089	K01778	diaminopimelate epimerase [Xanthomonas oryzae]	278.043	80.049	476.038	2.57212	1.59862e-22
gene-ACU12_RS06205	ACU12_RS06205	NZ_CP011961.1	ACU12_RS06205	-	K09980	MULTISPECIES: YjfI family protein [Xanthomonas]	6802.34	1970.92	11633.8	2.56138	4.39395e-44
gene-ACU12_RS11705	ACU12_RS11705	NZ_CP011961.1	ACU12_RS11705	GO:0005737;GO:0018454;GO:0042619;GO:0055114	K00023	beta-ketoacyl-ACP reductase [Xanthomonas oryzae]	1394.97	404.472	2385.47	2.56016	1.19108e-16
gene-ACU12_RS19950	ACU12_RS19950	NZ_CP011961.1	ACU12_RS19950	GO:0003700;GO:0005622;GO:0006355;GO:0043565	K03719	Lrp/AsnC family transcriptional regulator [Xanthomonas oryzae]	102.801	29.8077	175.794	2.56013	1.68367e-12
gene-ACU12_RS00275	ACU12_RS00275	NZ_CP011961.1	ACU12_RS00275	GO:0008270;GO:0016491;GO:0055114	-	zinc-binding dehydrogenase [Xanthomonas oryzae]	795.587	230.855	1360.32	2.55888	2.18875e-12
gene-ACU12_RS14295	ACU12_RS14295	NZ_CP011961.1	ACU12_RS14295	GO:0016021;GO:0055085	K19577	MFS transporter [Xanthomonas oryzae]	230.819	67.1616	394.477	2.55423	1.89393e-08
gene-ACU12_RS06470	ACU12_RS06470	NZ_CP011961.1	ACU12_RS06470	-	K09938	DUF2066 domain-containing protein [Xanthomonas oryzae]	1030.4	299.855	1760.94	2.55401	1.4091e-29
gene-ACU12_RS04310	ACU12_RS04310	NZ_CP011961.1	ACU12_RS04310	GO:0016740	K00799	glutathione S-transferase family protein [Xanthomonas oryzae]	49.4571	14.4347	84.4795	2.54906	2.18483e-07
gene-ACU12_RS03050	ACU12_RS03050	NZ_CP011961.1	mdoH	GO:0005886;GO:0009250;GO:0016021;GO:0016758	K03669	glucans biosynthesis glucosyltransferase MdoH [Xanthomonas oryzae]	8895.93	2598.53	15193.3	2.54767	4.2317e-44
gene-ACU12_RS22075	ACU12_RS22075	NZ_CP011961.1	ACU12_RS22075	-	-	DUF1674 domain-containing protein [Xanthomonas oryzae]	1747.24	513.337	2981.15	2.53789	1.59908e-38
gene-ACU12_RS18475	ACU12_RS18475	NZ_CP011961.1	ACU12_RS18475	-	-	hypothetical protein [Xanthomonas oryzae]	21.4508	6.30417	36.5974	2.53736	0.00049213
gene-ACU12_RS11750	ACU12_RS11750	NZ_CP011961.1	ACU12_RS11750	GO:0003676;GO:0005737;GO:0006308;GO:0008855;GO:0009318;GO:0090305	K03601	exodeoxyribonuclease VII large subunit [Xanthomonas oryzae]	1003.71	295.281	1712.14	2.53564	6.06896e-35
gene-ACU12_RS09225	ACU12_RS09225	NZ_CP011961.1	ACU12_RS09225	GO:0016021	-	PspC domain-containing protein [Xanthomonas oryzae]	800.755	236.032	1365.48	2.53235	6.65596e-16
gene-ACU12_RS15340	ACU12_RS15340	NZ_CP011961.1	ACU12_RS15340	GO:0003824;GO:0046872	K02510	4-hydroxy-2-oxovalerate aldolase [Xanthomonas oryzae]	352.401	103.895	600.907	2.53202	1.06649e-10
gene-ACU12_RS17175	ACU12_RS17175	NZ_CP011961.1	arsC	GO:0008794;GO:0055114	K00537	arsenate reductase (glutaredoxin) [Xanthomonas oryzae]	570.397	168.244	972.55	2.53122	7.83013e-30
gene-ACU12_RS14465	ACU12_RS14465	NZ_CP011961.1	nagZ	GO:0004563;GO:0005737;GO:0005975;GO:0007049;GO:0008360;GO:0009252;GO:0009254;GO:0051301;GO:0071555	K01207	beta-N-acetylhexosaminidase [Xanthomonas oryzae]	2015.76	595.651	3435.87	2.52814	5.42263e-11
gene-ACU12_RS00935	ACU12_RS00935	NZ_CP011961.1	tatB	GO:0005887;GO:0008320;GO:0009306;GO:0033281;GO:0043953	K03117	twin-arginine translocase subunit TatB [Xanthomonas oryzae]	829.901	246.185	1413.62	2.52158	4.9207e-33
gene-ACU12_RS04025	ACU12_RS04025	NZ_CP011961.1	ACU12_RS04025	GO:0005337;GO:0016021;GO:1901642	K03317	nucleoside transporter NupC [Xanthomonas oryzae]	790.269	235.86	1344.68	2.51126	1.83537e-32
gene-ACU12_RS20130	ACU12_RS20130	NZ_CP011961.1	folE	GO:0003934;GO:0005525;GO:0005737;GO:0006730;GO:0008270;GO:0035998;GO:0046654	K01495	GTP cyclohydrolase I FolE [Xanthomonas oryzae]	1510.96	451.321	2570.6	2.50988	5.99767e-37
gene-ACU12_RS17205	ACU12_RS17205	NZ_CP011961.1	ACU12_RS17205	-	-	hypothetical protein [Xanthomonas oryzae]	1309.32	391.341	2227.3	2.5088	1.06797e-23
gene-ACU12_RS03615	ACU12_RS03615	NZ_CP011961.1	ACU12_RS03615	-	-	hypothetical protein [Xanthomonas oryzae]	1002.57	300.06	1705.07	2.50651	9.44969e-25
gene-ACU12_RS10200	ACU12_RS10200	NZ_CP011961.1	moeB	GO:0008641	-	molybdopterin-synthase adenylyltransferase MoeB [Xanthomonas oryzae]	660.959	197.926	1123.99	2.5056	2.42993e-30
gene-ACU12_RS00725	ACU12_RS00725	NZ_CP011961.1	ACU12_RS00725	GO:0008152;GO:0016787	-	alpha/beta hydrolase [Xanthomonas oryzae]	32.2777	9.69243	54.863	2.5009	3.0366e-05
gene-ACU12_RS16140	ACU12_RS16140	NZ_CP011961.1	ACU12_RS16140	GO:0016021	-	hypothetical protein [Xanthomonas oryzae]	1330.99	401.131	2260.85	2.49472	9.51469e-36
gene-ACU12_RS13830	ACU12_RS13830	NZ_CP011961.1	ACU12_RS13830	-	-	hypothetical protein [Xanthomonas oryzae]	9281.37	2799.38	15763.4	2.4934	4.04698e-42
gene-ACU12_RS13955	ACU12_RS13955	NZ_CP011961.1	map	GO:0006508;GO:0046872;GO:0070006;GO:0070084	K01265	type I methionyl aminopeptidase [Xanthomonas oryzae]	6086.19	1840.39	10332	2.48904	1.69627e-41
gene-ACU12_RS16245	ACU12_RS16245	NZ_CP011961.1	ACU12_RS16245	GO:0016020	-	DUF2946 family protein [Xanthomonas oryzae]	463.143	140.09	786.195	2.48853	7.5486e-27
gene-ACU12_RS07205	ACU12_RS07205	NZ_CP011961.1	ACU12_RS07205	GO:0016021	-	DMT family transporter [Xanthomonas oryzae]	105.138	31.833	178.443	2.48687	2.78528e-12
gene-ACU12_RS10295	ACU12_RS10295	NZ_CP011961.1	lolA	GO:0008565;GO:0015031;GO:0042597;GO:0042953;GO:0042954	K03634	outer membrane lipoprotein chaperone LolA [Xanthomonas oryzae]	3006.41	910.383	5102.44	2.48664	1.42093e-39
gene-ACU12_RS16995	ACU12_RS16995	NZ_CP011961.1	ACU12_RS16995	GO:0000155;GO:0000160;GO:0005622;GO:0023014	K10819	PAS-domain containing protein [Xanthomonas oryzae]	581.772	176.203	987.341	2.48631	3.53631e-29
gene-ACU12_RS06070	ACU12_RS06070	NZ_CP011961.1	tssJ	GO:0016021	K11906	type VI secretion system lipoprotein TssJ [Xanthomonas oryzae]	1680.78	510.768	2850.79	2.48062	7.30976e-37
gene-ACU12_RS00425	ACU12_RS00425	NZ_CP011961.1	ACU12_RS00425	GO:0016787	K07018	alpha/beta fold hydrolase [Xanthomonas oryzae]	908.343	277.639	1539.05	2.47076	7.69577e-09
gene-ACU12_RS13690	ACU12_RS13690	NZ_CP011961.1	ACU12_RS13690	GO:0016740	K00799	glutathione S-transferase family protein [Xanthomonas oryzae]	294.861	90.1487	499.574	2.47032	4.27751e-22
gene-ACU12_RS07910	ACU12_RS07910	NZ_CP011961.1	ACU12_RS07910	-	-	RcnB family protein [Xanthomonas oryzae]	103.32	31.6179	175.022	2.46872	3.12191e-09
gene-ACU12_RS00125	ACU12_RS00125	NZ_CP011961.1	ACU12_RS00125	-	K22719	peptidoglycan DD-metalloendopeptidase family protein [Xanthomonas oryzae]	926.848	283.655	1570.04	2.46859	1.48203e-32
gene-ACU12_RS16330	ACU12_RS16330	NZ_CP011961.1	ACU12_RS16330	GO:0003676;GO:0004519;GO:0006308;GO:0090305	K05986	S1/P1 nuclease [Xanthomonas oryzae]	3966.77	1214.37	6719.17	2.46807	5.10488e-40
gene-ACU12_RS17885	ACU12_RS17885	NZ_CP011961.1	ACU12_RS17885	-	-	hypothetical protein [Xanthomonas oryzae]	368.356	112.815	623.897	2.46734	0.000596986
gene-ACU12_RS07130	ACU12_RS07130	NZ_CP011961.1	ACU12_RS07130	GO:0005247;GO:0005886;GO:0006821;GO:0016021;GO:1903959	-	chloride channel protein [Xanthomonas oryzae]	198.369	60.8286	335.909	2.46525	5.835e-06
gene-ACU12_RS09400	ACU12_RS09400	NZ_CP011961.1	ugpC	GO:0005524;GO:0016820;GO:0016887;GO:0043190;GO:0055085	K10112	sn-glycerol-3-phosphate ABC transporter ATP-binding protein UgpC [Xanthomonas oryzae]	3783.2	1165.93	6400.47	2.4567	1.40571e-39
gene-ACU12_RS02875	ACU12_RS02875	NZ_CP011961.1	ACU12_RS02875	-	-	hypothetical protein [Xanthomonas oryzae]	14498	4485.11	24510.8	2.4502	1.34273e-29
gene-ACU12_RS07455	ACU12_RS07455	NZ_CP011961.1	ACU12_RS07455	GO:0005737;GO:0006308;GO:0008855;GO:0009318;GO:0090305	K03602	exodeoxyribonuclease VII small subunit [Xanthomonas oryzae]	301.502	93.3895	509.614	2.44807	6.64747e-22
gene-ACU12_RS11370	ACU12_RS11370	NZ_CP011961.1	ACU12_RS11370	GO:0004068;GO:0005737;GO:0006523;GO:0015940	K01579	MULTISPECIES: aspartate 1-decarboxylase [Xanthomonas]	11071	3430.24	18711.7	2.44756	3.06364e-41
gene-ACU12_RS07485	ACU12_RS07485	NZ_CP011961.1	ACU12_RS07485	GO:0016787	-	acyl-CoA thioesterase [Xanthomonas oryzae]	312.756	97.0412	528.471	2.44516	4.19457e-22
gene-ACU12_RS01880	ACU12_RS01880	NZ_CP011961.1	ACU12_RS01880	-	K09806	accessory factor UbiK family protein [Xanthomonas oryzae]	603.593	187.549	1019.64	2.44271	8.06914e-29
gene-ACU12_RS09210	ACU12_RS09210	NZ_CP011961.1	ACU12_RS09210	GO:0003882;GO:0008654;GO:0016021	K17103	CDP-alcohol phosphatidyltransferase family protein [Xanthomonas oryzae]	293.318	91.2507	495.385	2.44064	1.61103e-14
gene-ACU12_RS02400	ACU12_RS02400	NZ_CP011961.1	ACU12_RS02400	-	-	hypothetical protein [Xanthomonas oryzae]	20783.6	6466.68	35100.5	2.4404	1.35093e-41
gene-ACU12_RS09255	ACU12_RS09255	NZ_CP011961.1	ACU12_RS09255	GO:0000160;GO:0005622	-	response regulator [Xanthomonas oryzae]	323.501	100.774	546.228	2.43838	2.42592e-22
gene-ACU12_RS18100	ACU12_RS18100	NZ_CP011961.1	ACU12_RS18100	GO:0003677;GO:0003824;GO:0051536	-	putative DNA modification/repair radical SAM protein [Xanthomonas oryzae]	609.401	189.98	1028.82	2.43708	1.79643e-28
gene-ACU12_RS14770	ACU12_RS14770	NZ_CP011961.1	ACU12_RS14770	GO:0016021	K08987	DUF1304 domain-containing protein [Xanthomonas oryzae]	264.461	82.4487	446.474	2.43701	5.65501e-07
gene-ACU12_RS13605	ACU12_RS13605	NZ_CP011961.1	ACU12_RS13605	GO:0016021	-	hypothetical protein [Xanthomonas oryzae]	19.4846	6.07572	32.8934	2.43667	0.00176221
gene-ACU12_RS09115	ACU12_RS09115	NZ_CP011961.1	ACU12_RS09115	GO:0003677;GO:0003700;GO:0006355	K03717	LysR family transcriptional regulator [Xanthomonas oryzae]	397.786	124.131	671.44	2.4354	2.65073e-15
gene-ACU12_RS11335	ACU12_RS11335	NZ_CP011961.1	ACU12_RS11335	-	-	EAL domain-containing protein [Xanthomonas oryzae]	3178.77	993.7	5363.85	2.43239	2.40068e-38
gene-ACU12_RS02230	ACU12_RS02230	NZ_CP011961.1	nudC	GO:0016787;GO:0046872	K03426	NAD(+) diphosphatase [Xanthomonas oryzae]	451.734	141.24	762.229	2.43208	9.75392e-07
gene-ACU12_RS01545	ACU12_RS01545	NZ_CP011961.1	ACU12_RS01545	GO:0003677;GO:0003700;GO:0006355	-	LysR family transcriptional regulator [Xanthomonas oryzae]	23.3544	7.30958	39.3991	2.4303	0.000460774
gene-ACU12_RS10245	ACU12_RS10245	NZ_CP011961.1	ndk	GO:0004519;GO:0004550;GO:0005524;GO:0005737;GO:0006165;GO:0006183;GO:0006228;GO:0006241;GO:0046872;GO:0090305	K00940	nucleoside-diphosphate kinase [Xanthomonas oryzae]	31871.3	9978.53	53764	2.42974	2.3581e-41
gene-ACU12_RS16505	ACU12_RS16505	NZ_CP011961.1	ACU12_RS16505	GO:0005524;GO:0016887	K03924	MoxR family ATPase [Xanthomonas oryzae]	1495.32	468.42	2522.22	2.42882	9.42126e-18
gene-ACU12_RS07340	ACU12_RS07340	NZ_CP011961.1	ACU12_RS07340	GO:0009279;GO:0043165	K03643	lipoprotein [Xanthomonas oryzae]	1289.05	404.139	2173.95	2.4274	3.25455e-20
gene-ACU12_RS14145	ACU12_RS14145	NZ_CP011961.1	ACU12_RS14145	GO:0016021	-	DUF502 domain-containing protein [Xanthomonas oryzae]	214.47	67.3106	361.629	2.4256	4.25407e-18
gene-ACU12_RS00605	ACU12_RS00605	NZ_CP011961.1	ACU12_RS00605	GO:0016021;GO:0055085	-	MFS transporter [Xanthomonas oryzae]	829.418	261.029	1397.81	2.42089	1.51237e-11
gene-ACU12_RS17600	ACU12_RS17600	NZ_CP011961.1	ACU12_RS17600	-	-	DUF4398 domain-containing protein [Xanthomonas oryzae]	696.152	219.631	1172.67	2.41665	2.7144e-29
gene-ACU12_RS09710	ACU12_RS09710	NZ_CP011961.1	tssG	-	K11895	type VI secretion system baseplate subunit TssG [Xanthomonas oryzae]	19.1454	6.04331	32.2475	2.41577	0.00160883
gene-ACU12_RS19325	ACU12_RS19325	NZ_CP011961.1	ACU12_RS19325	-	-	hypothetical protein [Xanthomonas oryzae]	146.263	46.1737	246.353	2.41559	7.6e-08
gene-ACU12_RS01430	ACU12_RS01430	NZ_CP011961.1	ACU12_RS01430	GO:0005737;GO:0006476;GO:0008270;GO:0034979;GO:0070403	-	NAD-dependent protein deacetylase [Xanthomonas oryzae]	279.103	88.1466	470.06	2.41487	2.58339e-05
gene-ACU12_RS03930	ACU12_RS03930	NZ_CP011961.1	ACU12_RS03930	-	-	DUF3228 family protein [Xanthomonas oryzae]	223.505	70.5878	376.423	2.41486	2.48528e-18
gene-ACU12_RS11530	ACU12_RS11530	NZ_CP011961.1	ACU12_RS11530	GO:0003677;GO:0003700;GO:0006355	-	LysR family transcriptional regulator [Xanthomonas oryzae]	294.864	93.1383	496.589	2.41461	4.33832e-21
gene-ACU12_RS01630	ACU12_RS01630	NZ_CP011961.1	ACU12_RS01630	GO:0000160;GO:0003677;GO:0005622;GO:0006355	K07660	MULTISPECIES: response regulator transcription factor [Xanthomonas]	15652.9	4950.12	26355.8	2.41258	2.36868e-40
gene-ACU12_RS00940	ACU12_RS00940	NZ_CP011961.1	tatA	GO:0005887;GO:0008320;GO:0009306;GO:0033281;GO:0043953	K03116	MULTISPECIES: Sec-independent protein translocase subunit TatA [Xanthomonas]	540.904	171.073	910.734	2.41242	6.20691e-05
gene-ACU12_RS24410	ACU12_RS24410	NZ_CP011961.1	ACU12_RS24410	-	-	hypothetical protein [Xanthomonas oryzae]	57.1808	18.093	96.2685	2.41163	1.27823e-07
gene-ACU12_RS20790	ACU12_RS20790	NZ_CP011961.1	ACU12_RS20790	GO:0003993;GO:0016311;GO:0030288	K09474	phosphatase PAP2 family protein [Xanthomonas oryzae]	270.426	85.624	455.228	2.4105	2.68274e-20
gene-ACU12_RS14365	ACU12_RS14365	NZ_CP011961.1	ACU12_RS14365	-	-	DUF2789 domain-containing protein [Xanthomonas oryzae]	2401.95	762.965	4040.93	2.405	1.05213e-36
gene-ACU12_RS15830	ACU12_RS15830	NZ_CP011961.1	ACU12_RS15830	-	-	DUF3574 domain-containing protein [Xanthomonas oryzae]	2194.76	698.318	3691.21	2.40214	2.79703e-36
gene-ACU12_RS18345	ACU12_RS18345	NZ_CP011961.1	ACU12_RS18345	GO:0016021	K09125	VUT family protein [Xanthomonas oryzae]	110.18	35.1732	185.188	2.39644	7.40981e-12
gene-ACU12_RS16340	ACU12_RS16340	NZ_CP011961.1	modA	GO:0015412;GO:0015689;GO:0030288	K02020	molybdate ABC transporter substrate-binding protein [Xanthomonas oryzae]	804.442	257.14	1351.74	2.39419	3.92308e-13
gene-ACU12_RS11215	ACU12_RS11215	NZ_CP011961.1	ACU12_RS11215	-	-	EthD family reductase [Xanthomonas oryzae]	119.137	38.1172	200.156	2.39261	5.87343e-08
gene-ACU12_RS13810	ACU12_RS13810	NZ_CP011961.1	ACU12_RS13810	GO:0016021	-	hypothetical protein [Xanthomonas oryzae]	238.44	76.6074	400.274	2.38543	1.35229e-18
gene-ACU12_RS16965	ACU12_RS16965	NZ_CP011961.1	ACU12_RS16965	-	-	MULTISPECIES: zinc-finger domain-containing protein [Xanthomonas]	187.176	60.1792	314.174	2.38422	2.75302e-16
gene-ACU12_RS02160	ACU12_RS02160	NZ_CP011961.1	rplM	GO:0003729;GO:0003735;GO:0006412;GO:0022625	K02871	MULTISPECIES: 50S ribosomal protein L13 [Xanthomonas]	11157.8	3607.2	18708.4	2.37473	4.54857e-39
gene-ACU12_RS22595	ACU12_RS22595	NZ_CP011961.1	ACU12_RS22595	-	-	DUF2884 family protein [Xanthomonas oryzae]	91.7734	29.7808	153.766	2.36828	2.39837e-10
gene-ACU12_RS02020	ACU12_RS02020	NZ_CP011961.1	ACU12_RS02020	-	-	hypothetical protein [Xanthomonas oryzae]	15.3273	4.98439	25.6703	2.36461	0.00637961
gene-ACU12_RS19420	ACU12_RS19420	NZ_CP011961.1	xth	GO:0003677;GO:0004519;GO:0005622;GO:0006281;GO:0090305	K01142	exodeoxyribonuclease III [Xanthomonas oryzae]	915.233	298.465	1532	2.35978	3.37448e-30
gene-ACU12_RS11655	ACU12_RS11655	NZ_CP011961.1	ACU12_RS11655	-	K08997	YdiU family protein [Xanthomonas oryzae]	1201.56	392.318	2010.81	2.35768	4.5953e-32
gene-ACU12_RS03070	ACU12_RS03070	NZ_CP011961.1	hemC	GO:0004418;GO:0006782;GO:0018160	K01749	hydroxymethylbilane synthase [Xanthomonas oryzae]	601.511	196.769	1006.25	2.35442	5.18408e-07
gene-ACU12_RS14255	ACU12_RS14255	NZ_CP011961.1	ACU12_RS14255	-	-	RidA family protein [Xanthomonas oryzae]	2527.05	826.994	4227.11	2.35372	2.20371e-23
gene-ACU12_RS23995	ACU12_RS23995	NZ_CP011961.1	ACU12_RS23995	GO:0016021	-	hypothetical protein [Xanthomonas oryzae]	75.6351	24.8031	126.467	2.35017	8.50735e-05
gene-ACU12_RS15770	ACU12_RS15770	NZ_CP011961.1	ACU12_RS15770	GO:0008152;GO:0016853	-	enoyl-CoA hydratase/isomerase family protein [Xanthomonas oryzae]	129.716	42.643	216.79	2.34592	3.81303e-09
gene-ACU12_RS13330	ACU12_RS13330	NZ_CP011961.1	rimP	GO:0005737;GO:0042274	K09748	ribosome maturation factor RimP [Xanthomonas oryzae]	4081.33	1343.64	6819.03	2.34342	1.04016e-19
gene-ACU12_RS04540	ACU12_RS04540	NZ_CP011961.1	ACU12_RS04540	GO:0006782;GO:0008883;GO:0050661;GO:0055114	K02492	glutamyl-tRNA reductase [Xanthomonas oryzae]	2208.88	727.772	3689.99	2.34206	3.29461e-09
gene-ACU12_RS14285	ACU12_RS14285	NZ_CP011961.1	thpR	GO:0004113;GO:0008664	K01975	RNA 2',3'-cyclic phosphodiesterase [Xanthomonas oryzae]	24.8385	8.20288	41.4742	2.33801	0.000516617
gene-ACU12_RS05860	ACU12_RS05860	NZ_CP011961.1	ACU12_RS05860	GO:0004180;GO:0006508	K07260	D-alanyl-D-alanine carboxypeptidase family protein [Xanthomonas oryzae]	691.86	228.721	1155	2.33624	5.06843e-21
gene-ACU12_RS13530	ACU12_RS13530	NZ_CP011961.1	ACU12_RS13530	-	K07152	SCO family protein [Xanthomonas oryzae]	1356.02	448.404	2263.63	2.33577	2.98056e-32
gene-ACU12_RS08920	ACU12_RS08920	NZ_CP011961.1	ccmA	GO:0005524;GO:0015439;GO:0015886;GO:0017004;GO:0030288;GO:0043190;GO:0055085;GO:0103115	K02193	heme ABC exporter ATP-binding protein CcmA [Xanthomonas oryzae]	189.198	62.9453	315.451	2.32525	1.0242e-08
gene-ACU12_RS07405	ACU12_RS07405	NZ_CP011961.1	ACU12_RS07405	-	-	hypothetical protein [Xanthomonas oryzae]	772.569	258.177	1286.96	2.31753	4.91547e-28
gene-ACU12_RS10905	ACU12_RS10905	NZ_CP011961.1	ACU12_RS10905	GO:0016746;GO:0016787	-	alpha/beta fold hydrolase [Xanthomonas oryzae]	1279.94	427.869	2132	2.31697	6.62095e-13
gene-ACU12_RS03895	ACU12_RS03895	NZ_CP011961.1	ACU12_RS03895	GO:0008270;GO:0016491;GO:0055114	K00344	NAD(P)H-quinone oxidoreductase [Xanthomonas oryzae]	581.579	194.652	968.506	2.31486	9.15356e-09
gene-ACU12_RS18675	ACU12_RS18675	NZ_CP011961.1	ACU12_RS18675	-	-	hypothetical protein [Xanthomonas oryzae]	96.5038	32.3163	160.691	2.31395	2.91783e-10
gene-ACU12_RS19840	ACU12_RS19840	NZ_CP011961.1	ACU12_RS19840	-	K19222	hotdog fold thioesterase [Xanthomonas oryzae]	1766.08	592.17	2939.99	2.31173	7.60177e-19
gene-ACU12_RS06775	ACU12_RS06775	NZ_CP011961.1	ACU12_RS06775	-	-	nucleotidyltransferase family protein [Xanthomonas oryzae]	312.944	104.957	520.932	2.3113	5.30136e-15
gene-ACU12_RS14420	ACU12_RS14420	NZ_CP011961.1	ACU12_RS14420	GO:0016874	K07577	ligase-associated DNA damage response exonuclease [Xanthomonas oryzae]	443.633	148.845	738.422	2.31064	2.72837e-10
gene-ACU12_RS04090	ACU12_RS04090	NZ_CP011961.1	ACU12_RS04090	-	K10804	arylesterase [Xanthomonas oryzae]	1677.47	565.619	2789.32	2.30201	1.88614e-32
gene-ACU12_RS16750	ACU12_RS16750	NZ_CP011961.1	ACU12_RS16750	GO:0005249;GO:0008076;GO:0071805	K10716	ion transporter [Xanthomonas oryzae]	189.702	63.9914	315.412	2.30129	4.79763e-09
gene-ACU12_RS08500	ACU12_RS08500	NZ_CP011961.1	ACU12_RS08500	GO:0010181;GO:0016491;GO:0055114	-	pyridoxamine 5'-phosphate oxidase family protein [Xanthomonas oryzae]	974.618	328.772	1620.46	2.30125	2.48749e-29
gene-ACU12_RS03715	ACU12_RS03715	NZ_CP011961.1	kdpA	GO:0005887;GO:0008556;GO:0030955;GO:0071805	K01546	potassium-transporting ATPase subunit KdpA [Xanthomonas oryzae]	51.1329	17.2869	84.9789	2.29743	1.64277e-05
gene-ACU12_RS08070	ACU12_RS08070	NZ_CP011961.1	kynU	GO:0005737;GO:0006569;GO:0019805;GO:0030170;GO:0030429;GO:0034354;GO:0043420;GO:0097053	K01556	kynureninase [Xanthomonas oryzae]	908.571	307.568	1509.57	2.29516	1.7022e-12
gene-ACU12_RS15490	ACU12_RS15490	NZ_CP011961.1	rpsP	GO:0003735;GO:0005840;GO:0006412	K02959	30S ribosomal protein S16 [Xanthomonas oryzae]	13249.7	4486.91	22012.5	2.29453	8.47665e-37
gene-ACU12_RS03925	ACU12_RS03925	NZ_CP011961.1	ACU12_RS03925	GO:0019013	K09912	DUF2058 domain-containing protein [Xanthomonas oryzae]	761.772	257.971	1265.57	2.29451	2.47183e-27
gene-ACU12_RS07670	ACU12_RS07670	NZ_CP011961.1	pdxY	GO:0005524;GO:0008478;GO:0009443;GO:0016310	K00868	pyridoxal kinase [Xanthomonas oryzae]	170.147	57.6434	282.651	2.2938	2.38589e-12
gene-ACU12_RS10860	ACU12_RS10860	NZ_CP011961.1	ACU12_RS10860	GO:0004871;GO:0006935;GO:0007165;GO:0016021	K03406	MCP four helix bundle domain-containing protein [Xanthomonas oryzae]	5768.41	1956.92	9579.89	2.29142	1.01121e-09
gene-ACU12_RS01420	ACU12_RS01420	NZ_CP011961.1	ACU12_RS01420	GO:0005215;GO:0016021;GO:0055085	K08224	MFS transporter [Xanthomonas oryzae]	58.4639	19.8376	97.0903	2.29109	2.77956e-07
gene-ACU12_RS04425	ACU12_RS04425	NZ_CP011961.1	ACU12_RS04425	GO:0016021	-	hypothetical protein [Xanthomonas oryzae]	21.8288	7.4074	36.2501	2.29095	0.00755223
gene-ACU12_RS20235	ACU12_RS20235	NZ_CP011961.1	ACU12_RS20235	GO:0004222;GO:0006508	-	M4 family metallopeptidase [Xanthomonas oryzae]	15.2837	5.18768	25.3798	2.29052	0.00889319
gene-ACU12_RS01375	ACU12_RS01375	NZ_CP011961.1	ACU12_RS01375	-	-	type VI secretion protein [Xanthomonas oryzae]	63.1199	21.4315	104.808	2.28995	1.21912e-07
gene-ACU12_RS08655	ACU12_RS08655	NZ_CP011961.1	ubiB	GO:0005524;GO:0005886;GO:0006744;GO:0016021;GO:0016301;GO:0016310;GO:0016491;GO:0055114	K03688	2-polyprenylphenol 6-hydroxylase [Xanthomonas oryzae]	496.53	169.078	823.983	2.28493	7.52976e-24
gene-ACU12_RS03370	ACU12_RS03370	NZ_CP011961.1	ACU12_RS03370	GO:0000155;GO:0000160;GO:0005524;GO:0005622;GO:0016021;GO:0023014	-	CHASE3 domain-containing protein [Xanthomonas oryzae]	2407.14	821.368	3992.92	2.28134	1.8172e-33
gene-ACU12_RS09580	ACU12_RS09580	NZ_CP011961.1	ACU12_RS09580	GO:0000413;GO:0003755;GO:0006457	K03772	FKBP-type peptidyl-prolyl cis-trans isomerase [Xanthomonas oryzae]	101.031	34.6234	167.438	2.2738	2.5643e-10
gene-ACU12_RS01510	ACU12_RS01510	NZ_CP011961.1	ACU12_RS01510	-	K19267	SDR family oxidoreductase [Xanthomonas oryzae]	1006.71	345.05	1668.36	2.27355	4.23574e-19
gene-ACU12_RS04985	ACU12_RS04985	NZ_CP011961.1	folC	GO:0004326;GO:0005524;GO:0046901	K11754	bifunctional tetrahydrofolate synthase/dihydrofolate synthase [Xanthomonas oryzae]	1040.58	356.832	1724.33	2.27272	6.43193e-27
gene-ACU12_RS02145	ACU12_RS02145	NZ_CP011961.1	speD	GO:0004014;GO:0006557;GO:0008295	K01611	adenosylmethionine decarboxylase [Xanthomonas oryzae]	16828.6	5784.46	27872.7	2.2686	1.42452e-05
gene-ACU12_RS10490	ACU12_RS10490	NZ_CP011961.1	ACU12_RS10490	-	-	hypothetical protein [Xanthomonas oryzae]	228.254	78.5158	377.993	2.2673	1.10908e-16
gene-ACU12_RS19935	ACU12_RS19935	NZ_CP011961.1	ACU12_RS19935	GO:0008152;GO:0016787	-	amidohydrolase [Xanthomonas oryzae]	918.807	316.29	1521.32	2.26601	3.60408e-28
gene-ACU12_RS22800	ACU12_RS22800	NZ_CP011961.1	ACU12_RS22800	-	K04095	Fic family protein [Xanthomonas oryzae]	142.875	49.1847	236.566	2.26596	1.09441e-12
gene-ACU12_RS00715	ACU12_RS00715	NZ_CP011961.1	ACU12_RS00715	GO:0003677;GO:0045893;GO:0046278	K02624	helix-turn-helix domain-containing protein [Xanthomonas oryzae]	153.928	53.0025	254.854	2.26554	1.62979e-13
gene-ACU12_RS00400	ACU12_RS00400	NZ_CP011961.1	ACU12_RS00400	-	-	hypothetical protein [Xanthomonas oryzae]	8083.63	2790.94	13376.3	2.26086	1.06802e-35
gene-ACU12_RS12900	ACU12_RS12900	NZ_CP011961.1	ACU12_RS12900	GO:0016021	-	hypothetical protein [Xanthomonas oryzae]	649.216	224.282	1074.15	2.25981	1.49692e-25
gene-ACU12_RS14535	ACU12_RS14535	NZ_CP011961.1	ACU12_RS14535	GO:0016989;GO:1903506	-	sigma-E factor negative regulatory protein [Xanthomonas oryzae]	691.684	239.087	1144.28	2.25883	3.39287e-26
gene-ACU12_RS16745	ACU12_RS16745	NZ_CP011961.1	ACU12_RS16745	GO:0003992;GO:0005737;GO:0006526;GO:0030170	K00821	acetylornithine transaminase [Xanthomonas oryzae]	920.002	318.346	1521.66	2.25698	4.14319e-15
gene-ACU12_RS12760	ACU12_RS12760	NZ_CP011961.1	rpmI	GO:0003735;GO:0005840;GO:0006412	K02916	MULTISPECIES: 50S ribosomal protein L35 [Xanthomonadaceae]	13795.8	4781.24	22810.3	2.25423	9.78424e-07
gene-ACU12_RS05055	ACU12_RS05055	NZ_CP011961.1	phoB	GO:0000156;GO:0000160;GO:0003677;GO:0005622;GO:0006355;GO:0006817	K07657	phosphate regulon transcriptional regulator PhoB [Xanthomonas oryzae]	482.908	167.436	798.38	2.25346	4.99031e-23
gene-ACU12_RS07450	ACU12_RS07450	NZ_CP011961.1	ACU12_RS07450	GO:0004337;GO:0008299	K00795	polyprenyl synthetase family protein [Xanthomonas oryzae]	374.614	130.255	618.974	2.24854	7.4813e-12
gene-ACU12_RS18025	ACU12_RS18025	NZ_CP011961.1	motA	GO:0008565;GO:0015031;GO:0016021	K02556	flagellar motor stator protein MotA [Xanthomonas oryzae]	2502.36	870.203	4134.51	2.24829	1.24692e-32
gene-ACU12_RS16740	ACU12_RS16740	NZ_CP011961.1	ACU12_RS16740	GO:0008152;GO:0016787	K20866	HAD-IA family hydrolase [Xanthomonas oryzae]	47.8594	16.6585	79.0602	2.2467	4.25968e-06
gene-ACU12_RS02390	ACU12_RS02390	NZ_CP011961.1	ACU12_RS02390	GO:0006855;GO:0015238;GO:0015297;GO:0016021	K03327	MATE family efflux transporter [Xanthomonas oryzae]	195.348	68.0525	322.644	2.24522	5.80446e-15
gene-ACU12_RS00670	ACU12_RS00670	NZ_CP011961.1	ACU12_RS00670	GO:0008152;GO:0008410	-	CoA transferase subunit A [Xanthomonas oryzae]	490.35	171.09	809.609	2.24247	3.6908e-23
gene-ACU12_RS09595	ACU12_RS09595	NZ_CP011961.1	ACU12_RS09595	GO:0000160;GO:0003677;GO:0005622;GO:0006355;GO:0008984	K07689	response regulator [Xanthomonas oryzae]	4627.43	1615.11	7639.75	2.24189	4.55227e-34
gene-ACU12_RS09165	ACU12_RS09165	NZ_CP011961.1	mntR	GO:0003677;GO:0003700;GO:0006355;GO:0046914;GO:0046983	K11924	manganese-binding transcriptional regulator MntR [Xanthomonas oryzae]	372.613	130.118	615.108	2.24102	5.20162e-15
gene-ACU12_RS05065	ACU12_RS05065	NZ_CP011961.1	grxC	GO:0005623;GO:0009055;GO:0015035;GO:0045454;GO:0055114	K03676	glutaredoxin 3 [Xanthomonas oryzae]	177.572	62.0201	293.124	2.24071	1.88972e-14
gene-ACU12_RS06430	ACU12_RS06430	NZ_CP011961.1	murA	GO:0005737;GO:0007049;GO:0008360;GO:0008760;GO:0009252;GO:0019277;GO:0051301;GO:0071555	K00790	UDP-N-acetylglucosamine 1-carboxyvinyltransferase [Xanthomonas oryzae]	1929.23	675.229	3183.23	2.23704	1.68748e-31
gene-ACU12_RS12630	ACU12_RS12630	NZ_CP011961.1	ACU12_RS12630	GO:0005215;GO:0006810	K03098	lipocalin family protein [Xanthomonas oryzae]	481.492	168.67	794.313	2.2355	7.57574e-23
gene-ACU12_RS19245	ACU12_RS19245	NZ_CP011961.1	ACU12_RS19245	GO:0008152;GO:0016874	-	AMP-binding protein [Xanthomonas oryzae]	219.665	77.0226	362.307	2.23386	5.34917e-07
gene-ACU12_RS02455	ACU12_RS02455	NZ_CP011961.1	ACU12_RS02455	GO:0005506;GO:0006412;GO:0042586	K01462	peptide deformylase [Xanthomonas oryzae]	5755.04	2020.36	9489.72	2.23176	3.06369e-34
gene-ACU12_RS10370	ACU12_RS10370	NZ_CP011961.1	ACU12_RS10370	-	-	hypothetical protein [Xanthomonas oryzae]	57.0559	20.0526	94.0592	2.22978	9.76057e-07
gene-ACU12_RS08225	ACU12_RS08225	NZ_CP011961.1	ACU12_RS08225	GO:0003677;GO:0003700;GO:0006355	-	LysR family transcriptional regulator [Xanthomonas oryzae]	15064.8	5298.64	24831	2.22845	2.83195e-35
gene-ACU12_RS12600	ACU12_RS12600	NZ_CP011961.1	ACU12_RS12600	-	-	PAS domain-containing protein [Xanthomonas oryzae]	3557.53	1253.16	5861.89	2.22579	5.09675e-33
gene-ACU12_RS02320	ACU12_RS02320	NZ_CP011961.1	prmA	GO:0005840;GO:0006479;GO:0008276	K02687	50S ribosomal protein L11 methyltransferase [Xanthomonas oryzae]	1442.56	508.269	2376.86	2.22539	3.11366e-28
gene-ACU12_RS19205	ACU12_RS19205	NZ_CP011961.1	ACU12_RS19205	-	-	hypothetical protein [Xanthomonas oryzae]	17.7008	6.24291	29.1588	2.22364	0.0058121
gene-ACU12_RS13640	ACU12_RS13640	NZ_CP011961.1	ACU12_RS13640	GO:0016021	-	GGDEF domain-containing protein [Xanthomonas oryzae]	908.242	320.628	1495.86	2.222	4.30821e-27
gene-ACU12_RS10865	ACU12_RS10865	NZ_CP011961.1	ACU12_RS10865	GO:0009425;GO:0010181;GO:0016491;GO:0016740;GO:0035438;GO:0055114;GO:0071945	-	flagellar brake protein [Xanthomonas oryzae]	5597.75	1980.14	9215.35	2.21844	7.20449e-15
gene-ACU12_RS07620	ACU12_RS07620	NZ_CP011961.1	smpB	GO:0003723;GO:0005737;GO:0070929	K03664	MULTISPECIES: SsrA-binding protein SmpB [Xanthomonas]	1478.23	523.492	2432.97	2.21648	1.21626e-29
gene-ACU12_RS06490	ACU12_RS06490	NZ_CP011961.1	ACU12_RS06490	GO:0016301;GO:0016310	K07102	phosphotransferase [Xanthomonas oryzae]	479.319	169.774	788.865	2.21617	3.6493e-19
gene-ACU12_RS17010	ACU12_RS17010	NZ_CP011961.1	ACU12_RS17010	GO:0003677;GO:0003700;GO:0006355	-	LysR family transcriptional regulator [Xanthomonas oryzae]	643.21	228.029	1058.39	2.21459	1.02141e-24
gene-ACU12_RS08035	ACU12_RS08035	NZ_CP011961.1	ACU12_RS08035	GO:0003951;GO:0005524;GO:0005737;GO:0006741;GO:0016310;GO:0019674;GO:0046872	K00858	NAD kinase [Xanthomonas oryzae]	920.476	326.422	1514.53	2.21406	1.73978e-17
gene-ACU12_RS17325	ACU12_RS17325	NZ_CP011961.1	ACU12_RS17325	GO:0016021	-	RDD family protein [Xanthomonas oryzae]	117.071	41.5442	192.597	2.21287	6.90924e-11
gene-ACU12_RS04810	ACU12_RS04810	NZ_CP011961.1	ACU12_RS04810	GO:0005886;GO:0009055;GO:0015035;GO:0016021;GO:0055114	K03611	disulfide bond formation protein B [Xanthomonas oryzae]	372.049	132.507	611.591	2.2065	1.39637e-18
gene-ACU12_RS11040	ACU12_RS11040	NZ_CP011961.1	ACU12_RS11040	GO:0005525;GO:0015093;GO:0016021;GO:1903874	K04759	ferrous iron transporter B [Xanthomonas oryzae]	339.862	121.079	558.645	2.20599	4.15316e-10
gene-ACU12_RS00340	ACU12_RS00340	NZ_CP011961.1	ACU12_RS00340	-	-	hypothetical protein [Xanthomonas oryzae]	36.0586	12.8526	59.2646	2.20511	7.43328e-05
gene-ACU12_RS09130	ACU12_RS09130	NZ_CP011961.1	ACU12_RS09130	GO:0005886;GO:0016021	-	YeiH family putative sulfate export transporter [Xanthomonas oryzae]	586.981	209.482	964.48	2.20292	4.39487e-12
gene-ACU12_RS15710	ACU12_RS15710	NZ_CP011961.1	ispH	GO:0016114;GO:0019288;GO:0046872;GO:0050992;GO:0051538;GO:0051745;GO:0055114	K03527	4-hydroxy-3-methylbut-2-enyl diphosphate reductase [Xanthomonas oryzae]	2147.79	767.548	3528.03	2.20053	2.35347e-27
gene-ACU12_RS01615	ACU12_RS01615	NZ_CP011961.1	ACU12_RS01615	GO:0016021	-	hypothetical protein [Xanthomonas oryzae]	527.914	189.042	866.786	2.19697	8.826e-12
gene-ACU12_RS05215	ACU12_RS05215	NZ_CP011961.1	ACU12_RS05215	GO:0005524;GO:0005886;GO:0009244;GO:0016301;GO:0016310;GO:0016773	K11211	3-deoxy-D-manno-octulosonic acid kinase [Xanthomonas oryzae]	1289.65	461.992	2117.31	2.1963	9.77169e-29
gene-ACU12_RS18415	ACU12_RS18415	NZ_CP011961.1	ACU12_RS18415	-	-	hypothetical protein [Xanthomonas oryzae]	48.0973	17.2609	78.9336	2.19313	0.00167734
gene-ACU12_RS08005	ACU12_RS08005	NZ_CP011961.1	ACU12_RS08005	GO:0003824;GO:0030151;GO:0030170	-	MOSC domain-containing protein [Xanthomonas oryzae]	239.597	86.1006	393.094	2.19078	1.09333e-14
gene-ACU12_RS04435	ACU12_RS04435	NZ_CP011961.1	ACU12_RS04435	GO:0016021	K00324	NAD(P) transhydrogenase subunit alpha [Xanthomonas oryzae]	302.503	108.711	496.295	2.1907	1.25943e-12
gene-ACU12_RS01280	ACU12_RS01280	NZ_CP011961.1	ACU12_RS01280	GO:0003676;GO:0015074	K07482	IS30-like element IS1112a family transposase [Xanthomonas oryzae]	136.444	49.1162	223.772	2.18776	8.30706e-12
gene-ACU12_RS02615	ACU12_RS02615	NZ_CP011961.1	ACU12_RS02615	GO:0016491;GO:0046872;GO:0055114	-	ferredoxin--NADP reductase [Xanthomonas oryzae]	708.741	255.258	1162.22	2.18686	1.43576e-24
gene-ACU12_RS04270	ACU12_RS04270	NZ_CP011961.1	ACU12_RS04270	-	-	SMP-30/gluconolactonase/LRE family protein [Xanthomonas oryzae]	756.784	272.697	1240.87	2.18598	2.28222e-25
gene-ACU12_RS11280	ACU12_RS11280	NZ_CP011961.1	ACU12_RS11280	GO:0016021	-	DUF4190 domain-containing protein [Xanthomonas oryzae]	85.6852	30.925	140.446	2.18317	1.37732e-08
gene-ACU12_RS17640	ACU12_RS17640	NZ_CP011961.1	bioD	GO:0000287;GO:0004141;GO:0005524;GO:0005737;GO:0009102	K01935	dethiobiotin synthase [Xanthomonas oryzae]	315.716	114.315	517.116	2.17747	2.1456e-18
gene-ACU12_RS07640	ACU12_RS07640	NZ_CP011961.1	fur	GO:0003677;GO:0003700;GO:0006355;GO:0046872	K03711	MULTISPECIES: ferric iron uptake transcriptional regulator [Xanthomonas]	1572.89	569.908	2575.88	2.17626	5.34685e-29
gene-ACU12_RS02870	ACU12_RS02870	NZ_CP011961.1	ACU12_RS02870	GO:0003677;GO:0004803;GO:0006313;GO:0015074	K07497	IS3 family transposase [Xanthomonas oryzae]	43.1329	15.6379	70.6278	2.17519	2.40952e-05
gene-ACU12_RS08620	ACU12_RS08620	NZ_CP011961.1	rlmE	GO:0005737;GO:0008650;GO:0031167;GO:0051301	K02427	23S rRNA (uridine(2552)-2'-O)-methyltransferase RlmE [Xanthomonas oryzae]	6893.57	2502.3	11284.8	2.17306	6.31305e-33
gene-ACU12_RS18650	ACU12_RS18650	NZ_CP011961.1	tsaD	GO:0002949;GO:0004222;GO:0005506;GO:0005737;GO:0006508;GO:0061711	K01409	tRNA (adenosine(37)-N6)-threonylcarbamoyltransferase complex transferase subunit TsaD [Xanthomonas oryzae]	664.057	241.368	1086.75	2.17071	2.65951e-23
gene-ACU12_RS01810	ACU12_RS01810	NZ_CP011961.1	ACU12_RS01810	-	-	histidine biosynthesis protein HisIE [Xanthomonas oryzae]	39272	14278.7	64265.2	2.17017	5.99095e-34
gene-ACU12_RS03965	ACU12_RS03965	NZ_CP011961.1	ACU12_RS03965	GO:0003677;GO:0006355	-	TetR/AcrR family transcriptional regulator [Xanthomonas oryzae]	119.135	43.3558	194.914	2.16854	2.42611e-09
gene-ACU12_RS04500	ACU12_RS04500	NZ_CP011961.1	ACU12_RS04500	GO:0005887	K07058	YihY family inner membrane protein [Xanthomonas oryzae]	279.926	102.21	457.642	2.16268	4.02872e-17
gene-ACU12_RS04525	ACU12_RS04525	NZ_CP011961.1	moaB	GO:0006777;GO:0016829	K03638	molybdenum cofactor biosynthesis protein B [Xanthomonas oryzae]	1045.24	382.267	1708.21	2.15983	1.32696e-26
gene-ACU12_RS19280	ACU12_RS19280	NZ_CP011961.1	ACU12_RS19280	-	-	DUF2782 domain-containing protein [Xanthomonas oryzae]	1066.86	391.791	1741.93	2.15253	1.22035e-24
gene-ACU12_RS08855	ACU12_RS08855	NZ_CP011961.1	ACU12_RS08855	GO:0016021	K00425	cytochrome ubiquinol oxidase subunit I [Xanthomonas oryzae]	36.1288	13.2724	58.9852	2.15192	0.000497272
gene-ACU12_RS04160	ACU12_RS04160	NZ_CP011961.1	rsmA	GO:0000179;GO:0003723;GO:0005737;GO:0031167;GO:0052908	K02528	16S rRNA (adenine(1518)-N(6)/adenine(1519)-N(6))-dimethyltransferase RsmA [Xanthomonas oryzae]	849.304	312.137	1386.47	2.15117	2.35816e-25
gene-ACU12_RS15800	ACU12_RS15800	NZ_CP011961.1	ACU12_RS15800	GO:0004057;GO:0005737;GO:0016598	K21420	arginyltransferase [Xanthomonas oryzae]	861.459	316.61	1406.31	2.15114	2.70622e-23
gene-ACU12_RS10365	ACU12_RS10365	NZ_CP011961.1	ACU12_RS10365	GO:0004871;GO:0007165;GO:0016021	K03406	chemotaxis protein [Xanthomonas oryzae]	17543.5	6460.48	28626.5	2.14764	7.59979e-19
gene-ACU12_RS13795	ACU12_RS13795	NZ_CP011961.1	ACU12_RS13795	GO:0004252;GO:0006508	-	S8 family serine peptidase [Xanthomonas oryzae]	49.373	18.1897	80.5562	2.14687	2.11488e-05
gene-ACU12_RS14695	ACU12_RS14695	NZ_CP011961.1	ACU12_RS14695	-	-	M23 family metallopeptidase [Xanthomonas oryzae]	81.6749	30.1793	133.171	2.14164	3.87651e-08
gene-ACU12_RS06755	ACU12_RS06755	NZ_CP011961.1	paoA	GO:0009055;GO:0016491;GO:0046872;GO:0051537;GO:0055114	-	aldehyde dehydrogenase iron-sulfur subunit [Xanthomonas oryzae]	3088.47	1141.27	5035.68	2.14155	1.17177e-30
gene-ACU12_RS16575	ACU12_RS16575	NZ_CP011961.1	rpoZ	GO:0003677;GO:0003899;GO:0006351	K03060	MULTISPECIES: DNA-directed RNA polymerase subunit omega [Xanthomonas]	4694.39	1736.46	7652.32	2.13975	4.31672e-16
gene-ACU12_RS18595	ACU12_RS18595	NZ_CP011961.1	ACU12_RS18595	GO:0016021;GO:0016787	-	SH3 domain-containing protein [Xanthomonas oryzae]	131.56	48.697	214.422	2.13855	3.51202e-11
gene-ACU12_RS20455	ACU12_RS20455	NZ_CP011961.1	ACU12_RS20455	GO:0003333;GO:0015171;GO:0016021	K03294	amino acid permease [Xanthomonas oryzae]	97.8132	36.2307	159.396	2.13733	3.84691e-09
gene-ACU12_RS08440	ACU12_RS08440	NZ_CP011961.1	ACU12_RS08440	GO:0009103;GO:0016021	-	chain-length determining protein [Xanthomonas oryzae]	1107.48	410.249	1804.72	2.1372	2.63666e-24
gene-ACU12_RS16640	ACU12_RS16640	NZ_CP011961.1	ACU12_RS16640	-	K09892	TIGR02449 family protein [Xanthomonas oryzae]	222.954	82.715	363.192	2.13451	2.0731e-05
gene-ACU12_RS03525	ACU12_RS03525	NZ_CP011961.1	ACU12_RS03525	GO:0016021	K22736	VIT family protein [Xanthomonas oryzae]	150.734	56.1099	245.358	2.12856	5.22073e-12
gene-ACU12_RS17625	ACU12_RS17625	NZ_CP011961.1	ACU12_RS17625	GO:0003676;GO:0004386;GO:0005524	K11927	DEAD/DEAH box helicase [Xanthomonas oryzae]	5014.14	1884.05	8144.23	2.11194	1.04103e-30
gene-ACU12_RS14825	ACU12_RS14825	NZ_CP011961.1	nudE	GO:0016787	K08312	ADP compounds hydrolase NudE [Xanthomonas oryzae]	588.423	221.158	955.688	2.11147	6.42008e-22
gene-ACU12_RS04450	ACU12_RS04450	NZ_CP011961.1	ACU12_RS04450	GO:0016021	-	hypothetical protein [Xanthomonas oryzae]	173.04	65.1913	280.89	2.10725	1.05757e-12
gene-ACU12_RS14400	ACU12_RS14400	NZ_CP011961.1	ACU12_RS14400	-	-	hypothetical protein [Xanthomonas oryzae]	4919.16	1855.37	7982.94	2.10521	1.29661e-12
gene-ACU12_RS06365	ACU12_RS06365	NZ_CP011961.1	ACU12_RS06365	GO:0004674;GO:0005737;GO:0006468;GO:0009401	K02784	HPr family phosphocarrier protein [Xanthomonas oryzae]	94.2466	35.5474	152.946	2.1052	8.63179e-09
gene-ACU12_RS11590	ACU12_RS11590	NZ_CP011961.1	efp	GO:0003746;GO:0005737;GO:0006414	K02356	elongation factor P [Xanthomonas oryzae]	9929.55	3745.25	16113.9	2.10517	1.98527e-31
gene-ACU12_RS18550	ACU12_RS18550	NZ_CP011961.1	ACU12_RS18550	-	-	hypothetical protein [Xanthomonas oryzae]	125.664	47.5723	203.755	2.09864	0.000112071
gene-ACU12_RS15025	ACU12_RS15025	NZ_CP011961.1	mrcB	GO:0006508;GO:0008233;GO:0008360;GO:0008658;GO:0008955;GO:0009252;GO:0009274;GO:0016021;GO:0046677;GO:0071555	K05365	penicillin-binding protein 1B [Xanthomonas oryzae]	1398.61	529.707	2267.51	2.09784	1.17946e-26
gene-ACU12_RS13280	ACU12_RS13280	NZ_CP011961.1	purE	GO:0006189;GO:0016829;GO:0034023	K01588	5-(carboxyamino)imidazole ribonucleotide mutase [Xanthomonas oryzae]	910.044	345.245	1474.84	2.09487	1.26945e-11
gene-ACU12_RS09590	ACU12_RS09590	NZ_CP011961.1	ACU12_RS09590	-	K07146	sulfurtransferase [Xanthomonas oryzae]	1242.37	472.327	2012.41	2.09106	5.19064e-26
gene-ACU12_RS16920	ACU12_RS16920	NZ_CP011961.1	ACU12_RS16920	GO:0003677;GO:0003700;GO:0006355	-	LysR family transcriptional regulator [Xanthomonas oryzae]	177.268	67.4039	287.131	2.09081	6.51983e-13
gene-ACU12_RS18605	ACU12_RS18605	NZ_CP011961.1	ACU12_RS18605	-	-	ErfK/YbiS/YcfS/YnhG family protein [Xanthomonas oryzae]	254.593	97.0707	412.115	2.08594	3.3126e-11
gene-ACU12_RS01680	ACU12_RS01680	NZ_CP011961.1	ACU12_RS01680	GO:0004798;GO:0005524;GO:0006233;GO:0006235;GO:0046939	K00943	dTMP kinase [Xanthomonas oryzae]	3715.46	1416.79	6014.14	2.08573	1.42652e-29
gene-ACU12_RS18910	ACU12_RS18910	NZ_CP011961.1	ACU12_RS18910	-	-	thioredoxin family protein [Xanthomonas oryzae]	2191.23	835.565	3546.89	2.08573	2.60039e-23
gene-ACU12_RS14595	ACU12_RS14595	NZ_CP011961.1	ACU12_RS14595	GO:0004565;GO:0005975;GO:0015926;GO:0016021;GO:0031218	-	glycosyl hydrolase 53 family protein [Xanthomonas oryzae]	53.1053	20.2511	85.9594	2.08565	7.53283e-06
gene-ACU12_RS01795	ACU12_RS01795	NZ_CP011961.1	ACU12_RS01795	GO:0016021	-	hypothetical protein [Xanthomonas oryzae]	999.869	381.484	1618.25	2.08474	1.5416e-24
gene-ACU12_RS13285	ACU12_RS13285	NZ_CP011961.1	ACU12_RS13285	-	-	hypothetical protein [Xanthomonas oryzae]	1472.07	562.255	2381.88	2.0828	7.3137e-27
gene-ACU12_RS07590	ACU12_RS07590	NZ_CP011961.1	ACU12_RS07590	GO:0043565	-	DUF1153 domain-containing protein [Xanthomonas oryzae]	179.462	68.5821	290.341	2.08184	7.17751e-13
gene-ACU12_RS11950	ACU12_RS11950	NZ_CP011961.1	ACU12_RS11950	GO:0006508;GO:0008233	K03600	ClpXP protease specificity-enhancing factor [Xanthomonas oryzae]	273.092	104.468	441.715	2.08005	1.72224e-06
gene-ACU12_RS20215	ACU12_RS20215	NZ_CP011961.1	ACU12_RS20215	-	-	CsbD family protein [Xanthomonas oryzae]	2310.87	884.349	3737.39	2.07934	3.93907e-10
gene-ACU12_RS05330	ACU12_RS05330	NZ_CP011961.1	fabD	GO:0004314;GO:0008152	K00645	ACP S-malonyltransferase [Xanthomonas oryzae]	515.867	197.565	834.169	2.07801	1.53113e-20
gene-ACU12_RS05070	ACU12_RS05070	NZ_CP011961.1	ACU12_RS05070	GO:0004601;GO:0051920;GO:0055114;GO:0098869	-	carboxymuconolactone decarboxylase family protein [Xanthomonas oryzae]	424.129	162.822	685.436	2.07373	2.60011e-11
gene-ACU12_RS09560	ACU12_RS09560	NZ_CP011961.1	ACU12_RS09560	GO:0000287;GO:0008897;GO:0009239;GO:0009366	K02362	4'-phosphopantetheinyl transferase superfamily protein [Xanthomonas oryzae]	90.5535	34.7733	146.334	2.07321	2.46128e-08
gene-ACU12_RS13495	ACU12_RS13495	NZ_CP011961.1	truA	GO:0003723;GO:0009982;GO:0031119	K06173	tRNA pseudouridine(38-40) synthase TruA [Xanthomonas oryzae]	347.154	133.31	560.998	2.07321	1.24581e-17
gene-ACU12_RS18450	ACU12_RS18450	NZ_CP011961.1	ftsE	GO:0005524;GO:0016887;GO:0051301	K09812	MULTISPECIES: cell division ATP-binding protein FtsE [Xanthomonas]	255.376	98.1109	412.641	2.0724	4.61691e-05
gene-ACU12_RS08435	ACU12_RS08435	NZ_CP011961.1	ACU12_RS08435	GO:0016021	-	hypothetical protein [Xanthomonas oryzae]	33.9957	13.0625	54.9288	2.07213	0.000959008
gene-ACU12_RS20020	ACU12_RS20020	NZ_CP011961.1	ACU12_RS20020	GO:0003723;GO:0005737;GO:0016070;GO:0016788	K19048	type I toxin-antitoxin system SymE family toxin [Xanthomonas oryzae]	427.442	164.626	690.257	2.06794	0.000124516
gene-ACU12_RS07195	ACU12_RS07195	NZ_CP011961.1	ACU12_RS07195	GO:0000155;GO:0000160;GO:0005622;GO:0016021;GO:0023014	-	EAL domain-containing protein [Xanthomonas oryzae]	1194.17	460.041	1928.3	2.06749	2.15116e-25
gene-ACU12_RS17630	ACU12_RS17630	NZ_CP011961.1	queD	GO:0008616;GO:0016829;GO:0046872	K01737	MULTISPECIES: 6-carboxytetrahydropterin synthase QueD [Xanthomonas]	537.43	207.157	867.704	2.06648	1.16033e-20
gene-ACU12_RS16365	ACU12_RS16365	NZ_CP011961.1	ACU12_RS16365	GO:0003677;GO:0045892	-	BlaI/MecI/CopY family transcriptional regulator [Xanthomonas oryzae]	418.898	161.594	676.202	2.06508	4.42738e-15
gene-ACU12_RS18590	ACU12_RS18590	NZ_CP011961.1	ACU12_RS18590	GO:0008745;GO:0009253	K01447	N-acetylmuramoyl-L-alanine amidase [Xanthomonas oryzae]	303.19	117.116	489.263	2.06267	1.97301e-16
gene-ACU12_RS04285	ACU12_RS04285	NZ_CP011961.1	ACU12_RS04285	GO:0003824;GO:0008270	-	nucleoside deaminase [Xanthomonas oryzae]	34.4847	13.3629	55.6066	2.05703	0.000297547
gene-ACU12_RS07235	ACU12_RS07235	NZ_CP011961.1	ACU12_RS07235	GO:0000160;GO:0003677;GO:0005622;GO:0006355	K18144	response regulator transcription factor [Xanthomonas oryzae]	704.167	273.127	1135.21	2.05531	3.32537e-22
gene-ACU12_RS02435	ACU12_RS02435	NZ_CP011961.1	ACU12_RS02435	GO:0007155;GO:0009289;GO:0016021	K02650	pilin [Xanthomonas oryzae]	327.373	127.463	527.283	2.0485	9.30334e-17
gene-ACU12_RS15120	ACU12_RS15120	NZ_CP011961.1	ACU12_RS15120	GO:0001522;GO:0003723;GO:0009982	K06182	rRNA pseudouridine synthase [Xanthomonas oryzae]	319.346	124.6	514.092	2.04473	7.35502e-10
gene-ACU12_RS13465	ACU12_RS13465	NZ_CP011961.1	ACU12_RS13465	GO:0003989;GO:0005524;GO:0006633;GO:0008270;GO:0009317;GO:0016740;GO:2001295	K01963	acetyl-CoA carboxylase carboxyltransferase subunit beta [Xanthomonas oryzae]	2951.13	1160.04	4742.22	2.03139	8.91769e-28
gene-ACU12_RS17340	ACU12_RS17340	NZ_CP011961.1	lptF	GO:0043190;GO:0055085	K07091	LPS export ABC transporter permease LptF [Xanthomonas oryzae]	732.433	288.995	1175.87	2.02461	7.431e-22
gene-ACU12_RS11665	ACU12_RS11665	NZ_CP011961.1	ACU12_RS11665	GO:0016740	K00799	glutathione S-transferase [Xanthomonas oryzae]	725.271	286.402	1164.14	2.02315	9.92904e-22
gene-ACU12_RS18430	ACU12_RS18430	NZ_CP011961.1	rpoH	GO:0001123;GO:0003677;GO:0003700;GO:0005737;GO:0006355;GO:0008270;GO:0009408;GO:0016987;GO:0030435	K03089	RNA polymerase sigma factor RpoH [Xanthomonas oryzae]	42686.3	16889.6	68483	2.01961	7.28932e-30
gene-ACU12_RS03520	ACU12_RS03520	NZ_CP011961.1	ACU12_RS03520	GO:0000287;GO:0003924;GO:0005525;GO:0007049;GO:0051301	K03978	YihA family ribosome biogenesis GTP-binding protein [Xanthomonas oryzae]	734.463	291.024	1177.9	2.01701	1.66788e-08
gene-ACU12_RS10195	ACU12_RS10195	NZ_CP011961.1	ACU12_RS10195	-	-	hypothetical protein [Xanthomonas oryzae]	88.9755	35.3083	142.643	2.01433	8.57476e-08
gene-ACU12_RS03675	ACU12_RS03675	NZ_CP011961.1	ACU12_RS03675	GO:0016491;GO:0055114	K00793	riboflavin synthase [Xanthomonas oryzae]	805.856	320.049	1291.66	2.01287	6.4185e-09
gene-ACU12_RS18135	ACU12_RS18135	NZ_CP011961.1	ACU12_RS18135	GO:0004222;GO:0006508	K07386	M13 family metallopeptidase [Xanthomonas oryzae]	2144.53	852.3	3436.77	2.01162	5.08586e-26
gene-ACU12_RS07415	ACU12_RS07415	NZ_CP011961.1	ACU12_RS07415	-	K09889	ribosome-associated protein [Xanthomonas oryzae]	3386.11	1345.88	5426.34	2.01143	1.68931e-27
gene-ACU12_RS06560	ACU12_RS06560	NZ_CP011961.1	sufB	GO:0016226	K09014	Fe-S cluster assembly protein SufB [Xanthomonas oryzae]	4012.16	1595.06	6429.26	2.01104	5.51969e-28
gene-ACU12_RS16635	ACU12_RS16635	NZ_CP011961.1	ACU12_RS16635	-	K09895	YecA family protein [Xanthomonas oryzae]	237.558	94.5085	380.607	2.00979	2.85719e-07
gene-ACU12_RS08960	ACU12_RS08960	NZ_CP011961.1	ACU12_RS08960	-	K09780	YciI family protein [Xanthomonas oryzae]	101.323	40.3354	162.311	2.00864	0.000336449
gene-ACU12_RS19475	ACU12_RS19475	NZ_CP011961.1	ACU12_RS19475	GO:0005384;GO:0005886;GO:0016021;GO:0071421	K23242	manganese efflux pump MntP family protein [Xanthomonas oryzae]	976.281	388.825	1563.74	2.0078	4.7022e-23
gene-ACU12_RS05380	ACU12_RS05380	NZ_CP011961.1	ACU12_RS05380	-	-	hypothetical protein [Xanthomonas oryzae]	1044.88	416.549	1673.21	2.00606	1.10134e-22
gene-ACU12_RS04600	ACU12_RS04600	NZ_CP011961.1	tuf	GO:0003746;GO:0003924;GO:0005525;GO:0005737;GO:0006414	K02358	elongation factor Tu [Xanthomonas oryzae]	8682.51	3463.33	13901.7	2.00503	1.69994e-28
gene-ACU12_RS07400	ACU12_RS07400	NZ_CP011961.1	ACU12_RS07400	-	-	TIGR02099 family protein [Xanthomonas oryzae]	528.744	211.249	846.238	2.00212	2.66079e-16
gene-ACU12_RS17835	ACU12_RS17835	NZ_CP011961.1	ACU12_RS17835	GO:0016021	-	hypothetical protein [Xanthomonas oryzae]	208.131	83.1942	333.067	2.00126	5.74033e-13
gene-ACU12_RS09675	ACU12_RS09675	NZ_CP011961.1	ACU12_RS09675	-	-	type VI secretion system tip protein VgrG [Xanthomonas oryzae]	175.713	70.2429	281.183	2.00109	7.4278e-12
gene-ACU12_RS08000	ACU12_RS08000	NZ_CP011961.1	ACU12_RS08000	GO:0008745;GO:0009253	K01447	N-acetylmuramoyl-L-alanine amidase [Xanthomonas oryzae]	493.897	197.514	790.28	2.00041	5.89194e-19
gene-ACU12_RS16175	ACU12_RS16175	NZ_CP011961.1	ACU12_RS16175	GO:0001510;GO:0003723;GO:0006396;GO:0008173	K03214	RNA methyltransferase [Xanthomonas oryzae]	152.809	61.1127	244.505	2.00032	6.83292e-11
gene-ACU12_RS09405	ACU12_RS09405	NZ_CP011961.1	ACU12_RS09405	GO:0016740	K06980	folate-binding protein YgfZ [Xanthomonas oryzae]	519.926	208.129	831.723	1.99863	3.12086e-19
gene-ACU12_RS06900	ACU12_RS06900	NZ_CP011961.1	ACU12_RS06900	-	-	hypothetical protein [Xanthomonas oryzae]	95.8755	38.4493	153.302	1.99535	4.89194e-08
gene-ACU12_RS03385	ACU12_RS03385	NZ_CP011961.1	folK	GO:0003848;GO:0009396;GO:0016301;GO:0016310	K00950	2-amino-4-hydroxy-6-hydroxymethyldihydropteridine diphosphokinase [Xanthomonas oryzae]	683.621	274.204	1093.04	1.99502	5.09693e-21
gene-ACU12_RS00140	ACU12_RS00140	NZ_CP011961.1	ACU12_RS00140	-	-	MULTISPECIES: DUF1820 family protein [Xanthomonas]	263.052	105.763	420.341	1.99072	4.19834e-09
gene-ACU12_RS12225	ACU12_RS12225	NZ_CP011961.1	ACU12_RS12225	GO:0003677;GO:0006355	-	TetR/AcrR family transcriptional regulator [Xanthomonas oryzae]	1606.34	647.044	2565.64	1.98738	7.98608e-25
gene-ACU12_RS11940	ACU12_RS11940	NZ_CP011961.1	ACU12_RS11940	GO:0016021	-	DUF3301 domain-containing protein [Xanthomonas oryzae]	534.955	215.69	854.221	1.98565	4.05235e-19
gene-ACU12_RS19160	ACU12_RS19160	NZ_CP011961.1	fabG	-	K00059	3-oxoacyl-ACP reductase FabG [Xanthomonas oryzae]	491.397	198.284	784.51	1.98423	1.06984e-18
gene-ACU12_RS12410	ACU12_RS12410	NZ_CP011961.1	rsmD	GO:0031167;GO:0052913	K08316	16S rRNA (guanine(966)-N(2))-methyltransferase RsmD [Xanthomonas oryzae]	132.617	53.5751	211.658	1.9821	7.80565e-10
gene-ACU12_RS17905	ACU12_RS17905	NZ_CP011961.1	ACU12_RS17905	GO:0016021	-	DMT family transporter [Xanthomonas oryzae]	61.5554	24.8754	98.2355	1.98153	4.57573e-06
gene-ACU12_RS05795	ACU12_RS05795	NZ_CP011961.1	ACU12_RS05795	GO:0016021;GO:0016757	-	glycosyltransferase family 39 protein [Xanthomonas oryzae]	45.8863	18.5517	73.2209	1.98071	0.00389368
gene-ACU12_RS04980	ACU12_RS04980	NZ_CP011961.1	ACU12_RS04980	GO:0003824;GO:0008152	K22305	histidine phosphatase family protein [Xanthomonas oryzae]	964.419	390.915	1537.92	1.97606	2.13413e-22
gene-ACU12_RS12865	ACU12_RS12865	NZ_CP011961.1	hutC	GO:0003677;GO:0003700;GO:0006547;GO:0045892	K05836	histidine utilization repressor [Xanthomonas oryzae]	234.029	94.8647	373.193	1.97598	1.65549e-13
gene-ACU12_RS05750	ACU12_RS05750	NZ_CP011961.1	ACU12_RS05750	GO:0016740	K13472	sulfotransferase [Xanthomonas oryzae]	72.3405	29.3635	115.317	1.97351	9.20042e-07
gene-ACU12_RS16160	ACU12_RS16160	NZ_CP011961.1	ACU12_RS16160	GO:0003677;GO:0004803;GO:0006313;GO:0015074	K07497	IS3 family transposase [Xanthomonas oryzae]	102.149	41.5077	162.789	1.97156	2.37473e-08
gene-ACU12_RS15155	ACU12_RS15155	NZ_CP011961.1	queC	GO:0005524;GO:0008270;GO:0008616;GO:0016879	K06920	7-cyano-7-deazaguanine synthase QueC [Xanthomonas oryzae]	1489.28	605.591	2372.97	1.97028	2.70622e-23
gene-ACU12_RS18165	ACU12_RS18165	NZ_CP011961.1	ACU12_RS18165	GO:0000155;GO:0000160;GO:0005622;GO:0016021;GO:0023014	-	histidine kinase [Xanthomonas oryzae]	48.9815	19.9245	78.0384	1.96964	5.87413e-05
gene-ACU12_RS02510	ACU12_RS02510	NZ_CP011961.1	ACU12_RS02510	GO:0016021;GO:0016746	K02517	lauroyl acyltransferase [Xanthomonas oryzae]	630.23	256.46	1004	1.96896	4.52551e-20
gene-ACU12_RS14280	ACU12_RS14280	NZ_CP011961.1	ACU12_RS14280	-	-	hypothetical protein [Xanthomonas oryzae]	233.083	94.9389	371.227	1.96723	1.57078e-13
gene-ACU12_RS08910	ACU12_RS08910	NZ_CP011961.1	ccsA	GO:0015232;GO:0015886;GO:0016021;GO:0017004;GO:0020037	K02195	cytochrome c biogenesis protein CcsA [Xanthomonas oryzae]	109.395	44.5793	174.212	1.96639	1.30133e-08
gene-ACU12_RS08575	ACU12_RS08575	NZ_CP011961.1	ispF	GO:0008685;GO:0016114;GO:0016779;GO:0019288;GO:0046872	K01770	2-C-methyl-D-erythritol 2,4-cyclodiphosphate synthase [Xanthomonas oryzae]	273.502	111.624	435.38	1.96363	2.08849e-08
gene-ACU12_RS06325	ACU12_RS06325	NZ_CP011961.1	ACU12_RS06325	GO:0003677;GO:0006355	K07782	LuxR family transcriptional regulator [Xanthomonas oryzae]	922.66	376.836	1468.48	1.96232	6.39541e-22
gene-ACU12_RS14315	ACU12_RS14315	NZ_CP011961.1	ACU12_RS14315	GO:0016787	K06193	alkylphosphonate utilization protein [Xanthomonas oryzae]	667.291	272.872	1061.71	1.96009	1.49359e-17
gene-ACU12_RS17910	ACU12_RS17910	NZ_CP011961.1	ACU12_RS17910	-	K09767	YajQ family cyclic di-GMP-binding protein [Xanthomonas oryzae]	4315.93	1765.73	6866.13	1.95923	1.28523e-26
gene-ACU12_RS07175	ACU12_RS07175	NZ_CP011961.1	ACU12_RS07175	GO:0003723;GO:0016021	K14761	RNA-binding S4 domain-containing protein [Xanthomonas oryzae]	110.072	45.0645	175.08	1.95795	1.33964e-08
gene-ACU12_RS16280	ACU12_RS16280	NZ_CP011961.1	ACU12_RS16280	GO:0008168;GO:0016021;GO:0032259	-	isoprenylcysteine carboxylmethyltransferase family protein [Xanthomonas oryzae]	329.495	134.979	524.01	1.95686	9.944e-16
gene-ACU12_RS00280	ACU12_RS00280	NZ_CP011961.1	ACU12_RS00280	-	-	MULTISPECIES: YdcH family protein [Xanthomonas]	3190.78	1308.52	5073.04	1.95491	3.57577e-14
gene-ACU12_RS00925	ACU12_RS00925	NZ_CP011961.1	ACU12_RS00925	GO:0016021	-	hypothetical protein [Xanthomonas oryzae]	1893.26	776.94	3009.57	1.95369	2.89157e-09
gene-ACU12_RS19690	ACU12_RS19690	NZ_CP011961.1	ACU12_RS19690	GO:0004067;GO:0016021;GO:0016740	-	rhodanese-like domain-containing protein [Xanthomonas oryzae]	1786.28	733.277	2839.29	1.9531	3.56289e-21
gene-ACU12_RS09500	ACU12_RS09500	NZ_CP011961.1	ACU12_RS09500	-	-	hypothetical protein [Xanthomonas oryzae]	1037.47	426.754	1648.19	1.94941	2.6455e-12
gene-ACU12_RS16285	ACU12_RS16285	NZ_CP011961.1	ACU12_RS16285	-	K23518	O-acetyl-ADP-ribose deacetylase [Xanthomonas oryzae]	9527.84	3921.52	15134.2	1.94832	2.25574e-27
gene-ACU12_RS04380	ACU12_RS04380	NZ_CP011961.1	pip	GO:0004177;GO:0005737;GO:0006508	K01259	prolyl aminopeptidase [Xanthomonas oryzae]	2518.87	1039.54	3998.19	1.9434	3.68795e-25
gene-ACU12_RS13775	ACU12_RS13775	NZ_CP011961.1	ACU12_RS13775	GO:0004602;GO:0006979;GO:0055114;GO:0098869	K00432	glutathione peroxidase [Xanthomonas oryzae]	730.059	301.83	1158.29	1.94018	6.85504e-12
gene-ACU12_RS09240	ACU12_RS09240	NZ_CP011961.1	ACU12_RS09240	-	-	hypothetical protein [Xanthomonas oryzae]	619.506	256.701	982.311	1.93609	2.66441e-09
gene-ACU12_RS19125	ACU12_RS19125	NZ_CP011961.1	ACU12_RS19125	-	K09902	YcgL domain-containing protein [Xanthomonas oryzae]	81.1289	33.6487	128.609	1.93437	0.000333383
gene-ACU12_RS09510	ACU12_RS09510	NZ_CP011961.1	pgsA	GO:0008444;GO:0008654;GO:0016021	K00995	CDP-diacylglycerol--glycerol-3-phosphate 3-phosphatidyltransferase [Xanthomonas oryzae]	236.97	98.3012	375.639	1.93406	4.53071e-13
gene-ACU12_RS06660	ACU12_RS06660	NZ_CP011961.1	ruvX	GO:0000967;GO:0003676;GO:0004518;GO:0005737;GO:0090305	K07447	Holliday junction resolvase RuvX [Xanthomonas oryzae]	431.185	178.931	683.439	1.93341	1.3281e-09
gene-ACU12_RS15125	ACU12_RS15125	NZ_CP011961.1	ACU12_RS15125	-	-	hypothetical protein [Xanthomonas oryzae]	219.587	91.2588	347.916	1.9307	1.03907e-12
gene-ACU12_RS09035	ACU12_RS09035	NZ_CP011961.1	ACU12_RS09035	GO:0004127;GO:0005524;GO:0005737;GO:0006220;GO:0046939	K00945	(d)CMP kinase [Xanthomonas oryzae]	1128.1	469.374	1786.82	1.92858	4.68434e-12
gene-ACU12_RS06735	ACU12_RS06735	NZ_CP011961.1	ssb	GO:0003697;GO:0006260;GO:0006281;GO:0006310	K03111	single-stranded DNA-binding protein [Xanthomonas oryzae]	9017.42	3753.31	14281.5	1.92792	8.19192e-27
gene-ACU12_RS09235	ACU12_RS09235	NZ_CP011961.1	ACU12_RS09235	GO:0016491;GO:0055114	-	FAD-dependent oxidoreductase [Xanthomonas oryzae]	1262.85	525.836	1999.87	1.92722	1.2023e-22
gene-ACU12_RS01850	ACU12_RS01850	NZ_CP011961.1	fabR	GO:0003677;GO:0006355	K22105	HTH-type transcriptional repressor FabR [Xanthomonas oryzae]	1658.71	693.165	2624.26	1.92064	1.14349e-20
gene-ACU12_RS12485	ACU12_RS12485	NZ_CP011961.1	ACU12_RS12485	GO:0004252;GO:0006508	K08677	S8/S53 family peptidase [Xanthomonas oryzae]	321.364	134.305	508.424	1.92052	1.87356e-14
gene-ACU12_RS00440	ACU12_RS00440	NZ_CP011961.1	ACU12_RS00440	-	-	GTP-binding protein [Xanthomonas oryzae]	116.992	48.9276	185.057	1.91925	8.37569e-09
gene-ACU12_RS13710	ACU12_RS13710	NZ_CP011961.1	ACU12_RS13710	-	-	hypothetical protein [Xanthomonas oryzae]	42.5552	17.799	67.3114	1.91906	0.000203737
gene-ACU12_RS05835	ACU12_RS05835	NZ_CP011961.1	ACU12_RS05835	GO:0000155;GO:0000160;GO:0005622;GO:0016021;GO:0023014;GO:0046983	-	sensor histidine kinase [Xanthomonas oryzae]	285.582	119.509	451.654	1.9181	3.5138e-14
gene-ACU12_RS20560	ACU12_RS20560	NZ_CP011961.1	ACU12_RS20560	GO:0008152;GO:0016798;GO:0046872	-	nucleoside hydrolase [Xanthomonas oryzae]	1205.78	505.774	1905.8	1.91383	2.98045e-22
gene-ACU12_RS11605	ACU12_RS11605	NZ_CP011961.1	ACU12_RS11605	-	K02044	phosphate/phosphite/phosphonate ABC transporter substrate-binding protein [Xanthomonas oryzae]	158.068	66.3524	249.783	1.91245	2.34669e-10
gene-ACU12_RS00635	ACU12_RS00635	NZ_CP011961.1	ACU12_RS00635	GO:0003700;GO:0006355;GO:0043565	-	helix-turn-helix domain-containing protein [Xanthomonas oryzae]	187.918	78.9294	296.907	1.91138	2.65895e-10
gene-ACU12_RS19770	ACU12_RS19770	NZ_CP011961.1	ACU12_RS19770	GO:0004784;GO:0019430;GO:0046872;GO:0055114	K04565	superoxide dismutase family protein [Xanthomonas oryzae]	131.15	55.1512	207.148	1.9092	6.23857e-09
gene-ACU12_RS07030	ACU12_RS07030	NZ_CP011961.1	ACU12_RS07030	GO:0005840;GO:0008080	-	N-acetyltransferase [Xanthomonas oryzae]	2589.72	1092.16	4087.29	1.90397	2.46005e-09
gene-ACU12_RS18555	ACU12_RS18555	NZ_CP011961.1	ACU12_RS18555	-	-	hypothetical protein [Xanthomonas oryzae]	250.271	105.643	394.9	1.90229	1.87916e-11
gene-ACU12_RS11315	ACU12_RS11315	NZ_CP011961.1	ispG	GO:0005506;GO:0016114;GO:0019288;GO:0046429;GO:0051539;GO:0055114	K03526	flavodoxin-dependent (E)-4-hydroxy-3-methylbut-2-enyl-diphosphate synthase [Xanthomonas oryzae]	2676.59	1131.77	4221.41	1.89914	9.5618e-13
gene-ACU12_RS12380	ACU12_RS12380	NZ_CP011961.1	upp	GO:0000287;GO:0004845;GO:0005525;GO:0006223;GO:0044206	K00761	uracil phosphoribosyltransferase [Xanthomonas oryzae]	783.374	331.481	1235.27	1.89782	8.65162e-19
gene-ACU12_RS14010	ACU12_RS14010	NZ_CP011961.1	frr	GO:0005737;GO:0006415	K02838	ribosome recycling factor [Xanthomonas oryzae]	16260	6916.64	25603.3	1.88819	3.32967e-26
gene-ACU12_RS02375	ACU12_RS02375	NZ_CP011961.1	ACU12_RS02375	GO:0016021	-	hypothetical protein [Xanthomonas oryzae]	162.435	69.1137	255.756	1.88773	9.54075e-05
gene-ACU12_RS06170	ACU12_RS06170	NZ_CP011961.1	ACU12_RS06170	GO:0016021	-	hypothetical protein [Xanthomonas oryzae]	42.0824	17.9307	66.2341	1.88515	0.000309307
gene-ACU12_RS00480	ACU12_RS00480	NZ_CP011961.1	ACU12_RS00480	GO:0003677;GO:0006355	-	TetR/AcrR family transcriptional regulator [Xanthomonas oryzae]	228.396	97.3593	359.433	1.88433	1.45569e-08
gene-ACU12_RS13700	ACU12_RS13700	NZ_CP011961.1	ACU12_RS13700	GO:0003995;GO:0050660;GO:0055114	K00252	acyl-CoA dehydrogenase family protein [Xanthomonas oryzae]	585.915	249.977	921.853	1.88274	1.6647e-10
gene-ACU12_RS01445	ACU12_RS01445	NZ_CP011961.1	ACU12_RS01445	-	-	hypothetical protein [Xanthomonas oryzae]	398.939	170.223	627.656	1.88255	7.26823e-16
gene-ACU12_RS01835	ACU12_RS01835	NZ_CP011961.1	ACU12_RS01835	-	-	hypothetical protein [Xanthomonas oryzae]	5711.3	2440.07	8982.52	1.8802	4.09613e-14
gene-ACU12_RS06195	ACU12_RS06195	NZ_CP011961.1	ACU12_RS06195	GO:0000287;GO:0004765;GO:0005524;GO:0005737;GO:0009073;GO:0009423;GO:0016310	K00891	shikimate kinase [Xanthomonas oryzae]	1612.9	689.2	2536.6	1.8799	1.03838e-22
gene-ACU12_RS13425	ACU12_RS13425	NZ_CP011961.1	ACU12_RS13425	-	K07124	SDR family NAD(P)-dependent oxidoreductase [Xanthomonas oryzae]	262.985	112.548	413.422	1.87707	5.4293e-13
gene-ACU12_RS07980	ACU12_RS07980	NZ_CP011961.1	ACU12_RS07980	GO:0000413;GO:0003755;GO:0006457	K01802	FKBP-type peptidyl-prolyl cis-trans isomerase [Xanthomonas oryzae]	7814.45	3345.03	12283.9	1.87667	1.78587e-25
gene-ACU12_RS15385	ACU12_RS15385	NZ_CP011961.1	cobT	GO:0008939;GO:0009163;GO:0009236;GO:0015420;GO:0015889;GO:0035461	K00768	nicotinate-nucleotide--dimethylbenzimidazole phosphoribosyltransferase [Xanthomonas oryzae]	81.684	34.9725	128.395	1.8763	8.97636e-05
gene-ACU12_RS17035	ACU12_RS17035	NZ_CP011961.1	ACU12_RS17035	GO:0000160;GO:0003677;GO:0005622;GO:0006355	-	response regulator transcription factor [Xanthomonas oryzae]	1277.9	547.577	2008.23	1.87479	3.4581e-06
gene-ACU12_RS18800	ACU12_RS18800	NZ_CP011961.1	ACU12_RS18800	GO:0005524;GO:0005975;GO:0006040;GO:0009254;GO:0016301;GO:0016310;GO:0016773;GO:0097175	K09001	anhydro-N-acetylmuramic acid kinase [Xanthomonas oryzae]	80.5388	34.5235	126.554	1.8741	8.19883e-06
gene-ACU12_RS04105	ACU12_RS04105	NZ_CP011961.1	ACU12_RS04105	-	-	hypothetical protein [Xanthomonas oryzae]	573.971	246.301	901.64	1.87213	5.27846e-08
gene-ACU12_RS15520	ACU12_RS15520	NZ_CP011961.1	ccsA	GO:0016021;GO:0017004;GO:0020037	-	cytochrome c biogenesis protein CcsA [Xanthomonas oryzae]	319.595	137.303	501.886	1.87	6.15407e-07
gene-ACU12_RS00770	ACU12_RS00770	NZ_CP011961.1	ACU12_RS00770	GO:0003676;GO:0015074	K07482	IS30-like element IS1112a family transposase [Xanthomonas oryzae]	106.478	45.8884	167.067	1.86423	7.72093e-08
gene-ACU12_RS06500	ACU12_RS06500	NZ_CP011961.1	ACU12_RS06500	GO:0003676;GO:0015074	K07482	IS30-like element IS1112a family transposase [Xanthomonas oryzae]	276.113	119.001	433.224	1.86414	5.2853e-11
gene-ACU12_RS13890	ACU12_RS13890	NZ_CP011961.1	ACU12_RS13890	GO:0003700;GO:0006355;GO:0043565	-	helix-turn-helix transcriptional regulator [Xanthomonas oryzae]	158.263	68.4637	248.063	1.85729	5.92322e-10
gene-ACU12_RS02495	ACU12_RS02495	NZ_CP011961.1	ACU12_RS02495	GO:0016021	K09167	PH domain-containing protein [Xanthomonas oryzae]	57.4177	24.8514	89.984	1.85634	2.85637e-05
gene-ACU12_RS10275	ACU12_RS10275	NZ_CP011961.1	crcB	GO:0005887;GO:0015103;GO:0015698;GO:0034220	K06199	fluoride efflux transporter CrcB [Xanthomonas oryzae]	97.3661	42.1497	152.582	1.856	0.000147423
gene-ACU12_RS01800	ACU12_RS01800	NZ_CP011961.1	ACU12_RS01800	-	-	hypothetical protein [Xanthomonas oryzae]	10823.5	4688.29	16958.6	1.85489	2.56368e-25
gene-ACU12_RS20780	ACU12_RS20780	NZ_CP011961.1	ACU12_RS20780	GO:0006629;GO:0008889	K01126	glycerophosphodiester phosphodiesterase [Xanthomonas oryzae]	1319.27	571.457	2067.09	1.85489	2.81734e-21
gene-ACU12_RS16770	ACU12_RS16770	NZ_CP011961.1	ACU12_RS16770	-	-	NAD(P)-dependent oxidoreductase [Xanthomonas oryzae]	539.756	234.015	845.497	1.8532	6.21585e-13
gene-ACU12_RS03700	ACU12_RS03700	NZ_CP011961.1	ACU12_RS03700	GO:0006508;GO:0008239	-	X-Pro dipeptidyl-peptidase [Xanthomonas oryzae]	50.8349	22.0428	79.6271	1.85295	0.00010466
gene-ACU12_RS01185	ACU12_RS01185	NZ_CP011961.1	ACU12_RS01185	GO:0016021;GO:0055085	K05802	mechanosensitive ion channel family protein [Xanthomonas oryzae]	1185.37	514.308	1856.43	1.85183	6.29181e-21
gene-ACU12_RS08400	ACU12_RS08400	NZ_CP011961.1	ACU12_RS08400	GO:0016853	-	WxcM-like domain-containing protein [Xanthomonas oryzae]	106.788	46.34	167.235	1.85155	1.17371e-07
gene-ACU12_RS02180	ACU12_RS02180	NZ_CP011961.1	ACU12_RS02180	GO:0016818;GO:0046872	K08311	RNA pyrophosphohydrolase [Xanthomonas oryzae]	700.973	304.329	1097.62	1.85067	3.71471e-08
gene-ACU12_RS12595	ACU12_RS12595	NZ_CP011961.1	ACU12_RS12595	GO:0005506	-	oxidative damage protection protein [Xanthomonas oryzae]	424.534	184.603	664.464	1.84777	4.11373e-15
gene-ACU12_RS00765	ACU12_RS00765	NZ_CP011961.1	ACU12_RS00765	GO:0003677;GO:0004803;GO:0006313	K07481	IS5 family transposase [Xanthomonas oryzae]	45.9426	20.0238	71.8613	1.8435	0.000184545
gene-ACU12_RS24400	ACU12_RS24400	NZ_CP011961.1	ACU12_RS24400	-	-	hypothetical protein [Xanthomonas oryzae]	259.058	112.91	405.206	1.84348	0.000283297
gene-ACU12_RS03855	ACU12_RS03855	NZ_CP011961.1	ACU12_RS03855	-	-	DUF721 domain-containing protein [Xanthomonas oryzae]	678.916	296.153	1061.68	1.84194	3.95909e-18
gene-ACU12_RS18065	ACU12_RS18065	NZ_CP011961.1	ACU12_RS18065	GO:0003824;GO:0050660	-	hypothetical protein [Xanthomonas oryzae]	1716.89	749.521	2684.27	1.84049	6.34518e-22
gene-ACU12_RS18905	ACU12_RS18905	NZ_CP011961.1	ACU12_RS18905	GO:0003677;GO:0003700;GO:0006355	-	MarR family transcriptional regulator [Xanthomonas oryzae]	976.336	426.553	1526.12	1.83907	3.96953e-18
gene-ACU12_RS04965	ACU12_RS04965	NZ_CP011961.1	ACU12_RS04965	GO:0016042;GO:0034480	K01114	phospholipase C, phosphocholine-specific [Xanthomonas oryzae]	92.1799	40.3425	144.017	1.83587	6.47342e-07
gene-ACU12_RS20815	ACU12_RS20815	NZ_CP011961.1	rpmH	GO:0003735;GO:0005840;GO:0006412	K02914	MULTISPECIES: 50S ribosomal protein L34 [Xanthomonas]	256.434	112.232	400.636	1.8358	4.0226e-12
gene-ACU12_RS11755	ACU12_RS11755	NZ_CP011961.1	ACU12_RS11755	-	-	virulence factor [Xanthomonas oryzae]	1095.28	479.502	1711.07	1.83529	2.83538e-20
gene-ACU12_RS02920	ACU12_RS02920	NZ_CP011961.1	ACU12_RS02920	GO:0008168;GO:0016645;GO:0032259;GO:0055114	K06983	hypothetical protein [Xanthomonas oryzae]	112.105	49.1519	175.059	1.83252	6.73431e-08
gene-ACU12_RS08875	ACU12_RS08875	NZ_CP011961.1	ACU12_RS08875	GO:0004414;GO:0005737;GO:0009086	K00641	homoserine O-acetyltransferase [Xanthomonas oryzae]	622.608	272.99	972.226	1.83244	1.01937e-17
gene-ACU12_RS08615	ACU12_RS08615	NZ_CP011961.1	yhbY	GO:0003723;GO:0005840	K07574	ribosome assembly RNA-binding protein YhbY [Xanthomonas oryzae]	1266.34	555.694	1976.98	1.83093	7.24609e-21
gene-ACU12_RS07100	ACU12_RS07100	NZ_CP011961.1	ACU12_RS07100	GO:0003676;GO:0015074	K07482	IS30-like element IS1112a family transposase [Xanthomonas oryzae]	124.497	54.6352	194.36	1.83083	1.85145e-08
gene-ACU12_RS07895	ACU12_RS07895	NZ_CP011961.1	rlmB	GO:0000451;GO:0003723;GO:0005737;GO:0070039	K03218	23S rRNA (guanosine(2251)-2'-O)-methyltransferase RlmB [Xanthomonas oryzae]	1183.01	519.539	1846.47	1.82947	1.58239e-09
gene-ACU12_RS03085	ACU12_RS03085	NZ_CP011961.1	ACU12_RS03085	-	K03098	lipocalin family protein [Xanthomonas oryzae]	1713.59	753.588	2673.6	1.82694	1.19972e-21
gene-ACU12_RS03940	ACU12_RS03940	NZ_CP011961.1	ACU12_RS03940	GO:0008146	K01014	sulfotransferase domain-containing protein [Xanthomonas oryzae]	4546.6	2003.61	7089.59	1.8231	1.49178e-23
gene-ACU12_RS11945	ACU12_RS11945	NZ_CP011961.1	ACU12_RS11945	-	-	hypothetical protein [Xanthomonas oryzae]	402.629	177.483	627.775	1.82257	0.000387351
gene-ACU12_RS16690	ACU12_RS16690	NZ_CP011961.1	hemL	GO:0005737;GO:0006782;GO:0008483;GO:0030170;GO:0042286	K01845	glutamate-1-semialdehyde 2,1-aminomutase [Xanthomonas oryzae]	494.59	218.273	770.907	1.82042	3.8066e-16
gene-ACU12_RS14290	ACU12_RS14290	NZ_CP011961.1	ACU12_RS14290	-	-	PA2169 family four-helix-bundle protein [Xanthomonas oryzae]	11717.3	5172.13	18262.4	1.82005	2.0151e-24
gene-ACU12_RS20380	ACU12_RS20380	NZ_CP011961.1	ACU12_RS20380	GO:0016021;GO:0019835	K11068	hemolysin III family protein [Xanthomonas oryzae]	83.3792	36.8274	129.931	1.8189	3.98793e-06
gene-ACU12_RS23865	ACU12_RS23865	NZ_CP011961.1	ACU12_RS23865	-	-	hypothetical protein [Xanthomonas oryzae]	39.3657	17.3883	61.3432	1.81879	0.000655148
gene-ACU12_RS05195	ACU12_RS05195	NZ_CP011961.1	ACU12_RS05195	GO:0004722;GO:0006470	K20074	serine/threonine-protein phosphatase [Xanthomonas oryzae]	475.895	210.514	741.276	1.8161	2.25506e-07
gene-ACU12_RS16780	ACU12_RS16780	NZ_CP011961.1	ACU12_RS16780	GO:0016021	-	VTT domain-containing protein [Xanthomonas oryzae]	144.675	64.3467	225.004	1.80601	6.05915e-09
gene-ACU12_RS12805	ACU12_RS12805	NZ_CP011961.1	ACU12_RS12805	GO:0006810;GO:0016021	-	energy transducer TonB [Xanthomonas oryzae]	754.338	335.813	1172.86	1.80431	4.91994e-18
gene-ACU12_RS08665	ACU12_RS08665	NZ_CP011961.1	recA	GO:0003684;GO:0003697;GO:0005524;GO:0005737;GO:0006281;GO:0006310;GO:0008094;GO:0009432	K03553	recombinase RecA [Xanthomonas oryzae]	11149.6	4968.33	17330.9	1.80252	6.10708e-24
gene-ACU12_RS02130	ACU12_RS02130	NZ_CP011961.1	trpC	GO:0000162;GO:0004425	K01609	indole-3-glycerol phosphate synthase TrpC [Xanthomonas oryzae]	267.004	119.263	414.745	1.79807	0.000542861
gene-ACU12_RS02595	ACU12_RS02595	NZ_CP011961.1	ACU12_RS02595	GO:0043565	K07729	helix-turn-helix transcriptional regulator [Xanthomonas oryzae]	71.5484	31.9968	111.1	1.79586	0.00119007
gene-ACU12_RS16150	ACU12_RS16150	NZ_CP011961.1	mscL	GO:0005216;GO:0005886;GO:0016021;GO:0034220	K03282	large-conductance mechanosensitive channel protein MscL [Xanthomonas oryzae]	4455.01	1992.36	6917.67	1.79581	7.09229e-23
gene-ACU12_RS08160	ACU12_RS08160	NZ_CP011961.1	ACU12_RS08160	-	-	DUF3011 domain-containing protein [Xanthomonas oryzae]	694.744	310.994	1078.49	1.79406	1.42608e-17
gene-ACU12_RS19395	ACU12_RS19395	NZ_CP011961.1	ACU12_RS19395	-	K01113	alkaline phosphatase D family protein [Xanthomonas oryzae]	74.006	33.1547	114.857	1.79256	1.79436e-05
gene-ACU12_RS02980	ACU12_RS02980	NZ_CP011961.1	ACU12_RS02980	-	-	hypothetical protein [Xanthomonas oryzae]	278.733	124.892	432.575	1.79227	1.81712e-12
gene-ACU12_RS05060	ACU12_RS05060	NZ_CP011961.1	ACU12_RS05060	GO:0004222;GO:0006508;GO:0008270;GO:0016020;GO:0042597;GO:0061077	K01423	M48 family metallopeptidase [Xanthomonas oryzae]	1508.51	676.975	2340.05	1.78936	1.17284e-20
gene-ACU12_RS23955	ACU12_RS23955	NZ_CP011961.1	ACU12_RS23955	-	-	hypothetical protein [Xanthomonas oryzae]	243.264	109.3	377.227	1.78714	1.36933e-11
gene-ACU12_RS05680	ACU12_RS05680	NZ_CP011961.1	ACU12_RS05680	-	-	transporter [Xanthomonas oryzae]	25.4998	11.473	39.5266	1.78458	0.00582027
gene-ACU12_RS16945	ACU12_RS16945	NZ_CP011961.1	waaA	GO:0016021;GO:0016740	K02527	lipid IV(A) 3-deoxy-D-manno-octulosonic acid transferase [Xanthomonas oryzae]	423.629	190.855	656.403	1.7821	8.2943e-15
gene-ACU12_RS03105	ACU12_RS03105	NZ_CP011961.1	ACU12_RS03105	GO:0004069;GO:0009058;GO:0030170;GO:0080130	-	pyridoxal phosphate-dependent aminotransferase [Xanthomonas oryzae]	732.082	330.267	1133.9	1.77958	1.02366e-05
gene-ACU12_RS14200	ACU12_RS14200	NZ_CP011961.1	ACU12_RS14200	-	-	hypothetical protein [Xanthomonas oryzae]	83.0044	37.4531	128.556	1.77924	3.65664e-06
gene-ACU12_RS10885	ACU12_RS10885	NZ_CP011961.1	ACU12_RS10885	GO:0006479;GO:0008983	K00575	chemotaxis protein CheR [Xanthomonas oryzae]	18931.4	8544.49	29318.3	1.77874	6.17108e-11
gene-ACU12_RS19215	ACU12_RS19215	NZ_CP011961.1	ACU12_RS19215	GO:0016021	-	ketosynthase [Xanthomonas oryzae]	47.0278	21.2308	72.8249	1.77828	0.00717239
gene-ACU12_RS05880	ACU12_RS05880	NZ_CP011961.1	purT	GO:0000287;GO:0004644;GO:0005524;GO:0006189;GO:0043815	K08289	formate-dependent phosphoribosylglycinamide formyltransferase [Xanthomonas oryzae]	609.549	275.503	943.594	1.7761	1.05607e-16
gene-ACU12_RS06605	ACU12_RS06605	NZ_CP011961.1	ACU12_RS06605	GO:0003677	-	HU family DNA-binding protein [Xanthomonas oryzae]	97360.6	44022.6	150699	1.77535	7.34752e-24
gene-ACU12_RS03760	ACU12_RS03760	NZ_CP011961.1	rsmI	GO:0000453;GO:0005737;GO:0070677	K07056	16S rRNA (cytidine(1402)-2'-O)-methyltransferase [Xanthomonas oryzae]	414.327	187.484	641.17	1.77394	1.71157e-14
gene-ACU12_RS09085	ACU12_RS09085	NZ_CP011961.1	ACU12_RS09085	-	K09948	DUF1244 domain-containing protein [Xanthomonas oryzae]	3135.31	1422.55	4848.07	1.76893	9.12977e-22
gene-ACU12_RS02235	ACU12_RS02235	NZ_CP011961.1	ACU12_RS02235	GO:0009236;GO:0016021;GO:0048472	K03807	cobalamin biosynthesis protein [Xanthomonas oryzae]	172.391	78.3336	266.448	1.76615	5.6469e-09
gene-ACU12_RS16665	ACU12_RS16665	NZ_CP011961.1	ACU12_RS16665	-	K09005	DUF192 domain-containing protein [Xanthomonas oryzae]	420.899	191.568	650.231	1.76309	9.35183e-09
gene-ACU12_RS09265	ACU12_RS09265	NZ_CP011961.1	ACU12_RS09265	-	-	hypothetical protein [Xanthomonas oryzae]	115.461	52.6139	178.309	1.76086	1.36195e-07
gene-ACU12_RS23710	ACU12_RS23710	NZ_CP011961.1	ACU12_RS23710	-	-	hypothetical protein [Xanthomonas oryzae]	33.3596	15.2258	51.4933	1.75787	0.00250921
gene-ACU12_RS07210	ACU12_RS07210	NZ_CP011961.1	ACU12_RS07210	-	-	DUF72 domain-containing protein [Xanthomonas oryzae]	138.426	63.1871	213.665	1.75764	1.99723e-08
gene-ACU12_RS15825	ACU12_RS15825	NZ_CP011961.1	ACU12_RS15825	-	-	hypothetical protein [Xanthomonas oryzae]	44.9233	20.5186	69.328	1.7565	0.00259769
gene-ACU12_RS18805	ACU12_RS18805	NZ_CP011961.1	ACU12_RS18805	-	-	hypothetical protein [Xanthomonas oryzae]	591.439	270.541	912.336	1.75372	3.00124e-16
gene-ACU12_RS14735	ACU12_RS14735	NZ_CP011961.1	mtgA	GO:0005886;GO:0008360;GO:0009252;GO:0009274;GO:0016021;GO:0016763;GO:0071555	K03814	monofunctional biosynthetic peptidoglycan transglycosylase [Xanthomonas oryzae]	179.309	82.0528	276.566	1.753	1.10098e-09
gene-ACU12_RS12860	ACU12_RS12860	NZ_CP011961.1	ACU12_RS12860	GO:0003677;GO:0004519;GO:0009307;GO:0090305	-	restriction endonuclease [Xanthomonas oryzae]	830.091	380.64	1279.54	1.74913	2.41674e-17
gene-ACU12_RS03190	ACU12_RS03190	NZ_CP011961.1	ACU12_RS03190	-	-	hypothetical protein [Xanthomonas oryzae]	1456.38	668.373	2244.38	1.74759	1.12345e-19
gene-ACU12_RS16950	ACU12_RS16950	NZ_CP011961.1	ACU12_RS16950	GO:0005887;GO:0008913;GO:0009103;GO:0009245;GO:0036104	K02517	LpxL/LpxP family Kdo(2)-lipid IV(A) lauroyl/palmitoleoyl acyltransferase [Xanthomonas oryzae]	255.332	117.186	393.477	1.74747	1.18461e-06
gene-ACU12_RS17140	ACU12_RS17140	NZ_CP011961.1	ACU12_RS17140	-	-	DUF924 family protein [Xanthomonas oryzae]	249.682	114.693	384.671	1.74585	1.9542e-11
gene-ACU12_RS07500	ACU12_RS07500	NZ_CP011961.1	ACU12_RS07500	GO:0000413;GO:0003755;GO:0006457	K03775	peptidylprolyl isomerase [Xanthomonas oryzae]	1525.29	702.866	2347.72	1.73994	1.78252e-19
gene-ACU12_RS19265	ACU12_RS19265	NZ_CP011961.1	hemF	GO:0004109;GO:0005737;GO:0006782;GO:0042803;GO:0046872;GO:0055114	K00228	oxygen-dependent coproporphyrinogen oxidase [Xanthomonas oryzae]	2770.78	1281.3	4260.26	1.73334	7.78834e-21
gene-ACU12_RS04400	ACU12_RS04400	NZ_CP011961.1	ACU12_RS04400	GO:0016491;GO:0055114	-	nitroreductase [Xanthomonas oryzae]	1010.35	468.775	1551.92	1.72709	4.91095e-18
gene-ACU12_RS10060	ACU12_RS10060	NZ_CP011961.1	ACU12_RS10060	GO:0008324;GO:0016021;GO:0098655	K15726	efflux RND transporter permease subunit [Xanthomonas oryzae]	43.443	20.1747	66.7113	1.72538	0.000708412
gene-ACU12_RS20210	ACU12_RS20210	NZ_CP011961.1	ACU12_RS20210	-	-	hypothetical protein [Xanthomonas oryzae]	69.5333	32.3311	106.736	1.72305	2.50061e-05
gene-ACU12_RS14475	ACU12_RS14475	NZ_CP011961.1	ACU12_RS14475	GO:0016491;GO:0055114	K18208	FAD-dependent oxidoreductase [Xanthomonas oryzae]	64.859	30.1794	99.5387	1.7217	0.0050954
gene-ACU12_RS07370	ACU12_RS07370	NZ_CP011961.1	rlmH	GO:0005737;GO:0031167;GO:0070038	K00783	23S rRNA (pseudouridine(1915)-N(3))-methyltransferase RlmH [Xanthomonas oryzae]	155.32	72.305	238.335	1.72082	1.04459e-08
gene-ACU12_RS03305	ACU12_RS03305	NZ_CP011961.1	ACU12_RS03305	GO:0006508;GO:0008236	K03797	carboxy terminal-processing peptidase [Xanthomonas oryzae]	16266.7	7598.91	24934.5	1.71428	2.35789e-21
gene-ACU12_RS04055	ACU12_RS04055	NZ_CP011961.1	ACU12_RS04055	GO:0016021	K09922	DMT family protein [Xanthomonas oryzae]	197.282	92.208	302.356	1.71328	1.1141e-09
gene-ACU12_RS14705	ACU12_RS14705	NZ_CP011961.1	ACU12_RS14705	GO:0016021;GO:0019835	K11068	hemolysin III family protein [Xanthomonas oryzae]	66.0634	30.919	101.208	1.71076	4.77709e-05
gene-ACU12_RS15145	ACU12_RS15145	NZ_CP011961.1	ACU12_RS15145	GO:0000155;GO:0000160;GO:0005622;GO:0018106;GO:0023014	-	PAS domain-containing protein [Xanthomonas oryzae]	545.698	255.751	835.645	1.70815	0.0019436
gene-ACU12_RS20450	ACU12_RS20450	NZ_CP011961.1	ACU12_RS20450	GO:0003677;GO:0004803;GO:0006313	K07481	IS5 family transposase [Xanthomonas oryzae]	121.172	56.8603	185.483	1.70579	0.000290688
gene-ACU12_RS19710	ACU12_RS19710	NZ_CP011961.1	ACU12_RS19710	GO:0004852;GO:0033014	K01719	uroporphyrinogen-III synthase [Xanthomonas oryzae]	725.2	340.451	1109.95	1.70498	2.88483e-16
gene-ACU12_RS17165	ACU12_RS17165	NZ_CP011961.1	ACU12_RS17165	GO:0003676	-	IS701 family transposase [Xanthomonas oryzae]	61.1817	28.7765	93.5869	1.70142	7.86454e-05
gene-ACU12_RS01865	ACU12_RS01865	NZ_CP011961.1	ACU12_RS01865	GO:0016021	-	EAL domain-containing protein [Xanthomonas oryzae]	208.677	98.2123	319.142	1.70022	5.15403e-10
gene-ACU12_RS01945	ACU12_RS01945	NZ_CP011961.1	ACU12_RS01945	GO:0016021	-	outer membrane beta-barrel protein [Xanthomonas oryzae]	124.211	58.5586	189.863	1.69701	1.18367e-06
gene-ACU12_RS01355	ACU12_RS01355	NZ_CP011961.1	ACU12_RS01355	GO:0003676	-	IS701 family transposase [Xanthomonas oryzae]	894.94	422.294	1367.59	1.69531	2.40028e-16
gene-ACU12_RS05830	ACU12_RS05830	NZ_CP011961.1	ACU12_RS05830	GO:0008080	K06977	GNAT family N-acetyltransferase [Xanthomonas oryzae]	1221.45	576.862	1866.03	1.69368	2.08998e-12
gene-ACU12_RS19800	ACU12_RS19800	NZ_CP011961.1	ACU12_RS19800	GO:0005886;GO:0008360;GO:0009252;GO:0016021;GO:0016311;GO:0046677;GO:0050380;GO:0071555	K06153	undecaprenyl-diphosphate phosphatase [Xanthomonas oryzae]	232.46	109.922	354.998	1.69133	9.49951e-06
gene-ACU12_RS16680	ACU12_RS16680	NZ_CP011961.1	ACU12_RS16680	GO:0000287;GO:0004789;GO:0009228;GO:0009229	K00788	thiamine phosphate synthase [Xanthomonas oryzae]	360.468	170.705	550.23	1.68852	1.62669e-08
gene-ACU12_RS11120	ACU12_RS11120	NZ_CP011961.1	ACU12_RS11120	GO:0005737;GO:0008270;GO:0019284;GO:0019509;GO:0046570	K08964	methylthioribulose 1-phosphate dehydratase [Xanthomonas oryzae]	5668.94	2687.56	8650.32	1.68645	7.6532e-21
gene-ACU12_RS01405	ACU12_RS01405	NZ_CP011961.1	ACU12_RS01405	GO:0006259;GO:0016888	K03424	TatD family hydrolase [Xanthomonas oryzae]	504.011	238.983	769.039	1.68615	7.85201e-06
gene-ACU12_RS13540	ACU12_RS13540	NZ_CP011961.1	ACU12_RS13540	-	K08307	transglycosylase SLT domain-containing protein [Xanthomonas oryzae]	991.012	470.361	1511.66	1.6843	6.56961e-17
gene-ACU12_RS19860	ACU12_RS19860	NZ_CP011961.1	ACU12_RS19860	-	K03496	ParA family protein [Xanthomonas oryzae]	553.099	262.946	843.251	1.68119	2.98489e-07
gene-ACU12_RS11615	ACU12_RS11615	NZ_CP011961.1	ACU12_RS11615	GO:0008934;GO:0046854;GO:0046855;GO:0052832;GO:0052833	K01092	inositol monophosphatase [Xanthomonas oryzae]	3277.19	1561.31	4993.07	1.67717	5.76534e-20
gene-ACU12_RS09840	ACU12_RS09840	NZ_CP011961.1	ACU12_RS09840	GO:0003677;GO:0004803;GO:0006313	-	IS5 family transposase [Xanthomonas oryzae]	51.6178	24.6013	78.6344	1.67643	0.000335454
gene-ACU12_RS07260	ACU12_RS07260	NZ_CP011961.1	ACU12_RS07260	-	-	plasmid pRiA4b ORF-3 family protein [Xanthomonas oryzae]	279.987	133.624	426.35	1.67386	5.62537e-06
gene-ACU12_RS03910	ACU12_RS03910	NZ_CP011961.1	ACU12_RS03910	GO:0019151;GO:0047910;GO:0050022;GO:0055114	K00035	Gfo/Idh/MocA family oxidoreductase [Xanthomonas oryzae]	211.608	101.02	322.195	1.67329	1.89151e-06
gene-ACU12_RS06780	ACU12_RS06780	NZ_CP011961.1	ACU12_RS06780	-	-	hypothetical protein [Xanthomonas oryzae]	464.721	222.253	707.189	1.66989	2.24801e-05
gene-ACU12_RS15865	ACU12_RS15865	NZ_CP011961.1	ACU12_RS15865	GO:0004871;GO:0006935;GO:0007165;GO:0016021	-	methyl-accepting chemotaxis protein [Xanthomonas oryzae]	869.068	415.901	1322.23	1.66867	1.86028e-16
gene-ACU12_RS11010	ACU12_RS11010	NZ_CP011961.1	ACU12_RS11010	GO:0005737;GO:0008839;GO:0009089;GO:0016726;GO:0019877;GO:0050661;GO:0051287;GO:0055114	K00215	4-hydroxy-tetrahydrodipicolinate reductase [Xanthomonas oryzae]	174.466	83.5183	265.415	1.66808	1.07013e-05
gene-ACU12_RS16555	ACU12_RS16555	NZ_CP011961.1	ACU12_RS16555	GO:0008152;GO:0016798	K01239	nucleoside hydrolase [Xanthomonas oryzae]	562.354	269.287	855.421	1.66749	4.26552e-07
gene-ACU12_RS19555	ACU12_RS19555	NZ_CP011961.1	ACU12_RS19555	GO:0001522;GO:0003723;GO:0009982	K06175	pseudouridylate synthase [Xanthomonas oryzae]	124.609	59.6726	189.546	1.6674	3.14988e-05
gene-ACU12_RS14165	ACU12_RS14165	NZ_CP011961.1	mmuP	GO:0003333;GO:0015171;GO:0016021	K16235	S-methylmethionine permease [Xanthomonas oryzae]	134.449	64.5419	204.357	1.66278	1.14385e-07
gene-ACU12_RS01195	ACU12_RS01195	NZ_CP011961.1	ACU12_RS01195	-	-	hypothetical protein [Xanthomonas oryzae]	462.096	223.052	701.14	1.65232	1.62183e-05
gene-ACU12_RS19880	ACU12_RS19880	NZ_CP011961.1	ACU12_RS19880	GO:0043565	-	helix-turn-helix transcriptional regulator [Xanthomonas oryzae]	1286.21	620.938	1951.48	1.65205	2.37268e-17
gene-ACU12_RS16840	ACU12_RS16840	NZ_CP011961.1	ACU12_RS16840	-	-	hypothetical protein [Xanthomonas oryzae]	42.2763	20.4717	64.0808	1.64626	0.00809513
gene-ACU12_RS14795	ACU12_RS14795	NZ_CP011961.1	gcvT	GO:0004047;GO:0008483;GO:0019464;GO:0032259	K00605	glycine cleavage system aminomethyltransferase GcvT [Xanthomonas oryzae]	1827.64	885.897	2769.39	1.64436	2.96421e-18
gene-ACU12_RS02165	ACU12_RS02165	NZ_CP011961.1	rpsI	GO:0000462;GO:0003735;GO:0006412;GO:0022627	K02996	MULTISPECIES: 30S ribosomal protein S9 [Xanthomonas]	297.613	144.329	450.897	1.64344	0.00042485
gene-ACU12_RS11790	ACU12_RS11790	NZ_CP011961.1	ACU12_RS11790	-	-	MULTISPECIES: DUF2188 domain-containing protein [Proteobacteria]	1587.41	771.175	2403.64	1.64009	2.52488e-12
gene-ACU12_RS06520	ACU12_RS06520	NZ_CP011961.1	ACU12_RS06520	-	K09975	HutD family protein [Xanthomonas oryzae]	705.761	343.121	1068.4	1.63866	5.96044e-15
gene-ACU12_RS13295	ACU12_RS13295	NZ_CP011961.1	ACU12_RS13295	-	-	DUF2272 domain-containing protein [Xanthomonas oryzae]	146.982	71.515	222.45	1.63716	7.54004e-08
gene-ACU12_RS13680	ACU12_RS13680	NZ_CP011961.1	ACU12_RS13680	GO:0016491;GO:0055114	K19784	NAD(P)H-dependent oxidoreductase [Xanthomonas oryzae]	951.442	463.627	1439.26	1.63429	4.42818e-16
gene-ACU12_RS05800	ACU12_RS05800	NZ_CP011961.1	ACU12_RS05800	GO:0000160;GO:0003677;GO:0005622;GO:0006355	-	response regulator transcription factor [Xanthomonas oryzae]	287.242	140.091	434.392	1.63263	1.25266e-09
gene-ACU12_RS06600	ACU12_RS06600	NZ_CP011961.1	ACU12_RS06600	GO:0016021	K21472	M23 family metallopeptidase [Xanthomonas oryzae]	98.9632	48.3283	149.598	1.63015	4.97963e-06
gene-ACU12_RS00260	ACU12_RS00260	NZ_CP011961.1	ACU12_RS00260	GO:0003677;GO:0003700;GO:0006355	K02529	LacI family DNA-binding transcriptional regulator [Xanthomonas oryzae]	2861.12	1399.84	4322.4	1.62657	3.8303e-10
gene-ACU12_RS22590	ACU12_RS22590	NZ_CP011961.1	ACU12_RS22590	GO:0003677;GO:0004803;GO:0006313	-	IS5 family transposase [Xanthomonas oryzae]	323.863	158.7	489.026	1.62361	2.04531e-11
gene-ACU12_RS12145	ACU12_RS12145	NZ_CP011961.1	ACU12_RS12145	GO:0004356;GO:0006542	K01915	glutamine synthetase [Xanthomonas oryzae]	827.262	406.207	1248.32	1.6197	1.58911e-15
gene-ACU12_RS20315	ACU12_RS20315	NZ_CP011961.1	ACU12_RS20315	GO:0003676;GO:0015074	K07482	IS30-like element IS1112a family transposase [Xanthomonas oryzae]	120.055	58.9779	181.133	1.6188	9.84721e-07
gene-ACU12_RS01385	ACU12_RS01385	NZ_CP011961.1	ACU12_RS01385	-	-	IS1595 family transposase [Xanthomonas oryzae]	66.0201	32.4329	99.6072	1.61879	0.000109818
gene-ACU12_RS19630	ACU12_RS19630	NZ_CP011961.1	ACU12_RS19630	-	-	MULTISPECIES: DUF4156 domain-containing protein [Xanthomonas]	703.635	346.051	1061.22	1.61666	1.6251e-14
gene-ACU12_RS00950	ACU12_RS00950	NZ_CP011961.1	hemH	GO:0004325;GO:0005737;GO:0006783;GO:0046872	K01772	ferrochelatase [Xanthomonas oryzae]	460.776	227.179	694.373	1.61188	1.53918e-06
gene-ACU12_RS19370	ACU12_RS19370	NZ_CP011961.1	rpmG	GO:0003735;GO:0006412;GO:0022625	K02913	MULTISPECIES: 50S ribosomal protein L33 [Gammaproteobacteria]	146.188	72.2326	220.143	1.60772	0.00105787
gene-ACU12_RS20425	ACU12_RS20425	NZ_CP011961.1	ACU12_RS20425	GO:0003677;GO:0003917;GO:0003918;GO:0006265	K03168	DNA topoisomerase IB [Xanthomonas oryzae]	904.308	447.706	1360.91	1.60395	1.77697e-12
gene-ACU12_RS07825	ACU12_RS07825	NZ_CP011961.1	ACU12_RS07825	-	-	transporter [Xanthomonas oryzae]	1233.82	611.654	1856	1.6014	2.83509e-16
gene-ACU12_RS03955	ACU12_RS03955	NZ_CP011961.1	ACU12_RS03955	GO:0004177;GO:0006508;GO:0008236	-	prolyl oligopeptidase family serine peptidase [Xanthomonas oryzae]	58.667	29.0938	88.2402	1.60072	0.000278753
gene-ACU12_RS19035	ACU12_RS19035	NZ_CP011961.1	ACU12_RS19035	GO:0003677;GO:0004803;GO:0006313;GO:0015074	-	IS3 family transposase [Xanthomonas oryzae]	166.99	82.8559	251.125	1.59973	4.54991e-05
gene-ACU12_RS08415	ACU12_RS08415	NZ_CP011961.1	ACU12_RS08415	-	-	GNAT family N-acetyltransferase [Xanthomonas oryzae]	36.8577	18.3292	55.3862	1.59538	0.00372974
gene-ACU12_RS07225	ACU12_RS07225	NZ_CP011961.1	ACU12_RS07225	GO:0015299;GO:0016021;GO:1902600	-	cation:proton antiporter [Xanthomonas oryzae]	271.092	134.873	407.311	1.59453	0.000204474
gene-ACU12_RS16835	ACU12_RS16835	NZ_CP011961.1	ACU12_RS16835	GO:0000287;GO:0004427;GO:0005887;GO:0009678;GO:0015992;GO:0055085	K15987	sodium-translocating pyrophosphatase [Xanthomonas oryzae]	150.259	74.7914	225.726	1.59363	9.356e-07
gene-ACU12_RS12755	ACU12_RS12755	NZ_CP011961.1	rplT	GO:0000027;GO:0003735;GO:0006412;GO:0019843;GO:0022625	K02887	MULTISPECIES: 50S ribosomal protein L20 [Xanthomonadaceae]	1624.99	811.071	2438.9	1.58833	8.56326e-17
gene-ACU12_RS17315	ACU12_RS17315	NZ_CP011961.1	ACU12_RS17315	GO:0003756	K03981	DsbC family protein [Xanthomonas oryzae]	4044.75	2020.17	6069.33	1.58706	3.43019e-18
gene-ACU12_RS14725	ACU12_RS14725	NZ_CP011961.1	ACU12_RS14725	GO:0016301;GO:0016310	-	CBS domain-containing protein [Xanthomonas oryzae]	1683.26	842.119	2524.4	1.58385	1.36014e-11
gene-ACU12_RS16645	ACU12_RS16645	NZ_CP011961.1	ACU12_RS16645	GO:0005737;GO:0007049;GO:0051301	K09888	cell division protein ZapA [Xanthomonas oryzae]	608.855	304.97	912.739	1.58154	1.14403e-13
gene-ACU12_RS00730	ACU12_RS00730	NZ_CP011961.1	ACU12_RS00730	-	-	hypothetical protein [Xanthomonas oryzae]	76.4369	38.3335	114.54	1.57918	6.32843e-05
gene-ACU12_RS04825	ACU12_RS04825	NZ_CP011961.1	ACU12_RS04825	GO:0016021;GO:0055085	-	mechanosensitive ion channel [Xanthomonas oryzae]	260.392	130.7	390.084	1.57753	0.0031246
gene-ACU12_RS15265	ACU12_RS15265	NZ_CP011961.1	ACU12_RS15265	GO:0016021	-	glycosyltransferase family 39 protein [Xanthomonas oryzae]	320.699	161.075	480.323	1.57628	2.87061e-08
gene-ACU12_RS01695	ACU12_RS01695	NZ_CP011961.1	rocF	GO:0004053;GO:0006525;GO:0046872	K01476	arginase [Xanthomonas oryzae]	875.22	440.538	1309.9	1.57212	5.05094e-09
gene-ACU12_RS19405	ACU12_RS19405	NZ_CP011961.1	ACU12_RS19405	GO:0000287;GO:0008897	K06133	4'-phosphopantetheinyl transferase superfamily protein [Xanthomonas oryzae]	33.464	16.8485	50.0794	1.57159	0.00578004
gene-ACU12_RS05675	ACU12_RS05675	NZ_CP011961.1	ACU12_RS05675	GO:0016021;GO:0055085	-	oligopeptide transporter, OPT family [Xanthomonas oryzae]	97.4452	49.0925	145.798	1.5704	1.01171e-05
gene-ACU12_RS02965	ACU12_RS02965	NZ_CP011961.1	ACU12_RS02965	GO:0005886;GO:0016021;GO:0030001;GO:0046873;GO:0055085	K03284	magnesium transporter [Xanthomonas oryzae]	754.963	381.075	1128.85	1.56671	2.86187e-14
gene-ACU12_RS16590	ACU12_RS16590	NZ_CP011961.1	rph	GO:0000049;GO:0004549;GO:0008033;GO:0009022;GO:0090501	K00989	ribonuclease PH [Xanthomonas oryzae]	243.586	122.992	364.181	1.5661	3.23464e-09
gene-ACU12_RS18980	ACU12_RS18980	NZ_CP011961.1	ACU12_RS18980	-	-	VirK family protein [Xanthomonas oryzae]	1405.37	711.279	2099.46	1.56153	3.15707e-15
gene-ACU12_RS08375	ACU12_RS08375	NZ_CP011961.1	ACU12_RS08375	GO:0003677;GO:0003700;GO:0006352;GO:0006355;GO:0016987	K03088	sigma-70 family RNA polymerase sigma factor [Xanthomonas oryzae]	1420.52	719.249	2121.8	1.56072	7.4015e-16
gene-ACU12_RS10965	ACU12_RS10965	NZ_CP011961.1	ACU12_RS10965	GO:0003677;GO:0006355;GO:0016021	-	LytTR family transcriptional regulator [Xanthomonas oryzae]	42.703	21.6531	63.7528	1.55791	0.00243713
gene-ACU12_RS10375	ACU12_RS10375	NZ_CP011961.1	ACU12_RS10375	-	-	hypothetical protein [Xanthomonas oryzae]	272.137	138.148	406.126	1.55571	9.70283e-10
gene-ACU12_RS19820	ACU12_RS19820	NZ_CP011961.1	ACU12_RS19820	-	-	tetratricopeptide repeat protein [Xanthomonas oryzae]	373.54	189.718	557.361	1.55475	3.84106e-11
gene-ACU12_RS12190	ACU12_RS12190	NZ_CP011961.1	ACU12_RS12190	-	-	hypothetical protein [Xanthomonas oryzae]	1034.07	526.164	1541.98	1.5512	5.63986e-15
gene-ACU12_RS13130	ACU12_RS13130	NZ_CP011961.1	ACU12_RS13130	-	K06905	phage late control D family protein [Xanthomonas oryzae]	101.265	51.616	150.915	1.54784	1.24701e-05
gene-ACU12_RS04115	ACU12_RS04115	NZ_CP011961.1	ACU12_RS04115	-	K03744	LemA family protein [Xanthomonas oryzae]	1717.6	877.794	2557.41	1.54273	3.57841e-16
gene-ACU12_RS19220	ACU12_RS19220	NZ_CP011961.1	ACU12_RS19220	-	K02078	acyl carrier protein [Xanthomonas oryzae]	2062.41	1057.24	3067.57	1.53679	2.66867e-16
gene-ACU12_RS05175	ACU12_RS05175	NZ_CP011961.1	gloB	GO:0004416;GO:0019243;GO:0046872	K01069	hydroxyacylglutathione hydrolase [Xanthomonas oryzae]	1483.18	761.268	2205.09	1.53436	1.401e-15
gene-ACU12_RS05025	ACU12_RS05025	NZ_CP011961.1	lpxH	GO:0005737;GO:0009245;GO:0016462	K03269	UDP-2,3-diacylglucosamine diphosphatase [Xanthomonas oryzae]	1197.76	615.108	1780.4	1.53329	0.000225919
gene-ACU12_RS01805	ACU12_RS01805	NZ_CP011961.1	ACU12_RS01805	GO:0004252;GO:0006508	K04771	Do family serine endopeptidase [Xanthomonas oryzae]	6322.55	3256.63	9388.47	1.52751	1.59114e-17
gene-ACU12_RS02210	ACU12_RS02210	NZ_CP011961.1	ACU12_RS02210	GO:0016021	-	hypothetical protein [Xanthomonas oryzae]	204.046	105.17	302.922	1.52622	9.15244e-06
gene-ACU12_RS17950	ACU12_RS17950	NZ_CP011961.1	ACU12_RS17950	GO:0003676;GO:0008168;GO:0032259	K00564	methyltransferase [Xanthomonas oryzae]	222.11	114.555	329.665	1.52496	4.68161e-06
gene-ACU12_RS12060	ACU12_RS12060	NZ_CP011961.1	ACU12_RS12060	GO:0009306;GO:0016021	K03543	HlyD family secretion protein [Xanthomonas oryzae]	566.431	292.308	840.554	1.52385	1.87703e-10
gene-ACU12_RS14995	ACU12_RS14995	NZ_CP011961.1	gshB	GO:0000287;GO:0004363;GO:0005524;GO:0005829;GO:0006750;GO:0030145	K01920	glutathione synthase [Xanthomonas oryzae]	1499.39	774.773	2224.02	1.52132	1.39243e-12
gene-ACU12_RS13420	ACU12_RS13420	NZ_CP011961.1	ACU12_RS13420	GO:0004807;GO:0005737;GO:0006094;GO:0006096;GO:0006098	K01803	triose-phosphate isomerase [Xanthomonas oryzae]	1521.57	786.628	2256.51	1.52034	2.06608e-15
gene-ACU12_RS02005	ACU12_RS02005	NZ_CP011961.1	coaBC	GO:0004632;GO:0004633;GO:0010181;GO:0015937;GO:0015941	K13038	bifunctional phosphopantothenoylcysteine decarboxylase/phosphopantothenate--cysteine ligase CoaBC [Xanthomonas oryzae]	797.359	412.529	1182.19	1.51889	1.23354e-13
gene-ACU12_RS19955	ACU12_RS19955	NZ_CP011961.1	ACU12_RS19955	GO:0004505;GO:0005506;GO:0006559;GO:0055114	K00500	phenylalanine 4-monooxygenase [Xanthomonas oryzae]	3796.31	1965.03	5627.59	1.51797	6.26131e-17
gene-ACU12_RS17160	ACU12_RS17160	NZ_CP011961.1	ACU12_RS17160	GO:0005975;GO:0016837;GO:0030246	K18195	rhamnogalacturonase B [Xanthomonas oryzae]	1098.41	569.128	1627.69	1.516	1.46686e-14
gene-ACU12_RS19505	ACU12_RS19505	NZ_CP011961.1	ACU12_RS19505	GO:0005524;GO:0005975;GO:0016310;GO:0046316	K00851	gluconokinase [Xanthomonas oryzae]	221.267	114.719	327.814	1.51477	1.82737e-08
gene-ACU12_RS18035	ACU12_RS18035	NZ_CP011961.1	ACU12_RS18035	-	-	hypothetical protein [Xanthomonas oryzae]	1395.37	724.035	2066.7	1.5132	3.67242e-15
gene-ACU12_RS11995	ACU12_RS11995	NZ_CP011961.1	ACU12_RS11995	GO:0005524	K06217	PhoH family protein [Xanthomonas oryzae]	1698.2	882.069	2514.32	1.51121	4.75701e-12
gene-ACU12_RS06465	ACU12_RS06465	NZ_CP011961.1	ACU12_RS06465	GO:0004641;GO:0005524;GO:0005737;GO:0006189	K01933	phosphoribosylformylglycinamidine cyclo-ligase [Xanthomonas oryzae]	666.751	347.102	986.4	1.50681	7.99637e-13
gene-ACU12_RS00205	ACU12_RS00205	NZ_CP011961.1	ACU12_RS00205	GO:0000155;GO:0000160;GO:0005622;GO:0023014	-	GAF domain-containing sensor histidine kinase [Xanthomonas oryzae]	524.733	273.193	776.273	1.50664	1.23139e-07
gene-ACU12_RS13825	ACU12_RS13825	NZ_CP011961.1	ACU12_RS13825	GO:0016740	K06975	N-acetyltransferase [Xanthomonas oryzae]	129.592	67.4823	191.701	1.50628	2.24546e-06
gene-ACU12_RS16145	ACU12_RS16145	NZ_CP011961.1	ACU12_RS16145	GO:0008152;GO:0016787	K16165	fumarylacetoacetate hydrolase family protein [Xanthomonas oryzae]	174.62	90.9555	258.284	1.50573	1.23096e-06
gene-ACU12_RS05020	ACU12_RS05020	NZ_CP011961.1	ACU12_RS05020	-	-	hypothetical protein [Xanthomonas oryzae]	1387.16	723.363	2050.96	1.50351	6.63649e-15
gene-ACU12_RS14605	ACU12_RS14605	NZ_CP011961.1	ACU12_RS14605	GO:0004560;GO:0005975	K01206	alpha-L-fucosidase [Xanthomonas oryzae]	922.382	481.021	1363.74	1.5034	5.22073e-12
gene-ACU12_RS19075	ACU12_RS19075	NZ_CP011961.1	ACU12_RS19075	-	-	hypothetical protein [Xanthomonas oryzae]	595.347	310.798	879.896	1.50135	4.55299e-06
gene-ACU12_RS07735	ACU12_RS07735	NZ_CP011961.1	ACU12_RS07735	-	-	DUF3060 domain-containing protein [Xanthomonas oryzae]	357.879	186.85	528.908	1.50113	4.45344e-06
gene-ACU12_RS02080	ACU12_RS02080	NZ_CP011961.1	ACU12_RS02080	GO:0004750;GO:0005975;GO:0006098;GO:0046872	K01783	ribulose-phosphate 3-epimerase [Xanthomonas oryzae]	424.831	221.97	627.691	1.49969	5.71883e-11
gene-ACU12_RS16655	ACU12_RS16655	NZ_CP011961.1	ACU12_RS16655	-	-	EVE domain-containing protein [Xanthomonas oryzae]	584.2	305.521	862.878	1.49789	4.75699e-12
gene-ACU12_RS03470	ACU12_RS03470	NZ_CP011961.1	pgaA	GO:0004872;GO:0016020;GO:0022891;GO:0055085	K11935	poly-beta-1,6 N-acetyl-D-glucosamine export porin PgaA [Xanthomonas oryzae]	53.1949	27.8998	78.4901	1.49226	0.00121812
gene-ACU12_RS17075	ACU12_RS17075	NZ_CP011961.1	ACU12_RS17075	GO:0008643;GO:0016021;GO:0055085	K16211	MFS transporter [Xanthomonas oryzae]	71.5524	37.5364	105.568	1.49181	0.000226914
gene-ACU12_RS18860	ACU12_RS18860	NZ_CP011961.1	ACU12_RS18860	GO:0016021;GO:0016651;GO:0042773	K05560	Na+/H+ antiporter subunit C [Xanthomonas oryzae]	81.707	42.8957	120.518	1.49035	0.00260229
gene-ACU12_RS04360	ACU12_RS04360	NZ_CP011961.1	ahpC	GO:0004601;GO:0006979;GO:0051920;GO:0055114;GO:0098869	K24119	MULTISPECIES: peroxiredoxin [Xanthomonas]	53208.3	27984.2	78432.3	1.48683	2.82886e-17
gene-ACU12_RS05340	ACU12_RS05340	NZ_CP011961.1	acpP	GO:0000036;GO:0005737;GO:0006633	K02078	MULTISPECIES: acyl carrier protein [Xanthomonas]	17418	9201	25635.1	1.47826	6.88933e-17
gene-ACU12_RS24145	ACU12_RS24145	NZ_CP011961.1	ACU12_RS24145	GO:0016829	-	lactoylglutathione lyase [Xanthomonas oryzae]	168.94	89.3726	248.507	1.47538	4.22996e-07
gene-ACU12_RS19550	ACU12_RS19550	NZ_CP011961.1	ACU12_RS19550	-	K09924	DUF2059 domain-containing protein [Xanthomonas oryzae]	678.619	359.392	997.847	1.47326	2.14104e-12
gene-ACU12_RS07695	ACU12_RS07695	NZ_CP011961.1	ACU12_RS07695	-	-	YigZ family protein [Xanthomonas oryzae]	48.54	25.7642	71.3159	1.46885	0.00219088
gene-ACU12_RS10495	ACU12_RS10495	NZ_CP011961.1	ACU12_RS10495	-	-	PilZ domain-containing protein [Xanthomonas oryzae]	517.176	274.599	759.753	1.4682	2.10279e-11
gene-ACU12_RS19320	ACU12_RS19320	NZ_CP011961.1	ACU12_RS19320	GO:0016407	-	sugar O-acetyltransferase [Xanthomonas oryzae]	79.0841	41.9936	116.174	1.46805	0.000135883
gene-ACU12_RS12770	ACU12_RS12770	NZ_CP011961.1	thrS	GO:0004829;GO:0005524;GO:0005737;GO:0006435;GO:0046872	K01868	threonine--tRNA ligase [Xanthomonas oryzae]	7367.89	3914.5	10821.3	1.46697	2.00047e-16
gene-ACU12_RS09205	ACU12_RS09205	NZ_CP011961.1	ACU12_RS09205	GO:0003858;GO:0055114	K00019	3-hydroxybutyrate dehydrogenase [Xanthomonas oryzae]	150.878	80.2498	221.506	1.46478	0.00108669
gene-ACU12_RS06615	ACU12_RS06615	NZ_CP011961.1	ACU12_RS06615	-	K06997	YggS family pyridoxal phosphate-dependent enzyme [Xanthomonas oryzae]	685.214	365.554	1004.87	1.45886	3.51882e-12
gene-ACU12_RS09280	ACU12_RS09280	NZ_CP011961.1	ACU12_RS09280	GO:0003677	-	putative addiction module antidote protein [Xanthomonas oryzae]	283.487	151.395	415.579	1.45681	0.000497272
gene-ACU12_RS01345	ACU12_RS01345	NZ_CP011961.1	ACU12_RS01345	GO:0003676;GO:0015074	K07482	IS30-like element IS1112a family transposase [Xanthomonas oryzae]	802.34	428.63	1176.05	1.45615	1.16973e-06
gene-ACU12_RS19375	ACU12_RS19375	NZ_CP011961.1	rpmB	GO:0003735;GO:0006412;GO:0022625	K02902	MULTISPECIES: 50S ribosomal protein L28 [Xanthomonas]	8940.59	4787.47	13093.7	1.45154	3.73529e-16
gene-ACU12_RS11260	ACU12_RS11260	NZ_CP011961.1	thrA	GO:0004072;GO:0004412;GO:0009067;GO:0016310;GO:0016597;GO:0050661;GO:0055114	K12524	bifunctional aspartate kinase/homoserine dehydrogenase I [Xanthomonas oryzae]	2869.82	1537.48	4202.16	1.45056	3.11833e-15
gene-ACU12_RS09885	ACU12_RS09885	NZ_CP011961.1	ACU12_RS09885	GO:0003677;GO:0003916;GO:0006270	-	replication initiation factor domain-containing protein [Xanthomonas oryzae]	40.5738	21.7436	59.404	1.44997	0.00527096
gene-ACU12_RS15890	ACU12_RS15890	NZ_CP011961.1	ACU12_RS15890	GO:0009279;GO:0043165;GO:0051205	K05807	outer membrane protein assembly factor BamD [Xanthomonas oryzae]	5300.59	2840.95	7760.24	1.44973	1.03299e-15
gene-ACU12_RS20750	ACU12_RS20750	NZ_CP011961.1	ACU12_RS20750	GO:0016021;GO:0055085	-	MFS transporter [Xanthomonas oryzae]	74.1138	39.7787	108.449	1.44695	0.000276834
gene-ACU12_RS12750	ACU12_RS12750	NZ_CP011961.1	pheS	GO:0000049;GO:0000287;GO:0004826;GO:0005524;GO:0005737;GO:0006432	K01889	phenylalanine--tRNA ligase subunit alpha [Xanthomonas oryzae]	1098.27	589.649	1606.88	1.44634	2.68181e-13
gene-ACU12_RS01550	ACU12_RS01550	NZ_CP011961.1	ACU12_RS01550	GO:0003676;GO:0004519;GO:0016021;GO:0046872;GO:0090305	K01173	DNA/RNA non-specific endonuclease [Xanthomonas oryzae]	120.691	64.8632	176.518	1.44434	0.00054651
gene-ACU12_RS15895	ACU12_RS15895	NZ_CP011961.1	ACU12_RS15895	GO:0003952;GO:0005524;GO:0009435;GO:0016810	K01916	NAD+ synthase [Xanthomonas oryzae]	1057.9	568.65	1547.14	1.44399	2.04373e-07
gene-ACU12_RS15885	ACU12_RS15885	NZ_CP011961.1	rluD	GO:0001522;GO:0003723;GO:0009982	K06180	23S rRNA pseudouridine(1911/1915/1917) synthase RluD [Xanthomonas oryzae]	323.53	173.971	473.089	1.44326	2.17106e-09
gene-ACU12_RS17650	ACU12_RS17650	NZ_CP011961.1	ACU12_RS17650	-	-	TfoX/Sxy family protein [Xanthomonas oryzae]	429.064	230.776	627.351	1.44278	2.67121e-10
gene-ACU12_RS20295	ACU12_RS20295	NZ_CP011961.1	ACU12_RS20295	GO:0003677;GO:0004803;GO:0006313;GO:0015074	-	IS3 family transposase [Xanthomonas oryzae]	106.504	57.3017	155.707	1.44218	0.00878014
gene-ACU12_RS18365	ACU12_RS18365	NZ_CP011961.1	ACU12_RS18365	GO:0016021	-	hypothetical protein [Xanthomonas oryzae]	183.091	98.609	267.573	1.44014	4.69696e-07
gene-ACU12_RS14205	ACU12_RS14205	NZ_CP011961.1	ACU12_RS14205	GO:0016021	-	hypothetical protein [Xanthomonas oryzae]	1463.73	788.775	2138.68	1.43904	6.51543e-14
gene-ACU12_RS17840	ACU12_RS17840	NZ_CP011961.1	ACU12_RS17840	GO:0004190;GO:0006508;GO:0016021	-	hypothetical protein [Xanthomonas oryzae]	25181	13571.3	36790.7	1.43879	4.07806e-09
gene-ACU12_RS15180	ACU12_RS15180	NZ_CP011961.1	tolB	GO:0017038;GO:0042597	K03641	Tol-Pal system beta propeller repeat protein TolB [Xanthomonas oryzae]	2450.06	1320.93	3579.19	1.43808	3.09385e-12
gene-ACU12_RS19670	ACU12_RS19670	NZ_CP011961.1	poxB	GO:0000287;GO:0003824;GO:0030976	K00156	ubiquinone-dependent pyruvate dehydrogenase [Xanthomonas oryzae]	565.856	305.879	825.833	1.43289	2.79013e-11
gene-ACU12_RS14105	ACU12_RS14105	NZ_CP011961.1	ACU12_RS14105	-	-	class I SAM-dependent methyltransferase [Xanthomonas oryzae]	432.386	233.874	630.897	1.43167	3.07997e-10
gene-ACU12_RS01670	ACU12_RS01670	NZ_CP011961.1	ACU12_RS01670	GO:0042834	-	SPOR domain-containing protein [Xanthomonas oryzae]	158.525	85.8421	231.208	1.42944	0.000750514
gene-ACU12_RS10910	ACU12_RS10910	NZ_CP011961.1	acnB	GO:0003994;GO:0005829;GO:0006099;GO:0046872;GO:0047456;GO:0051539	K01682	bifunctional aconitate hydratase 2/2-methylisocitrate dehydratase [Xanthomonas oryzae]	22279.4	12068.6	32490.3	1.42875	5.35647e-16
gene-ACU12_RS17050	ACU12_RS17050	NZ_CP011961.1	ACU12_RS17050	GO:0000160;GO:0003677;GO:0005622;GO:0006355	K07774	response regulator transcription factor [Xanthomonas oryzae]	62.2221	33.7704	90.6738	1.42493	0.00269517
gene-ACU12_RS18845	ACU12_RS18845	NZ_CP011961.1	ACU12_RS18845	GO:0016021	-	DUF962 domain-containing protein [Xanthomonas oryzae]	111.874	60.9382	162.81	1.41777	2.9277e-05
gene-ACU12_RS17990	ACU12_RS17990	NZ_CP011961.1	ACU12_RS17990	-	-	DUF3016 domain-containing protein [Xanthomonas oryzae]	4538.72	2474.26	6603.17	1.41616	3.21828e-15
gene-ACU12_RS02810	ACU12_RS02810	NZ_CP011961.1	ACU12_RS02810	GO:0003723;GO:0005737;GO:0016070;GO:0016788	K19048	type I toxin-antitoxin system SymE family toxin [Xanthomonas oryzae]	243.678	133.273	354.083	1.4097	5.67409e-08
gene-ACU12_RS03785	ACU12_RS03785	NZ_CP011961.1	rsmH	GO:0005737;GO:0070475;GO:0071424	K03438	16S rRNA (cytosine(1402)-N(4))-methyltransferase RsmH [Xanthomonas oryzae]	1022.31	559.404	1485.22	1.40871	1.11116e-12
gene-ACU12_RS15790	ACU12_RS15790	NZ_CP011961.1	ACU12_RS15790	-	-	hypothetical protein [Xanthomonas oryzae]	13179	7214.59	19143.4	1.40786	8.33858e-05
gene-ACU12_RS18175	ACU12_RS18175	NZ_CP011961.1	ACU12_RS18175	GO:0003884;GO:0046416;GO:0055114;GO:0071949	-	FAD-binding oxidoreductase [Xanthomonas oryzae]	373.506	204.764	542.249	1.405	3.41414e-05
gene-ACU12_RS19110	ACU12_RS19110	NZ_CP011961.1	ACU12_RS19110	GO:0016787	-	glycoside hydrolase family 15 protein [Xanthomonas oryzae]	625.508	343.457	907.558	1.40186	4.65054e-11
gene-ACU12_RS09570	ACU12_RS09570	NZ_CP011961.1	ACU12_RS09570	GO:0000271;GO:0016021;GO:0016616;GO:0016628;GO:0051287;GO:0055114	K02474	nucleotide sugar dehydrogenase [Xanthomonas oryzae]	397.828	219.16	576.496	1.39533	1.95845e-09
gene-ACU12_RS09395	ACU12_RS09395	NZ_CP011961.1	zwf	GO:0004345;GO:0006006;GO:0006098;GO:0050661;GO:0055114	K00036	glucose-6-phosphate dehydrogenase [Xanthomonas oryzae]	4633.44	2552.98	6713.9	1.39497	8.15379e-15
gene-ACU12_RS02090	ACU12_RS02090	NZ_CP011961.1	yegS	GO:0000287;GO:0001727;GO:0005524;GO:0005737;GO:0008654;GO:0046834	-	lipid kinase YegS [Xanthomonas oryzae]	133.486	73.6141	193.358	1.39322	0.000235818
gene-ACU12_RS05170	ACU12_RS05170	NZ_CP011961.1	ACU12_RS05170	GO:0016787	K08307	transglycosylase SLT domain-containing protein [Xanthomonas oryzae]	1179.28	651.139	1707.41	1.39077	8.12292e-08
gene-ACU12_RS14015	ACU12_RS14015	NZ_CP011961.1	uppS	GO:0000287;GO:0008360;GO:0008834;GO:0009252;GO:0071555	K00806	di-trans,poly-cis-decaprenylcistransferase [Xanthomonas oryzae]	114.268	63.0991	165.437	1.39059	3.20682e-05
gene-ACU12_RS03580	ACU12_RS03580	NZ_CP011961.1	ACU12_RS03580	GO:0000160;GO:0003677;GO:0005622;GO:0006355	K02483	response regulator transcription factor [Xanthomonas oryzae]	778.29	430.371	1126.21	1.38782	9.39896e-11
gene-ACU12_RS04630	ACU12_RS04630	NZ_CP011961.1	rplJ	GO:0005840;GO:0006412;GO:0042254;GO:0070180	K02864	50S ribosomal protein L10 [Xanthomonas oryzae]	22723.8	12577.5	32870.1	1.38593	2.75874e-15
gene-ACU12_RS19095	ACU12_RS19095	NZ_CP011961.1	ACU12_RS19095	-	-	IS5/IS1182 family transposase [Xanthomonas oryzae]	100.869	55.8966	145.842	1.38357	0.00321612
gene-ACU12_RS18045	ACU12_RS18045	NZ_CP011961.1	ACU12_RS18045	GO:0000160;GO:0003677;GO:0005622;GO:0006355	-	response regulator transcription factor [Xanthomonas oryzae]	176.44	97.9943	254.885	1.37908	0.000899152
gene-ACU12_RS16775	ACU12_RS16775	NZ_CP011961.1	ACU12_RS16775	GO:0004674;GO:0006468	-	serine/threonine protein kinase [Xanthomonas oryzae]	234.1	130.348	337.853	1.37403	2.26121e-07
gene-ACU12_RS00720	ACU12_RS00720	NZ_CP011961.1	ACU12_RS00720	GO:0004674;GO:0005524;GO:0006468	K07178	serine protein kinase RIO [Xanthomonas oryzae]	1768.65	987.352	2549.94	1.36883	5.33275e-13
gene-ACU12_RS06010	ACU12_RS06010	NZ_CP011961.1	ACU12_RS06010	GO:0003677;GO:0004803;GO:0006313;GO:0015074	-	IS3 family transposase [Xanthomonas oryzae]	1798.42	1004.6	2592.24	1.36758	4.68622e-13
gene-ACU12_RS15115	ACU12_RS15115	NZ_CP011961.1	ACU12_RS15115	GO:0000160;GO:0005622	-	response regulator [Xanthomonas oryzae]	2937.68	1642.68	4232.68	1.36552	9.06219e-14
gene-ACU12_RS20090	ACU12_RS20090	NZ_CP011961.1	ACU12_RS20090	-	K09858	YchJ family protein [Xanthomonas oryzae]	1070.5	598.769	1542.24	1.36496	2.15449e-10
gene-ACU12_RS03260	ACU12_RS03260	NZ_CP011961.1	ACU12_RS03260	GO:0004650;GO:0005975	K01184	polygalacturonase [Xanthomonas oryzae]	203.34	113.871	292.809	1.36256	9.08031e-07
gene-ACU12_RS04070	ACU12_RS04070	NZ_CP011961.1	ACU12_RS04070	-	K02051	ABC transporter substrate-binding protein [Xanthomonas oryzae]	65.0815	36.4701	93.6929	1.36122	0.00127062
gene-ACU12_RS10850	ACU12_RS10850	NZ_CP011961.1	ACU12_RS10850	GO:0004871;GO:0006935;GO:0007165;GO:0016021	-	HAMP domain-containing protein [Xanthomonas oryzae]	10973.9	6150.44	15797.4	1.36093	2.08129e-14
gene-ACU12_RS11305	ACU12_RS11305	NZ_CP011961.1	ACU12_RS11305	GO:0005215;GO:0016021;GO:0055085	-	MFS transporter [Xanthomonas oryzae]	221.783	124.32	319.246	1.36061	0.0053414
gene-ACU12_RS03360	ACU12_RS03360	NZ_CP011961.1	ACU12_RS03360	GO:0016491;GO:0055114	-	oxidoreductase [Xanthomonas oryzae]	991.742	556.073	1427.41	1.36005	7.60689e-12
gene-ACU12_RS11050	ACU12_RS11050	NZ_CP011961.1	ACU12_RS11050	GO:0004300;GO:0008152;GO:0016853	K13766	enoyl-CoA hydratase/isomerase family protein [Xanthomonas oryzae]	176.406	98.983	253.83	1.35861	0.000376569
gene-ACU12_RS17125	ACU12_RS17125	NZ_CP011961.1	grxD	GO:0005623;GO:0009055;GO:0015035;GO:0045454;GO:0055114	K07390	Grx4 family monothiol glutaredoxin [Xanthomonas oryzae]	18382.5	10342.3	26422.6	1.35321	1.57905e-14
gene-ACU12_RS14545	ACU12_RS14545	NZ_CP011961.1	ACU12_RS14545	GO:0003857;GO:0006635	K01782	enoyl-CoA hydratase/isomerase family protein [Xanthomonas oryzae]	1321.15	745.06	1897.25	1.34848	2.36446e-12
gene-ACU12_RS05405	ACU12_RS05405	NZ_CP011961.1	prpF	GO:0016853;GO:0019629	K09788	2-methylaconitate cis-trans isomerase PrpF [Xanthomonas oryzae]	742.007	418.632	1065.38	1.34762	5.84009e-11
gene-ACU12_RS04205	ACU12_RS04205	NZ_CP011961.1	ACU12_RS04205	GO:0016787	-	alpha/beta fold hydrolase [Xanthomonas oryzae]	162.621	91.7618	233.48	1.34733	1.17624e-05
gene-ACU12_RS09020	ACU12_RS09020	NZ_CP011961.1	ACU12_RS09020	GO:0004668;GO:0009446	-	agmatine deiminase family protein [Xanthomonas oryzae]	2417.68	1367.06	3468.3	1.34315	3.12153e-13
gene-ACU12_RS15255	ACU12_RS15255	NZ_CP011961.1	ACU12_RS15255	GO:0016021;GO:0055085	-	MFS transporter [Xanthomonas oryzae]	251.183	142.111	360.255	1.342	0.00444478
gene-ACU12_RS04565	ACU12_RS04565	NZ_CP011961.1	ACU12_RS04565	GO:0000287;GO:0004749;GO:0005524;GO:0005737;GO:0006015;GO:0009156;GO:0009165;GO:0016301;GO:0016310	K00948	MULTISPECIES: ribose-phosphate diphosphokinase [Xanthomonas]	1222.67	692.534	1752.8	1.33971	9.02097e-12
gene-ACU12_RS15225	ACU12_RS15225	NZ_CP011961.1	ACU12_RS15225	GO:0003677;GO:0005737;GO:0006355	-	YebC/PmpR family DNA-binding transcriptional regulator [Xanthomonas oryzae]	4181.4	2373.5	5989.29	1.33537	1.9852e-13
gene-ACU12_RS02190	ACU12_RS02190	NZ_CP011961.1	bfr	GO:0004322;GO:0005623;GO:0006826;GO:0006879;GO:0008199;GO:0055114	K03594	MULTISPECIES: bacterioferritin [Xanthomonas]	12072.2	6857.88	17286.5	1.33381	5.55731e-13
gene-ACU12_RS16465	ACU12_RS16465	NZ_CP011961.1	ACU12_RS16465	GO:0003677;GO:0004803;GO:0006313;GO:0015074	K07497	IS3 family transposase [Xanthomonas oryzae]	73.8244	41.9747	105.674	1.33203	0.000881075
gene-ACU12_RS00790	ACU12_RS00790	NZ_CP011961.1	ACU12_RS00790	-	-	hypothetical protein [Xanthomonas oryzae]	5141.43	2923.74	7359.12	1.33172	1.05788e-13
gene-ACU12_RS15595	ACU12_RS15595	NZ_CP011961.1	ACU12_RS15595	GO:0000160;GO:0003677;GO:0005622;GO:0006355	-	response regulator transcription factor [Xanthomonas oryzae]	1806.3	1027.52	2585.08	1.33104	6.36538e-09
gene-ACU12_RS14210	ACU12_RS14210	NZ_CP011961.1	ACU12_RS14210	GO:0003677;GO:0003700;GO:0003899;GO:0006352;GO:0006355;GO:0016987	K03088	sigma-70 family RNA polymerase sigma factor [Xanthomonas oryzae]	406.892	232.152	581.633	1.32504	6.65995e-09
gene-ACU12_RS13735	ACU12_RS13735	NZ_CP011961.1	ACU12_RS13735	GO:0003677;GO:0005737;GO:0006355	K03704	cold-shock protein [Xanthomonas oryzae]	9865.24	5636.22	14094.3	1.32231	6.96162e-06
gene-ACU12_RS00410	ACU12_RS00410	NZ_CP011961.1	ACU12_RS00410	GO:0006979	K04063	organic hydroperoxide resistance protein [Xanthomonas oryzae]	29123.2	16643.8	41602.5	1.32169	3.79724e-14
gene-ACU12_RS04155	ACU12_RS04155	NZ_CP011961.1	apaG	-	K06195	Co2+/Mg2+ efflux protein ApaG [Xanthomonas oryzae]	109.869	62.8313	156.907	1.32036	0.00534187
gene-ACU12_RS15190	ACU12_RS15190	NZ_CP011961.1	tolR	GO:0005215;GO:0005886;GO:0015031;GO:0016021	K03560	protein TolR [Xanthomonas oryzae]	394.483	225.613	563.353	1.32019	1.20438e-08
gene-ACU12_RS07160	ACU12_RS07160	NZ_CP011961.1	ACU12_RS07160	-	-	DUF4019 domain-containing protein [Xanthomonas oryzae]	555.523	318.116	792.93	1.31764	8.28369e-10
gene-ACU12_RS19270	ACU12_RS19270	NZ_CP011961.1	ACU12_RS19270	-	-	IS1595 family transposase [Xanthomonas oryzae]	85.7599	49.1867	122.333	1.31448	0.00043752
gene-ACU12_RS24225	ACU12_RS24225	NZ_CP011961.1	ACU12_RS24225	GO:0016021	-	hypothetical protein [Xanthomonas oryzae]	883.157	506.658	1259.66	1.31395	7.30612e-09
gene-ACU12_RS15620	ACU12_RS15620	NZ_CP011961.1	ACU12_RS15620	GO:0003677;GO:0004803;GO:0006313;GO:0015074	K07497	IS3 family transposase [Xanthomonas oryzae]	48.7294	27.9762	69.4826	1.31245	0.00616469
gene-ACU12_RS02460	ACU12_RS02460	NZ_CP011961.1	ACU12_RS02460	GO:0004479;GO:0006413;GO:0071951	K00604	methionyl-tRNA formyltransferase [Xanthomonas oryzae]	196.998	113.167	280.829	1.31124	0.00158329
gene-ACU12_RS05210	ACU12_RS05210	NZ_CP011961.1	ACU12_RS05210	GO:0008152;GO:0016757	K12982	glycosyltransferase family 9 protein [Xanthomonas oryzae]	222.528	128.005	317.05	1.30851	0.000120198
gene-ACU12_RS05315	ACU12_RS05315	NZ_CP011961.1	rpmF	GO:0003735;GO:0006412;GO:0015934	K02911	MULTISPECIES: 50S ribosomal protein L32 [Xanthomonas]	8193	4715.56	11670.4	1.30736	2.40823e-13
gene-ACU12_RS05205	ACU12_RS05205	NZ_CP011961.1	ACU12_RS05205	-	-	hypothetical protein [Xanthomonas oryzae]	1497.67	862.568	2132.77	1.30602	7.20026e-12
gene-ACU12_RS07355	ACU12_RS07355	NZ_CP011961.1	rsfS	GO:0005737;GO:0017148;GO:0042256;GO:0043023;GO:0090071	K09710	ribosome silencing factor [Xanthomonas oryzae]	696.859	401.464	992.254	1.30544	4.12949e-10
gene-ACU12_RS01870	ACU12_RS01870	NZ_CP011961.1	ACU12_RS01870	GO:0005215;GO:0006810	K03098	lipocalin family protein [Xanthomonas oryzae]	1571.88	908.613	2235.16	1.29864	7.45852e-12
gene-ACU12_RS19635	ACU12_RS19635	NZ_CP011961.1	ACU12_RS19635	-	-	hypothetical protein [Xanthomonas oryzae]	250.651	144.97	356.332	1.29746	0.00298249
gene-ACU12_RS20255	ACU12_RS20255	NZ_CP011961.1	ACU12_RS20255	-	-	host attachment protein [Xanthomonas oryzae]	1868.78	1082.7	2654.87	1.29401	5.94296e-12
gene-ACU12_RS00070	ACU12_RS00070	NZ_CP011961.1	cls	GO:0005886;GO:0008808;GO:0016021;GO:0032049	K06131	cardiolipin synthase [Xanthomonas oryzae]	130.849	75.83	185.868	1.29344	0.00198712
gene-ACU12_RS01785	ACU12_RS01785	NZ_CP011961.1	ACU12_RS01785	GO:0016021	-	AI-2E family transporter [Xanthomonas oryzae]	53.4036	30.9854	75.8218	1.29102	0.00473349
gene-ACU12_RS12825	ACU12_RS12825	NZ_CP011961.1	serC	GO:0004648;GO:0005737;GO:0006564;GO:0008615;GO:0030170	K00831	phosphoserine transaminase [Xanthomonas oryzae]	1127.24	654.04	1600.43	1.29101	5.26985e-11
gene-ACU12_RS20300	ACU12_RS20300	NZ_CP011961.1	ACU12_RS20300	GO:0016301;GO:0016310	K00874	sugar kinase [Xanthomonas oryzae]	574.498	333.379	815.617	1.29073	2.41343e-09
gene-ACU12_RS12340	ACU12_RS12340	NZ_CP011961.1	ACU12_RS12340	GO:0003700;GO:0005622;GO:0006355;GO:0043565	-	Lrp/AsnC family transcriptional regulator [Xanthomonas oryzae]	105.032	60.9595	149.105	1.2904	0.000246155
gene-ACU12_RS02940	ACU12_RS02940	NZ_CP011961.1	ACU12_RS02940	-	-	IS1595 family transposase [Xanthomonas oryzae]	97.7985	56.7663	138.831	1.29022	0.000298199
gene-ACU12_RS06075	ACU12_RS06075	NZ_CP011961.1	ACU12_RS06075	-	-	hypothetical protein [Xanthomonas oryzae]	15594.7	9063.69	22125.7	1.28755	3.17806e-13
gene-ACU12_RS22740	ACU12_RS22740	NZ_CP011961.1	ACU12_RS22740	GO:0003677;GO:0004803;GO:0006313	-	IS5 family transposase [Xanthomonas oryzae]	74.0947	43.0724	105.117	1.28716	0.00132992
gene-ACU12_RS16800	ACU12_RS16800	NZ_CP011961.1	ACU12_RS16800	GO:0004017;GO:0005524;GO:0005737;GO:0044209;GO:0046939	K00939	adenylate kinase [Xanthomonas oryzae]	6083.36	3540.27	8626.44	1.28491	2.43147e-07
gene-ACU12_RS17185	ACU12_RS17185	NZ_CP011961.1	pncB	GO:0004514;GO:0004516;GO:0009435;GO:0016874;GO:0019357	-	nicotinate phosphoribosyltransferase [Xanthomonas oryzae]	452.409	263.531	641.286	1.283	9.82455e-09
gene-ACU12_RS15935	ACU12_RS15935	NZ_CP011961.1	ACU12_RS15935	GO:0016021	-	membrane protein [Xanthomonas oryzae]	985.526	574.789	1396.26	1.28046	1.0897e-10
gene-ACU12_RS03195	ACU12_RS03195	NZ_CP011961.1	ACU12_RS03195	GO:0008152;GO:0016787	-	HAD family hydrolase [Xanthomonas oryzae]	169.462	99.0321	239.891	1.27641	1.33759e-05
gene-ACU12_RS05050	ACU12_RS05050	NZ_CP011961.1	phoR	GO:0000155;GO:0000160;GO:0005524;GO:0005622;GO:0016021;GO:0018106;GO:0023014	K07636	phosphate regulon sensor histidine kinase PhoR [Xanthomonas oryzae]	92.2267	53.9131	130.54	1.27579	0.000484157
gene-ACU12_RS01820	ACU12_RS01820	NZ_CP011961.1	ACU12_RS01820	GO:0003824;GO:0050662;GO:0051301	K07071	TIGR01777 family oxidoreductase [Xanthomonas oryzae]	1251.04	731.587	1770.5	1.27506	1.65928e-06
gene-ACU12_RS01150	ACU12_RS01150	NZ_CP011961.1	ACU12_RS01150	GO:0016301;GO:0016310	-	type III secretion protein HrpB7 [Xanthomonas oryzae]	93.0546	54.4414	131.668	1.27413	0.00039465
gene-ACU12_RS11680	ACU12_RS11680	NZ_CP011961.1	ACU12_RS11680	-	-	YaeQ family protein [Xanthomonas oryzae]	298.455	174.785	422.125	1.27209	0.000340459
gene-ACU12_RS10770	ACU12_RS10770	NZ_CP011961.1	motD	GO:0016021	K02557	flagellar motor protein MotD [Xanthomonas oryzae]	1343.37	788.521	1898.21	1.26742	3.90367e-11
gene-ACU12_RS00640	ACU12_RS00640	NZ_CP011961.1	pobA	GO:0018659;GO:0043639;GO:0055114;GO:0071949	-	4-hydroxybenzoate 3-monooxygenase [Xanthomonas oryzae]	278.738	163.672	393.804	1.26667	0.000484065
gene-ACU12_RS04905	ACU12_RS04905	NZ_CP011961.1	ACU12_RS04905	GO:0005509;GO:0009279;GO:0016021	K03286	OmpA family protein [Xanthomonas oryzae]	177734	104430	251038	1.26537	4.86775e-13
gene-ACU12_RS03365	ACU12_RS03365	NZ_CP011961.1	ACU12_RS03365	-	K04065	BON domain-containing protein [Xanthomonas oryzae]	24039.4	14126.8	33952	1.26506	7.29205e-13
gene-ACU12_RS14330	ACU12_RS14330	NZ_CP011961.1	ACU12_RS14330	-	K04046	Hsp70 family protein [Xanthomonas oryzae]	996.085	585.581	1406.59	1.26426	2.67121e-10
gene-ACU12_RS19735	ACU12_RS19735	NZ_CP011961.1	ACU12_RS19735	-	-	hypothetical protein [Xanthomonas oryzae]	1411.31	829.811	1992.81	1.26395	6.91395e-11
gene-ACU12_RS04555	ACU12_RS04555	NZ_CP011961.1	ispE	GO:0005524;GO:0016114;GO:0016310;GO:0019288;GO:0050515	K00919	4-(cytidine 5'-diphospho)-2-C-methyl-D-erythritol kinase [Xanthomonas oryzae]	113.932	67.0694	160.795	1.2615	0.00797901
gene-ACU12_RS04855	ACU12_RS04855	NZ_CP011961.1	ACU12_RS04855	GO:0003676;GO:0015074	-	IS3 family transposase [Xanthomonas oryzae]	49.4142	29.1536	69.6748	1.25696	0.00838857
gene-ACU12_RS00405	ACU12_RS00405	NZ_CP011961.1	ACU12_RS00405	-	-	DUF2884 family protein [Xanthomonas oryzae]	334.25	197.316	471.184	1.25578	0.000678224
gene-ACU12_RS15845	ACU12_RS15845	NZ_CP011961.1	otsB	GO:0004805;GO:0005992;GO:0016311;GO:0046872	K01087	trehalose-phosphatase [Xanthomonas oryzae]	203.135	119.916	286.355	1.25578	5.97501e-06
gene-ACU12_RS12335	ACU12_RS12335	NZ_CP011961.1	queA	GO:0005737;GO:0008616;GO:0016740;GO:0016853	K07568	tRNA preQ1(34) S-adenosylmethionine ribosyltransferase-isomerase QueA [Xanthomonas oryzae]	436.542	257.814	615.27	1.25489	3.42189e-08
gene-ACU12_RS05775	ACU12_RS05775	NZ_CP011961.1	ACU12_RS05775	-	-	hypothetical protein [Xanthomonas oryzae]	128.008	75.6121	180.403	1.25454	6.84676e-05
gene-ACU12_RS10225	ACU12_RS10225	NZ_CP011961.1	ACU12_RS10225	GO:0016021	-	tetratricopeptide repeat protein [Xanthomonas oryzae]	2228.65	1317.26	3140.03	1.25324	1.31044e-11
gene-ACU12_RS15235	ACU12_RS15235	NZ_CP011961.1	ACU12_RS15235	GO:0008080	-	GNAT family N-acetyltransferase [Xanthomonas oryzae]	130.32	77.058	183.583	1.25241	9.58966e-05
gene-ACU12_RS17070	ACU12_RS17070	NZ_CP011961.1	ACU12_RS17070	GO:0003677;GO:0003700;GO:0006355	-	LacI family DNA-binding transcriptional regulator [Xanthomonas oryzae]	500.931	296.202	705.661	1.25239	1.63028e-08
gene-ACU12_RS09200	ACU12_RS09200	NZ_CP011961.1	ACU12_RS09200	GO:0006281;GO:0008413	K03574	8-oxo-dGTP diphosphatase [Xanthomonas oryzae]	142.203	84.1079	200.298	1.25183	3.87881e-05
gene-ACU12_RS06330	ACU12_RS06330	NZ_CP011961.1	ACU12_RS06330	GO:0006508;GO:0008233	K18457	proline iminopeptidase-family hydrolase [Xanthomonas oryzae]	71.7646	42.4515	101.078	1.25158	0.00195815
gene-ACU12_RS16135	ACU12_RS16135	NZ_CP011961.1	ACU12_RS16135	GO:0046872;GO:0051213;GO:0051537;GO:0055114	-	Rieske (2Fe-2S) protein [Xanthomonas oryzae]	78.4317	46.402	110.461	1.25128	0.00151043
gene-ACU12_RS10330	ACU12_RS10330	NZ_CP011961.1	ACU12_RS10330	GO:0005737;GO:0008914;GO:0030163	K00684	leucyl/phenylalanyl-tRNA--protein transferase [Xanthomonas oryzae]	278.017	164.907	391.127	1.24599	4.2428e-06
gene-ACU12_RS03205	ACU12_RS03205	NZ_CP011961.1	ACU12_RS03205	GO:0000902	K03569	MULTISPECIES: rod shape-determining protein [Xanthomonas]	2677.97	1590.78	3765.16	1.24298	1.28426e-11
gene-ACU12_RS07975	ACU12_RS07975	NZ_CP011961.1	ACU12_RS07975	GO:0003824;GO:0008152	K01715	enoyl-CoA hydratase/isomerase family protein [Xanthomonas oryzae]	417.637	248.537	586.737	1.23925	5.96268e-08
gene-ACU12_RS18855	ACU12_RS18855	NZ_CP011961.1	ACU12_RS18855	GO:0016021	K05559	monovalent cation/H+ antiporter subunit A [Xanthomonas oryzae]	94.3805	56.2448	132.516	1.23638	0.000666255
gene-ACU12_RS00385	ACU12_RS00385	NZ_CP011961.1	ACU12_RS00385	GO:0006629	-	lipase [Xanthomonas oryzae]	1242.23	741.723	1742.73	1.2324	2.47979e-10
gene-ACU12_RS18885	ACU12_RS18885	NZ_CP011961.1	ACU12_RS18885	GO:0004411;GO:0005506;GO:0006559;GO:0006572;GO:0055114	K00451	homogentisate 1,2-dioxygenase [Xanthomonas oryzae]	4000.35	2389.13	5611.57	1.23192	8.14015e-12
gene-ACU12_RS04040	ACU12_RS04040	NZ_CP011961.1	ACU12_RS04040	-	-	aldo/keto reductase [Xanthomonas oryzae]	226.688	135.488	317.888	1.23035	0.003749
gene-ACU12_RS08445	ACU12_RS08445	NZ_CP011961.1	ACU12_RS08445	GO:0008168;GO:0032259	-	class I SAM-dependent methyltransferase [Xanthomonas oryzae]	4131.66	2474.96	5788.35	1.22574	9.22176e-12
gene-ACU12_RS09175	ACU12_RS09175	NZ_CP011961.1	orn	GO:0003676;GO:0005737;GO:0016896;GO:0090503	K13288	oligoribonuclease [Xanthomonas oryzae]	1380.92	827.485	1934.35	1.22504	2.04211e-10
gene-ACU12_RS10105	ACU12_RS10105	NZ_CP011961.1	ACU12_RS10105	GO:0004180;GO:0006508;GO:0016788;GO:0046872	-	M14 family metallocarboxypeptidase [Xanthomonas oryzae]	328.069	196.702	459.435	1.22385	4.79879e-07
gene-ACU12_RS03585	ACU12_RS03585	NZ_CP011961.1	ACU12_RS03585	GO:0016740	-	glycosyltransferase [Xanthomonas oryzae]	1594.12	958.714	2229.53	1.21757	1.99343e-10
gene-ACU12_RS07760	ACU12_RS07760	NZ_CP011961.1	ACU12_RS07760	-	-	hypothetical protein [Xanthomonas oryzae]	1166.26	701.5	1631.02	1.21726	5.49352e-10
gene-ACU12_RS08045	ACU12_RS08045	NZ_CP011961.1	ACU12_RS08045	-	-	DUF2939 domain-containing protein [Xanthomonas oryzae]	205.313	123.519	287.108	1.21686	8.15458e-06
gene-ACU12_RS13005	ACU12_RS13005	NZ_CP011961.1	ACU12_RS13005	GO:0019069	-	GPO family capsid scaffolding protein [Xanthomonas oryzae]	87.065	52.4225	121.708	1.21516	0.00104598
gene-ACU12_RS04900	ACU12_RS04900	NZ_CP011961.1	ACU12_RS04900	GO:0008270;GO:0016491;GO:0055114	K00344	zinc-binding alcohol dehydrogenase family protein [Xanthomonas oryzae]	906.487	547.484	1265.49	1.20881	5.78408e-06
gene-ACU12_RS11505	ACU12_RS11505	NZ_CP011961.1	thiD	GO:0005524;GO:0008972;GO:0009228;GO:0016310	K00941	bifunctional hydroxymethylpyrimidine kinase/phosphomethylpyrimidine kinase [Xanthomonas oryzae]	121.194	73.3215	169.067	1.20528	0.00024239
gene-ACU12_RS04005	ACU12_RS04005	NZ_CP011961.1	dusB	GO:0000049;GO:0002943;GO:0010181;GO:0017150;GO:0050660;GO:0055114	K05540	tRNA dihydrouridine synthase DusB [Xanthomonas oryzae]	215.259	130.236	300.282	1.2052	7.53086e-06
gene-ACU12_RS11675	ACU12_RS11675	NZ_CP011961.1	ACU12_RS11675	-	K09768	YaiI/YqxD family protein [Xanthomonas oryzae]	198.527	120.177	276.877	1.20408	0.00725451
gene-ACU12_RS10775	ACU12_RS10775	NZ_CP011961.1	ACU12_RS10775	GO:0004715;GO:0018108	K03496	ParA family protein [Xanthomonas oryzae]	1290.63	781.551	1799.71	1.20335	0.000130098
gene-ACU12_RS17455	ACU12_RS17455	NZ_CP011961.1	ACU12_RS17455	GO:0000287;GO:0004614;GO:0004615;GO:0005975	K15778	phosphomannomutase/phosphoglucomutase [Xanthomonas oryzae]	12063.5	7306.2	16820.8	1.20305	9.28996e-12
gene-ACU12_RS04650	ACU12_RS04650	NZ_CP011961.1	rpsL	GO:0000049;GO:0003735;GO:0006412;GO:0015935;GO:0019843	K02950	MULTISPECIES: 30S ribosomal protein S12 [Xanthomonas]	7716.93	4676.76	10757.1	1.20171	1.59431e-11
gene-ACU12_RS13580	ACU12_RS13580	NZ_CP011961.1	ACU12_RS13580	GO:0003676;GO:0015074	K07482	IS30-like element IS1112a family transposase [Xanthomonas oryzae]	203.252	123.209	283.296	1.2012	0.00497192
gene-ACU12_RS04520	ACU12_RS04520	NZ_CP011961.1	ppk2	GO:0008976;GO:0016310	K22468	polyphosphate kinase 2 [Xanthomonas oryzae]	1625.19	986.698	2263.68	1.19799	4.59161e-09
gene-ACU12_RS03985	ACU12_RS03985	NZ_CP011961.1	ACU12_RS03985	GO:0003993;GO:0016311	K01093	histidine-type phosphatase [Xanthomonas oryzae]	139.256	84.632	193.879	1.19588	0.00139608
gene-ACU12_RS07785	ACU12_RS07785	NZ_CP011961.1	ACU12_RS07785	GO:0005524;GO:0016887	K01990	ABC transporter ATP-binding protein [Xanthomonas oryzae]	2190.65	1332.23	3049.06	1.19452	1.48205e-06
gene-ACU12_RS13450	ACU12_RS13450	NZ_CP011961.1	ACU12_RS13450	-	-	methylamine utilization protein [Xanthomonas oryzae]	876.43	533.754	1219.11	1.19158	1.30962e-07
gene-ACU12_RS04120	ACU12_RS04120	NZ_CP011961.1	ACU12_RS04120	GO:0016021	K06872	TPM domain-containing protein [Xanthomonas oryzae]	123.247	75.1497	171.344	1.18906	0.000234462
gene-ACU12_RS12045	ACU12_RS12045	NZ_CP011961.1	potA	GO:0005524;GO:0015417;GO:0043190;GO:1902047	K11076	polyamine ABC transporter ATP-binding protein [Xanthomonas oryzae]	333.14	203.21	463.069	1.18826	8.54357e-07
gene-ACU12_RS07950	ACU12_RS07950	NZ_CP011961.1	ACU12_RS07950	-	-	hypothetical protein [Xanthomonas oryzae]	3292.88	2009.2	4576.57	1.18765	6.55854e-11
gene-ACU12_RS12130	ACU12_RS12130	NZ_CP011961.1	ACU12_RS12130	-	-	DUF3274 domain-containing protein [Xanthomonas oryzae]	119.706	73.1237	166.288	1.18527	0.00307716
gene-ACU12_RS01715	ACU12_RS01715	NZ_CP011961.1	ACU12_RS01715	GO:0004830;GO:0005524;GO:0005737;GO:0006436	K01867	tryptophan--tRNA ligase [Xanthomonas oryzae]	1276.12	780.001	1772.24	1.18403	1.26552e-09
gene-ACU12_RS14390	ACU12_RS14390	NZ_CP011961.1	ACU12_RS14390	GO:0008152;GO:0016747	K00626	acetyl-CoA C-acyltransferase [Xanthomonas oryzae]	4146.95	2539.62	5754.29	1.18003	9.69326e-08
gene-ACU12_RS17660	ACU12_RS17660	NZ_CP011961.1	dinB	GO:0000287;GO:0003684;GO:0003887;GO:0005737;GO:0006261;GO:0006281;GO:0071897	K02346	DNA polymerase IV [Xanthomonas oryzae]	217.255	133.261	301.249	1.1767	1.25523e-05
gene-ACU12_RS10875	ACU12_RS10875	NZ_CP011961.1	ACU12_RS10875	-	-	MULTISPECIES: hypothetical protein [Xanthomonas]	10027.4	6164.46	13890.3	1.17203	1.16397e-10
gene-ACU12_RS03295	ACU12_RS03295	NZ_CP011961.1	lipB	GO:0005737;GO:0006464;GO:0009107;GO:0016415;GO:0016874;GO:0033819	K03801	lipoyl(octanoyl) transferase LipB [Xanthomonas oryzae]	803.34	494.005	1112.67	1.17143	0.000366874
gene-ACU12_RS08140	ACU12_RS08140	NZ_CP011961.1	zipA	GO:0005887;GO:0032153;GO:0043093	K03528	cell division protein ZipA [Xanthomonas oryzae]	646.27	397.607	894.933	1.17043	2.25644e-08
gene-ACU12_RS16265	ACU12_RS16265	NZ_CP011961.1	ACU12_RS16265	GO:0003677;GO:0003700;GO:0006355	K13634	LysR family transcriptional regulator [Xanthomonas oryzae]	256.843	158.214	355.472	1.16785	4.91288e-06
gene-ACU12_RS00785	ACU12_RS00785	NZ_CP011961.1	mnmG	GO:0002098;GO:0005737;GO:0016491;GO:0050660;GO:0055114	K03495	tRNA uridine-5-carboxymethylaminomethyl(34) synthesis enzyme MnmG [Xanthomonas oryzae]	2550.95	1577.01	3524.88	1.16038	3.17522e-10
gene-ACU12_RS17280	ACU12_RS17280	NZ_CP011961.1	gspG	GO:0008565;GO:0015627;GO:0015628;GO:0016021	K02456	type II secretion system major pseudopilin GspG [Xanthomonas oryzae]	2122.68	1313.8	2931.57	1.15793	0.000251514
gene-ACU12_RS08120	ACU12_RS08120	NZ_CP011961.1	rpsF	GO:0003735;GO:0006412;GO:0022627;GO:0070181	K02990	30S ribosomal protein S6 [Xanthomonas oryzae]	22866.5	14173.7	31559.4	1.15485	5.75241e-11
gene-ACU12_RS16580	ACU12_RS16580	NZ_CP011961.1	gmk	GO:0004385;GO:0005524;GO:0005737;GO:0016310;GO:0046037;GO:0046710	K00942	guanylate kinase [Xanthomonas oryzae]	194.603	120.801	268.406	1.15179	3.30772e-05
gene-ACU12_RS17060	ACU12_RS17060	NZ_CP011961.1	ACU12_RS17060	GO:0015137;GO:0015746;GO:0016021;GO:0055085	K03300	CitMHS family transporter [Xanthomonas oryzae]	135.212	84.0282	186.395	1.14942	0.000282035
gene-ACU12_RS02480	ACU12_RS02480	NZ_CP011961.1	ACU12_RS02480	GO:0016740	-	glycosyltransferase family 2 protein [Xanthomonas oryzae]	584.9	363.5	806.3	1.14936	9.07016e-08
gene-ACU12_RS12140	ACU12_RS12140	NZ_CP011961.1	ACU12_RS12140	GO:0006541;GO:0016740;GO:0033969	K07010	gamma-glutamyl-gamma-aminobutyrate hydrolase family protein [Xanthomonas oryzae]	611.053	380.118	841.988	1.14735	0.00613819
gene-ACU12_RS18740	ACU12_RS18740	NZ_CP011961.1	ACU12_RS18740	GO:0016021	-	DUF2244 domain-containing protein [Xanthomonas oryzae]	990.643	617.117	1364.17	1.14441	7.78706e-09
gene-ACU12_RS19900	ACU12_RS19900	NZ_CP011961.1	ACU12_RS19900	GO:0008483;GO:0016829	-	aminotransferase class V-fold PLP-dependent enzyme [Xanthomonas oryzae]	830.03	517.065	1142.99	1.1444	1.88346e-05
gene-ACU12_RS20785	ACU12_RS20785	NZ_CP011961.1	ACU12_RS20785	GO:0004872;GO:0006810;GO:0009279;GO:0016021	-	TonB-dependent receptor [Xanthomonas oryzae]	95.8835	59.7712	131.996	1.14297	0.00123673
gene-ACU12_RS22665	ACU12_RS22665	NZ_CP011961.1	ACU12_RS22665	GO:0005886;GO:0016021	-	DUF1328 domain-containing protein [Xanthomonas oryzae]	3348.7	2091.38	4606.01	1.13906	0.00450897
gene-ACU12_RS11780	ACU12_RS11780	NZ_CP011961.1	ACU12_RS11780	GO:0003677;GO:0005622;GO:0006355	-	H-NS histone family protein [Xanthomonas oryzae]	3304.16	2068.05	4540.26	1.1345	5.10421e-10
gene-ACU12_RS20465	ACU12_RS20465	NZ_CP011961.1	rmuC	GO:0008270;GO:0016021;GO:0016491;GO:0055114	K09760	DNA recombination protein RmuC [Xanthomonas oryzae]	770.595	483.724	1057.47	1.12836	5.11006e-08
gene-ACU12_RS10265	ACU12_RS10265	NZ_CP011961.1	ACU12_RS10265	GO:0005247;GO:0005886;GO:0006821;GO:0016021;GO:1903959	-	voltage-gated chloride channel family protein [Xanthomonas oryzae]	274.975	172.803	377.147	1.126	0.000197697
gene-ACU12_RS06895	ACU12_RS06895	NZ_CP011961.1	ACU12_RS06895	-	-	pirin family protein [Xanthomonas oryzae]	120.808	75.9641	165.653	1.12477	0.00118609
gene-ACU12_RS07905	ACU12_RS07905	NZ_CP011961.1	rnt	GO:0000287;GO:0003676;GO:0008033;GO:0016896;GO:0090503	K03683	ribonuclease T [Xanthomonas oryzae]	608.788	383.07	834.506	1.12331	1.23896e-07
gene-ACU12_RS09905	ACU12_RS09905	NZ_CP011961.1	ACU12_RS09905	GO:0016021	-	hypothetical protein [Xanthomonas oryzae]	165.672	104.35	226.994	1.12123	0.00531194
gene-ACU12_RS00110	ACU12_RS00110	NZ_CP011961.1	ACU12_RS00110	-	-	PepSY domain-containing protein [Xanthomonas oryzae]	295.326	186.068	404.583	1.12061	6.16728e-06
gene-ACU12_RS09415	ACU12_RS09415	NZ_CP011961.1	sdhD	GO:0000104;GO:0006099;GO:0016021;GO:0020037	K00242	succinate dehydrogenase, hydrophobic membrane anchor protein [Xanthomonas oryzae]	414.196	261.037	567.355	1.12	1.06829e-06
gene-ACU12_RS04960	ACU12_RS04960	NZ_CP011961.1	ACU12_RS04960	GO:0004872;GO:0006810;GO:0009279;GO:0016021	K02014	TonB-dependent receptor [Xanthomonas oryzae]	373.189	235.562	510.816	1.1167	6.53846e-06
gene-ACU12_RS03315	ACU12_RS03315	NZ_CP011961.1	ACU12_RS03315	GO:0000309;GO:0009058;GO:0016787	K13522	bifunctional nicotinamide-nucleotide adenylyltransferase/Nudix hydroxylase [Xanthomonas oryzae]	3011.59	1902.34	4120.83	1.11516	1.24063e-09
gene-ACU12_RS08165	ACU12_RS08165	NZ_CP011961.1	mtnA	GO:0019284;GO:0019509;GO:0046523	K08963	S-methyl-5-thioribose-1-phosphate isomerase [Xanthomonas oryzae]	880.066	557.181	1202.95	1.11036	3.32961e-08
gene-ACU12_RS11080	ACU12_RS11080	NZ_CP011961.1	ACU12_RS11080	GO:0016021	-	IS1595 family transposase [Xanthomonas oryzae]	89.4863	56.7203	122.252	1.10793	0.00290077
gene-ACU12_RS12160	ACU12_RS12160	NZ_CP011961.1	ACU12_RS12160	GO:0016021;GO:0022857;GO:0055085	-	MHS family MFS transporter [Xanthomonas oryzae]	87.5095	55.4722	119.547	1.10774	0.0034947
gene-ACU12_RS01655	ACU12_RS01655	NZ_CP011961.1	ACU12_RS01655	-	-	hypothetical protein [Xanthomonas oryzae]	1633.83	1037.05	2230.61	1.10495	6.53782e-09
gene-ACU12_RS16860	ACU12_RS16860	NZ_CP011961.1	ACU12_RS16860	GO:0003700;GO:0006355;GO:0043565	K07506	helix-turn-helix domain-containing protein [Xanthomonas oryzae]	148.662	94.6471	202.676	1.09855	0.000283297
gene-ACU12_RS08110	ACU12_RS08110	NZ_CP011961.1	asnS	GO:0003676;GO:0004816;GO:0005524;GO:0005737;GO:0006421	K01893	asparagine--tRNA ligase [Xanthomonas oryzae]	4107.33	2617.18	5597.49	1.09677	1.07045e-09
gene-ACU12_RS17405	ACU12_RS17405	NZ_CP011961.1	ACU12_RS17405	GO:0016021	-	threonine/serine exporter [Xanthomonas oryzae]	524.006	334.794	713.218	1.09107	1.31572e-05
gene-ACU12_RS14935	ACU12_RS14935	NZ_CP011961.1	ACU12_RS14935	GO:0016787	K01444	isoaspartyl peptidase/L-asparaginase [Xanthomonas oryzae]	1331.57	850.998	1812.15	1.09047	1.44352e-08
gene-ACU12_RS15240	ACU12_RS15240	NZ_CP011961.1	aspS	GO:0003676;GO:0004815;GO:0005524;GO:0005737;GO:0006418	K01876	aspartate--tRNA ligase [Xanthomonas oryzae]	2658.04	1700.06	3616.02	1.08881	1.11557e-08
gene-ACU12_RS09445	ACU12_RS09445	NZ_CP011961.1	ACU12_RS09445	GO:0005886;GO:0016021;GO:0042953;GO:0042954;GO:0051301	K09808	lipoprotein-releasing ABC transporter permease subunit [Xanthomonas oryzae]	322.742	206.856	438.628	1.08437	7.54343e-06
gene-ACU12_RS09010	ACU12_RS09010	NZ_CP011961.1	ACU12_RS09010	GO:0008080	-	N-acetyltransferase [Xanthomonas oryzae]	358.737	230.044	487.431	1.08329	4.91889e-06
gene-ACU12_RS10800	ACU12_RS10800	NZ_CP011961.1	ACU12_RS10800	GO:0004871;GO:0006935;GO:0007165;GO:0016021	-	MCP four helix bundle domain-containing protein [Xanthomonas oryzae]	414.516	265.857	563.176	1.08294	1.12335e-05
gene-ACU12_RS04475	ACU12_RS04475	NZ_CP011961.1	ACU12_RS04475	GO:0004067;GO:0006520	K01424	asparaginase [Xanthomonas oryzae]	1849.35	1186.21	2512.5	1.08276	0.00139782
gene-ACU12_RS17365	ACU12_RS17365	NZ_CP011961.1	ACU12_RS17365	GO:0004553;GO:0042597	K08309	transglycosylase SLT domain-containing protein [Xanthomonas oryzae]	1215.83	780.967	1650.7	1.07974	2.7575e-08
gene-ACU12_RS19210	ACU12_RS19210	NZ_CP011961.1	ACU12_RS19210	GO:0003841;GO:0008654;GO:0016021	K00655	1-acyl-sn-glycerol-3-phosphate acyltransferase [Xanthomonas oryzae]	439.438	282.403	596.473	1.0787	1.6663e-06
gene-ACU12_RS01450	ACU12_RS01450	NZ_CP011961.1	purU	GO:0006189;GO:0006730;GO:0008864;GO:0016597;GO:0016742	K01433	formyltetrahydrofolate deformylase [Xanthomonas oryzae]	702.737	451.614	953.859	1.07869	2.14253e-07
gene-ACU12_RS13900	ACU12_RS13900	NZ_CP011961.1	bfr	GO:0004322;GO:0005623;GO:0006826;GO:0006879;GO:0008199;GO:0055114	K03594	bacterioferritin [Xanthomonas oryzae]	12934.7	8313.19	17556.3	1.07851	1.29869e-09
gene-ACU12_RS03390	ACU12_RS03390	NZ_CP011961.1	ACU12_RS03390	GO:0016491;GO:0055114	K03793	pteridine reductase [Xanthomonas oryzae]	321.972	207.05	436.894	1.0773	0.00195104
gene-ACU12_RS19445	ACU12_RS19445	NZ_CP011961.1	acs	GO:0003987;GO:0005524;GO:0016208;GO:0019427;GO:0046872	K01895	acetate--CoA ligase [Xanthomonas oryzae]	3247.13	2090.12	4404.14	1.07528	1.09821e-07
gene-ACU12_RS19520	ACU12_RS19520	NZ_CP011961.1	tnpA	GO:0003677;GO:0004803;GO:0006313	-	IS200/IS605 family transposase [Xanthomonas oryzae]	208.079	134.121	282.036	1.07235	0.00453627
gene-ACU12_RS00065	ACU12_RS00065	NZ_CP011961.1	ACU12_RS00065	GO:0016021	-	MULTISPECIES: hypothetical protein [Xanthomonas]	314.157	202.915	425.398	1.06793	1.57659e-05
gene-ACU12_RS19705	ACU12_RS19705	NZ_CP011961.1	ACU12_RS19705	GO:0016740	K07270	glycosyltransferase family 25 protein [Xanthomonas oryzae]	636.968	412.05	861.886	1.06468	3.80416e-07
gene-ACU12_RS00835	ACU12_RS00835	NZ_CP011961.1	bioF	GO:0008710;GO:0009102;GO:0030170	K00652	8-amino-7-oxononanoate synthase [Xanthomonas oryzae]	306.805	199.221	414.389	1.05662	0.000439341
gene-ACU12_RS16585	ACU12_RS16585	NZ_CP011961.1	ACU12_RS16585	-	-	YicC family protein [Xanthomonas oryzae]	570.221	370.309	770.133	1.05638	8.24568e-07
gene-ACU12_RS06680	ACU12_RS06680	NZ_CP011961.1	ACU12_RS06680	GO:0003824;GO:0009058	-	PhzF family phenazine biosynthesis protein [Xanthomonas oryzae]	632.414	410.895	853.933	1.05535	5.69255e-07
gene-ACU12_RS03755	ACU12_RS03755	NZ_CP011961.1	ACU12_RS03755	-	K07121	penicillin-binding protein activator [Xanthomonas oryzae]	1116.38	726.303	1506.46	1.05252	2.63111e-07
gene-ACU12_RS05165	ACU12_RS05165	NZ_CP011961.1	ACU12_RS05165	GO:0000413;GO:0003755;GO:0016021	K03770	peptidyl-prolyl cis-trans isomerase [Xanthomonas oryzae]	7105.7	4624.84	9586.56	1.05161	3.60197e-09
gene-ACU12_RS02515	ACU12_RS02515	NZ_CP011961.1	ACU12_RS02515	GO:0005737;GO:0016788;GO:0019478	K07560	D-tyrosyl-tRNA(Tyr) deacylase [Xanthomonas oryzae]	167.92	109.347	226.492	1.05054	0.000296118
gene-ACU12_RS14830	ACU12_RS14830	NZ_CP011961.1	ACU12_RS14830	GO:0004015;GO:0009102;GO:0030170	K00833	adenosylmethionine--8-amino-7-oxononanoate transaminase [Xanthomonas oryzae]	1388.68	904.603	1872.76	1.04981	0.00290077
gene-ACU12_RS00850	ACU12_RS00850	NZ_CP011961.1	ubiA	GO:0005886;GO:0006744;GO:0008412;GO:0016021	K03179	4-hydroxybenzoate octaprenyltransferase [Xanthomonas oryzae]	493.236	321.302	665.17	1.04979	1.89931e-06
gene-ACU12_RS16025	ACU12_RS16025	NZ_CP011961.1	ACU12_RS16025	-	-	hypothetical protein [Xanthomonas oryzae]	948.578	619.12	1278.04	1.04564	0.000658508
gene-ACU12_RS05145	ACU12_RS05145	NZ_CP011961.1	ACU12_RS05145	GO:0003677;GO:0005829;GO:0030261;GO:1903506	K03530	MULTISPECIES: HU family DNA-binding protein [Xanthomonas]	10241.2	6686.11	13796.2	1.04503	8.88865e-05
gene-ACU12_RS02290	ACU12_RS02290	NZ_CP011961.1	ACU12_RS02290	-	-	DUF3757 domain-containing protein [Xanthomonas oryzae]	1004.38	655.73	1353.02	1.04502	1.81695e-05
gene-ACU12_RS01995	ACU12_RS01995	NZ_CP011961.1	ACU12_RS01995	GO:0004814;GO:0005524;GO:0005737;GO:0006420	K01887	arginine--tRNA ligase [Xanthomonas oryzae]	3627.68	2369.66	4885.7	1.04389	9.59594e-09
gene-ACU12_RS15500	ACU12_RS15500	NZ_CP011961.1	ACU12_RS15500	GO:0018580;GO:0051213;GO:0055114	K00459	nitronate monooxygenase [Xanthomonas oryzae]	94.5487	61.7651	127.332	1.04373	0.00473332
gene-ACU12_RS06210	ACU12_RS06210	NZ_CP011961.1	ACU12_RS06210	-	-	PspA/IM30 family protein [Xanthomonas oryzae]	943.013	616.591	1269.43	1.0418	1.79901e-07
gene-ACU12_RS07680	ACU12_RS07680	NZ_CP011961.1	ACU12_RS07680	GO:0003677;GO:0004803;GO:0006313	K07481	IS5 family transposase [Xanthomonas oryzae]	92.0026	60.1623	123.843	1.04158	0.0041334
gene-ACU12_RS01215	ACU12_RS01215	NZ_CP011961.1	ACU12_RS01215	-	-	GGDEF domain-containing protein [Xanthomonas oryzae]	2295.13	1502.12	3088.15	1.03974	0.000101454
gene-ACU12_RS03175	ACU12_RS03175	NZ_CP011961.1	ubiE	GO:0006744;GO:0008425;GO:0009060;GO:0009234;GO:0032259;GO:0102005	K03183	bifunctional demethylmenaquinone methyltransferase/2-methoxy-6-polyprenyl-1,4-benzoquinol methylase UbiE [Xanthomonas oryzae]	2512.51	1651.93	3373.1	1.02992	2.15587e-08
gene-ACU12_RS19780	ACU12_RS19780	NZ_CP011961.1	ACU12_RS19780	GO:0000155;GO:0000160;GO:0005524;GO:0005622;GO:0023014	K07708	two-component sensor histidine kinase [Xanthomonas oryzae]	2386.61	1571.05	3202.16	1.02731	2.92453e-08
gene-ACU12_RS12845	ACU12_RS12845	NZ_CP011961.1	ACU12_RS12845	GO:0016021	-	FHA domain-containing protein [Xanthomonas oryzae]	368.123	242.513	493.733	1.02567	1.03248e-05
gene-ACU12_RS00805	ACU12_RS00805	NZ_CP011961.1	ACU12_RS00805	GO:0016853	-	nuclear transport factor 2 family protein [Xanthomonas oryzae]	2061.77	1358.32	2765.22	1.02558	3.33121e-08
gene-ACU12_RS18085	ACU12_RS18085	NZ_CP011961.1	ACU12_RS18085	GO:0006885;GO:0015385;GO:0016021;GO:0035725;GO:1902600	K24163	Na+/H+ antiporter [Xanthomonas oryzae]	172.025	113.357	230.692	1.02509	0.0018287
gene-ACU12_RS11195	ACU12_RS11195	NZ_CP011961.1	ACU12_RS11195	GO:0004821;GO:0005524;GO:0005737;GO:0006427	K01892	histidine--tRNA ligase [Xanthomonas oryzae]	1170.63	772.198	1569.06	1.02286	1.82713e-07
gene-ACU12_RS16305	ACU12_RS16305	NZ_CP011961.1	ACU12_RS16305	GO:0004618;GO:0005524;GO:0005737;GO:0006096	K00927	phosphoglycerate kinase [Xanthomonas oryzae]	2585.21	1710.83	3459.6	1.01591	4.32457e-08
gene-ACU12_RS11390	ACU12_RS11390	NZ_CP011961.1	pcnB	GO:0003723;GO:0004652;GO:0005524;GO:0006351;GO:0006378	K00970	polynucleotide adenylyltransferase PcnB [Xanthomonas oryzae]	3280.69	2173.57	4387.81	1.01343	2.91536e-08
gene-ACU12_RS17395	ACU12_RS17395	NZ_CP011961.1	ACU12_RS17395	GO:0002161;GO:0004827;GO:0005524;GO:0005737;GO:0006433;GO:0006450	K01881	proline--tRNA ligase [Xanthomonas oryzae]	2646.92	1754.07	3539.76	1.01295	3.42168e-08
gene-ACU12_RS13590	ACU12_RS13590	NZ_CP011961.1	ACU12_RS13590	GO:0016787	K01061	dienelactone hydrolase family protein [Xanthomonas oryzae]	348.021	230.757	465.285	1.01174	2.41716e-05
gene-ACU12_RS14375	ACU12_RS14375	NZ_CP011961.1	ACU12_RS14375	GO:0016787	K07043	M48 family metallopeptidase [Xanthomonas oryzae]	902.868	599.06	1206.68	1.01026	5.18775e-07
gene-ACU12_RS13505	ACU12_RS13505	NZ_CP011961.1	ACU12_RS13505	GO:0016021	K08086	ferrous iron transporter B [Xanthomonas oryzae]	1282.36	853.542	1711.19	1.00346	0.000832173
gene-ACU12_RS13880	ACU12_RS13880	NZ_CP011961.1	ACU12_RS13880	GO:0005215;GO:0006810;GO:0008289;GO:0009279;GO:0016021	-	efflux transporter outer membrane subunit [Xanthomonas oryzae]	619.586	412.433	826.74	1.00327	9.17348e-05
gene-ACU12_RS15325	ACU12_RS15325	NZ_CP011961.1	ACU12_RS15325	GO:0006813;GO:0015299;GO:0016021;GO:1902600	K03455	Kef family K(+) transporter [Xanthomonas oryzae]	122.927	81.9344	163.919	1.00044	0.00228492

## Sheet: Up-regulated 12h
Supplementary Table 1: Up-regulated genes (padj<0.01 ; log2FoldChange>1) CKRS_12hvs. RS-504_12h
id	locus_tag	Chromosome	Name	GO	KEGG	Description	baseMean	baseMean_CKRS12h	baseMean_RS12h504	log2FoldChange	padj
gene-ACU12_RS09880	ACU12_RS09880	NZ_CP011961.1	ACU12_RS09880	GO:0016021	-	hypothetical protein [Xanthomonas oryzae]	84.0945	0	168.189	Inf	1.00496e-06
gene-ACU12_RS16420	ACU12_RS16420	NZ_CP011961.1	ACU12_RS16420	-	-	hypothetical protein [Xanthomonas oryzae]	6.09115	0	12.1823	Inf	0.00465409
gene-ACU12_RS12810	ACU12_RS12810	NZ_CP011961.1	ACU12_RS12810	GO:0006810;GO:0016021	K03832	energy transducer TonB [Xanthomonas oryzae]	8043.04	66.629	16019.4	7.90946	1.05183e-73
gene-ACU12_RS15795	ACU12_RS15795	NZ_CP011961.1	ACU12_RS15795	GO:0005509	-	calcium-binding protein [Xanthomonas oryzae]	2191.64	19.0967	4364.19	7.83625	9.15558e-69
gene-ACU12_RS06565	ACU12_RS06565	NZ_CP011961.1	ACU12_RS06565	-	-	SUF system Fe-S cluster assembly regulator [Xanthomonas oryzae]	33723.6	318.379	67128.8	7.72005	6.40208e-75
gene-ACU12_RS10915	ACU12_RS10915	NZ_CP011961.1	ACU12_RS10915	GO:0003677	-	MULTISPECIES: type II toxin-antitoxin system VapC family toxin [Xanthomonas]	9191.37	96.6536	18286.1	7.56371	3.34069e-70
gene-ACU12_RS06675	ACU12_RS06675	NZ_CP011961.1	ACU12_RS06675	GO:0019867	-	glycine zipper 2TM domain-containing protein [Xanthomonas oryzae]	128443	1535.13	255351	7.37798	1.24408e-69
gene-ACU12_RS17875	ACU12_RS17875	NZ_CP011961.1	ACU12_RS17875	GO:0016021;GO:0019867	K07275	outer membrane beta-barrel protein [Xanthomonas oryzae]	115295	1909.33	228681	6.90413	2.55743e-65
gene-ACU12_RS13705	ACU12_RS13705	NZ_CP011961.1	ACU12_RS13705	GO:0019867	-	glycine zipper 2TM domain-containing protein [Xanthomonas oryzae]	181262	4311.11	358213	6.37662	2.1857e-56
gene-ACU12_RS04255	ACU12_RS04255	NZ_CP011961.1	ACU12_RS04255	GO:0003677;GO:0003700;GO:0006355	-	MarR family transcriptional regulator [Xanthomonas oryzae]	4173.46	100.481	8246.45	6.35878	3.49714e-54
gene-ACU12_RS00160	ACU12_RS00160	NZ_CP011961.1	ACU12_RS00160	GO:0016829;GO:0051536	-	PA0069 family radical SAM protein [Xanthomonas oryzae]	3589.95	92.9077	7086.99	6.25323	1.22968e-52
gene-ACU12_RS04870	ACU12_RS04870	NZ_CP011961.1	ACU12_RS04870	GO:0016787	-	MULTISPECIES: cell wall hydrolase [Xanthomonas]	2218.96	66.0688	4371.85	6.04813	1.09626e-49
gene-ACU12_RS06495	ACU12_RS06495	NZ_CP011961.1	ACU12_RS06495	GO:0016021	-	GlsB/YeaQ/YmgE family stress response membrane protein [Xanthomonas oryzae]	4702.64	143.44	9261.85	6.01278	2.94174e-50
gene-ACU12_RS17170	ACU12_RS17170	NZ_CP011961.1	ACU12_RS17170	GO:0005506;GO:0006412;GO:0042586	K01462	peptide deformylase [Xanthomonas oryzae]	33675.5	1037.25	66313.7	5.99847	3.39196e-53
gene-ACU12_RS02610	ACU12_RS02610	NZ_CP011961.1	dmeF	GO:0008324;GO:0016021;GO:0098655	-	CDF family Co(II)/Ni(II) efflux transporter DmeF [Xanthomonas oryzae]	470.808	15.0113	926.605	5.94783	3.7697e-39
gene-ACU12_RS19080	ACU12_RS19080	NZ_CP011961.1	mgtE	GO:0005886;GO:0015095;GO:0015693;GO:0016021;GO:0046872;GO:0098655;GO:1903830	K06213	magnesium transporter [Xanthomonas oryzae]	12720	407.337	25032.7	5.94145	1.85193e-51
gene-ACU12_RS20545	ACU12_RS20545	NZ_CP011961.1	ACU12_RS20545	-	K07334	type II toxin-antitoxin system RelE/ParE family toxin [Xanthomonas oryzae]	2612.76	86.145	5139.38	5.89868	3.79073e-50
gene-ACU12_RS05865	ACU12_RS05865	NZ_CP011961.1	ACU12_RS05865	GO:0003677;GO:0006355	-	Arc family DNA-binding protein [Xanthomonas oryzae]	39.4152	1.31443	77.5159	5.88198	7.77724e-11
gene-ACU12_RS11090	ACU12_RS11090	NZ_CP011961.1	ACU12_RS11090	-	-	DUF2388 domain-containing protein [Xanthomonas oryzae]	268.429	9.21083	527.647	5.8401	1.15576e-31
gene-ACU12_RS05275	ACU12_RS05275	NZ_CP011961.1	ACU12_RS05275	GO:0019867	K07285	Slp family lipoprotein [Xanthomonas oryzae]	35096.3	1211.4	68981.2	5.83145	4.57469e-50
gene-ACU12_RS20550	ACU12_RS20550	NZ_CP011961.1	ACU12_RS20550	GO:0043565	K21498	HigA family addiction module antidote protein [Xanthomonas oryzae]	6232.36	217.571	12247.2	5.81482	8.90472e-25
gene-ACU12_RS07790	ACU12_RS07790	NZ_CP011961.1	ACU12_RS07790	GO:0003677;GO:0003700;GO:0006355	-	GntR family transcriptional regulator [Xanthomonas oryzae]	3409.21	130.953	6687.47	5.67434	1.89319e-40
gene-ACU12_RS02350	ACU12_RS02350	NZ_CP011961.1	aroQ	GO:0003855;GO:0009073;GO:0009423	K03786	type II 3-dehydroquinate dehydratase [Xanthomonas oryzae]	2435.38	94.1552	4776.6	5.6648	2.43773e-45
gene-ACU12_RS08660	ACU12_RS08660	NZ_CP011961.1	lexA	GO:0003677;GO:0004252;GO:0006260;GO:0006281;GO:0006508;GO:0009432;GO:0045892	K01356	MULTISPECIES: transcriptional repressor LexA [Xanthomonas]	26405.1	1022.64	51787.6	5.66223	2.20274e-48
gene-ACU12_RS08540	ACU12_RS08540	NZ_CP011961.1	ACU12_RS08540	-	-	hypothetical protein [Xanthomonas oryzae]	17400.3	680.586	34120.1	5.6477	1.97318e-47
gene-ACU12_RS13885	ACU12_RS13885	NZ_CP011961.1	ACU12_RS13885	GO:0003677;GO:0003700;GO:0006355	-	MarR family transcriptional regulator [Xanthomonas oryzae]	4256.05	173.517	8338.58	5.58665	6.91154e-45
gene-ACU12_RS03345	ACU12_RS03345	NZ_CP011961.1	ACU12_RS03345	GO:0019867	-	glycine zipper 2TM domain-containing protein [Xanthomonas oryzae]	66334	2774.95	129893	5.54872	4.26695e-33
gene-ACU12_RS13790	ACU12_RS13790	NZ_CP011961.1	ACU12_RS13790	-	-	hypothetical protein [Xanthomonas oryzae]	4924.9	222.087	9627.72	5.438	2.09261e-44
gene-ACU12_RS11085	ACU12_RS11085	NZ_CP011961.1	ACU12_RS11085	-	-	DUF4105 domain-containing protein [Xanthomonas oryzae]	360.66	16.7027	704.617	5.39868	1.72472e-14
gene-ACU12_RS00445	ACU12_RS00445	NZ_CP011961.1	ACU12_RS00445	GO:0016021	-	MerC family mercury resistance protein [Xanthomonas oryzae]	407.41	20.3895	794.431	5.28402	1.16273e-17
gene-ACU12_RS12495	ACU12_RS12495	NZ_CP011961.1	ACU12_RS12495	GO:0004553;GO:0005975	-	DUF5597 domain-containing protein [Xanthomonas oryzae]	5899.17	298.797	11499.5	5.26627	9.06641e-27
gene-ACU12_RS12345	ACU12_RS12345	NZ_CP011961.1	ACU12_RS12345	GO:0008483;GO:0030170	-	aminotransferase class III-fold pyridoxal phosphate-dependent enzyme [Xanthomonas oryzae]	22460.7	1144.72	43776.7	5.2571	1.11435e-42
gene-ACU12_RS01625	ACU12_RS01625	NZ_CP011961.1	ACU12_RS01625	-	-	hypothetical protein [Xanthomonas oryzae]	7741.19	397.213	15085.2	5.24708	2.1025e-41
gene-ACU12_RS14670	ACU12_RS14670	NZ_CP011961.1	ACU12_RS14670	-	-	glutaredoxin family protein [Xanthomonas oryzae]	379.612	19.8742	739.349	5.21729	9.2701e-30
gene-ACU12_RS11625	ACU12_RS11625	NZ_CP011961.1	ACU12_RS11625	GO:0003723;GO:0004521;GO:0016021;GO:0090502	K01167	ribonuclease [Xanthomonas oryzae]	1827.35	98.7855	3555.92	5.16978	2.03715e-39
gene-ACU12_RS14325	ACU12_RS14325	NZ_CP011961.1	ACU12_RS14325	GO:0000413;GO:0003755;GO:0006457	K03775	peptidylprolyl isomerase [Xanthomonas oryzae]	2124.09	116.751	4131.43	5.14513	2.86117e-39
gene-ACU12_RS07795	ACU12_RS07795	NZ_CP011961.1	ACU12_RS07795	-	-	hypothetical protein [Xanthomonas oryzae]	2452.83	137.407	4768.25	5.11693	7.10949e-35
gene-ACU12_RS19410	ACU12_RS19410	NZ_CP011961.1	ACU12_RS19410	GO:0016021	-	GlsB/YeaQ/YmgE family stress response membrane protein [Xanthomonas oryzae]	2950.04	165.594	5734.48	5.11394	4.49909e-39
gene-ACU12_RS06445	ACU12_RS06445	NZ_CP011961.1	ACU12_RS06445	-	-	DUF3108 domain-containing protein [Xanthomonas oryzae]	5639.21	323.967	10954.4	5.07953	8.94544e-40
gene-ACU12_RS06185	ACU12_RS06185	NZ_CP011961.1	ACU12_RS06185	-	-	WGR domain-containing protein [Xanthomonas oryzae]	586.72	33.7152	1139.72	5.07914	5.30673e-20
gene-ACU12_RS12850	ACU12_RS12850	NZ_CP011961.1	ACU12_RS12850	-	-	polyhydroxyalkanoic acid system family protein [Xanthomonas oryzae]	262.618	15.55	509.687	5.03463	8.75708e-25
gene-ACU12_RS05645	ACU12_RS05645	NZ_CP011961.1	lexA	GO:0003677;GO:0004252;GO:0006260;GO:0006281;GO:0006508;GO:0009432;GO:0045892	K01356	repressor LexA [Xanthomonas oryzae]	1347.72	81.2856	2614.16	5.00721	4.81779e-37
gene-ACU12_RS10920	ACU12_RS10920	NZ_CP011961.1	ACU12_RS10920	GO:0003677	-	MULTISPECIES: AbrB/MazE/SpoVT family DNA-binding domain-containing protein [Xanthomonas]	1403.12	91.1933	2715.04	4.8959	5.41358e-36
gene-ACU12_RS07330	ACU12_RS07330	NZ_CP011961.1	ACU12_RS07330	GO:0016021	-	DUF998 domain-containing protein [Xanthomonas oryzae]	35.4604	2.33083	68.59	4.87908	3.47131e-05
gene-ACU12_RS00415	ACU12_RS00415	NZ_CP011961.1	ACU12_RS00415	GO:0003677;GO:0003700;GO:0006355	K23775	MarR family transcriptional regulator [Xanthomonas oryzae]	53031.1	3669.73	102393	4.80229	3.16648e-38
gene-ACU12_RS08940	ACU12_RS08940	NZ_CP011961.1	ACU12_RS08940	-	-	hypothetical protein [Xanthomonas oryzae]	56242.5	3990.89	108494	4.76476	2.44016e-37
gene-ACU12_RS03625	ACU12_RS03625	NZ_CP011961.1	ACU12_RS03625	-	-	RcnB family protein [Xanthomonas oryzae]	3400.09	250.087	6550.09	4.71101	5.98334e-35
gene-ACU12_RS08970	ACU12_RS08970	NZ_CP011961.1	ACU12_RS08970	GO:0003677;GO:0003700;GO:0006355;GO:0008784	K02529	LacI family DNA-binding transcriptional regulator [Xanthomonas oryzae]	1538.95	113.639	2964.26	4.70514	1.16369e-33
gene-ACU12_RS16830	ACU12_RS16830	NZ_CP011961.1	ACU12_RS16830	-	-	hypothetical protein [Xanthomonas oryzae]	8004.8	598.097	15411.5	4.68748	4.29123e-36
gene-ACU12_RS01525	ACU12_RS01525	NZ_CP011961.1	ACU12_RS01525	-	-	hypothetical protein [Xanthomonas oryzae]	8642.22	672.021	16612.4	4.62761	1.80659e-34
gene-ACU12_RS14540	ACU12_RS14540	NZ_CP011961.1	rpoE	GO:0003677;GO:0003700;GO:0006352;GO:0006355;GO:0016987	K03088	RNA polymerase sigma factor RpoE [Xanthomonas oryzae]	16471.7	1330.98	31612.4	4.56993	3.28065e-35
gene-ACU12_RS19675	ACU12_RS19675	NZ_CP011961.1	ACU12_RS19675	-	-	Ax21 family protein [Xanthomonas oryzae]	700287	56989.9	1.34358e+06	4.55924	4.74512e-35
gene-ACU12_RS19195	ACU12_RS19195	NZ_CP011961.1	ACU12_RS19195	-	-	fatty acyl CoA synthetase [Xanthomonas oryzae]	1032.33	84.2357	1980.42	4.55523	2.08041e-30
gene-ACU12_RS06790	ACU12_RS06790	NZ_CP011961.1	ACU12_RS06790	GO:0008152;GO:0016787	-	HAD family hydrolase [Xanthomonas oryzae]	7889.49	653.839	15125.1	4.53187	9.53269e-33
gene-ACU12_RS13730	ACU12_RS13730	NZ_CP011961.1	ACU12_RS13730	GO:0019867	K06077	glycine zipper 2TM domain-containing protein [Xanthomonas oryzae]	76525.9	6404.8	146647	4.51705	2.24557e-34
gene-ACU12_RS20720	ACU12_RS20720	NZ_CP011961.1	ACU12_RS20720	-	-	DUF2384 domain-containing protein [Xanthomonas oryzae]	2503.91	212.157	4795.67	4.49852	8.17747e-32
gene-ACU12_RS15245	ACU12_RS15245	NZ_CP011961.1	ACU12_RS15245	-	-	DUF3011 domain-containing protein [Xanthomonas oryzae]	1113.71	97.0975	2130.33	4.4555	6.56473e-29
gene-ACU12_RS09015	ACU12_RS09015	NZ_CP011961.1	ACU12_RS09015	GO:0006807;GO:0016746;GO:0050126	K12251	carbon-nitrogen hydrolase [Xanthomonas oryzae]	2200.08	194.507	4205.66	4.43443	5.48988e-31
gene-ACU12_RS23855	ACU12_RS23855	NZ_CP011961.1	ACU12_RS23855	-	-	hypothetical protein [Xanthomonas oryzae]	10.7854	0.955239	20.6156	4.43173	0.00303354
gene-ACU12_RS09885	ACU12_RS09885	NZ_CP011961.1	ACU12_RS09885	GO:0003677;GO:0003916;GO:0006270	-	replication initiation factor domain-containing protein [Xanthomonas oryzae]	52.669	4.70113	100.637	4.42001	1.61494e-06
gene-ACU12_RS17230	ACU12_RS17230	NZ_CP011961.1	ACU12_RS17230	GO:0003677;GO:0003700;GO:0006355	-	UTRA domain-containing protein [Xanthomonas oryzae]	2406.03	215.093	4596.98	4.41765	1.20177e-31
gene-ACU12_RS01855	ACU12_RS01855	NZ_CP011961.1	ACU12_RS01855	GO:0006810;GO:0009055;GO:0016491;GO:0046872;GO:0051537;GO:0055114	K22770	ferredoxin reductase [Xanthomonas oryzae]	27823.5	2617.17	53029.9	4.34072	2.69802e-31
gene-ACU12_RS05640	ACU12_RS05640	NZ_CP011961.1	ACU12_RS05640	GO:0003677	-	MULTISPECIES: AbrB/MazE/SpoVT family DNA-binding domain-containing protein [Xanthomonas]	1126.44	106.307	2146.57	4.33572	7.99008e-30
gene-ACU12_RS14905	ACU12_RS14905	NZ_CP011961.1	ACU12_RS14905	-	-	hypothetical protein [Xanthomonas oryzae]	2348.08	225.449	4470.71	4.30963	5.7143e-31
gene-ACU12_RS02475	ACU12_RS02475	NZ_CP011961.1	ACU12_RS02475	GO:0016021;GO:0016874	K02847	O-antigen ligase family protein [Xanthomonas oryzae]	699.644	67.8431	1331.45	4.29465	1.10967e-26
gene-ACU12_RS14535	ACU12_RS14535	NZ_CP011961.1	ACU12_RS14535	GO:0016989;GO:1903506	-	sigma-E factor negative regulatory protein [Xanthomonas oryzae]	1273.31	126.165	2420.46	4.2619	8.01313e-28
gene-ACU12_RS02600	ACU12_RS02600	NZ_CP011961.1	ACU12_RS02600	GO:0016021	-	hypothetical protein [Xanthomonas oryzae]	128.555	12.8324	244.278	4.25067	6.53604e-14
gene-ACU12_RS09290	ACU12_RS09290	NZ_CP011961.1	ACU12_RS09290	-	-	BrnA antitoxin family protein [Xanthomonas oryzae]	10185.7	1017.03	19354.5	4.25023	6.25116e-32
gene-ACU12_RS01505	ACU12_RS01505	NZ_CP011961.1	ACU12_RS01505	-	-	helix-turn-helix transcriptional regulator [Xanthomonas oryzae]	15837.4	1601.39	30073.4	4.2311	3.95971e-31
gene-ACU12_RS10135	ACU12_RS10135	NZ_CP011961.1	ACU12_RS10135	GO:0008168;GO:0019354;GO:0032259;GO:0043115;GO:0055114	K24866	siroheme synthase [Xanthomonas oryzae]	274.668	28.2503	521.086	4.20518	2.83643e-20
gene-ACU12_RS05555	ACU12_RS05555	NZ_CP011961.1	ACU12_RS05555	-	-	hypothetical protein [Xanthomonas oryzae]	1922.61	197.909	3647.32	4.20393	4.40114e-29
gene-ACU12_RS01950	ACU12_RS01950	NZ_CP011961.1	ACU12_RS01950	-	-	PH domain-containing protein [Xanthomonas oryzae]	3771.88	392.073	7151.69	4.18909	3.15197e-29
gene-ACU12_RS09285	ACU12_RS09285	NZ_CP011961.1	ACU12_RS09285	GO:0016021	-	BrnT family toxin [Xanthomonas oryzae]	3245.37	339.218	6151.51	4.18065	1.60988e-29
gene-ACU12_RS12490	ACU12_RS12490	NZ_CP011961.1	ACU12_RS12490	-	-	hypothetical protein [Xanthomonas oryzae]	3497.04	368.357	6625.73	4.1689	1.74858e-28
gene-ACU12_RS18280	ACU12_RS18280	NZ_CP011961.1	ACU12_RS18280	GO:0005524;GO:0016887	K01990	ATP-binding cassette domain-containing protein [Xanthomonas oryzae]	1360.23	148.186	2572.27	4.11756	4.75495e-15
gene-ACU12_RS13575	ACU12_RS13575	NZ_CP011961.1	greB	GO:0003677;GO:0003746;GO:0006414;GO:0032784;GO:0070063	K04760	transcription elongation factor GreB [Xanthomonas oryzae]	839.966	91.7752	1588.16	4.11311	1.34477e-25
gene-ACU12_RS03590	ACU12_RS03590	NZ_CP011961.1	ACU12_RS03590	GO:0003677;GO:0006355;GO:0046872	K23239	metal/formaldehyde-sensitive transcriptional repressor [Xanthomonas oryzae]	278.424	30.9898	525.858	4.08481	3.78046e-20
gene-ACU12_RS24445	ACU12_RS24445	NZ_CP011961.1	ACU12_RS24445	-	-	hypothetical protein [Xanthomonas oryzae]	13.9478	1.55519	26.3403	4.08211	0.00271797
gene-ACU12_RS07385	ACU12_RS07385	NZ_CP011961.1	ACU12_RS07385	-	K09807	SIMPL domain-containing protein [Xanthomonas oryzae]	5582.45	623.411	10541.5	4.07975	2.02696e-28
gene-ACU12_RS15485	ACU12_RS15485	NZ_CP011961.1	rimM	GO:0005840;GO:0006364;GO:0042274;GO:0043022	K02860	ribosome maturation factor RimM [Xanthomonas oryzae]	2876.46	330.96	5421.95	4.03408	1.18762e-27
gene-ACU12_RS07630	ACU12_RS07630	NZ_CP011961.1	ACU12_RS07630	-	K09801	RnfH family protein [Xanthomonas oryzae]	208.101	23.9579	392.245	4.03318	1.94644e-18
gene-ACU12_RS05560	ACU12_RS05560	NZ_CP011961.1	ACU12_RS05560	-	-	type II toxin-antitoxin system RelE/ParE family toxin [Xanthomonas oryzae]	915.717	106.029	1725.4	4.0244	2.79313e-18
gene-ACU12_RS17880	ACU12_RS17880	NZ_CP011961.1	ACU12_RS17880	GO:0016021	-	DUF1453 family protein [Xanthomonas oryzae]	21.7619	2.56964	40.9542	3.99437	0.000144773
gene-ACU12_RS00335	ACU12_RS00335	NZ_CP011961.1	ACU12_RS00335	-	-	DUF1456 family protein [Xanthomonas oryzae]	4284.26	516.123	8052.39	3.96363	3.54698e-27
gene-ACU12_RS19255	ACU12_RS19255	NZ_CP011961.1	ACU12_RS19255	-	-	hypothetical protein [Xanthomonas oryzae]	2564.62	320.819	4808.42	3.90573	7.12182e-26
gene-ACU12_RS11910	ACU12_RS11910	NZ_CP011961.1	ACU12_RS11910	-	-	type IV toxin-antitoxin system AbiEi family antitoxin domain-containing protein [Xanthomonas oryzae]	1321.3	165.798	2476.8	3.90097	1.57865e-25
gene-ACU12_RS14790	ACU12_RS14790	NZ_CP011961.1	gcvH	GO:0005960;GO:0019464	K02437	glycine cleavage system protein GcvH [Xanthomonas oryzae]	24594.9	3092.82	46097	3.89768	1.18227e-26
gene-ACU12_RS02310	ACU12_RS02310	NZ_CP011961.1	ACU12_RS02310	GO:0043565	-	helix-turn-helix transcriptional regulator [Xanthomonas oryzae]	1797.48	227.061	3367.91	3.8907	3.67864e-25
gene-ACU12_RS00945	ACU12_RS00945	NZ_CP011961.1	ACU12_RS00945	-	-	hypothetical protein [Xanthomonas oryzae]	7322.12	926.73	13717.5	3.88773	2.3303e-26
gene-ACU12_RS18375	ACU12_RS18375	NZ_CP011961.1	ACU12_RS18375	GO:0003849;GO:0009073;GO:0009423	K01626	3-deoxy-7-phosphoheptulonate synthase [Xanthomonas oryzae]	6514.47	844.315	12184.6	3.85114	1.47985e-25
gene-ACU12_RS13980	ACU12_RS13980	NZ_CP011961.1	ACU12_RS13980	-	-	hypothetical protein [Xanthomonas oryzae]	175.328	22.88	327.776	3.84055	8.83163e-09
gene-ACU12_RS16960	ACU12_RS16960	NZ_CP011961.1	ACU12_RS16960	GO:0016740	-	glycosyltransferase [Xanthomonas oryzae]	348.54	45.6909	651.389	3.83354	1.26826e-18
gene-ACU12_RS03035	ACU12_RS03035	NZ_CP011961.1	ACU12_RS03035	GO:0008271;GO:0016021;GO:1902358	K03321	SulP family inorganic anion transporter [Xanthomonas oryzae]	721.465	97.7549	1345.18	3.78248	5.05092e-15
gene-ACU12_RS23095	ACU12_RS23095	NZ_CP011961.1	ACU12_RS23095	-	-	copper resistance protein B [Xanthomonas oryzae]	470.731	63.819	877.642	3.78157	1.78593e-20
gene-ACU12_RS19665	ACU12_RS19665	NZ_CP011961.1	ACU12_RS19665	GO:0000155;GO:0000160;GO:0005524;GO:0005622;GO:0016021;GO:0023014	-	HAMP domain-containing histidine kinase [Xanthomonas oryzae]	876.325	119.295	1633.36	3.77523	5.22854e-22
gene-ACU12_RS04130	ACU12_RS04130	NZ_CP011961.1	ACU12_RS04130	GO:0005886;GO:0008961;GO:0009249;GO:0016021;GO:0042158	K13292	prolipoprotein diacylglyceryl transferase [Xanthomonas oryzae]	218.769	30.06	407.477	3.7608	2.46276e-15
gene-ACU12_RS01745	ACU12_RS01745	NZ_CP011961.1	ACU12_RS01745	GO:0004177;GO:0006508	-	alpha/beta hydrolase [Xanthomonas oryzae]	126.36	17.4212	235.299	3.75558	1.23451e-13
gene-ACU12_RS20565	ACU12_RS20565	NZ_CP011961.1	ACU12_RS20565	-	-	hypothetical protein [Xanthomonas oryzae]	31229.8	4369.1	58090.4	3.73289	2.21227e-26
gene-ACU12_RS04225	ACU12_RS04225	NZ_CP011961.1	ACU12_RS04225	GO:0006725;GO:0008198;GO:0018579;GO:0055114	-	gallate dioxygenase [Xanthomonas oryzae]	1761.92	246.912	3276.92	3.73027	6.53344e-24
gene-ACU12_RS09585	ACU12_RS09585	NZ_CP011961.1	ACU12_RS09585	GO:0016021	-	hypothetical protein [Xanthomonas oryzae]	189.948	26.7228	353.173	3.72423	0.000224717
gene-ACU12_RS05635	ACU12_RS05635	NZ_CP011961.1	ACU12_RS05635	GO:0016301;GO:0016310	K07341	type II toxin-antitoxin system death-on-curing family toxin [Xanthomonas oryzae]	1395.3	198.145	2592.46	3.70969	5.58143e-23
gene-ACU12_RS13605	ACU12_RS13605	NZ_CP011961.1	ACU12_RS13605	GO:0016021	-	hypothetical protein [Xanthomonas oryzae]	26.5219	3.82486	49.219	3.68574	8.81623e-05
gene-ACU12_RS18425	ACU12_RS18425	NZ_CP011961.1	ACU12_RS18425	GO:0016021	-	trimeric intracellular cation channel family protein [Xanthomonas oryzae]	12.0171	1.73479	22.2995	3.68418	0.00878596
gene-ACU12_RS07115	ACU12_RS07115	NZ_CP011961.1	ACU12_RS07115	GO:0016021	-	MerC domain-containing protein [Xanthomonas oryzae]	540.01	78.8534	1001.17	3.66637	1.07815e-18
gene-ACU12_RS17935	ACU12_RS17935	NZ_CP011961.1	ACU12_RS17935	GO:0016491;GO:0055114	-	SDR family oxidoreductase [Xanthomonas oryzae]	704.638	103.27	1306.01	3.66067	7.80469e-21
gene-ACU12_RS20180	ACU12_RS20180	NZ_CP011961.1	ACU12_RS20180	GO:0016021	-	type II toxin-antitoxin system RelE/ParE family toxin [Xanthomonas oryzae]	710.071	104.227	1315.92	3.65826	2.19807e-21
gene-ACU12_RS00545	ACU12_RS00545	NZ_CP011961.1	ACU12_RS00545	GO:0016021;GO:0055085	K08191	MFS transporter [Xanthomonas oryzae]	167.991	24.7651	311.217	3.65154	1.05947e-14
gene-ACU12_RS15745	ACU12_RS15745	NZ_CP011961.1	rpmA	GO:0003735;GO:0005840;GO:0006412	K02899	50S ribosomal protein L27 [Xanthomonas oryzae]	2482.81	374.482	4591.14	3.61589	1.39892e-22
gene-ACU12_RS15475	ACU12_RS15475	NZ_CP011961.1	rplS	GO:0003735;GO:0006412;GO:0022625	K02884	MULTISPECIES: 50S ribosomal protein L19 [Xanthomonas]	44936.6	6804.45	83068.7	3.60975	7.86398e-24
gene-ACU12_RS00145	ACU12_RS00145	NZ_CP011961.1	ACU12_RS00145	GO:0004252;GO:0006508;GO:0016021	-	MULTISPECIES: rhomboid family intramembrane serine protease [Xanthomonas]	55.3303	8.39775	102.263	3.60614	8.89263e-08
gene-ACU12_RS15195	ACU12_RS15195	NZ_CP011961.1	tolQ	GO:0008565;GO:0015031;GO:0016021	K03562	protein TolQ [Xanthomonas oryzae]	1838.26	280.813	3395.72	3.59603	1.46785e-21
gene-ACU12_RS11610	ACU12_RS11610	NZ_CP011961.1	ACU12_RS11610	GO:0001510;GO:0003723;GO:0005737;GO:0008033;GO:0008173	K15396	RNA methyltransferase [Xanthomonas oryzae]	942.332	143.959	1740.7	3.59594	4.93275e-20
gene-ACU12_RS17930	ACU12_RS17930	NZ_CP011961.1	ACU12_RS17930	-	K09941	DUF1415 domain-containing protein [Xanthomonas oryzae]	2224.39	340.633	4108.15	3.5922	9.96057e-23
gene-ACU12_RS20920	ACU12_RS20920	NZ_CP011961.1	uraH	GO:0004497;GO:0006144;GO:0033971;GO:0055114	K22879	hydroxyisourate hydrolase [Xanthomonas oryzae]	23.5227	3.60777	43.4376	3.58977	0.00273892
gene-ACU12_RS15740	ACU12_RS15740	NZ_CP011961.1	obgE	GO:0000287;GO:0003924;GO:0005525;GO:0005737;GO:0042254	K03979	GTPase ObgE [Xanthomonas oryzae]	3662.6	574.263	6750.93	3.5553	4.27401e-22
gene-ACU12_RS12325	ACU12_RS12325	NZ_CP011961.1	yajC	GO:0016021	K03210	preprotein translocase subunit YajC [Xanthomonas oryzae]	1257.32	197.857	2316.78	3.54959	7.08151e-21
gene-ACU12_RS20430	ACU12_RS20430	NZ_CP011961.1	ACU12_RS20430	-	-	hypothetical protein [Xanthomonas oryzae]	6157.44	982.254	11332.6	3.52824	1.63431e-22
gene-ACU12_RS06585	ACU12_RS06585	NZ_CP011961.1	ACU12_RS06585	-	-	DUF1439 domain-containing protein [Xanthomonas oryzae]	3924.54	638.748	7210.33	3.49675	1.68635e-21
gene-ACU12_RS12875	ACU12_RS12875	NZ_CP011961.1	ACU12_RS12875	GO:0005506;GO:0005737;GO:0008270;GO:0019556;GO:0019557;GO:0050480	K01468	imidazolonepropionase [Xanthomonas oryzae]	4354.15	711.376	7996.92	3.49076	2.43481e-22
gene-ACU12_RS15200	ACU12_RS15200	NZ_CP011961.1	ybgC	GO:0016790	K07107	tol-pal system-associated acyl-CoA thioesterase [Xanthomonas oryzae]	822.713	135.048	1510.38	3.48336	4.98372e-19
gene-ACU12_RS14480	ACU12_RS14480	NZ_CP011961.1	ACU12_RS14480	GO:0015035;GO:0055114	-	DsbA family oxidoreductase [Xanthomonas oryzae]	446.876	73.675	820.078	3.47651	1.3939e-16
gene-ACU12_RS08300	ACU12_RS08300	NZ_CP011961.1	ACU12_RS08300	GO:0004871;GO:0006935;GO:0007165;GO:0016021	-	MCP four helix bundle domain-containing protein [Xanthomonas oryzae]	6184.72	1028.5	11340.9	3.46293	2.30609e-13
gene-ACU12_RS12005	ACU12_RS12005	NZ_CP011961.1	ybeY	GO:0004222;GO:0004521;GO:0005737;GO:0006364;GO:0006508;GO:0008270;GO:0090502	K07042	rRNA maturation RNase YbeY [Xanthomonas oryzae]	3024.37	506.756	5541.99	3.45104	1.91469e-13
gene-ACU12_RS05235	ACU12_RS05235	NZ_CP011961.1	moaC	GO:0006777	K03637	cyclic pyranopterin monophosphate synthase MoaC [Xanthomonas oryzae]	123.204	20.7151	225.692	3.44561	7.71583e-11
gene-ACU12_RS15480	ACU12_RS15480	NZ_CP011961.1	trmD	GO:0005737;GO:0030488;GO:0052906	K00554	tRNA (guanosine(37)-N1)-methyltransferase TrmD [Xanthomonas oryzae]	1928.34	324.336	3532.33	3.44506	7.92234e-21
gene-ACU12_RS11360	ACU12_RS11360	NZ_CP011961.1	ACU12_RS11360	-	-	type II toxin-antitoxin system prevent-host-death family antitoxin [Xanthomonas oryzae]	436.286	73.4025	799.17	3.4446	1.42772e-16
gene-ACU12_RS00440	ACU12_RS00440	NZ_CP011961.1	ACU12_RS00440	-	-	GTP-binding protein [Xanthomonas oryzae]	144.883	24.6187	265.148	3.42898	2.09562e-07
gene-ACU12_RS17665	ACU12_RS17665	NZ_CP011961.1	fabA	GO:0005737;GO:0006633;GO:0008693;GO:0034017;GO:0047451	K01716	3-hydroxyacyl-[acyl-carrier-protein] dehydratase FabA [Xanthomonas oryzae]	427.566	73.4563	781.676	3.41161	2.00734e-17
gene-ACU12_RS09140	ACU12_RS09140	NZ_CP011961.1	ACU12_RS09140	-	-	LysR family transcriptional regulator [Xanthomonas oryzae]	112.129	19.3158	204.942	3.40736	6.6915e-09
gene-ACU12_RS15750	ACU12_RS15750	NZ_CP011961.1	rplU	GO:0003735;GO:0006412;GO:0019843;GO:0022625	K02888	50S ribosomal protein L21 [Xanthomonas oryzae]	232521	40469.3	424572	3.39111	4.13742e-22
gene-ACU12_RS08650	ACU12_RS08650	NZ_CP011961.1	ACU12_RS08650	GO:0019159	K03743	CinA family protein [Xanthomonas oryzae]	443.358	77.2177	809.497	3.39002	1.38296e-16
gene-ACU12_RS11405	ACU12_RS11405	NZ_CP011961.1	ACU12_RS11405	GO:0008745;GO:0009253	K01448	N-acetylmuramoyl-L-alanine amidase [Xanthomonas oryzae]	104.752	18.2658	191.238	3.38815	8.60044e-10
gene-ACU12_RS16115	ACU12_RS16115	NZ_CP011961.1	thiS	-	K03154	sulfur carrier protein ThiS [Xanthomonas oryzae]	182.26	31.8561	332.664	3.38442	9.34246e-13
gene-ACU12_RS20190	ACU12_RS20190	NZ_CP011961.1	ACU12_RS20190	GO:0003676;GO:0015074	K07482	IS30-like element IS1112a family transposase [Xanthomonas oryzae]	20.1012	3.55641	36.646	3.36516	0.00203933
gene-ACU12_RS09625	ACU12_RS09625	NZ_CP011961.1	ACU12_RS09625	GO:0006729;GO:0008124	K01724	4a-hydroxytetrahydrobiopterin dehydratase [Xanthomonas oryzae]	826.287	146.416	1506.16	3.36272	3.00034e-18
gene-ACU12_RS02525	ACU12_RS02525	NZ_CP011961.1	ACU12_RS02525	-	-	hypothetical protein [Xanthomonas oryzae]	3162.38	561.884	5762.88	3.35845	1.16393e-11
gene-ACU12_RS06180	ACU12_RS06180	NZ_CP011961.1	ACU12_RS06180	GO:0004853;GO:0005737;GO:0006782	K01599	uroporphyrinogen decarboxylase [Xanthomonas oryzae]	3963.35	705.842	7220.86	3.35475	5.14589e-20
gene-ACU12_RS07215	ACU12_RS07215	NZ_CP011961.1	rraA	GO:0008168;GO:0008428;GO:0008948;GO:0032259;GO:0043086;GO:0046872;GO:0047443;GO:0051252	K02553	ribonuclease E activity regulator RraA [Xanthomonas oryzae]	85.136	15.2481	155.024	3.34579	0.00536044
gene-ACU12_RS02075	ACU12_RS02075	NZ_CP011961.1	ACU12_RS02075	GO:0016021	-	DnaJ domain-containing protein [Xanthomonas oryzae]	285.34	51.4739	519.206	3.33439	1.98943e-14
gene-ACU12_RS14745	ACU12_RS14745	NZ_CP011961.1	ACU12_RS14745	-	-	hypothetical protein [Xanthomonas oryzae]	5059.7	913.736	9205.66	3.33267	6.36564e-20
gene-ACU12_RS13490	ACU12_RS13490	NZ_CP011961.1	ACU12_RS13490	GO:0000162;GO:0004640	K01817	phosphoribosylanthranilate isomerase [Xanthomonas oryzae]	2625.75	476.631	4774.87	3.32452	5.44965e-20
gene-ACU12_RS13305	ACU12_RS13305	NZ_CP011961.1	rpsO	GO:0003735;GO:0005840;GO:0006412;GO:0019843	K02956	30S ribosomal protein S15 [Xanthomonas oryzae]	27501.4	5015.29	49987.5	3.31716	7.26382e-22
gene-ACU12_RS08860	ACU12_RS08860	NZ_CP011961.1	cydD	GO:0005524;GO:0016021;GO:0042626;GO:0042883;GO:0055085	K16013	thiol reductant ABC exporter subunit CydD [Xanthomonas oryzae]	292.655	53.7317	531.578	3.30644	5.0239e-07
gene-ACU12_RS12855	ACU12_RS12855	NZ_CP011961.1	ACU12_RS12855	-	-	phasin family protein [Xanthomonas oryzae]	2884.31	532.221	5236.4	3.29848	5.90847e-19
gene-ACU12_RS00935	ACU12_RS00935	NZ_CP011961.1	tatB	GO:0005887;GO:0008320;GO:0009306;GO:0033281;GO:0043953	K03117	twin-arginine translocase subunit TatB [Xanthomonas oryzae]	1103.7	204.118	2003.28	3.29489	3.9861e-19
gene-ACU12_RS04435	ACU12_RS04435	NZ_CP011961.1	ACU12_RS04435	GO:0016021	K00324	NAD(P) transhydrogenase subunit alpha [Xanthomonas oryzae]	338.921	63.1732	614.668	3.28242	2.88746e-14
gene-ACU12_RS14755	ACU12_RS14755	NZ_CP011961.1	ACU12_RS14755	GO:0003677;GO:0006355	-	TetR/AcrR family transcriptional regulator [Xanthomonas oryzae]	1825.36	340.88	3309.83	3.27942	1.13604e-19
gene-ACU12_RS18660	ACU12_RS18660	NZ_CP011961.1	ACU12_RS18660	GO:0016740;GO:0016884	K09117	GatB/YqeY domain-containing protein [Xanthomonas oryzae]	5749.04	1073.67	10424.4	3.27934	4.24877e-21
gene-ACU12_RS16920	ACU12_RS16920	NZ_CP011961.1	ACU12_RS16920	GO:0003677;GO:0003700;GO:0006355	-	LysR family transcriptional regulator [Xanthomonas oryzae]	214.995	40.2911	389.698	3.27382	5.72104e-12
gene-ACU12_RS03715	ACU12_RS03715	NZ_CP011961.1	kdpA	GO:0005887;GO:0008556;GO:0030955;GO:0071805	K01546	potassium-transporting ATPase subunit KdpA [Xanthomonas oryzae]	38.3468	7.19577	69.4978	3.27175	0.00582789
gene-ACU12_RS19910	ACU12_RS19910	NZ_CP011961.1	ACU12_RS19910	GO:0005524;GO:0016887	K05847	ATP-binding cassette domain-containing protein [Xanthomonas oryzae]	355.449	66.7691	644.129	3.2701	2.96991e-14
gene-ACU12_RS17175	ACU12_RS17175	NZ_CP011961.1	arsC	GO:0008794;GO:0055114	K00537	arsenate reductase (glutaredoxin) [Xanthomonas oryzae]	743.244	140.575	1345.91	3.25918	2.47772e-17
gene-ACU12_RS10405	ACU12_RS10405	NZ_CP011961.1	flgM	GO:0045892	K02398	MULTISPECIES: flagellar biosynthesis anti-sigma factor FlgM [Xanthomonas]	80594.5	15341.9	145847	3.24891	1.54945e-20
gene-ACU12_RS19715	ACU12_RS19715	NZ_CP011961.1	ACU12_RS19715	-	K02496	uroporphyrinogen-III C-methyltransferase [Xanthomonas oryzae]	786.721	151.53	1421.91	3.23015	6.8368e-17
gene-ACU12_RS07785	ACU12_RS07785	NZ_CP011961.1	ACU12_RS07785	GO:0005524;GO:0016887	K01990	ABC transporter ATP-binding protein [Xanthomonas oryzae]	3260.51	631.552	5889.47	3.22117	1.5167e-18
gene-ACU12_RS10785	ACU12_RS10785	NZ_CP011961.1	ACU12_RS10785	-	-	STAS domain-containing protein [Xanthomonas oryzae]	12425.9	2421.81	22430.1	3.21128	2.88094e-09
gene-ACU12_RS00605	ACU12_RS00605	NZ_CP011961.1	ACU12_RS00605	GO:0016021;GO:0055085	-	MFS transporter [Xanthomonas oryzae]	961.083	187.848	1734.32	3.20673	1.53084e-16
gene-ACU12_RS09680	ACU12_RS09680	NZ_CP011961.1	tssB	-	K11901	type VI secretion system contractile sheath small subunit [Xanthomonas oryzae]	37.5315	7.35365	67.7094	3.20282	6.30324e-05
gene-ACU12_RS08695	ACU12_RS08695	NZ_CP011961.1	ACU12_RS08695	-	-	hypothetical protein [Xanthomonas oryzae]	21.5868	4.23938	38.9343	3.19912	0.000539785
gene-ACU12_RS13415	ACU12_RS13415	NZ_CP011961.1	secG	GO:0009306;GO:0015450;GO:0016021;GO:0071806	K03075	preprotein translocase subunit SecG [Xanthomonas oryzae]	592.615	116.751	1068.48	3.19405	4.85928e-15
gene-ACU12_RS10485	ACU12_RS10485	NZ_CP011961.1	fliS	GO:0005829;GO:0009288;GO:0044780	K02422	flagellar export chaperone FliS [Xanthomonas oryzae]	14544.5	2865.83	26223.2	3.19382	2.00835e-18
gene-ACU12_RS20790	ACU12_RS20790	NZ_CP011961.1	ACU12_RS20790	GO:0003993;GO:0016311;GO:0030288	K09474	phosphatase PAP2 family protein [Xanthomonas oryzae]	303.94	60.154	547.727	3.18672	4.15829e-14
gene-ACU12_RS13740	ACU12_RS13740	NZ_CP011961.1	ACU12_RS13740	GO:0016021	K09793	DUF456 domain-containing protein [Xanthomonas oryzae]	708.649	140.32	1276.98	3.18594	2.5429e-16
gene-ACU12_RS03120	ACU12_RS03120	NZ_CP011961.1	ACU12_RS03120	-	-	lipoprotein [Xanthomonas oryzae]	976.78	193.655	1759.91	3.18393	8.92394e-15
gene-ACU12_RS18975	ACU12_RS18975	NZ_CP011961.1	ACU12_RS18975	-	-	hypothetical protein [Xanthomonas oryzae]	851.194	168.805	1533.58	3.18347	4.79677e-16
gene-ACU12_RS12865	ACU12_RS12865	NZ_CP011961.1	hutC	GO:0003677;GO:0003700;GO:0006547;GO:0045892	K05836	histidine utilization repressor [Xanthomonas oryzae]	288.921	57.3099	520.531	3.18313	1.30431e-13
gene-ACU12_RS16935	ACU12_RS16935	NZ_CP011961.1	ACU12_RS16935	GO:0004719;GO:0006479	K00573	protein-L-isoaspartate O-methyltransferase [Xanthomonas oryzae]	7223.65	1435.46	13011.8	3.18024	7.99736e-19
gene-ACU12_RS10805	ACU12_RS10805	NZ_CP011961.1	ACU12_RS10805	GO:0016021	-	hypothetical protein [Xanthomonas oryzae]	2466.75	490.927	4442.58	3.17782	1.08959e-17
gene-ACU12_RS07405	ACU12_RS07405	NZ_CP011961.1	ACU12_RS07405	-	-	hypothetical protein [Xanthomonas oryzae]	989.189	197.212	1781.17	3.175	5.48774e-18
gene-ACU12_RS16675	ACU12_RS16675	NZ_CP011961.1	ACU12_RS16675	GO:0005506;GO:0055114	-	rubredoxin [Xanthomonas oryzae]	737.867	147.141	1328.59	3.17463	2.02963e-16
gene-ACU12_RS01810	ACU12_RS01810	NZ_CP011961.1	ACU12_RS01810	-	-	histidine biosynthesis protein HisIE [Xanthomonas oryzae]	50072.1	9992.54	90151.6	3.17343	2.49424e-19
gene-ACU12_RS08680	ACU12_RS08680	NZ_CP011961.1	csrA	GO:0003723;GO:0006109;GO:0006402	K03563	MULTISPECIES: carbon storage regulator CsrA [Xanthomonas]	18711.8	3762.76	33660.9	3.16121	1.2415e-19
gene-ACU12_RS16700	ACU12_RS16700	NZ_CP011961.1	azu	GO:0005507;GO:0009055;GO:0042597;GO:0055114	-	azurin [Xanthomonas oryzae]	1280.48	257.517	2303.45	3.16105	2.32245e-17
gene-ACU12_RS17635	ACU12_RS17635	NZ_CP011961.1	ACU12_RS17635	-	-	phasin family protein [Xanthomonas oryzae]	21762.5	4431.25	39093.8	3.14115	1.94644e-18
gene-ACU12_RS09400	ACU12_RS09400	NZ_CP011961.1	ugpC	GO:0005524;GO:0016820;GO:0016887;GO:0043190;GO:0055085	K10112	sn-glycerol-3-phosphate ABC transporter ATP-binding protein UgpC [Xanthomonas oryzae]	4900.74	1000.27	8801.2	3.1373	8.62568e-19
gene-ACU12_RS01805	ACU12_RS01805	NZ_CP011961.1	ACU12_RS01805	GO:0004252;GO:0006508	K04771	Do family serine endopeptidase [Xanthomonas oryzae]	7991.58	1634.45	14348.7	3.13404	1.25713e-18
gene-ACU12_RS04515	ACU12_RS04515	NZ_CP011961.1	ACU12_RS04515	GO:0016021	-	hypothetical protein [Xanthomonas oryzae]	5860.76	1208.62	10512.9	3.12072	4.70252e-17
gene-ACU12_RS17785	ACU12_RS17785	NZ_CP011961.1	ACU12_RS17785	GO:0000271;GO:0006810;GO:0016021	-	GtrA family protein [Xanthomonas oryzae]	37.092	7.66558	66.5183	3.11729	3.91953e-05
gene-ACU12_RS13690	ACU12_RS13690	NZ_CP011961.1	ACU12_RS13690	GO:0016740	K00799	glutathione S-transferase family protein [Xanthomonas oryzae]	379.747	78.4827	681.012	3.11723	5.22763e-14
gene-ACU12_RS00235	ACU12_RS00235	NZ_CP011961.1	ACU12_RS00235	GO:0009279	-	5'-nucleotidase, lipoprotein e(P4) family [Xanthomonas oryzae]	798.208	165.099	1431.32	3.11594	6.24978e-16
gene-ACU12_RS00600	ACU12_RS00600	NZ_CP011961.1	ACU12_RS00600	GO:0016740	-	gamma carbonic anhydrase family protein [Xanthomonas oryzae]	1275.65	265.181	2286.13	3.10786	5.91385e-17
gene-ACU12_RS13795	ACU12_RS13795	NZ_CP011961.1	ACU12_RS13795	GO:0004252;GO:0006508	-	S8 family serine peptidase [Xanthomonas oryzae]	34.9684	7.28852	62.6482	3.10357	0.00015544
gene-ACU12_RS02415	ACU12_RS02415	NZ_CP011961.1	ACU12_RS02415	-	-	hypothetical protein [Xanthomonas oryzae]	1802.5	377.021	3227.99	3.09792	5.8914e-17
gene-ACU12_RS09275	ACU12_RS09275	NZ_CP011961.1	ACU12_RS09275	-	-	hypothetical protein [Xanthomonas oryzae]	140.953	29.7186	252.187	3.08506	1.00447e-09
gene-ACU12_RS15410	ACU12_RS15410	NZ_CP011961.1	ACU12_RS15410	GO:0016021	-	hypothetical protein [Xanthomonas oryzae]	74.5906	15.7336	133.448	3.08435	7.45954e-06
gene-ACU12_RS19700	ACU12_RS19700	NZ_CP011961.1	ACU12_RS19700	-	-	YiiD C-terminal domain-containing protein [Xanthomonas oryzae]	1036.04	219.291	1852.78	3.07877	1.38296e-16
gene-ACU12_RS01705	ACU12_RS01705	NZ_CP011961.1	ACU12_RS01705	GO:0009636;GO:0016020	K16347	entericidin A/B family lipoprotein [Xanthomonas oryzae]	1551.58	329.272	2773.89	3.07456	1.5011e-07
gene-ACU12_RS07745	ACU12_RS07745	NZ_CP011961.1	ACU12_RS07745	-	-	CAP domain-containing protein [Xanthomonas oryzae]	146.329	31.0627	261.595	3.07408	6.92973e-10
gene-ACU12_RS08225	ACU12_RS08225	NZ_CP011961.1	ACU12_RS08225	GO:0003677;GO:0003700;GO:0006355	-	LysR family transcriptional regulator [Xanthomonas oryzae]	16894.9	3591.18	30198.7	3.07196	6.2134e-18
gene-ACU12_RS02605	ACU12_RS02605	NZ_CP011961.1	ACU12_RS02605	GO:0003677;GO:0006355;GO:0046872	-	metal/formaldehyde-sensitive transcriptional repressor [Xanthomonas oryzae]	255.154	54.2428	456.065	3.07174	3.0771e-06
gene-ACU12_RS17625	ACU12_RS17625	NZ_CP011961.1	ACU12_RS17625	GO:0003676;GO:0004386;GO:0005524	K11927	DEAD/DEAH box helicase [Xanthomonas oryzae]	4992.22	1064.82	8919.62	3.06637	7.77233e-10
gene-ACU12_RS11670	ACU12_RS11670	NZ_CP011961.1	ACU12_RS11670	GO:0003677;GO:0005737;GO:0006355	K03704	cold-shock protein [Xanthomonas oryzae]	505959	107943	903975	3.06601	2.99873e-19
gene-ACU12_RS19355	ACU12_RS19355	NZ_CP011961.1	ACU12_RS19355	GO:0008168;GO:0016829;GO:0032259	K10218	4-carboxy-4-hydroxy-2-oxoadipate aldolase/oxaloacetate decarboxylase [Xanthomonas oryzae]	241.723	51.5786	431.866	3.06574	5.09322e-12
[truncated: 705 more rows]

## Sheet: Up-regulated 24h
Supplementary Table 1: Up-regulated genes (padj<0.01 ; log2FoldChange>1) CKRS_24hvs. RS-504_24h
[truncated: 1,078 more rows]
