# Supplementary material for: Antagonistic transcriptome profile reveals potential mechanisms of action on Xanthomonas oryzae pv. oryzicola by the cell-free supernatants of Bacillus velezensis 504, a versatile plant probiotic bacterium
Source: Front Cell Infect Microbiol. 2023 May 30;13:1175446. doi: 10.3389/fcimb.2023.1175446 (PMC10265122; doi:10.3389/fcimb.2023.1175446)
Supplement: Supplementary file 1 [file DataSheet_1.zip › supporting data for Figure S1A.xlsx]

## Sheet: 9 6hvs12h & 6hvs24h & 12hvs24h
Id	Name	GO	KEGG	description
gene-ACU12_RS11930	ACU12_RS11930	GO:0004871;GO:0006935;GO:0007165;GO:0016021	-	MCP four helix bundle domain-containing protein [Xanthomonas oryzae]
gene-ACU12_RS24450	ACU12_RS24450	-	-	hypothetical protein [Xanthomonas oryzae]
gene-ACU12_RS12895	ACU12_RS12895	GO:0016021;GO:0016747	-	acyltransferase [Xanthomonas oryzae]
gene-ACU12_RS07020	ACU12_RS07020	-	-	STAS domain-containing protein [Xanthomonas oryzae]
gene-ACU12_RS11235	ACU12_RS11235	GO:0016021	-	hypothetical protein [Xanthomonas oryzae]
gene-ACU12_RS14990	pilG	GO:0000160;GO:0003677;GO:0005622	K02657	MULTISPECIES: twitching motility response regulator PilG [Xanthomonas]
gene-ACU12_RS01490	ACU12_RS01490	-	-	DUF1852 domain-containing protein [Xanthomonas oryzae]
gene-ACU12_RS09150	ACU12_RS09150	GO:0000160;GO:0004871;GO:0005622;GO:0016021	K03406	Cache 3/Cache 2 fusion domain-containing protein [Xanthomonas oryzae]
gene-ACU12_RS10855	ACU12_RS10855	GO:0004871;GO:0007165;GO:0016021	K03406	MCP four helix bundle domain-containing protein [Xanthomonas oryzae]

## Sheet: 65 6hvs12h & 6hvs24h
Id	Name	GO	KEGG	description
gene-ACU12_RS05500	tssI	-	K11904	type VI secretion system tip protein VgrG [Xanthomonas oryzae]
gene-ACU12_RS02270	ACU12_RS02270	-	-	DUF4276 family protein [Xanthomonas oryzae]
gene-ACU12_RS12105	ACU12_RS12105	-	-	type VI secretion system tip protein VgrG [Xanthomonas oryzae]
gene-ACU12_RS08375	ACU12_RS08375	GO:0003677;GO:0003700;GO:0006352;GO:0006355;GO:0016987	K03088	sigma-70 family RNA polymerase sigma factor [Xanthomonas oryzae]
gene-ACU12_RS23735	ACU12_RS23735	-	-	hypothetical protein [Xanthomonas oryzae]
gene-ACU12_RS11330	ACU12_RS11330	GO:0005975;GO:0016985	-	cellulase family glycosylhydrolase [Xanthomonas oryzae]
gene-ACU12_RS19095	ACU12_RS19095	-	-	IS5/IS1182 family transposase [Xanthomonas oryzae]
gene-ACU12_RS16095	ACU12_RS16095	-	-	type VI secretion system tip protein VgrG [Xanthomonas oryzae]
gene-ACU12_RS06515	ACU12_RS06515	-	K02237	helix-hairpin-helix domain-containing protein [Xanthomonas oryzae]
gene-ACU12_RS01375	ACU12_RS01375	-	-	type VI secretion protein [Xanthomonas oryzae]
gene-ACU12_RS03885	metF	GO:0004489;GO:0005829;GO:0009086;GO:0035999;GO:0055114	K00297	methylenetetrahydrofolate reductase [NAD(P)H] [Xanthomonas oryzae]
gene-ACU12_RS07860	ACU12_RS07860	GO:0003677;GO:0003700;GO:0006355;GO:0008168;GO:0032259	-	metalloregulator ArsR/SmtB family transcription factor [Xanthomonas oryzae]
gene-ACU12_RS08235	ACU12_RS08235	-	-	hypothetical protein [Xanthomonas oryzae]
gene-ACU12_RS07015	ACU12_RS07015	GO:0000155;GO:0000160;GO:0005524;GO:0005737;GO:0006935;GO:0018106;GO:0023014	K03407	chemotaxis protein CheA [Xanthomonas oryzae]
gene-ACU12_RS20020	ACU12_RS20020	GO:0003723;GO:0005737;GO:0016070;GO:0016788	K19048	type I toxin-antitoxin system SymE family toxin [Xanthomonas oryzae]
gene-ACU12_RS20860	ACU12_RS20860	-	-	immunity 52 family protein [Xanthomonas oryzae]
gene-ACU12_RS07945	ACU12_RS07945	-	K07221	OprO/OprP family phosphate-selective porin [Xanthomonas oryzae]
gene-ACU12_RS22525	ACU12_RS22525	GO:0003677	-	hypothetical protein [Xanthomonas oryzae]
gene-ACU12_RS01280	ACU12_RS01280	GO:0003676;GO:0015074	K07482	IS30-like element IS1112a family transposase [Xanthomonas oryzae]
gene-ACU12_RS23670	ACU12_RS23670	-	-	hypothetical protein [Xanthomonas oryzae]
gene-ACU12_RS14825	nudE	GO:0016787	K08312	ADP compounds hydrolase NudE [Xanthomonas oryzae]
gene-ACU12_RS14045	lpxD	GO:0009245;GO:0016410	K02536	UDP-3-O-(3-hydroxymyristoyl)glucosamine N-acyltransferase [Xanthomonas oryzae]
gene-ACU12_RS15850	ACU12_RS15850	GO:0016787	-	glycoside hydrolase family 15 protein [Xanthomonas oryzae]
gene-ACU12_RS17515	ACU12_RS17515	GO:0016021	-	hypothetical protein [Xanthomonas oryzae]
gene-ACU12_RS16750	ACU12_RS16750	GO:0005249;GO:0008076;GO:0071805	K10716	ion transporter [Xanthomonas oryzae]
gene-ACU12_RS22595	ACU12_RS22595	-	-	DUF2884 family protein [Xanthomonas oryzae]
gene-ACU12_RS03965	ACU12_RS03965	GO:0003677;GO:0006355	-	TetR/AcrR family transcriptional regulator [Xanthomonas oryzae]
gene-ACU12_RS12725	ACU12_RS12725	GO:0015159;GO:0015774;GO:0016020	K01991	polysaccharide export protein [Xanthomonas oryzae]
gene-ACU12_RS08510	ACU12_RS08510	GO:0016021;GO:0016614;GO:0050660;GO:0055114	K03699	HlyC/CorC family transporter [Xanthomonas oryzae]
gene-ACU12_RS15845	otsB	GO:0004805;GO:0005992;GO:0016311;GO:0046872	K01087	trehalose-phosphatase [Xanthomonas oryzae]
gene-ACU12_RS06595	ACU12_RS06595	-	-	DUF3861 domain-containing protein [Xanthomonas oryzae]
gene-ACU12_RS12720	ACU12_RS12720	GO:0009103;GO:0016021	K13661	GumC family protein [Xanthomonas oryzae]
gene-ACU12_RS14275	ACU12_RS14275	-	-	MULTISPECIES: hypothetical protein [Xanthomonas]
gene-ACU12_RS08725	yidD	GO:0005886	K08998	membrane protein insertion efficiency factor YidD [Xanthomonas oryzae]
gene-ACU12_RS17325	ACU12_RS17325	GO:0016021	-	RDD family protein [Xanthomonas oryzae]
gene-ACU12_RS19330	uvrD	GO:0003677;GO:0004003;GO:0005524;GO:0005737;GO:0006268	K03657	DNA helicase II [Xanthomonas oryzae]
gene-ACU12_RS16950	ACU12_RS16950	GO:0005887;GO:0008913;GO:0009103;GO:0009245;GO:0036104	K02517	LpxL/LpxP family Kdo(2)-lipid IV(A) lauroyl/palmitoleoyl acyltransferase [Xanthomonas oryzae]
gene-ACU12_RS13765	ACU12_RS13765	GO:0005524;GO:0016021;GO:0042626;GO:0055085	K06147	ABC transporter ATP-binding protein [Xanthomonas oryzae]
gene-ACU12_RS10895	ACU12_RS10895	GO:0000156;GO:0000160;GO:0005737;GO:0006935;GO:0008984	K03412	chemotaxis response regulator protein-glutamate methylesterase [Xanthomonas oryzae]
gene-ACU12_RS12060	ACU12_RS12060	GO:0009306;GO:0016021	K03543	HlyD family secretion protein [Xanthomonas oryzae]
gene-ACU12_RS14985	ACU12_RS14985	GO:0000160;GO:0005622	K02658	response regulator [Xanthomonas oryzae]
gene-ACU12_RS01110	ACU12_RS01110	GO:0009306;GO:0016021	K03230	FHIPEP family type III secretion protein [Xanthomonas oryzae]
gene-ACU12_RS16405	ACU12_RS16405	GO:0006084;GO:0016740;GO:0016787	-	acetyl-CoA hydrolase [Xanthomonas oryzae]
gene-ACU12_RS06520	ACU12_RS06520	-	K09975	HutD family protein [Xanthomonas oryzae]
gene-ACU12_RS20685	ACU12_RS20685	GO:0003676	-	IS701 family transposase [Xanthomonas oryzae]
gene-ACU12_RS02030	ACU12_RS02030	GO:0016757	K00721	glycosyltransferase family 2 protein [Xanthomonas oryzae]
gene-ACU12_RS18700	ACU12_RS18700	GO:0016021	-	hypothetical protein [Xanthomonas oryzae]
gene-ACU12_RS08170	gyrA	GO:0003677;GO:0003918;GO:0005524;GO:0005694;GO:0005737;GO:0006261;GO:0006265	K02469	DNA gyrase subunit A [Xanthomonas oryzae]
gene-ACU12_RS01780	ACU12_RS01780	GO:0008152;GO:0016787	K20862	HAD family hydrolase [Xanthomonas oryzae]
gene-ACU12_RS11975	ACU12_RS11975	GO:0000270;GO:0008933;GO:0016020	-	lytic transglycosylase domain-containing protein [Xanthomonas oryzae]
gene-ACU12_RS19910	ACU12_RS19910	GO:0005524;GO:0016887	K05847	ATP-binding cassette domain-containing protein [Xanthomonas oryzae]
gene-ACU12_RS15545	ACU12_RS15545	GO:0000155;GO:0000160;GO:0005622;GO:0023014	-	response regulator [Xanthomonas oryzae]
gene-ACU12_RS08955	ACU12_RS08955	GO:0005737;GO:0007049;GO:0007059;GO:0016740;GO:0051301	K05896	segregation/condensation protein A [Xanthomonas oryzae]
gene-ACU12_RS10770	motD	GO:0016021	K02557	flagellar motor protein MotD [Xanthomonas oryzae]
gene-ACU12_RS10815	ACU12_RS10815	GO:0004871;GO:0006935;GO:0007165;GO:0016021	-	HAMP domain-containing protein [Xanthomonas oryzae]
gene-ACU12_RS16785	ACU12_RS16785	GO:0016021	K08994	membrane protein [Xanthomonas oryzae]
gene-ACU12_RS11645	dbpA	GO:0003676;GO:0004386;GO:0005524	K05591	ATP-dependent RNA helicase DbpA [Xanthomonas oryzae]
gene-ACU12_RS11810	ACU12_RS11810	GO:0008080	-	GNAT family N-acetyltransferase [Xanthomonas oryzae]
gene-ACU12_RS10800	ACU12_RS10800	GO:0004871;GO:0006935;GO:0007165;GO:0016021	-	MCP four helix bundle domain-containing protein [Xanthomonas oryzae]
gene-ACU12_RS16240	ACU12_RS16240	GO:0004872;GO:0006810;GO:0009279	K02014	TonB-dependent receptor [Xanthomonas oryzae]
gene-ACU12_RS12195	ACU12_RS12195	GO:0016021	-	DUF445 family protein [Xanthomonas oryzae]
gene-ACU12_RS05895	ACU12_RS05895	-	-	hypothetical protein [Xanthomonas oryzae]
gene-ACU12_RS12015	ACU12_RS12015	GO:0016614;GO:0050660;GO:0055114	K06189	CBS domain-containing protein [Xanthomonas oryzae]
gene-ACU12_RS10905	ACU12_RS10905	GO:0016746;GO:0016787	-	alpha/beta fold hydrolase [Xanthomonas oryzae]
gene-ACU12_RS15935	ACU12_RS15935	GO:0016021	-	membrane protein [Xanthomonas oryzae]

## Sheet: 0 6hvs12h & 12hvs24h
Id	Name	GO	KEGG	description

## Sheet: 68 6hvs24h & 12hvs24h
Id	Name	GO	KEGG	description
gene-ACU12_RS08150	ligA	GO:0003911;GO:0006260;GO:0006266;GO:0006281;GO:0046872	K01972	NAD-dependent DNA ligase LigA [Xanthomonas oryzae]
gene-ACU12_RS24105	ACU12_RS24105	-	-	hypothetical protein [Xanthomonas oryzae]
gene-ACU12_RS23680	ACU12_RS23680	-	-	hypothetical protein [Xanthomonas oryzae]
gene-ACU12_RS23875	ACU12_RS23875	-	-	hypothetical protein [Xanthomonas oryzae]
gene-ACU12_RS20205	ACU12_RS20205	-	-	hypothetical protein [Xanthomonas oryzae]
gene-ACU12_RS04045	ACU12_RS04045	-	-	hemin uptake protein HemP [Xanthomonas oryzae]
gene-ACU12_RS23985	ACU12_RS23985	-	-	hypothetical protein [Xanthomonas oryzae]
gene-ACU12_RS24405	ACU12_RS24405	-	-	hypothetical protein [Xanthomonas oryzae]
gene-ACU12_RS15340	ACU12_RS15340	GO:0003824;GO:0046872	K02510	4-hydroxy-2-oxovalerate aldolase [Xanthomonas oryzae]
gene-ACU12_RS15660	ACU12_RS15660	-	-	SMI1/KNR4 family protein [Xanthomonas oryzae]
gene-ACU12_RS06000	ACU12_RS06000	-	-	M23 family metallopeptidase [Xanthomonas oryzae]
gene-ACU12_RS07445	ACU12_RS07445	GO:0004222;GO:0006508	K08646	protease [Xanthomonas oryzae]
gene-ACU12_RS24180	ACU12_RS24180	-	-	MULTISPECIES: hypothetical protein [Xanthomonas]
gene-ACU12_RS20600	ACU12_RS20600	-	-	immunity 52 family protein [Xanthomonas oryzae]
gene-ACU12_RS10475	ACU12_RS10475	GO:0005198;GO:0005576;GO:0009420;GO:0071973	K02406	flagellin [Xanthomonas oryzae]
gene-ACU12_RS14410	ACU12_RS14410	-	-	polymer-forming cytoskeletal protein [Xanthomonas oryzae]
gene-ACU12_RS18205	ACU12_RS18205	GO:0016021	K00425	cytochrome ubiquinol oxidase subunit I [Xanthomonas oryzae]
gene-ACU12_RS17985	ACU12_RS17985	-	-	hypothetical protein [Xanthomonas oryzae]
gene-ACU12_RS17980	ACU12_RS17980	GO:0016021	-	hypothetical protein [Xanthomonas oryzae]
gene-ACU12_RS19370	rpmG	GO:0003735;GO:0006412;GO:0022625	K02913	MULTISPECIES: 50S ribosomal protein L33 [Gammaproteobacteria]
gene-ACU12_RS03365	ACU12_RS03365	-	K04065	BON domain-containing protein [Xanthomonas oryzae]
gene-ACU12_RS10875	ACU12_RS10875	-	-	MULTISPECIES: hypothetical protein [Xanthomonas]
gene-ACU12_RS24400	ACU12_RS24400	-	-	hypothetical protein [Xanthomonas oryzae]
gene-ACU12_RS13135	ACU12_RS13135	-	-	ParA family protein [Xanthomonas oryzae]
gene-ACU12_RS02985	ACU12_RS02985	-	-	avidin/streptavidin family protein [Xanthomonas oryzae]
gene-ACU12_RS19895	ACU12_RS19895	GO:0052699	-	ergothioneine biosynthesis protein EgtB [Xanthomonas oryzae]
gene-ACU12_RS02185	ACU12_RS02185	-	K02192	(2Fe-2S)-binding protein [Xanthomonas oryzae]
gene-ACU12_RS22140	ACU12_RS22140	-	-	hypothetical protein [Xanthomonas oryzae]
gene-ACU12_RS15950	ACU12_RS15950	GO:0007155;GO:0009289;GO:0016021	K02650	pilin [Xanthomonas oryzae]
gene-ACU12_RS13910	ACU12_RS13910	GO:0004872;GO:0005506;GO:0009279;GO:0015891	K02014	TonB-dependent siderophore receptor [Xanthomonas oryzae]
gene-ACU12_RS10345	clpS	GO:0006508;GO:0008233;GO:0030163	K06891	ATP-dependent Clp protease adapter ClpS [Xanthomonas oryzae]
gene-ACU12_RS13825	ACU12_RS13825	GO:0016740	K06975	N-acetyltransferase [Xanthomonas oryzae]
gene-ACU12_RS04525	moaB	GO:0006777;GO:0016829	K03638	molybdenum cofactor biosynthesis protein B [Xanthomonas oryzae]
gene-ACU12_RS02670	ACU12_RS02670	-	-	hypothetical protein [Xanthomonas oryzae]
gene-ACU12_RS12495	ACU12_RS12495	GO:0004553;GO:0005975	-	DUF5597 domain-containing protein [Xanthomonas oryzae]
gene-ACU12_RS10885	ACU12_RS10885	GO:0006479;GO:0008983	K00575	chemotaxis protein CheR [Xanthomonas oryzae]
gene-ACU12_RS08300	ACU12_RS08300	GO:0004871;GO:0006935;GO:0007165;GO:0016021	-	MCP four helix bundle domain-containing protein [Xanthomonas oryzae]
gene-ACU12_RS01835	ACU12_RS01835	-	-	hypothetical protein [Xanthomonas oryzae]
gene-ACU12_RS03955	ACU12_RS03955	GO:0004177;GO:0006508;GO:0008236	-	prolyl oligopeptidase family serine peptidase [Xanthomonas oryzae]
gene-ACU12_RS06590	ACU12_RS06590	-	-	hypothetical protein [Xanthomonas oryzae]
gene-ACU12_RS13240	ACU12_RS13240	GO:0008565;GO:0015627;GO:0015628;GO:0016021	K08084	Tfp pilus assembly protein FimT/FimU [Xanthomonas oryzae]
gene-ACU12_RS10830	ACU12_RS10830	GO:0004871;GO:0007165;GO:0016021	-	MCP four helix bundle domain-containing protein [Xanthomonas oryzae]
gene-ACU12_RS06835	ACU12_RS06835	-	-	DUF3304 domain-containing protein [Xanthomonas oryzae]
gene-ACU12_RS07950	ACU12_RS07950	-	-	hypothetical protein [Xanthomonas oryzae]
gene-ACU12_RS13960	ACU12_RS13960	-	-	spore coat protein U domain-containing protein [Xanthomonas oryzae]
gene-ACU12_RS00260	ACU12_RS00260	GO:0003677;GO:0003700;GO:0006355	K02529	LacI family DNA-binding transcriptional regulator [Xanthomonas oryzae]
gene-ACU12_RS14290	ACU12_RS14290	-	-	PA2169 family four-helix-bundle protein [Xanthomonas oryzae]
gene-ACU12_RS21580	ACU12_RS21580	-	-	EndoU domain-containing protein [Xanthomonas oryzae]
gene-ACU12_RS02450	ACU12_RS02450	-	-	LysM peptidoglycan-binding domain-containing protein [Xanthomonas oryzae]
gene-ACU12_RS19210	ACU12_RS19210	GO:0003841;GO:0008654;GO:0016021	K00655	1-acyl-sn-glycerol-3-phosphate acyltransferase [Xanthomonas oryzae]
gene-ACU12_RS22665	ACU12_RS22665	GO:0005886;GO:0016021	-	DUF1328 domain-containing protein [Xanthomonas oryzae]
gene-ACU12_RS14040	ACU12_RS14040	GO:0003677;GO:0004803;GO:0006313	-	IS5 family transposase [Xanthomonas oryzae]
gene-ACU12_RS05620	ACU12_RS05620	GO:0003824;GO:0008152	-	histidine phosphatase family protein [Xanthomonas oryzae]
gene-ACU12_RS00065	ACU12_RS00065	GO:0016021	-	MULTISPECIES: hypothetical protein [Xanthomonas]
gene-ACU12_RS04725	rpsQ	GO:0003735;GO:0006412;GO:0019843;GO:0022627	K02961	MULTISPECIES: 30S ribosomal protein S17 [Gammaproteobacteria]
gene-ACU12_RS20700	ACU12_RS20700	GO:0003677;GO:0003916;GO:0004519;GO:0005694;GO:0006265;GO:0009307;GO:0016021;GO:0090305	-	restriction endonuclease [Xanthomonas oryzae]
gene-ACU12_RS17390	ACU12_RS17390	-	-	DUF4124 domain-containing protein [Xanthomonas oryzae]
gene-ACU12_RS02520	rpoD	GO:0001123;GO:0003677;GO:0003700;GO:0005737;GO:0006355;GO:0016987	K03086	RNA polymerase sigma factor RpoD [Xanthomonas oryzae]
gene-ACU12_RS10405	flgM	GO:0045892	K02398	MULTISPECIES: flagellar biosynthesis anti-sigma factor FlgM [Xanthomonas]
gene-ACU12_RS22690	ACU12_RS22690	-	-	hypothetical protein [Xanthomonas oryzae]
gene-ACU12_RS10425	flgC	GO:0009424;GO:0030694;GO:0071978	K02388	MULTISPECIES: flagellar basal body rod protein FlgC [Xanthomonas]
gene-ACU12_RS01680	ACU12_RS01680	GO:0004798;GO:0005524;GO:0006233;GO:0006235;GO:0046939	K00943	dTMP kinase [Xanthomonas oryzae]
gene-ACU12_RS09235	ACU12_RS09235	GO:0016491;GO:0055114	-	FAD-dependent oxidoreductase [Xanthomonas oryzae]
gene-ACU12_RS10610	fliM	GO:0003774;GO:0005886;GO:0009425;GO:0050918;GO:0071973	K02416	flagellar motor switch protein FliM [Xanthomonas oryzae]
gene-ACU12_RS20255	ACU12_RS20255	-	-	host attachment protein [Xanthomonas oryzae]
gene-ACU12_RS00280	ACU12_RS00280	-	-	MULTISPECIES: YdcH family protein [Xanthomonas]
gene-ACU12_RS19325	ACU12_RS19325	-	-	hypothetical protein [Xanthomonas oryzae]
gene-ACU12_RS10730	ACU12_RS10730	GO:0004872;GO:0006810;GO:0009279	-	TonB-dependent receptor [Xanthomonas oryzae]

## Sheet: 33 6hvs12h
Id	Name	GO	KEGG	description
gene-ACU12_RS20135	ACU12_RS20135	GO:0003677;GO:0003700;GO:0006355	K06075	MarR family transcriptional regulator [Xanthomonas oryzae]
gene-ACU12_RS07835	fucP	GO:0005354;GO:0005355;GO:0009276;GO:0015150;GO:0015756;GO:0015757;GO:0016021;GO:1904659	K02429	L-fucose:H+ symporter permease [Xanthomonas oryzae]
gene-ACU12_RS00175	mutM	GO:0003684;GO:0006284;GO:0006289;GO:0008270;GO:0008534	K10563	bifunctional DNA-formamidopyrimidine glycosylase/DNA-(apurinic or apyrimidinic site) lyase [Xanthomonas oryzae]
gene-ACU12_RS06320	ACU12_RS06320	GO:0003333;GO:0015171;GO:0016021	-	APC family permease [Xanthomonas oryzae]
gene-ACU12_RS01295	ACU12_RS01295	GO:0003676	-	IS701 family transposase [Xanthomonas oryzae]
gene-ACU12_RS09115	ACU12_RS09115	GO:0003677;GO:0003700;GO:0006355	K03717	LysR family transcriptional regulator [Xanthomonas oryzae]
gene-ACU12_RS19575	ACU12_RS19575	-	K03690	SCP2 sterol-binding domain-containing protein [Xanthomonas oryzae]
gene-ACU12_RS12250	ptsP	GO:0005215;GO:0005737;GO:0009401;GO:0016301;GO:0016310	K23993	phosphoenolpyruvate--protein phosphotransferase [Xanthomonas oryzae]
gene-ACU12_RS06370	ACU12_RS06370	GO:0008982;GO:0009401;GO:0016021;GO:0034219;GO:0103111	K02793	MULTISPECIES: PTS fructose IIA component family protein [Xanthomonas]
gene-ACU12_RS15280	ampR	GO:0003677;GO:0003700;GO:0006355	K17850	LysR family transcriptional regulator AmpR [Xanthomonas oryzae]
gene-ACU12_RS05185	rnhA	GO:0000287;GO:0003676;GO:0004523;GO:0005737;GO:0006401;GO:0090502	K03469	ribonuclease HI [Xanthomonas oryzae]
gene-ACU12_RS05790	ACU12_RS05790	GO:0016021	-	phosphatase PAP2 family protein [Xanthomonas oryzae]
gene-ACU12_RS00825	bioH	GO:0005737;GO:0009102;GO:0016740;GO:0052689	K02170	pimeloyl-ACP methyl ester esterase BioH [Xanthomonas oryzae]
gene-ACU12_RS10765	ACU12_RS10765	GO:0008565;GO:0015031;GO:0016021	K02556	flagellar motor protein [Xanthomonas oryzae]
gene-ACU12_RS07515	gorA	GO:0004362;GO:0005623;GO:0045454;GO:0050660;GO:0055114;GO:0098869	K00383	glutathione-disulfide reductase [Xanthomonas oryzae]
gene-ACU12_RS10645	ACU12_RS10645	GO:0016021	-	GGDEF domain-containing protein [Xanthomonas oryzae]
gene-ACU12_RS12375	ACU12_RS12375	GO:0004872;GO:0006810;GO:0009279	-	TonB-dependent receptor [Xanthomonas oryzae]
gene-ACU12_RS19845	ACU12_RS19845	GO:0003824	-	phospholipase D family protein [Xanthomonas oryzae]
gene-ACU12_RS11725	mutL	GO:0005524;GO:0006298;GO:0030983	K03572	DNA mismatch repair endonuclease MutL [Xanthomonas oryzae]
gene-ACU12_RS01435	ACU12_RS01435	GO:0010181;GO:0016491;GO:0055114	-	NADH:flavin oxidoreductase/NADH oxidase [Xanthomonas oryzae]
gene-ACU12_RS05550	hsdR	GO:0003677;GO:0004519;GO:0005524;GO:0006304;GO:0090305	K01153	type I restriction-modification system endonuclease [Xanthomonas oryzae]
gene-ACU12_RS06870	ACU12_RS06870	-	-	DUF3304 domain-containing protein [Xanthomonas oryzae]
gene-ACU12_RS05310	ACU12_RS05310	-	K07040	DUF177 domain-containing protein [Xanthomonas oryzae]
gene-ACU12_RS01625	ACU12_RS01625	-	-	hypothetical protein [Xanthomonas oryzae]
gene-ACU12_RS22590	ACU12_RS22590	GO:0003677;GO:0004803;GO:0006313	-	IS5 family transposase [Xanthomonas oryzae]
gene-ACU12_RS20300	ACU12_RS20300	GO:0016301;GO:0016310	K00874	sugar kinase [Xanthomonas oryzae]
gene-ACU12_RS10805	ACU12_RS10805	GO:0016021	-	hypothetical protein [Xanthomonas oryzae]
gene-ACU12_RS19540	ACU12_RS19540	GO:0008152;GO:0016746	-	lysophosphatidylcholine acyltransferase [Xanthomonas oryzae]
gene-ACU12_RS04195	ubiH	GO:0006744;GO:0008681;GO:0016709;GO:0055114;GO:0071949	K03185	2-octaprenyl-6-methoxyphenyl hydroxylase [Xanthomonas oryzae]
gene-ACU12_RS15025	mrcB	GO:0006508;GO:0008233;GO:0008360;GO:0008658;GO:0008955;GO:0009252;GO:0009274;GO:0016021;GO:0046677;GO:0071555	K05365	penicillin-binding protein 1B [Xanthomonas oryzae]
gene-ACU12_RS13995	ACU12_RS13995	GO:0003746;GO:0005737;GO:0006414	K02357	elongation factor Ts [Xanthomonas oryzae]
gene-ACU12_RS02435	ACU12_RS02435	GO:0007155;GO:0009289;GO:0016021	K02650	pilin [Xanthomonas oryzae]
gene-ACU12_RS19610	ACU12_RS19610	-	K06940	MULTISPECIES: YkgJ family cysteine cluster protein [Xanthomonas]

## Sheet: 181 6hvs24h
Id	Name	GO	KEGG	description
gene-ACU12_RS09960	ACU12_RS09960	GO:0003677;GO:0004803;GO:0006313;GO:0015074	-	IS30 family transposase [Xanthomonas oryzae]
gene-ACU12_RS14615	ACU12_RS14615	GO:0016021	-	hypothetical protein [Xanthomonas oryzae]
gene-ACU12_RS23840	ACU12_RS23840	-	-	hypothetical protein [Xanthomonas oryzae]
gene-ACU12_RS21635	ACU12_RS21635	-	-	hypothetical protein [Xanthomonas oryzae]
gene-ACU12_RS19090	ACU12_RS19090	-	-	hypothetical protein [Xanthomonas oryzae]
gene-ACU12_RS05265	recR	GO:0003677;GO:0006281;GO:0006310;GO:0046872	K06187	recombination protein RecR [Xanthomonas oryzae]
gene-ACU12_RS18620	ACU12_RS18620	-	-	hypothetical protein [Xanthomonas oryzae]
gene-ACU12_RS09975	ACU12_RS09975	GO:0003677;GO:0004803;GO:0006313	K07481	IS5 family transposase [Xanthomonas oryzae]
gene-ACU12_RS16090	ACU12_RS16090	-	-	hypothetical protein [Xanthomonas oryzae]
gene-ACU12_RS15955	ACU12_RS15955	GO:0005886;GO:0009306;GO:0016021	K02653	type II secretion system F family protein [Xanthomonas oryzae]
gene-ACU12_RS14980	ACU12_RS14980	GO:0004871;GO:0006935;GO:0007165	K02659	MULTISPECIES: chemotaxis protein CheW [Xanthomonas]
gene-ACU12_RS16085	ACU12_RS16085	GO:0016788	-	hypothetical protein [Xanthomonas oryzae]
gene-ACU12_RS17605	ACU12_RS17605	GO:0005524;GO:0006810	K02670	PilT/PilU family type 4a pilus ATPase [Xanthomonas oryzae]
gene-ACU12_RS21245	ACU12_RS21245	-	-	3'-5' exonuclease [Xanthomonas oryzae]
gene-ACU12_RS02680	ACU12_RS02680	-	-	hypothetical protein [Xanthomonas oryzae]
gene-ACU12_RS17550	ACU12_RS17550	GO:0016740	-	glycosyl transferase [Xanthomonas oryzae]
gene-ACU12_RS23615	ACU12_RS23615	GO:0016020	-	hypothetical protein [Xanthomonas oryzae]
gene-ACU12_RS20690	ACU12_RS20690	GO:0008168;GO:0032259	-	DNA adenine methylase [Xanthomonas oryzae]
gene-ACU12_RS23685	ACU12_RS23685	-	-	hypothetical protein [Xanthomonas oryzae]
gene-ACU12_RS02665	ACU12_RS02665	GO:0043565	-	helix-turn-helix transcriptional regulator [Xanthomonas oryzae]
gene-ACU12_RS17370	ACU12_RS17370	GO:0000272;GO:0005576;GO:0030570	K01728	pectate lyase [Xanthomonas oryzae]
gene-ACU12_RS13220	ACU12_RS13220	GO:0016021	K02674	pilus assembly protein [Xanthomonas oryzae]
gene-ACU12_RS13055	ACU12_RS13055	-	-	phage virion morphogenesis protein [Xanthomonas oryzae]
gene-ACU12_RS10725	ACU12_RS10725	-	-	AAA family ATPase [Xanthomonas oryzae]
gene-ACU12_RS01600	ACU12_RS01600	GO:0004096;GO:0006979;GO:0020037;GO:0042744;GO:0046872;GO:0055114;GO:0098869	K03781	catalase KatB [Xanthomonas oryzae]
gene-ACU12_RS09295	ACU12_RS09295	GO:0003677;GO:0004803;GO:0006313	K07481	IS5 family transposase [Xanthomonas oryzae]
gene-ACU12_RS21750	ACU12_RS21750	-	-	hypothetical protein [Xanthomonas oryzae]
gene-ACU12_RS00845	ACU12_RS00845	GO:0009116;GO:0016740	-	ComF family protein [Xanthomonas oryzae]
gene-ACU12_RS10550	ACU12_RS10550	GO:0005506;GO:0016708;GO:0019439;GO:0051537;GO:0055114	-	Rieske 2Fe-2S domain-containing protein [Xanthomonas oryzae]
gene-ACU12_RS20445	ACU12_RS20445	GO:0003676;GO:0015074	K07482	IS30 family transposase [Xanthomonas oryzae]
gene-ACU12_RS03565	ACU12_RS03565	-	-	hypothetical protein [Xanthomonas oryzae]
gene-ACU12_RS08480	ACU12_RS08480	GO:0016301;GO:0016310	-	hypothetical protein [Xanthomonas oryzae]
gene-ACU12_RS09300	ACU12_RS09300	GO:0003676;GO:0015074	K07482	IS30-like element IS1112a family transposase [Xanthomonas oryzae]
gene-ACU12_RS21745	ACU12_RS21745	-	-	DUF3304 domain-containing protein [Xanthomonas oryzae]
gene-ACU12_RS12275	ACU12_RS12275	GO:0016491;GO:0055114	-	FAD-dependent monooxygenase [Xanthomonas oryzae]
gene-ACU12_RS03245	ACU12_RS03245	GO:0003677;GO:0004803;GO:0006313;GO:0015074	-	IS30 family transposase [Xanthomonas oryzae]
gene-ACU12_RS20210	ACU12_RS20210	-	-	hypothetical protein [Xanthomonas oryzae]
gene-ACU12_RS17525	ACU12_RS17525	GO:0016491;GO:0055114	-	NAD(P)/FAD-dependent oxidoreductase [Xanthomonas oryzae]
gene-ACU12_RS02145	speD	GO:0004014;GO:0006557;GO:0008295	K01611	adenosylmethionine decarboxylase [Xanthomonas oryzae]
gene-ACU12_RS24165	ACU12_RS24165	-	-	energy transducer TonB [Xanthomonas oryzae]
gene-ACU12_RS19515	ACU12_RS19515	GO:0003676	-	IS701 family transposase [Xanthomonas oryzae]
gene-ACU12_RS00080	ACU12_RS00080	GO:0003676;GO:0015074	K07482	IS30 family transposase [Xanthomonas oryzae]
gene-ACU12_RS01485	msuE	GO:0052873;GO:0055114	K00299	FMN reductase [Xanthomonas oryzae]
gene-ACU12_RS23425	ACU12_RS23425	-	-	MULTISPECIES: DUF1328 domain-containing protein [Gammaproteobacteria]
gene-ACU12_RS03240	ACU12_RS03240	-	-	M23 family metallopeptidase [Xanthomonas oryzae]
gene-ACU12_RS02685	ACU12_RS02685	-	-	hypothetical protein [Xanthomonas oryzae]
gene-ACU12_RS14315	ACU12_RS14315	GO:0016787	K06193	alkylphosphonate utilization protein [Xanthomonas oryzae]
gene-ACU12_RS05725	ACU12_RS05725	-	-	DUF3396 domain-containing protein [Xanthomonas oryzae]
gene-ACU12_RS01265	ACU12_RS01265	GO:0003677;GO:0004803;GO:0006313;GO:0015074	-	IS30 family transposase [Xanthomonas oryzae]
gene-ACU12_RS08400	ACU12_RS08400	GO:0016853	-	WxcM-like domain-containing protein [Xanthomonas oryzae]
gene-ACU12_RS02820	ACU12_RS02820	GO:0003676;GO:0015074	K07482	IS30-like element IS1112a family transposase [Xanthomonas oryzae]
gene-ACU12_RS05545	ACU12_RS05545	-	-	Abi family protein [Xanthomonas oryzae]
gene-ACU12_RS01195	ACU12_RS01195	-	-	hypothetical protein [Xanthomonas oryzae]
gene-ACU12_RS06540	ACU12_RS06540	GO:0008080	-	GNAT family N-acetyltransferase [Xanthomonas oryzae]
gene-ACU12_RS02815	ACU12_RS02815	-	-	hemagglutinin repeat-containing protein [Xanthomonas oryzae]
gene-ACU12_RS01550	ACU12_RS01550	GO:0003676;GO:0004519;GO:0016021;GO:0046872;GO:0090305	K01173	DNA/RNA non-specific endonuclease [Xanthomonas oryzae]
gene-ACU12_RS01495	ACU12_RS01495	GO:0003871;GO:0008270;GO:0009086;GO:0032259	K00549	methionine synthase [Xanthomonas oryzae]
gene-ACU12_RS04735	rplX	GO:0003735;GO:0006412;GO:0019843;GO:0022625	K02895	MULTISPECIES: 50S ribosomal protein L24 [Xanthomonas]
gene-ACU12_RS20295	ACU12_RS20295	GO:0003677;GO:0004803;GO:0006313;GO:0015074	-	IS3 family transposase [Xanthomonas oryzae]
gene-ACU12_RS06045	ACU12_RS06045	-	-	hypothetical protein [Xanthomonas oryzae]
gene-ACU12_RS15790	ACU12_RS15790	-	-	hypothetical protein [Xanthomonas oryzae]
gene-ACU12_RS01190	ACU12_RS01190	GO:0016021	-	hypothetical protein [Xanthomonas oryzae]
gene-ACU12_RS02810	ACU12_RS02810	GO:0003723;GO:0005737;GO:0016070;GO:0016788	K19048	type I toxin-antitoxin system SymE family toxin [Xanthomonas oryzae]
gene-ACU12_RS00575	ACU12_RS00575	-	-	ribonuclease E inhibitor RraB [Xanthomonas oryzae]
gene-ACU12_RS04070	ACU12_RS04070	-	K02051	ABC transporter substrate-binding protein [Xanthomonas oryzae]
gene-ACU12_RS16035	glgX	GO:0004133;GO:0004553;GO:0005980	K01214	glycogen debranching protein GlgX [Xanthomonas oryzae]
gene-ACU12_RS09905	ACU12_RS09905	GO:0016021	-	hypothetical protein [Xanthomonas oryzae]
gene-ACU12_RS01360	ACU12_RS01360	GO:0003677;GO:0004803;GO:0006313;GO:0015074	-	IS3 family transposase [Xanthomonas oryzae]
gene-ACU12_RS18380	ACU12_RS18380	GO:0004872;GO:0006810;GO:0009279	-	TonB-dependent receptor [Xanthomonas oryzae]
gene-ACU12_RS16530	ACU12_RS16530	-	K02662	pilus assembly protein PilM [Xanthomonas oryzae]
gene-ACU12_RS07695	ACU12_RS07695	-	-	YigZ family protein [Xanthomonas oryzae]
gene-ACU12_RS17535	ACU12_RS17535	GO:0016021	-	hypothetical protein [Xanthomonas oryzae]
gene-ACU12_RS19240	ACU12_RS19240	GO:0003677;GO:0004803;GO:0006313;GO:0015074	-	IS30 family transposase [Xanthomonas oryzae]
gene-ACU12_RS14910	ACU12_RS14910	-	-	RebB family R body protein [Xanthomonas oryzae]
gene-ACU12_RS06620	ACU12_RS06620	GO:0005524;GO:0006810	K02669	type IV pilus twitching motility protein PilT [Xanthomonas oryzae]
gene-ACU12_RS08370	ACU12_RS08370	-	-	zf-HC2 domain-containing protein [Xanthomonas oryzae]
gene-ACU12_RS01825	ACU12_RS01825	-	-	DUF4142 domain-containing protein [Xanthomonas oryzae]
gene-ACU12_RS10860	ACU12_RS10860	GO:0004871;GO:0006935;GO:0007165;GO:0016021	K03406	MCP four helix bundle domain-containing protein [Xanthomonas oryzae]
gene-ACU12_RS08250	ACU12_RS08250	-	-	HEPN domain-containing protein [Xanthomonas oryzae]
gene-ACU12_RS13645	ACU12_RS13645	GO:0003677;GO:0004803;GO:0006313	K07481	IS5-like element ISXo1 family transposase [Xanthomonas oryzae]
gene-ACU12_RS00015	recF	GO:0003697;GO:0005524;GO:0005737;GO:0006260;GO:0006281;GO:0009432	K03629	DNA replication/repair protein RecF [Xanthomonas oryzae]
gene-ACU12_RS11750	ACU12_RS11750	GO:0003676;GO:0005737;GO:0006308;GO:0008855;GO:0009318;GO:0090305	K03601	exodeoxyribonuclease VII large subunit [Xanthomonas oryzae]
gene-ACU12_RS06505	ACU12_RS06505	GO:0003677	-	IS630 family transposase [Xanthomonas oryzae]
gene-ACU12_RS01355	ACU12_RS01355	GO:0003676	-	IS701 family transposase [Xanthomonas oryzae]
gene-ACU12_RS22390	ACU12_RS22390	GO:0003677;GO:0015074	-	helix-turn-helix domain-containing protein [Xanthomonas oryzae]
gene-ACU12_RS03115	ACU12_RS03115	GO:0005886;GO:0016021	K09790	YbaN family protein [Xanthomonas oryzae]
gene-ACU12_RS05785	ACU12_RS05785	GO:0008152;GO:0008484;GO:0016021	K03760	phosphoethanolamine transferase [Xanthomonas oryzae]
gene-ACU12_RS20200	ACU12_RS20200	GO:0003676;GO:0015074	K07482	IS30-like element IS1112a family transposase [Xanthomonas oryzae]
gene-ACU12_RS08395	ACU12_RS08395	GO:0009055;GO:0016021;GO:0022904	-	cytochrome b/b6 domain-containing protein [Xanthomonas oryzae]
gene-ACU12_RS20350	ACU12_RS20350	GO:0004872;GO:0006810;GO:0009279	K02014	TonB-dependent receptor [Xanthomonas oryzae]
gene-ACU12_RS03160	ACU12_RS03160	GO:0008080	K02348	GNAT family N-acetyltransferase [Xanthomonas oryzae]
gene-ACU12_RS09840	ACU12_RS09840	GO:0003677;GO:0004803;GO:0006313	-	IS5 family transposase [Xanthomonas oryzae]
gene-ACU12_RS17530	ACU12_RS17530	GO:0000271;GO:0006810;GO:0016021	-	GtrA family protein [Xanthomonas oryzae]
gene-ACU12_RS11970	petA	GO:0008121;GO:0016021;GO:0046872;GO:0051537;GO:0055114;GO:1902600	K00411	ubiquinol-cytochrome c reductase iron-sulfur subunit [Xanthomonas oryzae]
gene-ACU12_RS17135	ACU12_RS17135	-	-	macro domain-containing protein [Xanthomonas oryzae]
gene-ACU12_RS22200	ACU12_RS22200	GO:0003677;GO:0004519;GO:0005622;GO:0006281;GO:0008853;GO:0090305	-	hypothetical protein [Xanthomonas oryzae]
gene-ACU12_RS18790	ACU12_RS18790	GO:0003723;GO:0004831;GO:0005524;GO:0005737;GO:0006437	K01866	tyrosine--tRNA ligase [Xanthomonas oryzae]
gene-ACU12_RS16415	ACU12_RS16415	GO:0004872;GO:0006810;GO:0009279	-	TonB-dependent receptor [Xanthomonas oryzae]
gene-ACU12_RS10700	ACU12_RS10700	GO:0016021	-	hypothetical protein [Xanthomonas oryzae]
gene-ACU12_RS06830	ACU12_RS06830	-	-	DUF3304 domain-containing protein [Xanthomonas oryzae]
gene-ACU12_RS11480	ACU12_RS11480	GO:0006355;GO:0016597	K03567	glycine cleavage system protein R [Xanthomonas oryzae]
gene-ACU12_RS13975	ACU12_RS13975	GO:0019028	-	spore coat U domain-containing protein [Xanthomonas oryzae]
gene-ACU12_RS02875	ACU12_RS02875	-	-	hypothetical protein [Xanthomonas oryzae]
gene-ACU12_RS12900	ACU12_RS12900	GO:0016021	-	hypothetical protein [Xanthomonas oryzae]
gene-ACU12_RS10835	ACU12_RS10835	GO:0004871;GO:0006935;GO:0007165;GO:0016021	K03406	MCP four helix bundle domain-containing protein [Xanthomonas oryzae]
gene-ACU12_RS05425	ACU12_RS05425	GO:0004872;GO:0006810;GO:0009279	-	TonB-dependent receptor [Xanthomonas oryzae]
gene-ACU12_RS00770	ACU12_RS00770	GO:0003676;GO:0015074	K07482	IS30-like element IS1112a family transposase [Xanthomonas oryzae]
gene-ACU12_RS14925	ACU12_RS14925	-	-	hypothetical protein [Xanthomonas oryzae]
gene-ACU12_RS12440	ACU12_RS12440	GO:0003723;GO:0005737;GO:0016070;GO:0016788	K19048	type I toxin-antitoxin system SymE family toxin [Xanthomonas oryzae]
gene-ACU12_RS03635	ACU12_RS03635	GO:0004872;GO:0006810;GO:0016020	K02014	TonB-dependent receptor [Xanthomonas oryzae]
gene-ACU12_RS18030	motB	GO:0016021	K02557	flagellar motor protein MotB [Xanthomonas oryzae]
gene-ACU12_RS12415	htpG	GO:0005524;GO:0005737;GO:0006457;GO:0006950;GO:0051082	K04079	molecular chaperone HtpG [Xanthomonas oryzae]
gene-ACU12_RS11040	ACU12_RS11040	GO:0005525;GO:0015093;GO:0016021;GO:1903874	K04759	ferrous iron transporter B [Xanthomonas oryzae]
gene-ACU12_RS20315	ACU12_RS20315	GO:0003676;GO:0015074	K07482	IS30-like element IS1112a family transposase [Xanthomonas oryzae]
gene-ACU12_RS13580	ACU12_RS13580	GO:0003676;GO:0015074	K07482	IS30-like element IS1112a family transposase [Xanthomonas oryzae]
gene-ACU12_RS08700	ACU12_RS08700	GO:0004161;GO:0009058	K22871	isopentenyl transferase [Xanthomonas oryzae]
gene-ACU12_RS06740	ACU12_RS06740	GO:0016021	-	diguanylate cyclase [Xanthomonas oryzae]
gene-ACU12_RS13820	ACU12_RS13820	-	-	DUF3298 and DUF4163 domain-containing protein [Xanthomonas oryzae]
gene-ACU12_RS18485	ACU12_RS18485	GO:0008270	-	hypothetical protein [Xanthomonas oryzae]
gene-ACU12_RS18675	ACU12_RS18675	-	-	hypothetical protein [Xanthomonas oryzae]
gene-ACU12_RS19605	ACU12_RS19605	GO:0008152;GO:0016874	K22319	AMP-binding protein [Xanthomonas oryzae]
gene-ACU12_RS10580	fliG	GO:0003774;GO:0005886;GO:0006935;GO:0009425;GO:0071973	K02410	flagellar motor switch protein FliG [Xanthomonas oryzae]
gene-ACU12_RS14845	ACU12_RS14845	GO:0004872;GO:0006810;GO:0009279	K02014	TonB-dependent receptor [Xanthomonas oryzae]
gene-ACU12_RS12665	ACU12_RS12665	-	K09705	cupin domain-containing protein [Xanthomonas oryzae]
gene-ACU12_RS11640	ACU12_RS11640	GO:0003677;GO:0005524;GO:0016887	K15738	ATP-binding cassette domain-containing protein [Xanthomonas oryzae]
gene-ACU12_RS20090	ACU12_RS20090	-	K09858	YchJ family protein [Xanthomonas oryzae]
gene-ACU12_RS08590	surE	GO:0000166;GO:0005737;GO:0008253;GO:0016311;GO:0046872	K03787	5'/3'-nucleotidase SurE [Xanthomonas oryzae]
gene-ACU12_RS11940	ACU12_RS11940	GO:0016021	-	DUF3301 domain-containing protein [Xanthomonas oryzae]
gene-ACU12_RS07025	mfd	GO:0000716;GO:0003684;GO:0004386;GO:0005524;GO:0005737;GO:0006355	K03723	transcription-repair coupling factor [Xanthomonas oryzae]
gene-ACU12_RS10485	fliS	GO:0005829;GO:0009288;GO:0044780	K02422	flagellar export chaperone FliS [Xanthomonas oryzae]
gene-ACU12_RS13140	ACU12_RS13140	GO:0043565	-	transcriptional regulator [Xanthomonas oryzae]
gene-ACU12_RS10880	ACU12_RS10880	GO:0004871;GO:0007165;GO:0016021	K03406	MCP four helix bundle domain-containing protein [Xanthomonas oryzae]
gene-ACU12_RS02575	ACU12_RS02575	GO:0005886;GO:0015031;GO:0015343;GO:0016021;GO:0030288;GO:0031992;GO:0044718	K03832	energy transducer TonB [Xanthomonas oryzae]
gene-ACU12_RS05695	ACU12_RS05695	GO:0003700;GO:0006355;GO:0043565	-	AraC family transcriptional regulator [Xanthomonas oryzae]
gene-ACU12_RS08950	scpB	GO:0005737;GO:0051301;GO:0051304	K06024	SMC-Scp complex subunit ScpB [Xanthomonas oryzae]
gene-ACU12_RS19410	ACU12_RS19410	GO:0016021	-	GlsB/YeaQ/YmgE family stress response membrane protein [Xanthomonas oryzae]
gene-ACU12_RS10845	ACU12_RS10845	GO:0004871;GO:0006935;GO:0007165;GO:0016021	K03406	MCP four helix bundle domain-containing protein [Xanthomonas oryzae]
gene-ACU12_RS14625	ACU12_RS14625	GO:0000155;GO:0000160;GO:0005622;GO:0016021;GO:0023014	-	response regulator [Xanthomonas oryzae]
gene-ACU12_RS07355	rsfS	GO:0005737;GO:0017148;GO:0042256;GO:0043023;GO:0090071	K09710	ribosome silencing factor [Xanthomonas oryzae]
gene-ACU12_RS11815	sbnA	-	-	2,3-diaminopropionate biosynthesis protein SbnA [Xanthomonas oryzae]
gene-ACU12_RS03980	ACU12_RS03980	GO:0004872;GO:0006810;GO:0009279	-	TonB-dependent receptor [Xanthomonas oryzae]
gene-ACU12_RS13980	ACU12_RS13980	-	-	hypothetical protein [Xanthomonas oryzae]
gene-ACU12_RS10050	ACU12_RS10050	GO:0004252;GO:0006508;GO:0019867	-	S8 family serine peptidase [Xanthomonas oryzae]
gene-ACU12_RS20130	folE	GO:0003934;GO:0005525;GO:0005737;GO:0006730;GO:0008270;GO:0035998;GO:0046654	K01495	GTP cyclohydrolase I FolE [Xanthomonas oryzae]
gene-ACU12_RS04740	rplE	GO:0000027;GO:0000049;GO:0003735;GO:0006412;GO:0019843;GO:0022625	K02931	50S ribosomal protein L5 [Xanthomonas oryzae]
gene-ACU12_RS12185	ACU12_RS12185	GO:0004386	-	hypothetical protein [Xanthomonas oryzae]
gene-ACU12_RS19620	ACU12_RS19620	GO:0000287;GO:0005524;GO:0018117;GO:0042803;GO:0070733	-	Fic family protein [Xanthomonas oryzae]
gene-ACU12_RS17185	pncB	GO:0004514;GO:0004516;GO:0009435;GO:0016874;GO:0019357	-	nicotinate phosphoribosyltransferase [Xanthomonas oryzae]
gene-ACU12_RS06315	ACU12_RS06315	-	K01337	trypsin-like peptidase domain-containing protein [Xanthomonas oryzae]
gene-ACU12_RS04115	ACU12_RS04115	-	K03744	LemA family protein [Xanthomonas oryzae]
gene-ACU12_RS07100	ACU12_RS07100	GO:0003676;GO:0015074	K07482	IS30-like element IS1112a family transposase [Xanthomonas oryzae]
gene-ACU12_RS10195	ACU12_RS10195	-	-	hypothetical protein [Xanthomonas oryzae]
gene-ACU12_RS12475	ACU12_RS12475	GO:0004872;GO:0006810;GO:0009279	-	TonB-dependent receptor [Xanthomonas oryzae]
gene-ACU12_RS12240	ACU12_RS12240	GO:0003677;GO:0004803;GO:0006313	-	IS4 family transposase [Xanthomonas oryzae]
gene-ACU12_RS18655	rpsU	GO:0003735;GO:0006412;GO:0044391	K02970	MULTISPECIES: 30S ribosomal protein S21 [Bacteria]
gene-ACU12_RS08720	ACU12_RS08720	GO:0004151;GO:0046872	K01465	dihydroorotase [Xanthomonas oryzae]
gene-ACU12_RS07635	ACU12_RS07635	GO:0009279;GO:0043165;GO:0051205	K06186	MULTISPECIES: outer membrane protein assembly factor BamE [Xanthomonas]
gene-ACU12_RS06905	nfi	GO:0000287;GO:0005737;GO:0006281;GO:0043737;GO:0090305	K05982	deoxyribonuclease V [Xanthomonas oryzae]
gene-ACU12_RS00070	cls	GO:0005886;GO:0008808;GO:0016021;GO:0032049	K06131	cardiolipin synthase [Xanthomonas oryzae]
gene-ACU12_RS08240	ACU12_RS08240	-	-	TIGR02391 family protein [Xanthomonas oryzae]
gene-ACU12_RS09800	ACU12_RS09800	GO:0004601;GO:0009055;GO:0020037;GO:0046872;GO:0055114;GO:0098869	K00428	c-type cytochrome [Xanthomonas oryzae]
gene-ACU12_RS06050	ACU12_RS06050	GO:0016021	-	hypothetical protein [Xanthomonas oryzae]
gene-ACU12_RS10790	ACU12_RS10790	GO:0000160;GO:0003677;GO:0005622	K03413	MULTISPECIES: response regulator [Xanthomonas]
gene-ACU12_RS00385	ACU12_RS00385	GO:0006629	-	lipase [Xanthomonas oryzae]
gene-ACU12_RS19375	rpmB	GO:0003735;GO:0006412;GO:0022625	K02902	MULTISPECIES: 50S ribosomal protein L28 [Xanthomonas]
gene-ACU12_RS12235	ACU12_RS12235	GO:0005215;GO:0006810;GO:0016021	K18138	multidrug efflux RND transporter permease subunit [Xanthomonas oryzae]
gene-ACU12_RS10785	ACU12_RS10785	-	-	STAS domain-containing protein [Xanthomonas oryzae]
gene-ACU12_RS10375	ACU12_RS10375	-	-	hypothetical protein [Xanthomonas oryzae]
gene-ACU12_RS04710	rpsC	GO:0003729;GO:0003735;GO:0006412;GO:0019843;GO:0022627	K02982	MULTISPECIES: 30S ribosomal protein S3 [Xanthomonas]
gene-ACU12_RS10865	ACU12_RS10865	GO:0009425;GO:0010181;GO:0016491;GO:0016740;GO:0035438;GO:0055114;GO:0071945	-	flagellar brake protein [Xanthomonas oryzae]
gene-ACU12_RS18025	motA	GO:0008565;GO:0015031;GO:0016021	K02556	flagellar motor stator protein MotA [Xanthomonas oryzae]
gene-ACU12_RS10015	ACU12_RS10015	GO:0003676;GO:0015074	K07482	IS30-like element IS1112a family transposase [Xanthomonas oryzae]
gene-ACU12_RS12645	ACU12_RS12645	GO:0004519;GO:0090305	-	HNH endonuclease [Xanthomonas oryzae]
gene-ACU12_RS16670	ACU12_RS16670	-	-	tetratricopeptide repeat protein [Xanthomonas oryzae]
gene-ACU12_RS05715	ACU12_RS05715	GO:0004096;GO:0006979;GO:0020037;GO:0042744;GO:0046872;GO:0055114;GO:0098869	K03781	catalase [Xanthomonas oryzae]
gene-ACU12_RS03065	ACU12_RS03065	GO:0000160;GO:0003677;GO:0005622;GO:0006355	K08083	response regulator transcription factor [Xanthomonas oryzae]
gene-ACU12_RS08160	ACU12_RS08160	-	-	DUF3011 domain-containing protein [Xanthomonas oryzae]
gene-ACU12_RS04730	rplN	GO:0003735;GO:0006412;GO:0022625;GO:0070180	K02874	50S ribosomal protein L14 [Xanthomonas oryzae]
gene-ACU12_RS14420	ACU12_RS14420	GO:0016874	K07577	ligase-associated DNA damage response exonuclease [Xanthomonas oryzae]
gene-ACU12_RS06570	ACU12_RS06570	GO:0008168;GO:0032259	K07117	MULTISPECIES: SET domain-containing protein-lysine N-methyltransferase [Xanthomonas]
gene-ACU12_RS06640	ACU12_RS06640	GO:0006284;GO:0008725	K01246	DNA-3-methyladenine glycosylase I [Xanthomonas oryzae]

## Sheet: 79 12hvs24h
Id	Name	GO	KEGG	description
gene-ACU12_RS10665	flhF	GO:0003924;GO:0005525;GO:0005622;GO:0006614;GO:0044781	K02404	flagellar biosynthesis protein FlhF [Xanthomonas oryzae]
gene-ACU12_RS23845	ACU12_RS23845	-	-	hypothetical protein [Xanthomonas oryzae]
gene-ACU12_RS10420	flgB	GO:0030694;GO:0071973	K02387	MULTISPECIES: flagellar basal body rod protein FlgB [Xanthomonas]
gene-ACU12_RS02845	ACU12_RS02845	-	-	hypothetical protein [Xanthomonas oryzae]
gene-ACU12_RS10445	flgG	GO:0009426;GO:0071973	K02392	flagellar basal-body rod protein FlgG [Xanthomonas oryzae]
gene-ACU12_RS10570	fliE	GO:0003774;GO:0005198;GO:0009425;GO:0071973	K02408	flagellar hook-basal body complex protein FliE [Xanthomonas oryzae]
gene-ACU12_RS01500	ACU12_RS01500	GO:0008168;GO:0016021;GO:0032259	-	hypothetical protein [Xanthomonas oryzae]
gene-ACU12_RS23870	ACU12_RS23870	-	-	hypothetical protein [Xanthomonas oryzae]
gene-ACU12_RS02805	ACU12_RS02805	-	-	DUF600 family protein [Xanthomonas oryzae]
gene-ACU12_RS10605	ACU12_RS10605	GO:0006935;GO:0009425;GO:0016021;GO:0071973	K02415	flagellar basal body-associated FliL family protein [Xanthomonas oryzae]
gene-ACU12_RS03555	ACU12_RS03555	-	-	hypothetical protein [Xanthomonas oryzae]
gene-ACU12_RS00055	ACU12_RS00055	GO:0005215;GO:0005886;GO:0015031;GO:0016021	K03559	biopolymer transporter ExbD [Xanthomonas oryzae]
gene-ACU12_RS23770	ACU12_RS23770	-	-	hypothetical protein [Xanthomonas oryzae]
gene-ACU12_RS01830	ACU12_RS01830	-	-	hypothetical protein [Xanthomonas oryzae]
gene-ACU12_RS20720	ACU12_RS20720	-	-	DUF2384 domain-containing protein [Xanthomonas oryzae]
gene-ACU12_RS07375	ACU12_RS07375	GO:0006810;GO:0016021	K03832	TonB family protein [Xanthomonas oryzae]
gene-ACU12_RS10505	rpoN	GO:0003677;GO:0003700;GO:0003899;GO:0006352;GO:0006355;GO:0016987	K03092	RNA polymerase factor sigma-54 [Xanthomonas oryzae]
gene-ACU12_RS17840	ACU12_RS17840	GO:0004190;GO:0006508;GO:0016021	-	hypothetical protein [Xanthomonas oryzae]
gene-ACU12_RS10510	ACU12_RS10510	GO:0000160;GO:0003677;GO:0005622	-	MULTISPECIES: response regulator transcription factor [Xanthomonas]
gene-ACU12_RS21625	ACU12_RS21625	-	-	DUF3304 domain-containing protein [Xanthomonas oryzae]
gene-ACU12_RS01655	ACU12_RS01655	-	-	hypothetical protein [Xanthomonas oryzae]
gene-ACU12_RS23695	ACU12_RS23695	-	-	hypothetical protein [Xanthomonas oryzae]
gene-ACU12_RS12740	ACU12_RS12740	GO:0003677;GO:0005829;GO:0006310;GO:0006355;GO:0006417	K04764	MULTISPECIES: integration host factor subunit alpha [Gammaproteobacteria]
gene-ACU12_RS13710	ACU12_RS13710	-	-	hypothetical protein [Xanthomonas oryzae]
gene-ACU12_RS08095	ACU12_RS08095	-	-	hypothetical protein [Xanthomonas oryzae]
gene-ACU12_RS23975	ACU12_RS23975	-	-	hypothetical protein [Xanthomonas oryzae]
gene-ACU12_RS06395	ACU12_RS06395	GO:0003677;GO:0003700;GO:0003899;GO:0006352;GO:0006355;GO:0016987	K03092	RNA polymerase factor sigma-54 [Xanthomonas oryzae]
gene-ACU12_RS16640	ACU12_RS16640	-	K09892	TIGR02449 family protein [Xanthomonas oryzae]
gene-ACU12_RS04475	ACU12_RS04475	GO:0004067;GO:0006520	K01424	asparaginase [Xanthomonas oryzae]
gene-ACU12_RS15735	rpsT	GO:0003735;GO:0005840;GO:0006412;GO:0019843	K02968	MULTISPECIES: 30S ribosomal protein S20 [Xanthomonas]
gene-ACU12_RS20715	ACU12_RS20715	-	-	hypothetical protein [Xanthomonas oryzae]
gene-ACU12_RS16550	ACU12_RS16550	GO:0003735;GO:0005840;GO:0006412	K02909	MULTISPECIES: type B 50S ribosomal protein L31 [Xanthomonas]
gene-ACU12_RS05460	pilH	GO:0000160;GO:0003677;GO:0005622	K02658	twitching motility response regulator PilH [Xanthomonas oryzae]
gene-ACU12_RS01705	ACU12_RS01705	GO:0009636;GO:0016020	K16347	entericidin A/B family lipoprotein [Xanthomonas oryzae]
gene-ACU12_RS18145	ACU12_RS18145	GO:0016021	-	hypothetical protein [Xanthomonas oryzae]
gene-ACU12_RS02055	ACU12_RS02055	-	-	hypothetical protein [Xanthomonas oryzae]
gene-ACU12_RS14635	ACU12_RS14635	GO:0003677;GO:0004803;GO:0006313;GO:0015074	-	IS30 family transposase [Xanthomonas oryzae]
gene-ACU12_RS01870	ACU12_RS01870	GO:0005215;GO:0006810	K03098	lipocalin family protein [Xanthomonas oryzae]
gene-ACU12_RS04290	ACU12_RS04290	-	-	hypothetical protein [Xanthomonas oryzae]
gene-ACU12_RS00940	tatA	GO:0005887;GO:0008320;GO:0009306;GO:0033281;GO:0043953	K03116	MULTISPECIES: Sec-independent protein translocase subunit TatA [Xanthomonas]
gene-ACU12_RS11790	ACU12_RS11790	-	-	MULTISPECIES: DUF2188 domain-containing protein [Proteobacteria]
gene-ACU12_RS17590	ACU12_RS17590	-	-	MULTISPECIES: YdcH family protein [Gammaproteobacteria]
gene-ACU12_RS15970	ACU12_RS15970	GO:0003677;GO:0004803;GO:0006313	K07481	IS5 family transposase [Xanthomonas oryzae]
gene-ACU12_RS09340	ACU12_RS09340	GO:0009055;GO:0020037	-	c-type cytochrome [Xanthomonas oryzae]
gene-ACU12_RS06890	ACU12_RS06890	GO:0009405	-	hypothetical protein [Xanthomonas oryzae]
gene-ACU12_RS09225	ACU12_RS09225	GO:0016021	-	PspC domain-containing protein [Xanthomonas oryzae]
gene-ACU12_RS13280	purE	GO:0006189;GO:0016829;GO:0034023	K01588	5-(carboxyamino)imidazole ribonucleotide mutase [Xanthomonas oryzae]
gene-ACU12_RS07490	ACU12_RS07490	GO:0016787	K19303	C40 family peptidase [Xanthomonas oryzae]
gene-ACU12_RS07455	ACU12_RS07455	GO:0005737;GO:0006308;GO:0008855;GO:0009318;GO:0090305	K03602	exodeoxyribonuclease VII small subunit [Xanthomonas oryzae]
gene-ACU12_RS06755	paoA	GO:0009055;GO:0016491;GO:0046872;GO:0051537;GO:0055114	-	aldehyde dehydrogenase iron-sulfur subunit [Xanthomonas oryzae]
gene-ACU12_RS00075	ACU12_RS00075	GO:0003677;GO:0004803;GO:0006313	K07481	IS5-like element ISXo1 family transposase [Xanthomonas oryzae]
gene-ACU12_RS05565	ACU12_RS05565	GO:0003677;GO:0004386;GO:0005524;GO:0006304	K01153	DEAD/DEAH box helicase family protein [Xanthomonas oryzae]
gene-ACU12_RS15785	ACU12_RS15785	GO:0003677;GO:0003700;GO:0006352;GO:0006355;GO:0016987	-	sigma-70 family RNA polymerase sigma factor [Xanthomonas oryzae]
gene-ACU12_RS04520	ppk2	GO:0008976;GO:0016310	K22468	polyphosphate kinase 2 [Xanthomonas oryzae]
gene-ACU12_RS11485	ACU12_RS11485	-	-	ribonuclease E inhibitor RraB [Xanthomonas oryzae]
gene-ACU12_RS01345	ACU12_RS01345	GO:0003676;GO:0015074	K07482	IS30-like element IS1112a family transposase [Xanthomonas oryzae]
gene-ACU12_RS02275	ACU12_RS02275	GO:0005524	-	AAA family ATPase [Xanthomonas oryzae]
gene-ACU12_RS07290	ACU12_RS07290	-	-	hypothetical protein [Xanthomonas oryzae]
gene-ACU12_RS15930	pilB	GO:0005524;GO:0008565;GO:0009297;GO:0015031	K02652	type IV-A pilus assembly ATPase PilB [Xanthomonas oryzae]
gene-ACU12_RS12760	rpmI	GO:0003735;GO:0005840;GO:0006412	K02916	MULTISPECIES: 50S ribosomal protein L35 [Xanthomonadaceae]
gene-ACU12_RS19440	ACU12_RS19440	-	-	hypothetical protein [Xanthomonas oryzae]
gene-ACU12_RS12875	ACU12_RS12875	GO:0005506;GO:0005737;GO:0008270;GO:0019556;GO:0019557;GO:0050480	K01468	imidazolonepropionase [Xanthomonas oryzae]
gene-ACU12_RS03915	ACU12_RS03915	GO:0003676	-	IS701 family transposase [Xanthomonas oryzae]
gene-ACU12_RS20565	ACU12_RS20565	-	-	hypothetical protein [Xanthomonas oryzae]
gene-ACU12_RS14365	ACU12_RS14365	-	-	DUF2789 domain-containing protein [Xanthomonas oryzae]
gene-ACU12_RS04840	typA	GO:0003746;GO:0003924;GO:0005525;GO:0005622;GO:0006414	K06207	translational GTPase TypA [Xanthomonas oryzae]
gene-ACU12_RS09240	ACU12_RS09240	-	-	hypothetical protein [Xanthomonas oryzae]
gene-ACU12_RS19110	ACU12_RS19110	GO:0016787	-	glycoside hydrolase family 15 protein [Xanthomonas oryzae]
gene-ACU12_RS07535	ACU12_RS07535	GO:0003677;GO:0004803;GO:0006313;GO:0015074	K07497	IS3 family transposase [Xanthomonas oryzae]
gene-ACU12_RS07360	ACU12_RS07360	-	-	J domain-containing protein [Xanthomonas oryzae]
gene-ACU12_RS03310	ACU12_RS03310	GO:0004519;GO:0004527;GO:0016021;GO:0090305	-	endonuclease/exonuclease/phosphatase family protein [Xanthomonas oryzae]
gene-ACU12_RS17140	ACU12_RS17140	-	-	DUF924 family protein [Xanthomonas oryzae]
gene-ACU12_RS13305	rpsO	GO:0003735;GO:0005840;GO:0006412;GO:0019843	K02956	30S ribosomal protein S15 [Xanthomonas oryzae]
gene-ACU12_RS07155	ACU12_RS07155	GO:0016021	-	hypothetical protein [Xanthomonas oryzae]
gene-ACU12_RS18660	ACU12_RS18660	GO:0016740;GO:0016884	K09117	GatB/YqeY domain-containing protein [Xanthomonas oryzae]
gene-ACU12_RS09030	rpmJ	GO:0003735;GO:0005840;GO:0006412	K02919	MULTISPECIES: 50S ribosomal protein L36 [Gammaproteobacteria]
gene-ACU12_RS11670	ACU12_RS11670	GO:0003677;GO:0005737;GO:0006355	K03704	cold-shock protein [Xanthomonas oryzae]
gene-ACU12_RS13815	ACU12_RS13815	GO:0003677;GO:0003700;GO:0006355	K15974	MarR family transcriptional regulator [Xanthomonas oryzae]
gene-ACU12_RS01800	ACU12_RS01800	-	-	hypothetical protein [Xanthomonas oryzae]

## Sheet: Down-regulated 6h-12h
Down-regulated genes (padj<0.01 ; log2FoldChange<-1) RS-504_6hvs. RS-504_12h
id	locus_tag	Chromosome	Name	GO	KEGG	Description	baseMean	baseMean_CKRS6h	baseMean_RS6h504	log2FoldChange	padj
gene-ACU12_RS20135	ACU12_RS20135	NZ_CP011961.1	ACU12_RS20135	GO:0003677;GO:0003700;GO:0006355	K06075	MarR family transcriptional regulator [Xanthomonas oryzae]	10.8891	21.432	0.346266	-5.95174	0.00214894
gene-ACU12_RS07835	ACU12_RS07835	NZ_CP011961.1	fucP	GO:0005354;GO:0005355;GO:0009276;GO:0015150;GO:0015756;GO:0015757;GO:0016021;GO:1904659	K02429	L-fucose:H+ symporter permease [Xanthomonas oryzae]	14.6785	27.9222	1.43483	-4.28245	0.00201046
gene-ACU12_RS05500	ACU12_RS05500	NZ_CP011961.1	tssI	-	K11904	type VI secretion system tip protein VgrG [Xanthomonas oryzae]	458.897	834.034	83.7612	-3.31575	6.29737e-10
gene-ACU12_RS02270	ACU12_RS02270	NZ_CP011961.1	ACU12_RS02270	-	-	DUF4276 family protein [Xanthomonas oryzae]	34.8665	60.5391	9.19384	-2.71913	0.000362895
gene-ACU12_RS12105	ACU12_RS12105	NZ_CP011961.1	ACU12_RS12105	-	-	type VI secretion system tip protein VgrG [Xanthomonas oryzae]	459.771	791.987	127.555	-2.63435	0.000269603
gene-ACU12_RS08375	ACU12_RS08375	NZ_CP011961.1	ACU12_RS08375	GO:0003677;GO:0003700;GO:0006352;GO:0006355;GO:0016987	K03088	sigma-70 family RNA polymerase sigma factor [Xanthomonas oryzae]	886.901	1527.4	246.403	-2.63199	3.23027e-32
gene-ACU12_RS23735	ACU12_RS23735	NZ_CP011961.1	ACU12_RS23735	-	-	hypothetical protein [Xanthomonas oryzae]	171.791	295.666	47.9162	-2.62539	0.000692037
gene-ACU12_RS11330	ACU12_RS11330	NZ_CP011961.1	ACU12_RS11330	GO:0005975;GO:0016985	-	cellulase family glycosylhydrolase [Xanthomonas oryzae]	602.732	1018.28	187.18	-2.44364	5.3058e-24
gene-ACU12_RS19095	ACU12_RS19095	NZ_CP011961.1	ACU12_RS19095	-	-	IS5/IS1182 family transposase [Xanthomonas oryzae]	62.6479	105.393	19.9032	-2.40471	0.000565857
gene-ACU12_RS16095	ACU12_RS16095	NZ_CP011961.1	ACU12_RS16095	-	-	type VI secretion system tip protein VgrG [Xanthomonas oryzae]	329.001	550.468	107.534	-2.35586	0.000217345
gene-ACU12_RS11930	ACU12_RS11930	NZ_CP011961.1	ACU12_RS11930	GO:0004871;GO:0006935;GO:0007165;GO:0016021	-	MCP four helix bundle domain-containing protein [Xanthomonas oryzae]	2318.78	3821.86	815.699	-2.22817	4.68346e-28
gene-ACU12_RS06515	ACU12_RS06515	NZ_CP011961.1	ACU12_RS06515	-	K02237	helix-hairpin-helix domain-containing protein [Xanthomonas oryzae]	486707	801505	171909	-2.22106	5.52993e-06
gene-ACU12_RS01375	ACU12_RS01375	NZ_CP011961.1	ACU12_RS01375	-	-	type VI secretion protein [Xanthomonas oryzae]	45.9156	75.3855	16.4457	-2.19657	0.000767945
gene-ACU12_RS00175	ACU12_RS00175	NZ_CP011961.1	mutM	GO:0003684;GO:0006284;GO:0006289;GO:0008270;GO:0008534	K10563	bifunctional DNA-formamidopyrimidine glycosylase/DNA-(apurinic or apyrimidinic site) lyase [Xanthomonas oryzae]	55.8095	91.0112	20.6078	-2.14285	0.000365968
gene-ACU12_RS03885	ACU12_RS03885	NZ_CP011961.1	metF	GO:0004489;GO:0005829;GO:0009086;GO:0035999;GO:0055114	K00297	methylenetetrahydrofolate reductase [NAD(P)H] [Xanthomonas oryzae]	94.1406	153.306	34.9751	-2.13202	6.41861e-06
gene-ACU12_RS07860	ACU12_RS07860	NZ_CP011961.1	ACU12_RS07860	GO:0003677;GO:0003700;GO:0006355;GO:0008168;GO:0032259	-	metalloregulator ArsR/SmtB family transcription factor [Xanthomonas oryzae]	155.255	251.962	58.549	-2.10549	3.2628e-08
gene-ACU12_RS06320	ACU12_RS06320	NZ_CP011961.1	ACU12_RS06320	GO:0003333;GO:0015171;GO:0016021	-	APC family permease [Xanthomonas oryzae]	33.644	54.3804	12.9077	-2.07486	0.0088167
gene-ACU12_RS08235	ACU12_RS08235	NZ_CP011961.1	ACU12_RS08235	-	-	hypothetical protein [Xanthomonas oryzae]	114.632	185.28	43.985	-2.07462	8.80608e-07
gene-ACU12_RS07015	ACU12_RS07015	NZ_CP011961.1	ACU12_RS07015	GO:0000155;GO:0000160;GO:0005524;GO:0005737;GO:0006935;GO:0018106;GO:0023014	K03407	chemotaxis protein CheA [Xanthomonas oryzae]	69.7822	112.258	27.3062	-2.03952	0.000110754
gene-ACU12_RS20020	ACU12_RS20020	NZ_CP011961.1	ACU12_RS20020	GO:0003723;GO:0005737;GO:0016070;GO:0016788	K19048	type I toxin-antitoxin system SymE family toxin [Xanthomonas oryzae]	313.404	499.181	127.626	-1.96764	0.00375137
gene-ACU12_RS01295	ACU12_RS01295	NZ_CP011961.1	ACU12_RS01295	GO:0003676	-	IS701 family transposase [Xanthomonas oryzae]	43.1809	68.4985	17.8633	-1.93907	0.00432223
gene-ACU12_RS20860	ACU12_RS20860	NZ_CP011961.1	ACU12_RS20860	-	-	immunity 52 family protein [Xanthomonas oryzae]	166.433	263.823	69.0429	-1.93401	1.23907e-07
gene-ACU12_RS24450	ACU12_RS24450	NZ_CP011961.1	ACU12_RS24450	-	-	hypothetical protein [Xanthomonas oryzae]	919.705	1452.88	386.53	-1.91027	7.27474e-05
gene-ACU12_RS07945	ACU12_RS07945	NZ_CP011961.1	ACU12_RS07945	-	K07221	OprO/OprP family phosphate-selective porin [Xanthomonas oryzae]	414.178	653.442	174.915	-1.90141	0.000252852
gene-ACU12_RS22525	ACU12_RS22525	NZ_CP011961.1	ACU12_RS22525	GO:0003677	-	hypothetical protein [Xanthomonas oryzae]	136.888	215.664	58.1112	-1.8919	2.9037e-05
gene-ACU12_RS01280	ACU12_RS01280	NZ_CP011961.1	ACU12_RS01280	GO:0003676;GO:0015074	K07482	IS30-like element IS1112a family transposase [Xanthomonas oryzae]	102.615	161.38	43.8491	-1.87984	3.63424e-05
gene-ACU12_RS12895	ACU12_RS12895	NZ_CP011961.1	ACU12_RS12895	GO:0016021;GO:0016747	-	acyltransferase [Xanthomonas oryzae]	559.796	877.679	241.913	-1.8592	1.81275e-06
gene-ACU12_RS07020	ACU12_RS07020	NZ_CP011961.1	ACU12_RS07020	-	-	STAS domain-containing protein [Xanthomonas oryzae]	283.369	444.146	122.592	-1.85717	2.20556e-07
gene-ACU12_RS23670	ACU12_RS23670	NZ_CP011961.1	ACU12_RS23670	-	-	hypothetical protein [Xanthomonas oryzae]	91.9888	144.096	39.8819	-1.85322	0.00340848
gene-ACU12_RS11235	ACU12_RS11235	NZ_CP011961.1	ACU12_RS11235	GO:0016021	-	hypothetical protein [Xanthomonas oryzae]	230.977	361.15	100.803	-1.84105	1.12677e-08
gene-ACU12_RS14825	ACU12_RS14825	NZ_CP011961.1	nudE	GO:0016787	K08312	ADP compounds hydrolase NudE [Xanthomonas oryzae]	442.546	688.261	196.831	-1.806	2.55429e-12
gene-ACU12_RS14990	ACU12_RS14990	NZ_CP011961.1	pilG	GO:0000160;GO:0003677;GO:0005622	K02657	MULTISPECIES: twitching motility response regulator PilG [Xanthomonas]	8252.56	12622.4	3882.73	-1.70085	0.00100403
gene-ACU12_RS14045	ACU12_RS14045	NZ_CP011961.1	lpxD	GO:0009245;GO:0016410	K02536	UDP-3-O-(3-hydroxymyristoyl)glucosamine N-acyltransferase [Xanthomonas oryzae]	89.8365	136.859	42.8141	-1.67653	0.000392259
gene-ACU12_RS15850	ACU12_RS15850	NZ_CP011961.1	ACU12_RS15850	GO:0016787	-	glycoside hydrolase family 15 protein [Xanthomonas oryzae]	78.6914	119.769	37.614	-1.67091	0.00124826
gene-ACU12_RS01490	ACU12_RS01490	NZ_CP011961.1	ACU12_RS01490	-	-	DUF1852 domain-containing protein [Xanthomonas oryzae]	2650.66	4031.61	1269.71	-1.66686	2.66071e-12
gene-ACU12_RS17515	ACU12_RS17515	NZ_CP011961.1	ACU12_RS17515	GO:0016021	-	hypothetical protein [Xanthomonas oryzae]	74.1984	112.661	35.7357	-1.65655	0.00196994
gene-ACU12_RS16750	ACU12_RS16750	NZ_CP011961.1	ACU12_RS16750	GO:0005249;GO:0008076;GO:0071805	K10716	ion transporter [Xanthomonas oryzae]	149.197	226.435	71.96	-1.65383	2.07441e-05
gene-ACU12_RS22595	ACU12_RS22595	NZ_CP011961.1	ACU12_RS22595	-	-	DUF2884 family protein [Xanthomonas oryzae]	72.9638	110.722	35.2053	-1.65308	0.00132983
gene-ACU12_RS03965	ACU12_RS03965	NZ_CP011961.1	ACU12_RS03965	GO:0003677;GO:0006355	-	TetR/AcrR family transcriptional regulator [Xanthomonas oryzae]	92.3184	139.915	44.7223	-1.64548	0.000391844
gene-ACU12_RS09115	ACU12_RS09115	NZ_CP011961.1	ACU12_RS09115	GO:0003677;GO:0003700;GO:0006355	K03717	LysR family transcriptional regulator [Xanthomonas oryzae]	319.443	482.227	156.658	-1.62209	1.15213e-08
gene-ACU12_RS12725	ACU12_RS12725	NZ_CP011961.1	ACU12_RS12725	GO:0015159;GO:0015774;GO:0016020	K01991	polysaccharide export protein [Xanthomonas oryzae]	4348.58	6550.12	2147.05	-1.60917	4.29414e-14
gene-ACU12_RS08510	ACU12_RS08510	NZ_CP011961.1	ACU12_RS08510	GO:0016021;GO:0016614;GO:0050660;GO:0055114	K03699	HlyC/CorC family transporter [Xanthomonas oryzae]	150.143	225.405	74.8805	-1.58985	3.29171e-05
gene-ACU12_RS09150	ACU12_RS09150	NZ_CP011961.1	ACU12_RS09150	GO:0000160;GO:0004871;GO:0005622;GO:0016021	K03406	Cache 3/Cache 2 fusion domain-containing protein [Xanthomonas oryzae]	1782.05	2671.25	892.854	-1.58102	1.29513e-14
gene-ACU12_RS15845	ACU12_RS15845	NZ_CP011961.1	otsB	GO:0004805;GO:0005992;GO:0016311;GO:0046872	K01087	trehalose-phosphatase [Xanthomonas oryzae]	137.613	205.978	69.2477	-1.57265	4.33535e-05
gene-ACU12_RS06595	ACU12_RS06595	NZ_CP011961.1	ACU12_RS06595	-	-	DUF3861 domain-containing protein [Xanthomonas oryzae]	251.243	374.365	128.12	-1.54695	7.46752e-07
gene-ACU12_RS12720	ACU12_RS12720	NZ_CP011961.1	ACU12_RS12720	GO:0009103;GO:0016021	K13661	GumC family protein [Xanthomonas oryzae]	525.435	782.808	268.062	-1.54609	2.29969e-09
gene-ACU12_RS14275	ACU12_RS14275	NZ_CP011961.1	ACU12_RS14275	-	-	MULTISPECIES: hypothetical protein [Xanthomonas]	89.6093	133.348	45.8709	-1.53954	0.00330095
gene-ACU12_RS19575	ACU12_RS19575	NZ_CP011961.1	ACU12_RS19575	-	K03690	SCP2 sterol-binding domain-containing protein [Xanthomonas oryzae]	79.1104	117.527	40.6935	-1.53013	0.00250138
gene-ACU12_RS08725	ACU12_RS08725	NZ_CP011961.1	yidD	GO:0005886	K08998	membrane protein insertion efficiency factor YidD [Xanthomonas oryzae]	73.7836	109.548	38.0191	-1.52677	0.00519254
gene-ACU12_RS17325	ACU12_RS17325	NZ_CP011961.1	ACU12_RS17325	GO:0016021	-	RDD family protein [Xanthomonas oryzae]	93.8846	138.542	49.2267	-1.49281	0.00116728
gene-ACU12_RS19330	ACU12_RS19330	NZ_CP011961.1	uvrD	GO:0003677;GO:0004003;GO:0005524;GO:0005737;GO:0006268	K03657	DNA helicase II [Xanthomonas oryzae]	669.809	985.041	354.576	-1.47409	1.95957e-08
gene-ACU12_RS16950	ACU12_RS16950	NZ_CP011961.1	ACU12_RS16950	GO:0005887;GO:0008913;GO:0009103;GO:0009245;GO:0036104	K02517	LpxL/LpxP family Kdo(2)-lipid IV(A) lauroyl/palmitoleoyl acyltransferase [Xanthomonas oryzae]	192.892	282.364	103.421	-1.44902	0.000108338
gene-ACU12_RS12250	ACU12_RS12250	NZ_CP011961.1	ptsP	GO:0005215;GO:0005737;GO:0009401;GO:0016301;GO:0016310	K23993	phosphoenolpyruvate--protein phosphotransferase [Xanthomonas oryzae]	222.467	325.214	119.719	-1.44174	0.00558248
gene-ACU12_RS13765	ACU12_RS13765	NZ_CP011961.1	ACU12_RS13765	GO:0005524;GO:0016021;GO:0042626;GO:0055085	K06147	ABC transporter ATP-binding protein [Xanthomonas oryzae]	96.0251	140.307	51.7431	-1.43915	0.00606848
gene-ACU12_RS10895	ACU12_RS10895	NZ_CP011961.1	ACU12_RS10895	GO:0000156;GO:0000160;GO:0005737;GO:0006935;GO:0008984	K03412	chemotaxis response regulator protein-glutamate methylesterase [Xanthomonas oryzae]	68.144	99.4553	36.8327	-1.43306	0.00952904
gene-ACU12_RS12060	ACU12_RS12060	NZ_CP011961.1	ACU12_RS12060	GO:0009306;GO:0016021	K03543	HlyD family secretion protein [Xanthomonas oryzae]	417.68	603.904	231.455	-1.38359	1.69447e-06
gene-ACU12_RS14985	ACU12_RS14985	NZ_CP011961.1	ACU12_RS14985	GO:0000160;GO:0005622	K02658	response regulator [Xanthomonas oryzae]	96.8906	139.274	54.507	-1.35341	0.0048136
gene-ACU12_RS01110	ACU12_RS01110	NZ_CP011961.1	ACU12_RS01110	GO:0009306;GO:0016021	K03230	FHIPEP family type III secretion protein [Xanthomonas oryzae]	109.296	156.461	62.1309	-1.33242	0.00333819
gene-ACU12_RS16405	ACU12_RS16405	NZ_CP011961.1	ACU12_RS16405	GO:0006084;GO:0016740;GO:0016787	-	acetyl-CoA hydrolase [Xanthomonas oryzae]	192.883	276.072	109.694	-1.33156	0.000109239
gene-ACU12_RS06520	ACU12_RS06520	NZ_CP011961.1	ACU12_RS06520	-	K09975	HutD family protein [Xanthomonas oryzae]	538.725	770.417	307.033	-1.32725	2.21754e-07
gene-ACU12_RS06370	ACU12_RS06370	NZ_CP011961.1	ACU12_RS06370	GO:0008982;GO:0009401;GO:0016021;GO:0034219;GO:0103111	K02793	MULTISPECIES: PTS fructose IIA component family protein [Xanthomonas]	393.536	562.628	224.444	-1.32583	0.00132983
gene-ACU12_RS20685	ACU12_RS20685	NZ_CP011961.1	ACU12_RS20685	GO:0003676	-	IS701 family transposase [Xanthomonas oryzae]	109.866	156.705	63.0283	-1.31398	0.00230686
gene-ACU12_RS15280	ACU12_RS15280	NZ_CP011961.1	ampR	GO:0003677;GO:0003700;GO:0006355	K17850	LysR family transcriptional regulator AmpR [Xanthomonas oryzae]	268.838	381.538	156.138	-1.289	0.000418073
gene-ACU12_RS05185	ACU12_RS05185	NZ_CP011961.1	rnhA	GO:0000287;GO:0003676;GO:0004523;GO:0005737;GO:0006401;GO:0090502	K03469	ribonuclease HI [Xanthomonas oryzae]	203.541	288.213	118.869	-1.27777	0.000201697
gene-ACU12_RS02030	ACU12_RS02030	NZ_CP011961.1	ACU12_RS02030	GO:0016757	K00721	glycosyltransferase family 2 protein [Xanthomonas oryzae]	520.125	735.593	304.657	-1.27172	5.08223e-07
gene-ACU12_RS18700	ACU12_RS18700	NZ_CP011961.1	ACU12_RS18700	GO:0016021	-	hypothetical protein [Xanthomonas oryzae]	191.232	269.709	112.755	-1.25821	0.000371025
gene-ACU12_RS05790	ACU12_RS05790	NZ_CP011961.1	ACU12_RS05790	GO:0016021	-	phosphatase PAP2 family protein [Xanthomonas oryzae]	386.396	544.93	227.862	-1.25791	0.00432223
gene-ACU12_RS10855	ACU12_RS10855	NZ_CP011961.1	ACU12_RS10855	GO:0004871;GO:0007165;GO:0016021	K03406	MCP four helix bundle domain-containing protein [Xanthomonas oryzae]	6338.44	8930.06	3746.81	-1.25301	9.19522e-05
gene-ACU12_RS08170	ACU12_RS08170	NZ_CP011961.1	gyrA	GO:0003677;GO:0003918;GO:0005524;GO:0005694;GO:0005737;GO:0006261;GO:0006265	K02469	DNA gyrase subunit A [Xanthomonas oryzae]	1840.99	2590.86	1091.13	-1.24761	2.29969e-09
gene-ACU12_RS00825	ACU12_RS00825	NZ_CP011961.1	bioH	GO:0005737;GO:0009102;GO:0016740;GO:0052689	K02170	pimeloyl-ACP methyl ester esterase BioH [Xanthomonas oryzae]	157.911	221.737	94.0841	-1.23683	0.00221881
gene-ACU12_RS10765	ACU12_RS10765	NZ_CP011961.1	ACU12_RS10765	GO:0008565;GO:0015031;GO:0016021	K02556	flagellar motor protein [Xanthomonas oryzae]	5956.77	8339.16	3574.38	-1.22221	1.7283e-05
gene-ACU12_RS07515	ACU12_RS07515	NZ_CP011961.1	gorA	GO:0004362;GO:0005623;GO:0045454;GO:0050660;GO:0055114;GO:0098869	K00383	glutathione-disulfide reductase [Xanthomonas oryzae]	306.006	426.781	185.232	-1.20416	5.37898e-05
gene-ACU12_RS01780	ACU12_RS01780	NZ_CP011961.1	ACU12_RS01780	GO:0008152;GO:0016787	K20862	HAD family hydrolase [Xanthomonas oryzae]	3107.99	4323.69	1892.3	-1.19212	1.90865e-09
gene-ACU12_RS10645	ACU12_RS10645	NZ_CP011961.1	ACU12_RS10645	GO:0016021	-	GGDEF domain-containing protein [Xanthomonas oryzae]	229.081	318.457	139.704	-1.18873	0.000356599
gene-ACU12_RS11975	ACU12_RS11975	NZ_CP011961.1	ACU12_RS11975	GO:0000270;GO:0008933;GO:0016020	-	lytic transglycosylase domain-containing protein [Xanthomonas oryzae]	137.284	190.671	83.8978	-1.18438	0.00333819
gene-ACU12_RS19910	ACU12_RS19910	NZ_CP011961.1	ACU12_RS19910	GO:0005524;GO:0016887	K05847	ATP-binding cassette domain-containing protein [Xanthomonas oryzae]	858.099	1190.51	525.686	-1.17931	0.000312839
gene-ACU12_RS12375	ACU12_RS12375	NZ_CP011961.1	ACU12_RS12375	GO:0004872;GO:0006810;GO:0009279	-	TonB-dependent receptor [Xanthomonas oryzae]	169.388	234.979	103.797	-1.17877	0.00164633
gene-ACU12_RS19845	ACU12_RS19845	NZ_CP011961.1	ACU12_RS19845	GO:0003824	-	phospholipase D family protein [Xanthomonas oryzae]	229.447	318.155	140.738	-1.17671	0.000361967
gene-ACU12_RS15545	ACU12_RS15545	NZ_CP011961.1	ACU12_RS15545	GO:0000155;GO:0000160;GO:0005622;GO:0023014	-	response regulator [Xanthomonas oryzae]	115.915	160.197	71.6329	-1.16115	0.00747699
gene-ACU12_RS08955	ACU12_RS08955	NZ_CP011961.1	ACU12_RS08955	GO:0005737;GO:0007049;GO:0007059;GO:0016740;GO:0051301	K05896	segregation/condensation protein A [Xanthomonas oryzae]	613.739	848.098	379.379	-1.16059	0.000639648
gene-ACU12_RS11725	ACU12_RS11725	NZ_CP011961.1	mutL	GO:0005524;GO:0006298;GO:0030983	K03572	DNA mismatch repair endonuclease MutL [Xanthomonas oryzae]	178.74	245.584	111.896	-1.13405	0.00135669
gene-ACU12_RS10770	ACU12_RS10770	NZ_CP011961.1	motD	GO:0016021	K02557	flagellar motor protein MotD [Xanthomonas oryzae]	996.017	1366.14	625.895	-1.12611	7.13043e-07
gene-ACU12_RS01435	ACU12_RS01435	NZ_CP011961.1	ACU12_RS01435	GO:0010181;GO:0016491;GO:0055114	-	NADH:flavin oxidoreductase/NADH oxidase [Xanthomonas oryzae]	247.96	339.748	156.173	-1.12132	0.000556811
gene-ACU12_RS10815	ACU12_RS10815	NZ_CP011961.1	ACU12_RS10815	GO:0004871;GO:0006935;GO:0007165;GO:0016021	-	HAMP domain-containing protein [Xanthomonas oryzae]	921.194	1259.44	582.949	-1.11134	1.55557e-06
gene-ACU12_RS16785	ACU12_RS16785	NZ_CP011961.1	ACU12_RS16785	GO:0016021	K08994	membrane protein [Xanthomonas oryzae]	618.769	844.285	393.252	-1.10228	8.82499e-06
gene-ACU12_RS05550	ACU12_RS05550	NZ_CP011961.1	hsdR	GO:0003677;GO:0004519;GO:0005524;GO:0006304;GO:0090305	K01153	type I restriction-modification system endonuclease [Xanthomonas oryzae]	421.477	574.991	267.962	-1.10151	3.75039e-05
gene-ACU12_RS11645	ACU12_RS11645	NZ_CP011961.1	dbpA	GO:0003676;GO:0004386;GO:0005524	K05591	ATP-dependent RNA helicase DbpA [Xanthomonas oryzae]	493.733	673.466	314	-1.10084	0.00411341
gene-ACU12_RS11810	ACU12_RS11810	NZ_CP011961.1	ACU12_RS11810	GO:0008080	-	GNAT family N-acetyltransferase [Xanthomonas oryzae]	764.491	1040.92	488.065	-1.09271	2.27463e-06
gene-ACU12_RS10800	ACU12_RS10800	NZ_CP011961.1	ACU12_RS10800	GO:0004871;GO:0006935;GO:0007165;GO:0016021	-	MCP four helix bundle domain-containing protein [Xanthomonas oryzae]	298.624	406.481	190.768	-1.09137	0.00246838
gene-ACU12_RS06870	ACU12_RS06870	NZ_CP011961.1	ACU12_RS06870	-	-	DUF3304 domain-containing protein [Xanthomonas oryzae]	148.364	201.912	94.8152	-1.09054	0.00597339
gene-ACU12_RS05310	ACU12_RS05310	NZ_CP011961.1	ACU12_RS05310	-	K07040	DUF177 domain-containing protein [Xanthomonas oryzae]	19409.4	26375.4	12443.4	-1.08381	1.10806e-08
gene-ACU12_RS16240	ACU12_RS16240	NZ_CP011961.1	ACU12_RS16240	GO:0004872;GO:0006810;GO:0009279	K02014	TonB-dependent receptor [Xanthomonas oryzae]	321.132	435.524	206.74	-1.07493	0.000370548
gene-ACU12_RS01625	ACU12_RS01625	NZ_CP011961.1	ACU12_RS01625	-	-	hypothetical protein [Xanthomonas oryzae]	19088.7	25858.9	12318.5	-1.06983	9.57114e-05
gene-ACU12_RS12195	ACU12_RS12195	NZ_CP011961.1	ACU12_RS12195	GO:0016021	-	DUF445 family protein [Xanthomonas oryzae]	338.996	458.817	219.175	-1.06583	0.00038976
gene-ACU12_RS05895	ACU12_RS05895	NZ_CP011961.1	ACU12_RS05895	-	-	hypothetical protein [Xanthomonas oryzae]	1509.83	2043.1	976.57	-1.06496	1.14861e-06
gene-ACU12_RS22590	ACU12_RS22590	NZ_CP011961.1	ACU12_RS22590	GO:0003677;GO:0004803;GO:0006313	-	IS5 family transposase [Xanthomonas oryzae]	260.419	351.847	168.991	-1.058	0.000785509
gene-ACU12_RS12015	ACU12_RS12015	NZ_CP011961.1	ACU12_RS12015	GO:0016614;GO:0050660;GO:0055114	K06189	CBS domain-containing protein [Xanthomonas oryzae]	1200.05	1620.51	779.582	-1.05568	2.05308e-06
gene-ACU12_RS20300	ACU12_RS20300	NZ_CP011961.1	ACU12_RS20300	GO:0016301;GO:0016310	K00874	sugar kinase [Xanthomonas oryzae]	435.526	587.692	283.359	-1.05243	0.000109239
gene-ACU12_RS10805	ACU12_RS10805	NZ_CP011961.1	ACU12_RS10805	GO:0016021	-	hypothetical protein [Xanthomonas oryzae]	5568.54	7508.15	3628.94	-1.04891	7.71632e-08
gene-ACU12_RS19540	ACU12_RS19540	NZ_CP011961.1	ACU12_RS19540	GO:0008152;GO:0016746	-	lysophosphatidylcholine acyltransferase [Xanthomonas oryzae]	311.774	420.272	203.276	-1.04789	0.000338721
gene-ACU12_RS04195	ACU12_RS04195	NZ_CP011961.1	ubiH	GO:0006744;GO:0008681;GO:0016709;GO:0055114;GO:0071949	K03185	2-octaprenyl-6-methoxyphenyl hydroxylase [Xanthomonas oryzae]	164.46	221.581	107.34	-1.04565	0.00815066
gene-ACU12_RS15025	ACU12_RS15025	NZ_CP011961.1	mrcB	GO:0006508;GO:0008233;GO:0008360;GO:0008658;GO:0008955;GO:0009252;GO:0009274;GO:0016021;GO:0046677;GO:0071555	K05365	penicillin-binding protein 1B [Xanthomonas oryzae]	1216.35	1634.65	798.057	-1.03442	3.13891e-06
gene-ACU12_RS13995	ACU12_RS13995	NZ_CP011961.1	ACU12_RS13995	GO:0003746;GO:0005737;GO:0006414	K02357	elongation factor Ts [Xanthomonas oryzae]	1787.56	2394.23	1180.88	-1.0197	5.13114e-06
gene-ACU12_RS10905	ACU12_RS10905	NZ_CP011961.1	ACU12_RS10905	GO:0016746;GO:0016787	-	alpha/beta fold hydrolase [Xanthomonas oryzae]	1150.59	1538.7	762.473	-1.01296	0.00300271
gene-ACU12_RS02435	ACU12_RS02435	NZ_CP011961.1	ACU12_RS02435	GO:0007155;GO:0009289;GO:0016021	K02650	pilin [Xanthomonas oryzae]	284.176	379.464	188.887	-1.00644	0.000909436
gene-ACU12_RS15935	ACU12_RS15935	NZ_CP011961.1	ACU12_RS15935	GO:0016021	-	membrane protein [Xanthomonas oryzae]	752.035	1004.05	500.016	-1.00579	3.74203e-05
gene-ACU12_RS19610	ACU12_RS19610	NZ_CP011961.1	ACU12_RS19610	-	K06940	MULTISPECIES: YkgJ family cysteine cluster protein [Xanthomonas]	257.716	343.815	171.617	-1.00244	0.00150453

## Sheet: Down-regulated 6h-24h
Supplementary Table 3: Down-regulated genes (padj<0.01 ; log2FoldChange<-1) CKRS_6hvs. RS-504_24h
id	locus_tag	Chromosome	Name	GO	KEGG	Description	baseMean	baseMean_CKRS12h	baseMean_RS12h504	log2FoldChange	padj
gene-ACU12_RS11930	ACU12_RS11930	NZ_CP011961.1	ACU12_RS11930	GO:0004871;GO:0006935;GO:0007165;GO:0016021	-	MCP four helix bundle domain-containing protein [Xanthomonas oryzae]	2325.7	4418.24	233.169	-4.24402	1.12268e-76
gene-ACU12_RS09960	ACU12_RS09960	NZ_CP011961.1	ACU12_RS09960	GO:0003677;GO:0004803;GO:0006313;GO:0015074	-	IS30 family transposase [Xanthomonas oryzae]	10.0629	18.847	1.27872	-3.88156	0.00309443
gene-ACU12_RS14615	ACU12_RS14615	NZ_CP011961.1	ACU12_RS14615	GO:0016021	-	hypothetical protein [Xanthomonas oryzae]	12.0206	22.4486	1.59268	-3.81709	0.00126189
gene-ACU12_RS01490	ACU12_RS01490	NZ_CP011961.1	ACU12_RS01490	-	-	DUF1852 domain-containing protein [Xanthomonas oryzae]	2498.49	4657.66	339.327	-3.77886	1.86492e-48
gene-ACU12_RS24450	ACU12_RS24450	NZ_CP011961.1	ACU12_RS24450	-	-	hypothetical protein [Xanthomonas oryzae]	900.638	1677.95	123.327	-3.76614	2.90692e-13
gene-ACU12_RS23840	ACU12_RS23840	NZ_CP011961.1	ACU12_RS23840	-	-	hypothetical protein [Xanthomonas oryzae]	9.05512	16.8315	1.27872	-3.71839	0.00814154
gene-ACU12_RS05500	ACU12_RS05500	NZ_CP011961.1	tssI	-	K11904	type VI secretion system tip protein VgrG [Xanthomonas oryzae]	518.347	962.84	73.8545	-3.70454	4.0937e-14
gene-ACU12_RS12895	ACU12_RS12895	NZ_CP011961.1	ACU12_RS12895	GO:0016021;GO:0016747	-	acyltransferase [Xanthomonas oryzae]	553.065	1014.11	92.0205	-3.46212	6.38709e-17
gene-ACU12_RS23735	ACU12_RS23735	NZ_CP011961.1	ACU12_RS23735	-	-	hypothetical protein [Xanthomonas oryzae]	186.036	340.954	31.1173	-3.45379	3.55045e-06
gene-ACU12_RS14990	ACU12_RS14990	NZ_CP011961.1	pilG	GO:0000160;GO:0003677;GO:0005622	K02657	MULTISPECIES: twitching motility response regulator PilG [Xanthomonas]	7955.88	14566.1	1345.64	-3.43625	7.12278e-10
gene-ACU12_RS21635	ACU12_RS21635	NZ_CP011961.1	ACU12_RS21635	-	-	hypothetical protein [Xanthomonas oryzae]	10.914	19.9213	1.90665	-3.3852	0.00583368
gene-ACU12_RS09150	ACU12_RS09150	NZ_CP011961.1	ACU12_RS09150	GO:0000160;GO:0004871;GO:0005622;GO:0016021	K03406	Cache 3/Cache 2 fusion domain-containing protein [Xanthomonas oryzae]	1695.24	3088.07	302.407	-3.35214	4.39734e-76
gene-ACU12_RS07020	ACU12_RS07020	NZ_CP011961.1	ACU12_RS07020	-	-	STAS domain-containing protein [Xanthomonas oryzae]	282.632	514.663	50.6016	-3.34637	9.76533e-15
gene-ACU12_RS11235	ACU12_RS11235	NZ_CP011961.1	ACU12_RS11235	GO:0016021	-	hypothetical protein [Xanthomonas oryzae]	229.798	418.193	41.4026	-3.33638	1.01082e-20
gene-ACU12_RS19090	ACU12_RS19090	NZ_CP011961.1	ACU12_RS19090	-	-	hypothetical protein [Xanthomonas oryzae]	1135.33	2026.19	244.476	-3.051	0.000156592
gene-ACU12_RS08150	ACU12_RS08150	NZ_CP011961.1	ligA	GO:0003911;GO:0006260;GO:0006266;GO:0006281;GO:0046872	K01972	NAD-dependent DNA ligase LigA [Xanthomonas oryzae]	793.882	1416.51	171.253	-3.04814	0.00126189
gene-ACU12_RS05265	ACU12_RS05265	NZ_CP011961.1	recR	GO:0003677;GO:0006281;GO:0006310;GO:0046872	K06187	recombination protein RecR [Xanthomonas oryzae]	16.4681	29.3671	3.56904	-3.0406	0.00121299
gene-ACU12_RS24105	ACU12_RS24105	NZ_CP011961.1	ACU12_RS24105	-	-	hypothetical protein [Xanthomonas oryzae]	206.962	368.905	45.0188	-3.03465	8.82611e-05
gene-ACU12_RS18620	ACU12_RS18620	NZ_CP011961.1	ACU12_RS18620	-	-	hypothetical protein [Xanthomonas oryzae]	23.9332	42.659	5.20744	-3.0342	7.76263e-05
gene-ACU12_RS23680	ACU12_RS23680	NZ_CP011961.1	ACU12_RS23680	-	-	hypothetical protein [Xanthomonas oryzae]	237.91	423.968	51.8509	-3.03152	1.43112e-06
gene-ACU12_RS11330	ACU12_RS11330	NZ_CP011961.1	ACU12_RS11330	GO:0005975;GO:0016985	-	cellulase family glycosylhydrolase [Xanthomonas oryzae]	664.218	1177.56	150.879	-2.96433	3.32111e-47
gene-ACU12_RS09975	ACU12_RS09975	NZ_CP011961.1	ACU12_RS09975	GO:0003677;GO:0004803;GO:0006313	K07481	IS5 family transposase [Xanthomonas oryzae]	18.0061	31.723	4.28915	-2.88676	0.00122239
gene-ACU12_RS06515	ACU12_RS06515	NZ_CP011961.1	ACU12_RS06515	-	K02237	helix-hairpin-helix domain-containing protein [Xanthomonas oryzae]	525190	925118	125261	-2.8847	5.38687e-10
gene-ACU12_RS16090	ACU12_RS16090	NZ_CP011961.1	ACU12_RS16090	-	-	hypothetical protein [Xanthomonas oryzae]	47.5998	83.4667	11.7328	-2.83065	3.03927e-06
gene-ACU12_RS23875	ACU12_RS23875	NZ_CP011961.1	ACU12_RS23875	-	-	hypothetical protein [Xanthomonas oryzae]	213.055	373.287	52.8225	-2.82106	0.000619992
gene-ACU12_RS20205	ACU12_RS20205	NZ_CP011961.1	ACU12_RS20205	-	-	hypothetical protein [Xanthomonas oryzae]	90.5777	157.897	23.2584	-2.76316	8.02184e-07
gene-ACU12_RS15955	ACU12_RS15955	NZ_CP011961.1	ACU12_RS15955	GO:0005886;GO:0009306;GO:0016021	K02653	type II secretion system F family protein [Xanthomonas oryzae]	551.19	960.594	141.787	-2.7602	3.67875e-09
gene-ACU12_RS04045	ACU12_RS04045	NZ_CP011961.1	ACU12_RS04045	-	-	hemin uptake protein HemP [Xanthomonas oryzae]	337.524	587.729	87.3199	-2.75077	3.14351e-30
gene-ACU12_RS23985	ACU12_RS23985	NZ_CP011961.1	ACU12_RS23985	-	-	hypothetical protein [Xanthomonas oryzae]	1704.21	2961.48	446.949	-2.72814	0.00468846
gene-ACU12_RS14980	ACU12_RS14980	NZ_CP011961.1	ACU12_RS14980	GO:0004871;GO:0006935;GO:0007165	K02659	MULTISPECIES: chemotaxis protein CheW [Xanthomonas]	25.987	45.1199	6.85421	-2.7187	0.000169747
gene-ACU12_RS20020	ACU12_RS20020	NZ_CP011961.1	ACU12_RS20020	GO:0003723;GO:0005737;GO:0016070;GO:0016788	K19048	type I toxin-antitoxin system SymE family toxin [Xanthomonas oryzae]	332.353	575.982	88.7234	-2.69864	2.27611e-05
gene-ACU12_RS16085	ACU12_RS16085	NZ_CP011961.1	ACU12_RS16085	GO:0016788	-	hypothetical protein [Xanthomonas oryzae]	89.1465	154.283	24.0097	-2.68389	9.03098e-12
gene-ACU12_RS24405	ACU12_RS24405	NZ_CP011961.1	ACU12_RS24405	-	-	hypothetical protein [Xanthomonas oryzae]	205.841	355.117	56.5655	-2.6503	0.0023027
gene-ACU12_RS15340	ACU12_RS15340	NZ_CP011961.1	ACU12_RS15340	GO:0003824;GO:0046872	K02510	4-hydroxy-2-oxovalerate aldolase [Xanthomonas oryzae]	289.727	499.587	79.8673	-2.64506	1.99886e-11
gene-ACU12_RS15660	ACU12_RS15660	NZ_CP011961.1	ACU12_RS15660	-	-	SMI1/KNR4 family protein [Xanthomonas oryzae]	101.973	175.763	28.1834	-2.64071	0.00272671
gene-ACU12_RS17605	ACU12_RS17605	NZ_CP011961.1	ACU12_RS17605	GO:0005524;GO:0006810	K02670	PilT/PilU family type 4a pilus ATPase [Xanthomonas oryzae]	340.79	583.604	97.9764	-2.57448	2.50505e-27
gene-ACU12_RS14985	ACU12_RS14985	NZ_CP011961.1	ACU12_RS14985	GO:0000160;GO:0005622	K02658	response regulator [Xanthomonas oryzae]	94.3699	160.968	27.7715	-2.5351	1.83106e-11
gene-ACU12_RS15845	ACU12_RS15845	NZ_CP011961.1	otsB	GO:0004805;GO:0005992;GO:0016311;GO:0046872	K01087	trehalose-phosphatase [Xanthomonas oryzae]	139.939	238.59	41.2868	-2.53078	5.473e-15
gene-ACU12_RS21245	ACU12_RS21245	NZ_CP011961.1	ACU12_RS21245	-	-	3'-5' exonuclease [Xanthomonas oryzae]	247.04	419.69	74.3906	-2.49613	0.00297837
gene-ACU12_RS02680	ACU12_RS02680	NZ_CP011961.1	ACU12_RS02680	-	-	hypothetical protein [Xanthomonas oryzae]	167.413	281.549	53.2763	-2.40182	2.45193e-05
gene-ACU12_RS17550	ACU12_RS17550	NZ_CP011961.1	ACU12_RS17550	GO:0016740	-	glycosyl transferase [Xanthomonas oryzae]	23.4775	39.3803	7.57471	-2.37821	0.00172598
gene-ACU12_RS06000	ACU12_RS06000	NZ_CP011961.1	ACU12_RS06000	-	-	M23 family metallopeptidase [Xanthomonas oryzae]	565.227	947.722	182.732	-2.37473	8.02919e-06
gene-ACU12_RS03885	ACU12_RS03885	NZ_CP011961.1	metF	GO:0004489;GO:0005829;GO:0009086;GO:0035999;GO:0055114	K00297	methylenetetrahydrofolate reductase [NAD(P)H] [Xanthomonas oryzae]	106.289	177.526	35.0529	-2.34042	1.0119e-08
gene-ACU12_RS07860	ACU12_RS07860	NZ_CP011961.1	ACU12_RS07860	GO:0003677;GO:0003700;GO:0006355;GO:0008168;GO:0032259	-	metalloregulator ArsR/SmtB family transcription factor [Xanthomonas oryzae]	174.806	291.877	57.736	-2.33782	1.64043e-12
gene-ACU12_RS23615	ACU12_RS23615	NZ_CP011961.1	ACU12_RS23615	GO:0016020	-	hypothetical protein [Xanthomonas oryzae]	420.652	701.893	139.412	-2.3319	0.000931088
gene-ACU12_RS12105	ACU12_RS12105	NZ_CP011961.1	ACU12_RS12105	-	-	type VI secretion system tip protein VgrG [Xanthomonas oryzae]	548.295	913.737	182.852	-2.3211	8.84782e-05
gene-ACU12_RS20690	ACU12_RS20690	NZ_CP011961.1	ACU12_RS20690	GO:0008168;GO:0032259	-	DNA adenine methylase [Xanthomonas oryzae]	599.658	998.582	200.733	-2.3146	0.00179477
gene-ACU12_RS07445	ACU12_RS07445	NZ_CP011961.1	ACU12_RS07445	GO:0004222;GO:0006508	K08646	protease [Xanthomonas oryzae]	3408.6	5675.52	1141.67	-2.3136	3.90207e-13
gene-ACU12_RS23685	ACU12_RS23685	NZ_CP011961.1	ACU12_RS23685	-	-	hypothetical protein [Xanthomonas oryzae]	17.8588	29.6975	6.02012	-2.30248	0.00721847
gene-ACU12_RS10855	ACU12_RS10855	NZ_CP011961.1	ACU12_RS10855	GO:0004871;GO:0007165;GO:0016021	K03406	MCP four helix bundle domain-containing protein [Xanthomonas oryzae]	6217.11	10316.6	2117.58	-2.28449	2.65021e-16
gene-ACU12_RS02665	ACU12_RS02665	NZ_CP011961.1	ACU12_RS02665	GO:0043565	-	helix-turn-helix transcriptional regulator [Xanthomonas oryzae]	500.126	829.015	171.237	-2.2754	0.000475846
gene-ACU12_RS17370	ACU12_RS17370	NZ_CP011961.1	ACU12_RS17370	GO:0000272;GO:0005576;GO:0030570	K01728	pectate lyase [Xanthomonas oryzae]	186.844	308.026	65.6628	-2.2299	7.94678e-11
gene-ACU12_RS13220	ACU12_RS13220	NZ_CP011961.1	ACU12_RS13220	GO:0016021	K02674	pilus assembly protein [Xanthomonas oryzae]	102.741	169.225	36.2576	-2.22259	0.0060736
gene-ACU12_RS13055	ACU12_RS13055	NZ_CP011961.1	ACU12_RS13055	-	-	phage virion morphogenesis protein [Xanthomonas oryzae]	32.4105	53.3543	11.4668	-2.21815	0.0067677
gene-ACU12_RS10725	ACU12_RS10725	NZ_CP011961.1	ACU12_RS10725	-	-	AAA family ATPase [Xanthomonas oryzae]	148.605	244.288	52.9224	-2.20664	0.000312751
gene-ACU12_RS01600	ACU12_RS01600	NZ_CP011961.1	ACU12_RS01600	GO:0004096;GO:0006979;GO:0020037;GO:0042744;GO:0046872;GO:0055114;GO:0098869	K03781	catalase KatB [Xanthomonas oryzae]	162.669	267.209	58.1279	-2.20067	3.39233e-05
gene-ACU12_RS09295	ACU12_RS09295	NZ_CP011961.1	ACU12_RS09295	GO:0003677;GO:0004803;GO:0006313	K07481	IS5 family transposase [Xanthomonas oryzae]	25.1432	41.1803	9.10606	-2.17706	0.00284055
gene-ACU12_RS17515	ACU12_RS17515	NZ_CP011961.1	ACU12_RS17515	GO:0016021	-	hypothetical protein [Xanthomonas oryzae]	79.6111	130.249	28.9729	-2.1685	8.78063e-08
gene-ACU12_RS02270	ACU12_RS02270	NZ_CP011961.1	ACU12_RS02270	-	-	DUF4276 family protein [Xanthomonas oryzae]	42.9084	70.0547	15.7621	-2.15202	7.09561e-05
gene-ACU12_RS21750	ACU12_RS21750	NZ_CP011961.1	ACU12_RS21750	-	-	hypothetical protein [Xanthomonas oryzae]	23.6795	38.6192	8.73982	-2.14364	0.00671416
gene-ACU12_RS01375	ACU12_RS01375	NZ_CP011961.1	ACU12_RS01375	-	-	type VI secretion protein [Xanthomonas oryzae]	53.4979	87.1746	19.8211	-2.13687	9.64068e-06
gene-ACU12_RS06595	ACU12_RS06595	NZ_CP011961.1	ACU12_RS06595	-	-	DUF3861 domain-containing protein [Xanthomonas oryzae]	266.174	432.68	99.6693	-2.11808	4.26053e-17
gene-ACU12_RS08375	ACU12_RS08375	NZ_CP011961.1	ACU12_RS08375	GO:0003677;GO:0003700;GO:0006352;GO:0006355;GO:0016987	K03088	sigma-70 family RNA polymerase sigma factor [Xanthomonas oryzae]	1088.41	1767.74	409.087	-2.11142	3.20847e-30
gene-ACU12_RS24180	ACU12_RS24180	NZ_CP011961.1	ACU12_RS24180	-	-	MULTISPECIES: hypothetical protein [Xanthomonas]	89.0358	144.601	33.4708	-2.1111	6.79366e-06
gene-ACU12_RS14275	ACU12_RS14275	NZ_CP011961.1	ACU12_RS14275	-	-	MULTISPECIES: hypothetical protein [Xanthomonas]	94.8221	153.847	35.797	-2.10359	1.49295e-05
gene-ACU12_RS00845	ACU12_RS00845	NZ_CP011961.1	ACU12_RS00845	GO:0009116;GO:0016740	-	ComF family protein [Xanthomonas oryzae]	44.3978	71.8343	16.9613	-2.08242	5.59889e-05
gene-ACU12_RS22525	ACU12_RS22525	NZ_CP011961.1	ACU12_RS22525	GO:0003677	-	hypothetical protein [Xanthomonas oryzae]	153.893	248.926	58.8591	-2.08038	3.44633e-07
gene-ACU12_RS20600	ACU12_RS20600	NZ_CP011961.1	ACU12_RS20600	-	-	immunity 52 family protein [Xanthomonas oryzae]	314.838	507.889	121.788	-2.06014	0.00112008
gene-ACU12_RS10475	ACU12_RS10475	NZ_CP011961.1	ACU12_RS10475	GO:0005198;GO:0005576;GO:0009420;GO:0071973	K02406	flagellin [Xanthomonas oryzae]	33231.4	53579.9	12882.9	-2.05624	0.000130162
gene-ACU12_RS14410	ACU12_RS14410	NZ_CP011961.1	ACU12_RS14410	-	-	polymer-forming cytoskeletal protein [Xanthomonas oryzae]	784.843	1265.27	304.411	-2.05536	3.23518e-26
gene-ACU12_RS10550	ACU12_RS10550	NZ_CP011961.1	ACU12_RS10550	GO:0005506;GO:0016708;GO:0019439;GO:0051537;GO:0055114	-	Rieske 2Fe-2S domain-containing protein [Xanthomonas oryzae]	62.0721	99.8638	24.2805	-2.04016	5.18025e-06
gene-ACU12_RS18205	ACU12_RS18205	NZ_CP011961.1	ACU12_RS18205	GO:0016021	K00425	cytochrome ubiquinol oxidase subunit I [Xanthomonas oryzae]	40.0164	64.3302	15.7026	-2.03449	0.000220914
gene-ACU12_RS20445	ACU12_RS20445	NZ_CP011961.1	ACU12_RS20445	GO:0003676;GO:0015074	K07482	IS30 family transposase [Xanthomonas oryzae]	57.7186	92.7781	22.6591	-2.03369	0.000130162
gene-ACU12_RS03565	ACU12_RS03565	NZ_CP011961.1	ACU12_RS03565	-	-	hypothetical protein [Xanthomonas oryzae]	57.1961	91.8667	22.5256	-2.02798	0.00526534
gene-ACU12_RS14045	ACU12_RS14045	NZ_CP011961.1	lpxD	GO:0009245;GO:0016410	K02536	UDP-3-O-(3-hydroxymyristoyl)glucosamine N-acyltransferase [Xanthomonas oryzae]	98.8015	158.379	39.2237	-2.01359	1.36586e-06
gene-ACU12_RS08480	ACU12_RS08480	NZ_CP011961.1	ACU12_RS08480	GO:0016301;GO:0016310	-	hypothetical protein [Xanthomonas oryzae]	28.4904	45.5601	11.4207	-1.99612	0.00263284
gene-ACU12_RS23670	ACU12_RS23670	NZ_CP011961.1	ACU12_RS23670	-	-	hypothetical protein [Xanthomonas oryzae]	104.199	166.243	42.1551	-1.97951	0.000428035
gene-ACU12_RS09300	ACU12_RS09300	NZ_CP011961.1	ACU12_RS09300	GO:0003676;GO:0015074	K07482	IS30-like element IS1112a family transposase [Xanthomonas oryzae]	107.051	170.379	43.7234	-1.96227	3.34788e-08
gene-ACU12_RS17985	ACU12_RS17985	NZ_CP011961.1	ACU12_RS17985	-	-	hypothetical protein [Xanthomonas oryzae]	642.244	1021.07	263.418	-1.95466	3.381e-10
gene-ACU12_RS17980	ACU12_RS17980	NZ_CP011961.1	ACU12_RS17980	GO:0016021	-	hypothetical protein [Xanthomonas oryzae]	46.6748	74.1792	19.1703	-1.95214	0.00662975
gene-ACU12_RS02030	ACU12_RS02030	NZ_CP011961.1	ACU12_RS02030	GO:0016757	K00721	glycosyltransferase family 2 protein [Xanthomonas oryzae]	535.7	850.562	220.838	-1.94543	1.28072e-20
gene-ACU12_RS21745	ACU12_RS21745	NZ_CP011961.1	ACU12_RS21745	-	-	DUF3304 domain-containing protein [Xanthomonas oryzae]	184.483	292.8	76.1652	-1.94271	1.03931e-05
gene-ACU12_RS12275	ACU12_RS12275	NZ_CP011961.1	ACU12_RS12275	GO:0016491;GO:0055114	-	FAD-dependent monooxygenase [Xanthomonas oryzae]	86.2537	136.893	35.6148	-1.9425	0.00121903
gene-ACU12_RS06520	ACU12_RS06520	NZ_CP011961.1	ACU12_RS06520	-	K09975	HutD family protein [Xanthomonas oryzae]	561.366	890.229	232.503	-1.93693	2.03901e-20
gene-ACU12_RS19370	ACU12_RS19370	NZ_CP011961.1	rpmG	GO:0003735;GO:0006412;GO:0022625	K02913	MULTISPECIES: 50S ribosomal protein L33 [Gammaproteobacteria]	115.701	183.436	47.9661	-1.93519	0.000622062
gene-ACU12_RS03365	ACU12_RS03365	NZ_CP011961.1	ACU12_RS03365	-	K04065	BON domain-containing protein [Xanthomonas oryzae]	17850.9	28271.4	7430.38	-1.92784	4.42458e-34
gene-ACU12_RS03245	ACU12_RS03245	NZ_CP011961.1	ACU12_RS03245	GO:0003677;GO:0004803;GO:0006313;GO:0015074	-	IS30 family transposase [Xanthomonas oryzae]	39.95	63.2571	16.643	-1.92631	0.000580928
gene-ACU12_RS20210	ACU12_RS20210	NZ_CP011961.1	ACU12_RS20210	-	-	hypothetical protein [Xanthomonas oryzae]	56.1232	88.8402	23.4061	-1.92433	4.55792e-05
gene-ACU12_RS07015	ACU12_RS07015	NZ_CP011961.1	ACU12_RS07015	GO:0000155;GO:0000160;GO:0005524;GO:0005737;GO:0006935;GO:0018106;GO:0023014	K03407	chemotaxis protein CheA [Xanthomonas oryzae]	82.2155	129.956	34.4751	-1.9144	1.2106e-06
gene-ACU12_RS10875	ACU12_RS10875	NZ_CP011961.1	ACU12_RS10875	-	-	MULTISPECIES: hypothetical protein [Xanthomonas]	7320.12	11568.7	3071.52	-1.91321	2.46584e-19
gene-ACU12_RS17525	ACU12_RS17525	NZ_CP011961.1	ACU12_RS17525	GO:0016491;GO:0055114	-	NAD(P)/FAD-dependent oxidoreductase [Xanthomonas oryzae]	93.8728	148.125	39.6204	-1.9025	1.29566e-06
gene-ACU12_RS19095	ACU12_RS19095	NZ_CP011961.1	ACU12_RS19095	-	-	IS5/IS1182 family transposase [Xanthomonas oryzae]	77.2446	121.858	32.6315	-1.90086	0.00156451
gene-ACU12_RS02145	ACU12_RS02145	NZ_CP011961.1	speD	GO:0004014;GO:0006557;GO:0008295	K01611	adenosylmethionine decarboxylase [Xanthomonas oryzae]	14748.9	23253.9	6243.84	-1.89696	0.000465759
gene-ACU12_RS24400	ACU12_RS24400	NZ_CP011961.1	ACU12_RS24400	-	-	hypothetical protein [Xanthomonas oryzae]	214.363	337.902	90.8235	-1.89547	0.000934693
gene-ACU12_RS24165	ACU12_RS24165	NZ_CP011961.1	ACU12_RS24165	-	-	energy transducer TonB [Xanthomonas oryzae]	844.46	1330.82	358.103	-1.89387	0.00310688
gene-ACU12_RS01280	ACU12_RS01280	NZ_CP011961.1	ACU12_RS01280	GO:0003676;GO:0015074	K07482	IS30-like element IS1112a family transposase [Xanthomonas oryzae]	118.265	186.364	50.165	-1.89337	2.44402e-08
gene-ACU12_RS19515	ACU12_RS19515	NZ_CP011961.1	ACU12_RS19515	GO:0003676	-	IS701 family transposase [Xanthomonas oryzae]	110.161	172.844	47.4779	-1.86414	0.000114251
gene-ACU12_RS00080	ACU12_RS00080	NZ_CP011961.1	ACU12_RS00080	GO:0003676;GO:0015074	K07482	IS30 family transposase [Xanthomonas oryzae]	81.1882	127.226	35.1509	-1.85575	2.1171e-06
gene-ACU12_RS01485	ACU12_RS01485	NZ_CP011961.1	msuE	GO:0052873;GO:0055114	K00299	FMN reductase [Xanthomonas oryzae]	7966.28	12480.5	3452.06	-1.85414	8.58072e-16
gene-ACU12_RS10770	ACU12_RS10770	NZ_CP011961.1	motD	GO:0016021	K02557	flagellar motor protein MotD [Xanthomonas oryzae]	1010.36	1579.96	440.757	-1.84183	3.72725e-23
gene-ACU12_RS14825	ACU12_RS14825	NZ_CP011961.1	nudE	GO:0016787	K08312	ADP compounds hydrolase NudE [Xanthomonas oryzae]	509.664	796.398	222.93	-1.8369	2.53253e-18
gene-ACU12_RS23425	ACU12_RS23425	NZ_CP011961.1	ACU12_RS23425	-	-	MULTISPECIES: DUF1328 domain-containing protein [Gammaproteobacteria]	116.963	182.173	51.7525	-1.81561	1.25806e-07
gene-ACU12_RS03240	ACU12_RS03240	NZ_CP011961.1	ACU12_RS03240	-	-	M23 family metallopeptidase [Xanthomonas oryzae]	341.045	531.015	151.076	-1.81348	0.000339583
gene-ACU12_RS16095	ACU12_RS16095	NZ_CP011961.1	ACU12_RS16095	-	-	type VI secretion system tip protein VgrG [Xanthomonas oryzae]	408.009	635.067	180.951	-1.81131	0.000258671
gene-ACU12_RS02685	ACU12_RS02685	NZ_CP011961.1	ACU12_RS02685	-	-	hypothetical protein [Xanthomonas oryzae]	99.1382	154.265	44.0113	-1.80947	0.000881143
gene-ACU12_RS13135	ACU12_RS13135	NZ_CP011961.1	ACU12_RS13135	-	-	ParA family protein [Xanthomonas oryzae]	6862.28	10676.5	3048.07	-1.80847	3.36251e-11
gene-ACU12_RS20860	ACU12_RS20860	NZ_CP011961.1	ACU12_RS20860	-	-	immunity 52 family protein [Xanthomonas oryzae]	196.178	304.958	87.3978	-1.80294	7.79201e-11
gene-ACU12_RS14315	ACU12_RS14315	NZ_CP011961.1	ACU12_RS14315	GO:0016787	K06193	alkylphosphonate utilization protein [Xanthomonas oryzae]	568.428	883.059	253.796	-1.79884	1.57985e-18
gene-ACU12_RS05725	ACU12_RS05725	NZ_CP011961.1	ACU12_RS05725	-	-	DUF3396 domain-containing protein [Xanthomonas oryzae]	280.359	435.252	125.466	-1.79455	1.66185e-08
gene-ACU12_RS02985	ACU12_RS02985	NZ_CP011961.1	ACU12_RS02985	-	-	avidin/streptavidin family protein [Xanthomonas oryzae]	907.582	1405.15	410.01	-1.777	4.9866e-21
gene-ACU12_RS01265	ACU12_RS01265	NZ_CP011961.1	ACU12_RS01265	GO:0003677;GO:0004803;GO:0006313;GO:0015074	-	IS30 family transposase [Xanthomonas oryzae]	285.508	441.666	129.351	-1.77167	7.55397e-09
gene-ACU12_RS08400	ACU12_RS08400	NZ_CP011961.1	ACU12_RS08400	GO:0016853	-	WxcM-like domain-containing protein [Xanthomonas oryzae]	89.9567	139.121	40.7928	-1.76995	2.59326e-06
gene-ACU12_RS08510	ACU12_RS08510	NZ_CP011961.1	ACU12_RS08510	GO:0016021;GO:0016614;GO:0050660;GO:0055114	K03699	HlyC/CorC family transporter [Xanthomonas oryzae]	169.171	260.764	77.5774	-1.74904	2.55625e-09
gene-ACU12_RS02820	ACU12_RS02820	NZ_CP011961.1	ACU12_RS02820	GO:0003676;GO:0015074	K07482	IS30-like element IS1112a family transposase [Xanthomonas oryzae]	30.7547	47.3955	14.1138	-1.74764	0.00762392
gene-ACU12_RS05545	ACU12_RS05545	NZ_CP011961.1	ACU12_RS05545	-	-	Abi family protein [Xanthomonas oryzae]	568.879	873.386	264.371	-1.72406	0.000136812
gene-ACU12_RS01195	ACU12_RS01195	NZ_CP011961.1	ACU12_RS01195	-	-	hypothetical protein [Xanthomonas oryzae]	381.116	584.037	178.194	-1.71261	4.30992e-05
gene-ACU12_RS19895	ACU12_RS19895	NZ_CP011961.1	ACU12_RS19895	GO:0052699	-	ergothioneine biosynthesis protein EgtB [Xanthomonas oryzae]	378.371	579.805	176.937	-1.71233	6.94095e-14
gene-ACU12_RS02185	ACU12_RS02185	NZ_CP011961.1	ACU12_RS02185	-	K02192	(2Fe-2S)-binding protein [Xanthomonas oryzae]	941.678	1440.14	443.219	-1.70011	1.59322e-19
gene-ACU12_RS10800	ACU12_RS10800	NZ_CP011961.1	ACU12_RS10800	GO:0004871;GO:0006935;GO:0007165;GO:0016021	-	MCP four helix bundle domain-containing protein [Xanthomonas oryzae]	307.776	469.691	145.862	-1.68711	1.25472e-08
gene-ACU12_RS06540	ACU12_RS06540	NZ_CP011961.1	ACU12_RS06540	GO:0008080	-	GNAT family N-acetyltransferase [Xanthomonas oryzae]	133.826	204.118	63.534	-1.6838	2.37383e-07
gene-ACU12_RS22140	ACU12_RS22140	NZ_CP011961.1	ACU12_RS22140	-	-	hypothetical protein [Xanthomonas oryzae]	1763.97	2689.42	838.529	-1.68136	0.000151158
gene-ACU12_RS02815	ACU12_RS02815	NZ_CP011961.1	ACU12_RS02815	-	-	hemagglutinin repeat-containing protein [Xanthomonas oryzae]	250.972	382.483	119.461	-1.67886	0.000645354
gene-ACU12_RS01550	ACU12_RS01550	NZ_CP011961.1	ACU12_RS01550	GO:0003676;GO:0004519;GO:0016021;GO:0046872;GO:0090305	K01173	DNA/RNA non-specific endonuclease [Xanthomonas oryzae]	96.8526	147.431	46.2743	-1.67176	0.000520466
gene-ACU12_RS01495	ACU12_RS01495	NZ_CP011961.1	ACU12_RS01495	GO:0003871;GO:0008270;GO:0009086;GO:0032259	K00549	methionine synthase [Xanthomonas oryzae]	104.629	159.136	50.1221	-1.66674	0.000533185
gene-ACU12_RS08235	ACU12_RS08235	NZ_CP011961.1	ACU12_RS08235	-	-	hypothetical protein [Xanthomonas oryzae]	140.921	214.153	67.6877	-1.66168	1.38185e-07
gene-ACU12_RS15950	ACU12_RS15950	NZ_CP011961.1	ACU12_RS15950	GO:0007155;GO:0009289;GO:0016021	K02650	pilin [Xanthomonas oryzae]	1058.28	1608.14	508.409	-1.66134	1.05016e-19
gene-ACU12_RS04735	ACU12_RS04735	NZ_CP011961.1	rplX	GO:0003735;GO:0006412;GO:0019843;GO:0022625	K02895	MULTISPECIES: 50S ribosomal protein L24 [Xanthomonas]	155.65	236.333	74.9673	-1.65649	6.05278e-08
gene-ACU12_RS13910	ACU12_RS13910	NZ_CP011961.1	ACU12_RS13910	GO:0004872;GO:0005506;GO:0009279;GO:0015891	K02014	TonB-dependent siderophore receptor [Xanthomonas oryzae]	160.65	243.623	77.6762	-1.64911	3.44158e-08
gene-ACU12_RS07945	ACU12_RS07945	NZ_CP011961.1	ACU12_RS07945	-	K07221	OprO/OprP family phosphate-selective porin [Xanthomonas oryzae]	497.647	754.179	241.114	-1.64519	0.000338577
gene-ACU12_RS20295	ACU12_RS20295	NZ_CP011961.1	ACU12_RS20295	GO:0003677;GO:0004803;GO:0006313;GO:0015074	-	IS3 family transposase [Xanthomonas oryzae]	85.8492	129.926	41.7728	-1.63705	0.00431298
gene-ACU12_RS06045	ACU12_RS06045	NZ_CP011961.1	ACU12_RS06045	-	-	hypothetical protein [Xanthomonas oryzae]	631.6	955.283	307.917	-1.63339	4.55015e-08
gene-ACU12_RS10345	ACU12_RS10345	NZ_CP011961.1	clpS	GO:0006508;GO:0008233;GO:0030163	K06891	ATP-dependent Clp protease adapter ClpS [Xanthomonas oryzae]	2535.03	3821.9	1248.17	-1.61448	3.22938e-08
gene-ACU12_RS15850	ACU12_RS15850	NZ_CP011961.1	ACU12_RS15850	GO:0016787	-	glycoside hydrolase family 15 protein [Xanthomonas oryzae]	91.8246	138.37	45.2791	-1.61162	2.06752e-05
gene-ACU12_RS15790	ACU12_RS15790	NZ_CP011961.1	ACU12_RS15790	-	-	hypothetical protein [Xanthomonas oryzae]	10607.1	15964.1	5250.16	-1.60439	8.27546e-05
gene-ACU12_RS13825	ACU12_RS13825	NZ_CP011961.1	ACU12_RS13825	GO:0016740	K06975	N-acetyltransferase [Xanthomonas oryzae]	106.047	159.565	52.5289	-1.60296	6.41838e-06
gene-ACU12_RS01780	ACU12_RS01780	NZ_CP011961.1	ACU12_RS01780	GO:0008152;GO:0016787	K20862	HAD family hydrolase [Xanthomonas oryzae]	3336.33	5006.06	1666.6	-1.58676	2.68178e-16
gene-ACU12_RS01190	ACU12_RS01190	NZ_CP011961.1	ACU12_RS01190	GO:0016021	-	hypothetical protein [Xanthomonas oryzae]	165.486	248.139	82.8336	-1.58286	0.00313923
gene-ACU12_RS02810	ACU12_RS02810	NZ_CP011961.1	ACU12_RS02810	GO:0003723;GO:0005737;GO:0016070;GO:0016788	K19048	type I toxin-antitoxin system SymE family toxin [Xanthomonas oryzae]	196.515	294.64	98.3905	-1.58236	1.11981e-08
gene-ACU12_RS00575	ACU12_RS00575	NZ_CP011961.1	ACU12_RS00575	-	-	ribonuclease E inhibitor RraB [Xanthomonas oryzae]	114.343	171.141	57.5443	-1.57244	0.000349598
gene-ACU12_RS04070	ACU12_RS04070	NZ_CP011961.1	ACU12_RS04070	-	K02051	ABC transporter substrate-binding protein [Xanthomonas oryzae]	52.17	78.061	26.279	-1.57069	0.00126848
gene-ACU12_RS12195	ACU12_RS12195	NZ_CP011961.1	ACU12_RS12195	GO:0016021	-	DUF445 family protein [Xanthomonas oryzae]	355.25	531.156	179.345	-1.5664	9.61069e-12
gene-ACU12_RS04525	ACU12_RS04525	NZ_CP011961.1	moaB	GO:0006777;GO:0016829	K03638	molybdenum cofactor biosynthesis protein B [Xanthomonas oryzae]	951.744	1422.91	480.573	-1.56602	2.22286e-16
gene-ACU12_RS02670	ACU12_RS02670	NZ_CP011961.1	ACU12_RS02670	-	-	hypothetical protein [Xanthomonas oryzae]	1682.72	2514.64	850.796	-1.56346	0.00600286
gene-ACU12_RS10815	ACU12_RS10815	NZ_CP011961.1	ACU12_RS10815	GO:0004871;GO:0006935;GO:0007165;GO:0016021	-	HAMP domain-containing protein [Xanthomonas oryzae]	974.279	1455.85	492.712	-1.56304	2.3354e-14
gene-ACU12_RS08725	ACU12_RS08725	NZ_CP011961.1	yidD	GO:0005886	K08998	membrane protein insertion efficiency factor YidD [Xanthomonas oryzae]	85.0732	127.035	43.1114	-1.55908	0.000735836
gene-ACU12_RS15935	ACU12_RS15935	NZ_CP011961.1	ACU12_RS15935	GO:0016021	-	membrane protein [Xanthomonas oryzae]	778.99	1161.96	396.016	-1.55294	6.30358e-16
gene-ACU12_RS16035	ACU12_RS16035	NZ_CP011961.1	glgX	GO:0004133;GO:0004553;GO:0005980	K01214	glycogen debranching protein GlgX [Xanthomonas oryzae]	108.586	161.869	55.3041	-1.54936	3.61057e-05
gene-ACU12_RS12495	ACU12_RS12495	NZ_CP011961.1	ACU12_RS12495	GO:0004553;GO:0005975	-	DUF5597 domain-containing protein [Xanthomonas oryzae]	8795.01	13107.4	4482.58	-1.54798	1.55608e-06
gene-ACU12_RS09905	ACU12_RS09905	NZ_CP011961.1	ACU12_RS09905	GO:0016021	-	hypothetical protein [Xanthomonas oryzae]	127.092	189.276	64.9071	-1.54404	0.00313923
gene-ACU12_RS01360	ACU12_RS01360	NZ_CP011961.1	ACU12_RS01360	GO:0003677;GO:0004803;GO:0006313;GO:0015074	-	IS3 family transposase [Xanthomonas oryzae]	71.698	106.678	36.7175	-1.53873	0.000265352
gene-ACU12_RS18380	ACU12_RS18380	NZ_CP011961.1	ACU12_RS18380	GO:0004872;GO:0006810;GO:0009279	-	TonB-dependent receptor [Xanthomonas oryzae]	289.199	430.276	148.121	-1.53848	4.42591e-10
gene-ACU12_RS10885	ACU12_RS10885	NZ_CP011961.1	ACU12_RS10885	GO:0006479;GO:0008983	K00575	chemotaxis protein CheR [Xanthomonas oryzae]	16442.1	24427	8457.29	-1.53021	5.18865e-08
gene-ACU12_RS16530	ACU12_RS16530	NZ_CP011961.1	ACU12_RS16530	-	K02662	pilus assembly protein PilM [Xanthomonas oryzae]	1264.42	1876.92	651.933	-1.52557	1.18465e-17
gene-ACU12_RS10895	ACU12_RS10895	NZ_CP011961.1	ACU12_RS10895	GO:0000156;GO:0000160;GO:0005737;GO:0006935;GO:0008984	K03412	chemotaxis response regulator protein-glutamate methylesterase [Xanthomonas oryzae]	77.4949	115.029	39.9609	-1.52533	0.000214152
gene-ACU12_RS08300	ACU12_RS08300	NZ_CP011961.1	ACU12_RS08300	GO:0004871;GO:0006935;GO:0007165;GO:0016021	-	MCP four helix bundle domain-containing protein [Xanthomonas oryzae]	8850.14	13134.2	4566.12	-1.52428	0.00131838
gene-ACU12_RS07695	ACU12_RS07695	NZ_CP011961.1	ACU12_RS07695	-	-	YigZ family protein [Xanthomonas oryzae]	40.0337	59.4119	20.6556	-1.52422	0.0072832
gene-ACU12_RS17535	ACU12_RS17535	NZ_CP011961.1	ACU12_RS17535	GO:0016021	-	hypothetical protein [Xanthomonas oryzae]	231.636	343.69	119.582	-1.5231	0.00101385
gene-ACU12_RS19240	ACU12_RS19240	NZ_CP011961.1	ACU12_RS19240	GO:0003677;GO:0004803;GO:0006313;GO:0015074	-	IS30 family transposase [Xanthomonas oryzae]	109.424	162.335	56.5132	-1.52232	0.000460654
gene-ACU12_RS14910	ACU12_RS14910	NZ_CP011961.1	ACU12_RS14910	-	-	RebB family R body protein [Xanthomonas oryzae]	132.069	195.855	68.2822	-1.52021	2.93331e-06
gene-ACU12_RS06620	ACU12_RS06620	NZ_CP011961.1	ACU12_RS06620	GO:0005524;GO:0006810	K02669	type IV pilus twitching motility protein PilT [Xanthomonas oryzae]	454.016	673.143	234.889	-1.51894	1.93953e-12
gene-ACU12_RS08370	ACU12_RS08370	NZ_CP011961.1	ACU12_RS08370	-	-	zf-HC2 domain-containing protein [Xanthomonas oryzae]	67.1262	99.5213	34.731	-1.51878	0.00047621
gene-ACU12_RS01825	ACU12_RS01825	NZ_CP011961.1	ACU12_RS01825	-	-	DUF4142 domain-containing protein [Xanthomonas oryzae]	1372.73	2035.15	710.313	-1.5186	1.29564e-17
gene-ACU12_RS10860	ACU12_RS10860	NZ_CP011961.1	ACU12_RS10860	GO:0004871;GO:0006935;GO:0007165;GO:0016021	K03406	MCP four helix bundle domain-containing protein [Xanthomonas oryzae]	5387.92	7986.97	2788.87	-1.51797	6.89494e-05
gene-ACU12_RS08250	ACU12_RS08250	NZ_CP011961.1	ACU12_RS08250	-	-	HEPN domain-containing protein [Xanthomonas oryzae]	375.227	555.823	194.632	-1.51388	1.7469e-06
gene-ACU12_RS13645	ACU12_RS13645	NZ_CP011961.1	ACU12_RS13645	GO:0003677;GO:0004803;GO:0006313	K07481	IS5-like element ISXo1 family transposase [Xanthomonas oryzae]	42.4904	62.9158	22.065	-1.51167	0.00527158
gene-ACU12_RS00015	ACU12_RS00015	NZ_CP011961.1	recF	GO:0003697;GO:0005524;GO:0005737;GO:0006260;GO:0006281;GO:0009432	K03629	DNA replication/repair protein RecF [Xanthomonas oryzae]	362.119	535.243	188.994	-1.50185	3.94413e-11
gene-ACU12_RS11750	ACU12_RS11750	NZ_CP011961.1	ACU12_RS11750	GO:0003676;GO:0005737;GO:0006308;GO:0008855;GO:0009318;GO:0090305	K03601	exodeoxyribonuclease VII large subunit [Xanthomonas oryzae]	965.569	1425.26	505.882	-1.49435	8.15072e-16
gene-ACU12_RS01835	ACU12_RS01835	NZ_CP011961.1	ACU12_RS01835	-	-	hypothetical protein [Xanthomonas oryzae]	5070.17	7480.3	2660.03	-1.49165	9.19743e-10
gene-ACU12_RS06505	ACU12_RS06505	NZ_CP011961.1	ACU12_RS06505	GO:0003677	-	IS630 family transposase [Xanthomonas oryzae]	84.4532	124.283	44.6236	-1.47775	0.000168521
gene-ACU12_RS03955	ACU12_RS03955	NZ_CP011961.1	ACU12_RS03955	GO:0004177;GO:0006508;GO:0008236	-	prolyl oligopeptidase family serine peptidase [Xanthomonas oryzae]	50.0288	73.5366	26.521	-1.47132	0.00379084
gene-ACU12_RS01355	ACU12_RS01355	NZ_CP011961.1	ACU12_RS01355	GO:0003676	-	IS701 family transposase [Xanthomonas oryzae]	776.575	1140.09	413.062	-1.46471	2.32056e-13
gene-ACU12_RS06590	ACU12_RS06590	NZ_CP011961.1	ACU12_RS06590	-	-	hypothetical protein [Xanthomonas oryzae]	130.126	190.87	69.3821	-1.45995	1.1686e-05
gene-ACU12_RS22390	ACU12_RS22390	NZ_CP011961.1	ACU12_RS22390	GO:0003677;GO:0015074	-	helix-turn-helix domain-containing protein [Xanthomonas oryzae]	247.841	363.302	132.381	-1.45647	3.78752e-08
gene-ACU12_RS15545	ACU12_RS15545	NZ_CP011961.1	ACU12_RS15545	GO:0000155;GO:0000160;GO:0005622;GO:0023014	-	response regulator [Xanthomonas oryzae]	126.657	185.356	67.9578	-1.44759	9.64068e-06
gene-ACU12_RS03115	ACU12_RS03115	NZ_CP011961.1	ACU12_RS03115	GO:0005886;GO:0016021	K09790	YbaN family protein [Xanthomonas oryzae]	175.36	256.486	94.2339	-1.44456	7.85825e-07
gene-ACU12_RS05785	ACU12_RS05785	NZ_CP011961.1	ACU12_RS05785	GO:0008152;GO:0008484;GO:0016021	K03760	phosphoethanolamine transferase [Xanthomonas oryzae]	51.6528	75.3741	27.9316	-1.43217	0.00367647
gene-ACU12_RS05895	ACU12_RS05895	NZ_CP011961.1	ACU12_RS05895	-	-	hypothetical protein [Xanthomonas oryzae]	1621.37	2364.21	878.539	-1.42818	3.39602e-16
gene-ACU12_RS19330	ACU12_RS19330	NZ_CP011961.1	uvrD	GO:0003677;GO:0004003;GO:0005524;GO:0005737;GO:0006268	K03657	DNA helicase II [Xanthomonas oryzae]	782.421	1140.52	424.327	-1.42644	2.8195e-09
gene-ACU12_RS16750	ACU12_RS16750	NZ_CP011961.1	ACU12_RS16750	GO:0005249;GO:0008076;GO:0071805	K10716	ion transporter [Xanthomonas oryzae]	180.038	262.41	97.6653	-1.42591	5.14448e-05
gene-ACU12_RS20200	ACU12_RS20200	NZ_CP011961.1	ACU12_RS20200	GO:0003676;GO:0015074	K07482	IS30-like element IS1112a family transposase [Xanthomonas oryzae]	72.251	105.213	39.2891	-1.42111	0.0006956
gene-ACU12_RS08395	ACU12_RS08395	NZ_CP011961.1	ACU12_RS08395	GO:0009055;GO:0016021;GO:0022904	-	cytochrome b/b6 domain-containing protein [Xanthomonas oryzae]	59.6876	86.7825	32.5927	-1.41285	0.00891546
gene-ACU12_RS16405	ACU12_RS16405	NZ_CP011961.1	ACU12_RS16405	GO:0006084;GO:0016740;GO:0016787	-	acetyl-CoA hydrolase [Xanthomonas oryzae]	219.595	319.274	119.915	-1.41278	1.0516e-07
gene-ACU12_RS08955	ACU12_RS08955	NZ_CP011961.1	ACU12_RS08955	GO:0005737;GO:0007049;GO:0007059;GO:0016740;GO:0051301	K05896	segregation/condensation protein A [Xanthomonas oryzae]	675.074	980.429	369.719	-1.40698	3.75237e-06
gene-ACU12_RS13240	ACU12_RS13240	NZ_CP011961.1	ACU12_RS13240	GO:0008565;GO:0015627;GO:0015628;GO:0016021	K08084	Tfp pilus assembly protein FimT/FimU [Xanthomonas oryzae]	114.978	166.945	63.0113	-1.40569	3.91324e-05
gene-ACU12_RS20350	ACU12_RS20350	NZ_CP011961.1	ACU12_RS20350	GO:0004872;GO:0006810;GO:0009279	K02014	TonB-dependent receptor [Xanthomonas oryzae]	150.958	219.038	82.8778	-1.40212	4.4818e-06
gene-ACU12_RS03160	ACU12_RS03160	NZ_CP011961.1	ACU12_RS03160	GO:0008080	K02348	GNAT family N-acetyltransferase [Xanthomonas oryzae]	263.056	381.049	145.064	-1.39329	3.21457e-08
gene-ACU12_RS09840	ACU12_RS09840	NZ_CP011961.1	ACU12_RS09840	GO:0003677;GO:0004803;GO:0006313	-	IS5 family transposase [Xanthomonas oryzae]	45.2247	65.5046	24.9447	-1.39286	0.00909284
gene-ACU12_RS12725	ACU12_RS12725	NZ_CP011961.1	ACU12_RS12725	GO:0015159;GO:0015774;GO:0016020	K01991	polysaccharide export protein [Xanthomonas oryzae]	5230.43	7570.93	2889.92	-1.38944	2.21116e-12
gene-ACU12_RS10830	ACU12_RS10830	NZ_CP011961.1	ACU12_RS10830	GO:0004871;GO:0007165;GO:0016021	-	MCP four helix bundle domain-containing protein [Xanthomonas oryzae]	5681.6	8211.6	3151.59	-1.38159	1.89464e-17
gene-ACU12_RS17530	ACU12_RS17530	NZ_CP011961.1	ACU12_RS17530	GO:0000271;GO:0006810;GO:0016021	-	GtrA family protein [Xanthomonas oryzae]	96.0663	138.796	53.3361	-1.37979	0.000204837
gene-ACU12_RS20685	ACU12_RS20685	NZ_CP011961.1	ACU12_RS20685	GO:0003676	-	IS701 family transposase [Xanthomonas oryzae]	125.303	180.977	69.6289	-1.37805	2.61812e-05
gene-ACU12_RS11970	ACU12_RS11970	NZ_CP011961.1	petA	GO:0008121;GO:0016021;GO:0046872;GO:0051537;GO:0055114;GO:1902600	K00411	ubiquinol-cytochrome c reductase iron-sulfur subunit [Xanthomonas oryzae]	212.894	307.336	118.453	-1.37549	2.94795e-07
gene-ACU12_RS17135	ACU12_RS17135	NZ_CP011961.1	ACU12_RS17135	-	-	macro domain-containing protein [Xanthomonas oryzae]	288.895	416.866	160.925	-1.3732	9.41248e-07
gene-ACU12_RS06835	ACU12_RS06835	NZ_CP011961.1	ACU12_RS06835	-	-	DUF3304 domain-containing protein [Xanthomonas oryzae]	191.797	276.582	107.011	-1.36994	1.03119e-06
gene-ACU12_RS22200	ACU12_RS22200	NZ_CP011961.1	ACU12_RS22200	GO:0003677;GO:0004519;GO:0005622;GO:0006281;GO:0008853;GO:0090305	-	hypothetical protein [Xanthomonas oryzae]	91.4105	131.802	51.0193	-1.36925	0.00107569
gene-ACU12_RS18790	ACU12_RS18790	NZ_CP011961.1	ACU12_RS18790	GO:0003723;GO:0004831;GO:0005524;GO:0005737;GO:0006437	K01866	tyrosine--tRNA ligase [Xanthomonas oryzae]	1308.42	1886.46	730.37	-1.36898	8.8135e-07
gene-ACU12_RS07950	ACU12_RS07950	NZ_CP011961.1	ACU12_RS07950	-	-	hypothetical protein [Xanthomonas oryzae]	2645.08	3811.47	1478.7	-1.36602	3.32716e-16
gene-ACU12_RS16415	ACU12_RS16415	NZ_CP011961.1	ACU12_RS16415	GO:0004872;GO:0006810;GO:0009279	-	TonB-dependent receptor [Xanthomonas oryzae]	52.8878	76.1893	29.5863	-1.36466	0.0060784
gene-ACU12_RS13960	ACU12_RS13960	NZ_CP011961.1	ACU12_RS13960	-	-	spore coat protein U domain-containing protein [Xanthomonas oryzae]	2092.79	3005.16	1180.43	-1.34813	0.000735479
gene-ACU12_RS00260	ACU12_RS00260	NZ_CP011961.1	ACU12_RS00260	GO:0003677;GO:0003700;GO:0006355	K02529	LacI family DNA-binding transcriptional regulator [Xanthomonas oryzae]	2507.75	3598.36	1417.14	-1.34436	1.54333e-07
gene-ACU12_RS10700	ACU12_RS10700	NZ_CP011961.1	ACU12_RS10700	GO:0016021	-	hypothetical protein [Xanthomonas oryzae]	269.055	386.044	152.065	-1.34408	9.03861e-08
gene-ACU12_RS06830	ACU12_RS06830	NZ_CP011961.1	ACU12_RS06830	-	-	DUF3304 domain-containing protein [Xanthomonas oryzae]	102.788	147.362	58.2141	-1.33993	0.00805212
gene-ACU12_RS11480	ACU12_RS11480	NZ_CP011961.1	ACU12_RS11480	GO:0006355;GO:0016597	K03567	glycine cleavage system protein R [Xanthomonas oryzae]	334.178	479.082	189.275	-1.33979	2.93331e-06
gene-ACU12_RS13975	ACU12_RS13975	NZ_CP011961.1	ACU12_RS13975	GO:0019028	-	spore coat U domain-containing protein [Xanthomonas oryzae]	76.8532	110.151	43.555	-1.33858	0.00127129
gene-ACU12_RS02875	ACU12_RS02875	NZ_CP011961.1	ACU12_RS02875	-	-	hypothetical protein [Xanthomonas oryzae]	14274.5	20426.8	8122.26	-1.33051	1.24817e-10
gene-ACU12_RS19910	ACU12_RS19910	NZ_CP011961.1	ACU12_RS19910	GO:0005524;GO:0016887	K05847	ATP-binding cassette domain-containing protein [Xanthomonas oryzae]	964.437	1379.53	549.341	-1.32841	3.8848e-05
gene-ACU12_RS14290	ACU12_RS14290	NZ_CP011961.1	ACU12_RS14290	-	-	PA2169 family four-helix-bundle protein [Xanthomonas oryzae]	10631.4	15200.9	6061.92	-1.32631	8.19266e-17
gene-ACU12_RS21580	ACU12_RS21580	NZ_CP011961.1	ACU12_RS21580	-	-	EndoU domain-containing protein [Xanthomonas oryzae]	128.981	184.281	73.6803	-1.32255	7.69323e-05
gene-ACU12_RS12900	ACU12_RS12900	NZ_CP011961.1	ACU12_RS12900	GO:0016021	-	hypothetical protein [Xanthomonas oryzae]	626.266	894.417	358.114	-1.32053	5.9023e-11
gene-ACU12_RS12720	ACU12_RS12720	NZ_CP011961.1	ACU12_RS12720	GO:0009103;GO:0016021	K13661	GumC family protein [Xanthomonas oryzae]	633.798	904.884	362.713	-1.31891	5.58485e-11
gene-ACU12_RS10835	ACU12_RS10835	NZ_CP011961.1	ACU12_RS10835	GO:0004871;GO:0006935;GO:0007165;GO:0016021	K03406	MCP four helix bundle domain-containing protein [Xanthomonas oryzae]	1624.57	2317.97	931.175	-1.31574	3.57158e-12
gene-ACU12_RS05425	ACU12_RS05425	NZ_CP011961.1	ACU12_RS05425	GO:0004872;GO:0006810;GO:0009279	-	TonB-dependent receptor [Xanthomonas oryzae]	89.5269	127.695	51.3583	-1.31404	0.000708516
gene-ACU12_RS00770	ACU12_RS00770	NZ_CP011961.1	ACU12_RS00770	GO:0003676;GO:0015074	K07482	IS30-like element IS1112a family transposase [Xanthomonas oryzae]	97.6656	139.029	56.3027	-1.30411	0.000349598
gene-ACU12_RS02450	ACU12_RS02450	NZ_CP011961.1	ACU12_RS02450	-	-	LysM peptidoglycan-binding domain-containing protein [Xanthomonas oryzae]	631.385	897.65	365.12	-1.29778	1.26538e-10
gene-ACU12_RS14925	ACU12_RS14925	NZ_CP011961.1	ACU12_RS14925	-	-	hypothetical protein [Xanthomonas oryzae]	533.816	758.839	308.792	-1.29716	0.00110915
gene-ACU12_RS17325	ACU12_RS17325	NZ_CP011961.1	ACU12_RS17325	GO:0016021	-	RDD family protein [Xanthomonas oryzae]	112.908	160.451	65.3644	-1.29555	0.000221659
gene-ACU12_RS12440	ACU12_RS12440	NZ_CP011961.1	ACU12_RS12440	GO:0003723;GO:0005737;GO:0016070;GO:0016788	K19048	type I toxin-antitoxin system SymE family toxin [Xanthomonas oryzae]	109.83	155.933	63.7274	-1.29094	0.00151386
gene-ACU12_RS03635	ACU12_RS03635	NZ_CP011961.1	ACU12_RS03635	GO:0004872;GO:0006810;GO:0016020	K02014	TonB-dependent receptor [Xanthomonas oryzae]	792.915	1125.15	460.677	-1.28829	2.89956e-11
gene-ACU12_RS18030	ACU12_RS18030	NZ_CP011961.1	motB	GO:0016021	K02557	flagellar motor protein MotB [Xanthomonas oryzae]	316.522	449.051	183.993	-1.28722	7.17143e-07
gene-ACU12_RS11975	ACU12_RS11975	NZ_CP011961.1	ACU12_RS11975	GO:0000270;GO:0008933;GO:0016020	-	lytic transglycosylase domain-containing protein [Xanthomonas oryzae]	155.81	220.657	90.9618	-1.27847	2.37966e-05
gene-ACU12_RS12415	ACU12_RS12415	NZ_CP011961.1	htpG	GO:0005524;GO:0005737;GO:0006457;GO:0006950;GO:0051082	K04079	molecular chaperone HtpG [Xanthomonas oryzae]	113.796	161.145	66.4461	-1.2781	0.000220345
gene-ACU12_RS13765	ACU12_RS13765	NZ_CP011961.1	ACU12_RS13765	GO:0005524;GO:0016021;GO:0042626;GO:0055085	K06147	ABC transporter ATP-binding protein [Xanthomonas oryzae]	114.882	162.522	67.241	-1.27323	0.00887243
gene-ACU12_RS11040	ACU12_RS11040	NZ_CP011961.1	ACU12_RS11040	GO:0005525;GO:0015093;GO:0016021;GO:1903874	K04759	ferrous iron transporter B [Xanthomonas oryzae]	328.191	464.258	192.125	-1.27288	1.2353e-05
gene-ACU12_RS20315	ACU12_RS20315	NZ_CP011961.1	ACU12_RS20315	GO:0003676;GO:0015074	K07482	IS30-like element IS1112a family transposase [Xanthomonas oryzae]	106.903	150.984	62.8226	-1.26504	0.000433296
gene-ACU12_RS19210	ACU12_RS19210	NZ_CP011961.1	ACU12_RS19210	GO:0003841;GO:0008654;GO:0016021	K00655	1-acyl-sn-glycerol-3-phosphate acyltransferase [Xanthomonas oryzae]	351.998	496.367	207.629	-1.2574	4.59717e-08
gene-ACU12_RS08170	ACU12_RS08170	NZ_CP011961.1	gyrA	GO:0003677;GO:0003918;GO:0005524;GO:0005694;GO:0005737;GO:0006261;GO:0006265	K02469	DNA gyrase subunit A [Xanthomonas oryzae]	2125.27	2994.86	1255.67	-1.25403	3.39608e-13
gene-ACU12_RS13580	ACU12_RS13580	NZ_CP011961.1	ACU12_RS13580	GO:0003676;GO:0015074	K07482	IS30-like element IS1112a family transposase [Xanthomonas oryzae]	167.731	236.28	99.1825	-1.25234	0.00946101
gene-ACU12_RS16785	ACU12_RS16785	NZ_CP011961.1	ACU12_RS16785	GO:0016021	K08994	membrane protein [Xanthomonas oryzae]	693.935	977.254	410.616	-1.25094	3.48296e-10
gene-ACU12_RS22665	ACU12_RS22665	NZ_CP011961.1	ACU12_RS22665	GO:0005886;GO:0016021	-	DUF1328 domain-containing protein [Xanthomonas oryzae]	2725.72	3837.49	1613.96	-1.24956	0.00478313
gene-ACU12_RS08700	ACU12_RS08700	NZ_CP011961.1	ACU12_RS08700	GO:0004161;GO:0009058	K22871	isopentenyl transferase [Xanthomonas oryzae]	2685.94	3771.45	1600.42	-1.23667	1.90835e-13
gene-ACU12_RS06740	ACU12_RS06740	NZ_CP011961.1	ACU12_RS06740	GO:0016021	-	diguanylate cyclase [Xanthomonas oryzae]	170.247	238.909	101.585	-1.23378	2.59273e-05
gene-ACU12_RS14040	ACU12_RS14040	NZ_CP011961.1	ACU12_RS14040	GO:0003677;GO:0004803;GO:0006313	-	IS5 family transposase [Xanthomonas oryzae]	2596.48	3641.71	1551.25	-1.23118	9.90095e-07
gene-ACU12_RS13820	ACU12_RS13820	NZ_CP011961.1	ACU12_RS13820	-	-	DUF3298 and DUF4163 domain-containing protein [Xanthomonas oryzae]	485.279	680.592	289.966	-1.23091	1.02698e-08
gene-ACU12_RS18485	ACU12_RS18485	NZ_CP011961.1	ACU12_RS18485	GO:0008270	-	hypothetical protein [Xanthomonas oryzae]	737.561	1034.24	440.881	-1.23011	3.34626e-10
gene-ACU12_RS05620	ACU12_RS05620	NZ_CP011961.1	ACU12_RS05620	GO:0003824;GO:0008152	-	histidine phosphatase family protein [Xanthomonas oryzae]	195.456	273.805	117.108	-1.22531	8.07346e-06
gene-ACU12_RS18675	ACU12_RS18675	NZ_CP011961.1	ACU12_RS18675	-	-	hypothetical protein [Xanthomonas oryzae]	95.8679	133.897	57.8383	-1.21103	0.00124208
gene-ACU12_RS00065	ACU12_RS00065	NZ_CP011961.1	ACU12_RS00065	GO:0016021	-	MULTISPECIES: hypothetical protein [Xanthomonas]	253.648	354.153	153.143	-1.20949	6.50867e-06
gene-ACU12_RS04725	ACU12_RS04725	NZ_CP011961.1	rpsQ	GO:0003735;GO:0006412;GO:0019843;GO:0022627	K02961	MULTISPECIES: 30S ribosomal protein S17 [Gammaproteobacteria]	235.27	328.441	142.098	-1.20875	0.00704936
gene-ACU12_RS19605	ACU12_RS19605	NZ_CP011961.1	ACU12_RS19605	GO:0008152;GO:0016874	K22319	AMP-binding protein [Xanthomonas oryzae]	159.228	222.261	96.194	-1.20824	0.00762213
gene-ACU12_RS10580	ACU12_RS10580	NZ_CP011961.1	fliG	GO:0003774;GO:0005886;GO:0006935;GO:0009425;GO:0071973	K02410	flagellar motor switch protein FliG [Xanthomonas oryzae]	431.688	602.22	261.156	-1.20538	3.62822e-08
gene-ACU12_RS14845	ACU12_RS14845	NZ_CP011961.1	ACU12_RS14845	GO:0004872;GO:0006810;GO:0009279	K02014	TonB-dependent receptor [Xanthomonas oryzae]	4776.58	6662.11	2891.06	-1.20438	1.51657e-13
gene-ACU12_RS12665	ACU12_RS12665	NZ_CP011961.1	ACU12_RS12665	-	K09705	cupin domain-containing protein [Xanthomonas oryzae]	84.4084	117.669	51.1478	-1.20199	0.00292725
gene-ACU12_RS20700	ACU12_RS20700	NZ_CP011961.1	ACU12_RS20700	GO:0003677;GO:0003916;GO:0004519;GO:0005694;GO:0006265;GO:0009307;GO:0016021;GO:0090305	-	restriction endonuclease [Xanthomonas oryzae]	337.061	469.588	204.534	-1.19906	0.000653772
gene-ACU12_RS11640	ACU12_RS11640	NZ_CP011961.1	ACU12_RS11640	GO:0003677;GO:0005524;GO:0016887	K15738	ATP-binding cassette domain-containing protein [Xanthomonas oryzae]	595.572	829.155	361.988	-1.1957	4.87402e-09
gene-ACU12_RS17390	ACU12_RS17390	NZ_CP011961.1	ACU12_RS17390	-	-	DUF4124 domain-containing protein [Xanthomonas oryzae]	1011.11	1405.39	616.821	-1.18805	1.41094e-09
gene-ACU12_RS20090	ACU12_RS20090	NZ_CP011961.1	ACU12_RS20090	-	K09858	YchJ family protein [Xanthomonas oryzae]	923.68	1283.35	564.012	-1.18611	5.67135e-07
gene-ACU12_RS08590	ACU12_RS08590	NZ_CP011961.1	surE	GO:0000166;GO:0005737;GO:0008253;GO:0016311;GO:0046872	K03787	5'/3'-nucleotidase SurE [Xanthomonas oryzae]	2027.57	2816.32	1238.81	-1.18486	6.18713e-12
gene-ACU12_RS12060	ACU12_RS12060	NZ_CP011961.1	ACU12_RS12060	GO:0009306;GO:0016021	K03543	HlyD family secretion protein [Xanthomonas oryzae]	503.635	699.42	307.849	-1.18394	2.68783e-07
gene-ACU12_RS11940	ACU12_RS11940	NZ_CP011961.1	ACU12_RS11940	GO:0016021	-	DUF3301 domain-containing protein [Xanthomonas oryzae]	512.558	711.797	313.319	-1.18383	2.98344e-08
gene-ACU12_RS01110	ACU12_RS01110	NZ_CP011961.1	ACU12_RS01110	GO:0009306;GO:0016021	K03230	FHIPEP family type III secretion protein [Xanthomonas oryzae]	130.395	180.828	79.9622	-1.17723	0.00024538
gene-ACU12_RS07025	ACU12_RS07025	NZ_CP011961.1	mfd	GO:0000716;GO:0003684;GO:0004386;GO:0005524;GO:0005737;GO:0006355	K03723	transcription-repair coupling factor [Xanthomonas oryzae]	287.917	399.091	176.742	-1.17507	1.81371e-06
gene-ACU12_RS10485	ACU12_RS10485	NZ_CP011961.1	fliS	GO:0005829;GO:0009288;GO:0044780	K02422	flagellar export chaperone FliS [Xanthomonas oryzae]	33105.3	45885.1	20325.5	-1.17474	1.21761e-07
gene-ACU12_RS02520	ACU12_RS02520	NZ_CP011961.1	rpoD	GO:0001123;GO:0003677;GO:0003700;GO:0005737;GO:0006355;GO:0016987	K03086	RNA polymerase sigma factor RpoD [Xanthomonas oryzae]	17571.6	24347	10796.2	-1.17322	0.00281451
gene-ACU12_RS13140	ACU12_RS13140	NZ_CP011961.1	ACU12_RS13140	GO:0043565	-	transcriptional regulator [Xanthomonas oryzae]	1500.24	2077.7	922.768	-1.17095	3.94413e-11
gene-ACU12_RS10880	ACU12_RS10880	NZ_CP011961.1	ACU12_RS10880	GO:0004871;GO:0007165;GO:0016021	K03406	MCP four helix bundle domain-containing protein [Xanthomonas oryzae]	198.464	274.616	122.312	-1.16685	0.0010542
gene-ACU12_RS02575	ACU12_RS02575	NZ_CP011961.1	ACU12_RS02575	GO:0005886;GO:0015031;GO:0015343;GO:0016021;GO:0030288;GO:0031992;GO:0044718	K03832	energy transducer TonB [Xanthomonas oryzae]	150.519	208.191	92.8463	-1.16499	0.000113911
gene-ACU12_RS11810	ACU12_RS11810	NZ_CP011961.1	ACU12_RS11810	GO:0008080	-	GNAT family N-acetyltransferase [Xanthomonas oryzae]	870.985	1204.19	537.781	-1.16297	1.35513e-09
gene-ACU12_RS11645	ACU12_RS11645	NZ_CP011961.1	dbpA	GO:0003676;GO:0004386;GO:0005524	K05591	ATP-dependent RNA helicase DbpA [Xanthomonas oryzae]	564.721	780.454	348.988	-1.16113	0.000188273
gene-ACU12_RS10405	ACU12_RS10405	NZ_CP011961.1	flgM	GO:0045892	K02398	MULTISPECIES: flagellar biosynthesis anti-sigma factor FlgM [Xanthomonas]	110916	153005	68826.5	-1.15255	3.00232e-05
gene-ACU12_RS05695	ACU12_RS05695	NZ_CP011961.1	ACU12_RS05695	GO:0003700;GO:0006355;GO:0043565	-	AraC family transcriptional regulator [Xanthomonas oryzae]	221.455	305.238	137.673	-1.14869	2.18094e-05
gene-ACU12_RS08950	ACU12_RS08950	NZ_CP011961.1	scpB	GO:0005737;GO:0051301;GO:0051304	K06024	SMC-Scp complex subunit ScpB [Xanthomonas oryzae]	180.305	248.408	112.201	-1.14662	0.000792674
gene-ACU12_RS19410	ACU12_RS19410	NZ_CP011961.1	ACU12_RS19410	GO:0016021	-	GlsB/YeaQ/YmgE family stress response membrane protein [Xanthomonas oryzae]	4612.27	6354.14	2870.39	-1.14645	2.83545e-08
gene-ACU12_RS10845	ACU12_RS10845	NZ_CP011961.1	ACU12_RS10845	GO:0004871;GO:0006935;GO:0007165;GO:0016021	K03406	MCP four helix bundle domain-containing protein [Xanthomonas oryzae]	1706.07	2349.89	1062.24	-1.14548	6.02176e-11
gene-ACU12_RS16950	ACU12_RS16950	NZ_CP011961.1	ACU12_RS16950	GO:0005887;GO:0008913;GO:0009103;GO:0009245;GO:0036104	K02517	LpxL/LpxP family Kdo(2)-lipid IV(A) lauroyl/palmitoleoyl acyltransferase [Xanthomonas oryzae]	237.506	327.131	147.88	-1.14544	0.000808719
gene-ACU12_RS14625	ACU12_RS14625	NZ_CP011961.1	ACU12_RS14625	GO:0000155;GO:0000160;GO:0005622;GO:0016021;GO:0023014	-	response regulator [Xanthomonas oryzae]	797.031	1097.19	496.875	-1.14286	2.80495e-09
gene-ACU12_RS22595	ACU12_RS22595	NZ_CP011961.1	ACU12_RS22595	-	-	DUF2884 family protein [Xanthomonas oryzae]	93.0845	127.956	58.2132	-1.13623	0.0042633
gene-ACU12_RS07355	ACU12_RS07355	NZ_CP011961.1	rsfS	GO:0005737;GO:0017148;GO:0042256;GO:0043023;GO:0090071	K09710	ribosome silencing factor [Xanthomonas oryzae]	601.147	826.26	376.034	-1.13573	3.90941e-08
gene-ACU12_RS11815	ACU12_RS11815	NZ_CP011961.1	sbnA	-	-	2,3-diaminopropionate biosynthesis protein SbnA [Xanthomonas oryzae]	16047.1	22024.4	10069.7	-1.12908	1.65414e-12
gene-ACU12_RS03980	ACU12_RS03980	NZ_CP011961.1	ACU12_RS03980	GO:0004872;GO:0006810;GO:0009279	-	TonB-dependent receptor [Xanthomonas oryzae]	91.4103	125.246	57.5741	-1.12128	0.00492915
gene-ACU12_RS22690	ACU12_RS22690	NZ_CP011961.1	ACU12_RS22690	-	-	hypothetical protein [Xanthomonas oryzae]	135824	186080	85567.3	-1.12079	0.00181689
gene-ACU12_RS13980	ACU12_RS13980	NZ_CP011961.1	ACU12_RS13980	-	-	hypothetical protein [Xanthomonas oryzae]	404.061	553.481	254.641	-1.12007	3.1832e-06
gene-ACU12_RS10050	ACU12_RS10050	NZ_CP011961.1	ACU12_RS10050	GO:0004252;GO:0006508;GO:0019867	-	S8 family serine peptidase [Xanthomonas oryzae]	91.5785	125.402	57.7552	-1.11854	0.0039721
gene-ACU12_RS20130	ACU12_RS20130	NZ_CP011961.1	folE	GO:0003934;GO:0005525;GO:0005737;GO:0006730;GO:0008270;GO:0035998;GO:0046654	K01495	GTP cyclohydrolase I FolE [Xanthomonas oryzae]	1564.25	2141.06	987.434	-1.11657	2.80972e-10
gene-ACU12_RS04740	ACU12_RS04740	NZ_CP011961.1	rplE	GO:0000027;GO:0000049;GO:0003735;GO:0006412;GO:0019843;GO:0022625	K02931	50S ribosomal protein L5 [Xanthomonas oryzae]	2972.1	4068.03	1876.17	-1.11654	2.15004e-11
gene-ACU12_RS12185	ACU12_RS12185	NZ_CP011961.1	ACU12_RS12185	GO:0004386	-	hypothetical protein [Xanthomonas oryzae]	2055.79	2813.71	1297.87	-1.11633	3.69295e-06
gene-ACU12_RS19620	ACU12_RS19620	NZ_CP011961.1	ACU12_RS19620	GO:0000287;GO:0005524;GO:0018117;GO:0042803;GO:0070733	-	Fic family protein [Xanthomonas oryzae]	170.047	232.69	107.403	-1.11538	0.000166111
gene-ACU12_RS10905	ACU12_RS10905	NZ_CP011961.1	ACU12_RS10905	GO:0016746;GO:0016787	-	alpha/beta fold hydrolase [Xanthomonas oryzae]	1298.77	1776.84	820.702	-1.11439	0.000172462
gene-ACU12_RS17185	ACU12_RS17185	NZ_CP011961.1	pncB	GO:0004514;GO:0004516;GO:0009435;GO:0016874;GO:0019357	-	nicotinate phosphoribosyltransferase [Xanthomonas oryzae]	390.188	533.765	246.612	-1.11396	7.85825e-07
gene-ACU12_RS06315	ACU12_RS06315	NZ_CP011961.1	ACU12_RS06315	-	K01337	trypsin-like peptidase domain-containing protein [Xanthomonas oryzae]	1220.68	1668.58	772.789	-1.11047	9.91305e-10
gene-ACU12_RS04115	ACU12_RS04115	NZ_CP011961.1	ACU12_RS04115	-	K03744	LemA family protein [Xanthomonas oryzae]	1557.09	2128.36	985.815	-1.11035	2.43139e-10
gene-ACU12_RS10425	ACU12_RS10425	NZ_CP011961.1	flgC	GO:0009424;GO:0030694;GO:0071978	K02388	MULTISPECIES: flagellar basal body rod protein FlgC [Xanthomonas]	206.282	281.771	130.793	-1.10723	4.09432e-05
gene-ACU12_RS01680	ACU12_RS01680	NZ_CP011961.1	ACU12_RS01680	GO:0004798;GO:0005524;GO:0006233;GO:0006235;GO:0046939	K00943	dTMP kinase [Xanthomonas oryzae]	3670.13	5008.24	2332.02	-1.10272	2.60411e-11
gene-ACU12_RS07100	ACU12_RS07100	NZ_CP011961.1	ACU12_RS07100	GO:0003676;GO:0015074	K07482	IS30-like element IS1112a family transposase [Xanthomonas oryzae]	118.618	161.705	75.5304	-1.09824	0.00133786
gene-ACU12_RS10195	ACU12_RS10195	NZ_CP011961.1	ACU12_RS10195	-	-	hypothetical protein [Xanthomonas oryzae]	87.3129	118.946	55.6802	-1.09507	0.00576042
gene-ACU12_RS12475	ACU12_RS12475	NZ_CP011961.1	ACU12_RS12475	GO:0004872;GO:0006810;GO:0009279	-	TonB-dependent receptor [Xanthomonas oryzae]	92.535	125.968	59.1021	-1.09177	0.00522612
gene-ACU12_RS16240	ACU12_RS16240	NZ_CP011961.1	ACU12_RS16240	GO:0004872;GO:0006810;GO:0009279	K02014	TonB-dependent receptor [Xanthomonas oryzae]	369.961	503.413	236.508	-1.08985	2.036e-06
gene-ACU12_RS12240	ACU12_RS12240	NZ_CP011961.1	ACU12_RS12240	GO:0003677;GO:0004803;GO:0006313	-	IS4 family transposase [Xanthomonas oryzae]	101.07	137.433	64.7067	-1.08675	0.00377246
gene-ACU12_RS18655	ACU12_RS18655	NZ_CP011961.1	rpsU	GO:0003735;GO:0006412;GO:0044391	K02970	MULTISPECIES: 30S ribosomal protein S21 [Bacteria]	10882.2	14769.7	6994.63	-1.07832	2.12668e-11
gene-ACU12_RS08720	ACU12_RS08720	NZ_CP011961.1	ACU12_RS08720	GO:0004151;GO:0046872	K01465	dihydroorotase [Xanthomonas oryzae]	6173.7	8378.79	3968.62	-1.07811	0.000730233
gene-ACU12_RS07635	ACU12_RS07635	NZ_CP011961.1	ACU12_RS07635	GO:0009279;GO:0043165;GO:0051205	K06186	MULTISPECIES: outer membrane protein assembly factor BamE [Xanthomonas]	10187.4	13823.3	6551.53	-1.0772	2.39307e-11
gene-ACU12_RS09235	ACU12_RS09235	NZ_CP011961.1	ACU12_RS09235	GO:0016491;GO:0055114	-	FAD-dependent oxidoreductase [Xanthomonas oryzae]	1226.69	1664.26	789.129	-1.07655	2.55625e-09
gene-ACU12_RS10610	ACU12_RS10610	NZ_CP011961.1	fliM	GO:0003774;GO:0005886;GO:0009425;GO:0050918;GO:0071973	K02416	flagellar motor switch protein FliM [Xanthomonas oryzae]	428.405	581.109	275.701	-1.07571	9.41248e-07
gene-ACU12_RS20255	ACU12_RS20255	NZ_CP011961.1	ACU12_RS20255	-	-	host attachment protein [Xanthomonas oryzae]	1629.68	2210.38	1048.98	-1.0753	1.17002e-09
gene-ACU12_RS03965	ACU12_RS03965	NZ_CP011961.1	ACU12_RS03965	GO:0003677;GO:0006355	-	TetR/AcrR family transcriptional regulator [Xanthomonas oryzae]	119.628	161.993	77.2623	-1.06809	0.00592385
gene-ACU12_RS06905	ACU12_RS06905	NZ_CP011961.1	nfi	GO:0000287;GO:0005737;GO:0006281;GO:0043737;GO:0090305	K05982	deoxyribonuclease V [Xanthomonas oryzae]	243.198	329.109	157.287	-1.06516	5.53013e-05
gene-ACU12_RS00070	ACU12_RS00070	NZ_CP011961.1	cls	GO:0005886;GO:0008808;GO:0016021;GO:0032049	K06131	cardiolipin synthase [Xanthomonas oryzae]	114.231	154.563	73.898	-1.06459	0.00907977
gene-ACU12_RS08240	ACU12_RS08240	NZ_CP011961.1	ACU12_RS08240	-	-	TIGR02391 family protein [Xanthomonas oryzae]	259.465	351.045	167.885	-1.06419	3.17843e-05
gene-ACU12_RS09800	ACU12_RS09800	NZ_CP011961.1	ACU12_RS09800	GO:0004601;GO:0009055;GO:0020037;GO:0046872;GO:0055114;GO:0098869	K00428	c-type cytochrome [Xanthomonas oryzae]	141.465	190.9	92.0304	-1.05263	0.000938888
gene-ACU12_RS06050	ACU12_RS06050	NZ_CP011961.1	ACU12_RS06050	GO:0016021	-	hypothetical protein [Xanthomonas oryzae]	93.2271	125.777	60.6767	-1.05166	0.00691129
gene-ACU12_RS10790	ACU12_RS10790	NZ_CP011961.1	ACU12_RS10790	GO:0000160;GO:0003677;GO:0005622	K03413	MULTISPECIES: response regulator [Xanthomonas]	5498.88	7412.98	3584.79	-1.04817	1.24817e-10
gene-ACU12_RS00280	ACU12_RS00280	NZ_CP011961.1	ACU12_RS00280	-	-	MULTISPECIES: YdcH family protein [Xanthomonas]	3133.64	4222.75	2044.53	-1.04642	8.38762e-06
gene-ACU12_RS00385	ACU12_RS00385	NZ_CP011961.1	ACU12_RS00385	GO:0006629	-	lipase [Xanthomonas oryzae]	1077.49	1451.95	703.033	-1.04632	1.66516e-08
gene-ACU12_RS19375	ACU12_RS19375	NZ_CP011961.1	rpmB	GO:0003735;GO:0006412;GO:0022625	K02902	MULTISPECIES: 50S ribosomal protein L28 [Xanthomonas]	8097.72	10902.1	5293.37	-1.04234	7.61851e-11
gene-ACU12_RS12235	ACU12_RS12235	NZ_CP011961.1	ACU12_RS12235	GO:0005215;GO:0006810;GO:0016021	K18138	multidrug efflux RND transporter permease subunit [Xanthomonas oryzae]	118.273	159.126	77.4196	-1.0394	0.00202763
gene-ACU12_RS10785	ACU12_RS10785	NZ_CP011961.1	ACU12_RS10785	-	-	STAS domain-containing protein [Xanthomonas oryzae]	26340.1	35437	17243.2	-1.03923	5.8662e-11
gene-ACU12_RS10375	ACU12_RS10375	NZ_CP011961.1	ACU12_RS10375	-	-	hypothetical protein [Xanthomonas oryzae]	251.478	338.198	164.758	-1.03752	7.29524e-05
gene-ACU12_RS04710	ACU12_RS04710	NZ_CP011961.1	rpsC	GO:0003729;GO:0003735;GO:0006412;GO:0019843;GO:0022627	K02982	MULTISPECIES: 30S ribosomal protein S3 [Xanthomonas]	397.871	534.714	261.028	-1.03456	3.83714e-06
gene-ACU12_RS10865	ACU12_RS10865	NZ_CP011961.1	ACU12_RS10865	GO:0009425;GO:0010181;GO:0016491;GO:0016740;GO:0035438;GO:0055114;GO:0071945	-	flagellar brake protein [Xanthomonas oryzae]	5711.17	7674.58	3747.77	-1.03406	6.57828e-05
gene-ACU12_RS18025	ACU12_RS18025	NZ_CP011961.1	motA	GO:0008565;GO:0015031;GO:0016021	K02556	flagellar motor stator protein MotA [Xanthomonas oryzae]	2561.75	3442.23	1681.27	-1.0338	1.34394e-09
gene-ACU12_RS12015	ACU12_RS12015	NZ_CP011961.1	ACU12_RS12015	GO:0016614;GO:0050660;GO:0055114	K06189	CBS domain-containing protein [Xanthomonas oryzae]	1395.33	1874.27	916.397	-1.03228	6.69726e-09
gene-ACU12_RS19325	ACU12_RS19325	NZ_CP011961.1	ACU12_RS19325	-	-	hypothetical protein [Xanthomonas oryzae]	153.115	205.515	100.714	-1.02898	0.00946101
gene-ACU12_RS10015	ACU12_RS10015	NZ_CP011961.1	ACU12_RS10015	GO:0003676;GO:0015074	K07482	IS30-like element IS1112a family transposase [Xanthomonas oryzae]	277.272	371.991	182.553	-1.02695	4.57461e-05
gene-ACU12_RS12645	ACU12_RS12645	NZ_CP011961.1	ACU12_RS12645	GO:0004519;GO:0090305	-	HNH endonuclease [Xanthomonas oryzae]	1285.3	1724.2	846.393	-1.02653	3.06627e-08
gene-ACU12_RS10730	ACU12_RS10730	NZ_CP011961.1	ACU12_RS10730	GO:0004872;GO:0006810;GO:0009279	-	TonB-dependent receptor [Xanthomonas oryzae]	362.775	486.417	239.133	-1.02438	0.000528513
gene-ACU12_RS16670	ACU12_RS16670	NZ_CP011961.1	ACU12_RS16670	-	-	tetratricopeptide repeat protein [Xanthomonas oryzae]	561.915	753.275	370.555	-1.02349	3.42086e-05
gene-ACU12_RS05715	ACU12_RS05715	NZ_CP011961.1	ACU12_RS05715	GO:0004096;GO:0006979;GO:0020037;GO:0042744;GO:0046872;GO:0055114;GO:0098869	K03781	catalase [Xanthomonas oryzae]	117.599	157.404	77.7941	-1.01674	0.00307
gene-ACU12_RS03065	ACU12_RS03065	NZ_CP011961.1	ACU12_RS03065	GO:0000160;GO:0003677;GO:0005622;GO:0006355	K08083	response regulator transcription factor [Xanthomonas oryzae]	120.238	160.828	79.6489	-1.01379	0.00358234
gene-ACU12_RS08160	ACU12_RS08160	NZ_CP011961.1	ACU12_RS08160	-	-	DUF3011 domain-containing protein [Xanthomonas oryzae]	671.221	897.335	445.108	-1.01149	4.42298e-07
gene-ACU12_RS04730	ACU12_RS04730	NZ_CP011961.1	rplN	GO:0003735;GO:0006412;GO:0022625;GO:0070180	K02874	50S ribosomal protein L14 [Xanthomonas oryzae]	94.5261	126.287	62.7649	-1.00868	0.00746655
gene-ACU12_RS14420	ACU12_RS14420	NZ_CP011961.1	ACU12_RS14420	GO:0016874	K07577	ligase-associated DNA damage response exonuclease [Xanthomonas oryzae]	460.175	614.672	305.678	-1.0078	0.00111987
gene-ACU12_RS18700	ACU12_RS18700	NZ_CP011961.1	ACU12_RS18700	GO:0016021	-	hypothetical protein [Xanthomonas oryzae]	233.906	312.423	155.388	-1.00763	0.000163107
gene-ACU12_RS06570	ACU12_RS06570	NZ_CP011961.1	ACU12_RS06570	GO:0008168;GO:0032259	K07117	MULTISPECIES: SET domain-containing protein-lysine N-methyltransferase [Xanthomonas]	1166.76	1557.95	775.576	-1.00631	3.65008e-08
gene-ACU12_RS06640	ACU12_RS06640	NZ_CP011961.1	ACU12_RS06640	GO:0006284;GO:0008725	K01246	DNA-3-methyladenine glycosylase I [Xanthomonas oryzae]	9.56641	19.1328	0	-Inf	6.55043e-05

## Sheet: Down-regulated 12h-24h
Supplementary Table 3: Down-regulated genes (padj<0.01 ; log2FoldChange<-1) RS-504_12hvs. RS-504_24h
id	locus_tag	Chromosome	Name	GO	KEGG	Description	baseMean	baseMean_CKRS24h	baseMean_RS24h504	log2FoldChange	padj
gene-ACU12_RS10665	ACU12_RS10665	NZ_CP011961.1	flhF	GO:0003924;GO:0005525;GO:0005622;GO:0006614;GO:0044781	K02404	flagellar biosynthesis protein FlhF [Xanthomonas oryzae]	317.253	576.367	58.1382	-3.30943	7.70797e-37
gene-ACU12_RS23845	ACU12_RS23845	NZ_CP011961.1	ACU12_RS23845	-	-	hypothetical protein [Xanthomonas oryzae]	24.0326	43.0579	5.00728	-3.10418	0.000333381
gene-ACU12_RS04045	ACU12_RS04045	NZ_CP011961.1	ACU12_RS04045	-	-	hemin uptake protein HemP [Xanthomonas oryzae]	347.505	619.664	75.347	-3.03986	2.07923e-15
gene-ACU12_RS10420	ACU12_RS10420	NZ_CP011961.1	flgB	GO:0030694;GO:0071973	K02387	MULTISPECIES: flagellar basal body rod protein FlgB [Xanthomonas]	852.933	1506.83	199.034	-2.92043	7.44689e-50
gene-ACU12_RS15340	ACU12_RS15340	NZ_CP011961.1	ACU12_RS15340	GO:0003824;GO:0046872	K02510	4-hydroxy-2-oxovalerate aldolase [Xanthomonas oryzae]	266.811	464.812	68.8105	-2.75595	1.48181e-24
gene-ACU12_RS15660	ACU12_RS15660	NZ_CP011961.1	ACU12_RS15660	-	-	SMI1/KNR4 family protein [Xanthomonas oryzae]	88.137	151.997	24.2771	-2.64637	6.23008e-10
gene-ACU12_RS20205	ACU12_RS20205	NZ_CP011961.1	ACU12_RS20205	-	-	hypothetical protein [Xanthomonas oryzae]	71.3569	122.698	20.0157	-2.6159	0.00641384
gene-ACU12_RS02845	ACU12_RS02845	NZ_CP011961.1	ACU12_RS02845	-	-	hypothetical protein [Xanthomonas oryzae]	100.28	171.5	29.0602	-2.5611	6.52511e-10
gene-ACU12_RS19370	ACU12_RS19370	NZ_CP011961.1	rpmG	GO:0003735;GO:0006412;GO:0022625	K02913	MULTISPECIES: 50S ribosomal protein L33 [Gammaproteobacteria]	133.531	225.745	41.3172	-2.44988	2.62874e-07
gene-ACU12_RS10425	ACU12_RS10425	NZ_CP011961.1	flgC	GO:0009424;GO:0030694;GO:0071978	K02388	MULTISPECIES: flagellar basal body rod protein FlgC [Xanthomonas]	360.938	609.179	112.696	-2.43443	3.22283e-07
gene-ACU12_RS10445	ACU12_RS10445	NZ_CP011961.1	flgG	GO:0009426;GO:0071973	K02392	flagellar basal-body rod protein FlgG [Xanthomonas oryzae]	998.95	1672.28	325.617	-2.36057	9.12886e-09
gene-ACU12_RS10570	ACU12_RS10570	NZ_CP011961.1	fliE	GO:0003774;GO:0005198;GO:0009425;GO:0071973	K02408	flagellar hook-basal body complex protein FliE [Xanthomonas oryzae]	184.879	309.287	60.4707	-2.35464	1.46059e-14
gene-ACU12_RS23985	ACU12_RS23985	NZ_CP011961.1	ACU12_RS23985	-	-	hypothetical protein [Xanthomonas oryzae]	1158.78	1932.39	385.167	-2.32683	7.60177e-27
gene-ACU12_RS03365	ACU12_RS03365	NZ_CP011961.1	ACU12_RS03365	-	K04065	BON domain-containing protein [Xanthomonas oryzae]	19203.7	32008.4	6399.04	-2.32252	1.5254e-05
gene-ACU12_RS01500	ACU12_RS01500	NZ_CP011961.1	ACU12_RS01500	GO:0008168;GO:0016021;GO:0032259	-	hypothetical protein [Xanthomonas oryzae]	23.3643	38.7902	7.9383	-2.28879	0.00861254
gene-ACU12_RS22665	ACU12_RS22665	NZ_CP011961.1	ACU12_RS22665	GO:0005886;GO:0016021	-	DUF1328 domain-containing protein [Xanthomonas oryzae]	4050.24	6710.12	1390.37	-2.27087	3.76152e-05
gene-ACU12_RS00260	ACU12_RS00260	NZ_CP011961.1	ACU12_RS00260	GO:0003677;GO:0003700;GO:0006355	K02529	LacI family DNA-binding transcriptional regulator [Xanthomonas oryzae]	3517.14	5813.14	1221.15	-2.25108	4.1689e-30
gene-ACU12_RS23870	ACU12_RS23870	NZ_CP011961.1	ACU12_RS23870	-	-	hypothetical protein [Xanthomonas oryzae]	25.0239	41.2502	8.7977	-2.2292	0.007079
gene-ACU12_RS02185	ACU12_RS02185	NZ_CP011961.1	ACU12_RS02185	-	K02192	(2Fe-2S)-binding protein [Xanthomonas oryzae]	1085.89	1789.68	382.101	-2.22767	1.0226e-23
gene-ACU12_RS02805	ACU12_RS02805	NZ_CP011961.1	ACU12_RS02805	-	-	DUF600 family protein [Xanthomonas oryzae]	1430.35	2354.54	506.154	-2.2178	1.51745e-36
gene-ACU12_RS01490	ACU12_RS01490	NZ_CP011961.1	ACU12_RS01490	-	-	DUF1852 domain-containing protein [Xanthomonas oryzae]	785.904	1279.34	292.471	-2.12903	1.30965e-18
gene-ACU12_RS10610	ACU12_RS10610	NZ_CP011961.1	fliM	GO:0003774;GO:0005886;GO:0009425;GO:0050918;GO:0071973	K02416	flagellar motor switch protein FliM [Xanthomonas oryzae]	631.103	1024.5	237.705	-2.10768	1.05729e-05
gene-ACU12_RS18205	ACU12_RS18205	NZ_CP011961.1	ACU12_RS18205	GO:0016021	K00425	cytochrome ubiquinol oxidase subunit I [Xanthomonas oryzae]	35.7063	57.8549	13.5578	-2.09332	0.00201025
gene-ACU12_RS10605	ACU12_RS10605	NZ_CP011961.1	ACU12_RS10605	GO:0006935;GO:0009425;GO:0016021;GO:0071973	K02415	flagellar basal body-associated FliL family protein [Xanthomonas oryzae]	1565.16	2530.62	599.704	-2.07717	7.95521e-34
gene-ACU12_RS14410	ACU12_RS14410	NZ_CP011961.1	ACU12_RS14410	-	-	polymer-forming cytoskeletal protein [Xanthomonas oryzae]	680.049	1097.85	262.249	-2.06567	5.84054e-25
gene-ACU12_RS11930	ACU12_RS11930	NZ_CP011961.1	ACU12_RS11930	GO:0004871;GO:0006935;GO:0007165;GO:0016021	-	MCP four helix bundle domain-containing protein [Xanthomonas oryzae]	511.651	822.375	200.927	-2.03312	2.45864e-21
gene-ACU12_RS23680	ACU12_RS23680	NZ_CP011961.1	ACU12_RS23680	-	-	hypothetical protein [Xanthomonas oryzae]	111.035	177.392	44.6781	-1.9893	1.84328e-07
gene-ACU12_RS03955	ACU12_RS03955	NZ_CP011961.1	ACU12_RS03955	GO:0004177;GO:0006508;GO:0008236	-	prolyl oligopeptidase family serine peptidase [Xanthomonas oryzae]	56.3625	89.8914	22.8336	-1.97702	0.000214809
gene-ACU12_RS02985	ACU12_RS02985	NZ_CP011961.1	ACU12_RS02985	-	-	avidin/streptavidin family protein [Xanthomonas oryzae]	865.568	1377.71	353.425	-1.9628	2.58768e-25
gene-ACU12_RS17980	ACU12_RS17980	NZ_CP011961.1	ACU12_RS17980	GO:0016021	-	hypothetical protein [Xanthomonas oryzae]	40.3641	64.2111	16.5171	-1.95886	0.00247532
gene-ACU12_RS07445	ACU12_RS07445	NZ_CP011961.1	ACU12_RS07445	GO:0004222;GO:0006508	K08646	protease [Xanthomonas oryzae]	2345.75	3707.84	983.666	-1.91434	3.49124e-08
gene-ACU12_RS24450	ACU12_RS24450	NZ_CP011961.1	ACU12_RS24450	-	-	hypothetical protein [Xanthomonas oryzae]	248.077	389.906	106.247	-1.87571	1.89313e-07
gene-ACU12_RS24180	ACU12_RS24180	NZ_CP011961.1	ACU12_RS24180	-	-	MULTISPECIES: hypothetical protein [Xanthomonas]	67.3366	105.811	28.8626	-1.87421	0.000258031
gene-ACU12_RS01835	ACU12_RS01835	NZ_CP011961.1	ACU12_RS01835	-	-	hypothetical protein [Xanthomonas oryzae]	5145.64	7999.49	2291.78	-1.80344	3.03031e-05
gene-ACU12_RS03555	ACU12_RS03555	NZ_CP011961.1	ACU12_RS03555	-	-	hypothetical protein [Xanthomonas oryzae]	9687.31	15050.6	4324.04	-1.79937	9.48765e-14
gene-ACU12_RS09150	ACU12_RS09150	NZ_CP011961.1	ACU12_RS09150	GO:0000160;GO:0004871;GO:0005622;GO:0016021	K03406	Cache 3/Cache 2 fusion domain-containing protein [Xanthomonas oryzae]	580.046	899.673	260.42	-1.78856	7.41288e-15
gene-ACU12_RS00055	ACU12_RS00055	NZ_CP011961.1	ACU12_RS00055	GO:0005215;GO:0005886;GO:0015031;GO:0016021	K03559	biopolymer transporter ExbD [Xanthomonas oryzae]	3991.49	6190.11	1792.87	-1.7877	2.70965e-30
gene-ACU12_RS24105	ACU12_RS24105	NZ_CP011961.1	ACU12_RS24105	-	-	hypothetical protein [Xanthomonas oryzae]	85.6835	132.547	38.8204	-1.77161	5.93082e-05
gene-ACU12_RS20255	ACU12_RS20255	NZ_CP011961.1	ACU12_RS20255	-	-	host attachment protein [Xanthomonas oryzae]	1985.92	3068.39	903.459	-1.76395	0.000248186
gene-ACU12_RS14990	ACU12_RS14990	NZ_CP011961.1	pilG	GO:0000160;GO:0003677;GO:0005622	K02657	MULTISPECIES: twitching motility response regulator PilG [Xanthomonas]	2537.03	3914.76	1159.3	-1.75567	9.72707e-27
gene-ACU12_RS00065	ACU12_RS00065	NZ_CP011961.1	ACU12_RS00065	GO:0016021	-	MULTISPECIES: hypothetical protein [Xanthomonas]	287.232	442.521	131.943	-1.74583	8.515e-05
gene-ACU12_RS23770	ACU12_RS23770	NZ_CP011961.1	ACU12_RS23770	-	-	hypothetical protein [Xanthomonas oryzae]	107.85	166.117	49.5832	-1.74428	7.65662e-06
gene-ACU12_RS01830	ACU12_RS01830	NZ_CP011961.1	ACU12_RS01830	-	-	hypothetical protein [Xanthomonas oryzae]	2688.55	4132.27	1244.84	-1.73098	0.00140149
gene-ACU12_RS20720	ACU12_RS20720	NZ_CP011961.1	ACU12_RS20720	-	-	DUF2384 domain-containing protein [Xanthomonas oryzae]	2570.92	3945.87	1195.96	-1.72217	7.23304e-26
gene-ACU12_RS07375	ACU12_RS07375	NZ_CP011961.1	ACU12_RS07375	GO:0006810;GO:0016021	K03832	TonB family protein [Xanthomonas oryzae]	3572.75	5456.35	1689.15	-1.69164	1.65221e-26
gene-ACU12_RS24400	ACU12_RS24400	NZ_CP011961.1	ACU12_RS24400	-	-	hypothetical protein [Xanthomonas oryzae]	165.156	252.001	78.3103	-1.68616	0.00358913
gene-ACU12_RS17985	ACU12_RS17985	NZ_CP011961.1	ACU12_RS17985	-	-	hypothetical protein [Xanthomonas oryzae]	477.024	727.086	226.962	-1.67968	0.0030642
gene-ACU12_RS13960	ACU12_RS13960	NZ_CP011961.1	ACU12_RS13960	-	-	spore coat protein U domain-containing protein [Xanthomonas oryzae]	2117.77	3218.5	1017.04	-1.66201	1.06413e-23
gene-ACU12_RS02450	ACU12_RS02450	NZ_CP011961.1	ACU12_RS02450	-	-	LysM peptidoglycan-binding domain-containing protein [Xanthomonas oryzae]	654.798	994.937	314.66	-1.66081	3.08295e-07
gene-ACU12_RS10505	ACU12_RS10505	NZ_CP011961.1	rpoN	GO:0003677;GO:0003700;GO:0003899;GO:0006352;GO:0006355;GO:0016987	K03092	RNA polymerase factor sigma-54 [Xanthomonas oryzae]	15678.1	23821	7535.18	-1.66052	1.2433e-28
gene-ACU12_RS24405	ACU12_RS24405	NZ_CP011961.1	ACU12_RS24405	-	-	hypothetical protein [Xanthomonas oryzae]	101.204	153.655	48.752	-1.65616	3.56377e-05
gene-ACU12_RS17840	ACU12_RS17840	NZ_CP011961.1	ACU12_RS17840	GO:0004190;GO:0006508;GO:0016021	-	hypothetical protein [Xanthomonas oryzae]	45544.7	69008.4	22081	-1.64396	5.15093e-07
gene-ACU12_RS10510	ACU12_RS10510	NZ_CP011961.1	ACU12_RS10510	GO:0000160;GO:0003677;GO:0005622	-	MULTISPECIES: response regulator transcription factor [Xanthomonas]	378.081	572.386	183.776	-1.63904	2.78124e-09
gene-ACU12_RS21625	ACU12_RS21625	NZ_CP011961.1	ACU12_RS21625	-	-	DUF3304 domain-containing protein [Xanthomonas oryzae]	54.3026	82.1756	26.4295	-1.63656	0.00341877
gene-ACU12_RS23875	ACU12_RS23875	NZ_CP011961.1	ACU12_RS23875	-	-	hypothetical protein [Xanthomonas oryzae]	93.3227	141.126	45.5193	-1.63244	0.000127548
gene-ACU12_RS12895	ACU12_RS12895	NZ_CP011961.1	ACU12_RS12895	GO:0016021;GO:0016747	-	acyltransferase [Xanthomonas oryzae]	161.613	243.961	79.2648	-1.62189	4.51465e-07
gene-ACU12_RS01655	ACU12_RS01655	NZ_CP011961.1	ACU12_RS01655	-	-	hypothetical protein [Xanthomonas oryzae]	1852.28	2781.88	922.684	-1.59215	3.9725e-08
gene-ACU12_RS02670	ACU12_RS02670	NZ_CP011961.1	ACU12_RS02670	-	-	hypothetical protein [Xanthomonas oryzae]	1464.94	2196.66	733.211	-1.58301	5.00056e-20
gene-ACU12_RS23695	ACU12_RS23695	NZ_CP011961.1	ACU12_RS23695	-	-	hypothetical protein [Xanthomonas oryzae]	149.735	224.394	75.0765	-1.5796	0.00156461
gene-ACU12_RS12740	ACU12_RS12740	NZ_CP011961.1	ACU12_RS12740	GO:0003677;GO:0005829;GO:0006310;GO:0006355;GO:0006417	K04764	MULTISPECIES: integration host factor subunit alpha [Gammaproteobacteria]	372.839	558.686	186.991	-1.57907	1.7349e-11
gene-ACU12_RS15950	ACU12_RS15950	NZ_CP011961.1	ACU12_RS15950	GO:0007155;GO:0009289;GO:0016021	K02650	pilin [Xanthomonas oryzae]	871.949	1305.64	438.256	-1.57491	1.74724e-06
gene-ACU12_RS13240	ACU12_RS13240	NZ_CP011961.1	ACU12_RS13240	GO:0008565;GO:0015627;GO:0015628;GO:0016021	K08084	Tfp pilus assembly protein FimT/FimU [Xanthomonas oryzae]	107.998	161.702	54.2946	-1.57446	6.94258e-05
gene-ACU12_RS05620	ACU12_RS05620	NZ_CP011961.1	ACU12_RS05620	GO:0003824;GO:0008152	-	histidine phosphatase family protein [Xanthomonas oryzae]	200.385	299.869	100.902	-1.57137	0.00029543
gene-ACU12_RS13710	ACU12_RS13710	NZ_CP011961.1	ACU12_RS13710	-	-	hypothetical protein [Xanthomonas oryzae]	46.836	69.9946	23.6774	-1.56374	0.00954383
gene-ACU12_RS06590	ACU12_RS06590	NZ_CP011961.1	ACU12_RS06590	-	-	hypothetical protein [Xanthomonas oryzae]	118.031	176.251	59.8109	-1.55915	0.00204116
gene-ACU12_RS08095	ACU12_RS08095	NZ_CP011961.1	ACU12_RS08095	-	-	hypothetical protein [Xanthomonas oryzae]	119.565	178.004	61.1272	-1.54202	7.98245e-05
gene-ACU12_RS00280	ACU12_RS00280	NZ_CP011961.1	ACU12_RS00280	-	-	MULTISPECIES: YdcH family protein [Xanthomonas]	3441.5	5120.77	1762.23	-1.53895	3.15975e-11
gene-ACU12_RS23975	ACU12_RS23975	NZ_CP011961.1	ACU12_RS23975	-	-	hypothetical protein [Xanthomonas oryzae]	463.093	688.304	237.881	-1.5328	4.93607e-12
gene-ACU12_RS06395	ACU12_RS06395	NZ_CP011961.1	ACU12_RS06395	GO:0003677;GO:0003700;GO:0003899;GO:0006352;GO:0006355;GO:0016987	K03092	RNA polymerase factor sigma-54 [Xanthomonas oryzae]	415.048	614.702	215.393	-1.51292	9.93748e-09
gene-ACU12_RS11235	ACU12_RS11235	NZ_CP011961.1	ACU12_RS11235	GO:0016021	-	hypothetical protein [Xanthomonas oryzae]	68.5933	101.525	35.6614	-1.5094	0.00246274
gene-ACU12_RS07020	ACU12_RS07020	NZ_CP011961.1	ACU12_RS07020	-	-	STAS domain-containing protein [Xanthomonas oryzae]	83.6209	123.567	43.6745	-1.50043	0.00073072
gene-ACU12_RS16640	ACU12_RS16640	NZ_CP011961.1	ACU12_RS16640	-	K09892	TIGR02449 family protein [Xanthomonas oryzae]	334.858	494.492	175.225	-1.49674	0.000334669
gene-ACU12_RS13825	ACU12_RS13825	NZ_CP011961.1	ACU12_RS13825	GO:0016740	K06975	N-acetyltransferase [Xanthomonas oryzae]	86.2361	127.218	45.2544	-1.49117	0.000889303
gene-ACU12_RS04475	ACU12_RS04475	NZ_CP011961.1	ACU12_RS04475	GO:0004067;GO:0006520	K01424	asparaginase [Xanthomonas oryzae]	2567.3	3770.79	1363.81	-1.46722	2.548e-10
gene-ACU12_RS15735	ACU12_RS15735	NZ_CP011961.1	rpsT	GO:0003735;GO:0005840;GO:0006412;GO:0019843	K02968	MULTISPECIES: 30S ribosomal protein S20 [Xanthomonas]	14095.9	20701.1	7490.81	-1.46651	0.00481425
gene-ACU12_RS17390	ACU12_RS17390	NZ_CP011961.1	ACU12_RS17390	-	-	DUF4124 domain-containing protein [Xanthomonas oryzae]	1000.6	1469.45	531.76	-1.46643	2.94713e-10
gene-ACU12_RS20715	ACU12_RS20715	NZ_CP011961.1	ACU12_RS20715	-	-	hypothetical protein [Xanthomonas oryzae]	821.393	1204.78	438.004	-1.45976	3.08295e-07
gene-ACU12_RS21580	ACU12_RS21580	NZ_CP011961.1	ACU12_RS21580	-	-	EndoU domain-containing protein [Xanthomonas oryzae]	119.026	174.545	63.5079	-1.45859	0.000118316
gene-ACU12_RS16550	ACU12_RS16550	NZ_CP011961.1	ACU12_RS16550	GO:0003735;GO:0005840;GO:0006412	K02909	MULTISPECIES: type B 50S ribosomal protein L31 [Xanthomonas]	5850.05	8567.65	3132.46	-1.45161	6.64811e-05
gene-ACU12_RS05460	ACU12_RS05460	NZ_CP011961.1	pilH	GO:0000160;GO:0003677;GO:0005622	K02658	twitching motility response regulator PilH [Xanthomonas oryzae]	1753.91	2568.13	939.691	-1.45046	7.26381e-16
gene-ACU12_RS01705	ACU12_RS01705	NZ_CP011961.1	ACU12_RS01705	GO:0009636;GO:0016020	K16347	entericidin A/B family lipoprotein [Xanthomonas oryzae]	1561.5	2284.25	838.755	-1.4454	0.00464698
gene-ACU12_RS18145	ACU12_RS18145	NZ_CP011961.1	ACU12_RS18145	GO:0016021	-	hypothetical protein [Xanthomonas oryzae]	9661.58	14069.6	5253.58	-1.4212	7.86205e-21
gene-ACU12_RS22140	ACU12_RS22140	NZ_CP011961.1	ACU12_RS22140	-	-	hypothetical protein [Xanthomonas oryzae]	1287.1	1851.6	722.605	-1.35749	4.39493e-14
gene-ACU12_RS14290	ACU12_RS14290	NZ_CP011961.1	ACU12_RS14290	-	-	PA2169 family four-helix-bundle protein [Xanthomonas oryzae]	9289.93	13357.4	5222.46	-1.35484	1.00191e-18
gene-ACU12_RS04725	ACU12_RS04725	NZ_CP011961.1	rpsQ	GO:0003735;GO:0006412;GO:0019843;GO:0022627	K02961	MULTISPECIES: 30S ribosomal protein S17 [Gammaproteobacteria]	217.198	311.985	122.411	-1.34974	3.01632e-06
gene-ACU12_RS04525	ACU12_RS04525	NZ_CP011961.1	moaB	GO:0006777;GO:0016829	K03638	molybdenum cofactor biosynthesis protein B [Xanthomonas oryzae]	734.935	1055.67	414.205	-1.34974	3.69945e-08
gene-ACU12_RS02055	ACU12_RS02055	NZ_CP011961.1	ACU12_RS02055	-	-	hypothetical protein [Xanthomonas oryzae]	2102.09	3016.27	1187.91	-1.34434	9.42968e-16
gene-ACU12_RS14635	ACU12_RS14635	NZ_CP011961.1	ACU12_RS14635	GO:0003677;GO:0004803;GO:0006313;GO:0015074	-	IS30 family transposase [Xanthomonas oryzae]	264.902	379.882	149.923	-1.34133	0.00349329
gene-ACU12_RS01870	ACU12_RS01870	NZ_CP011961.1	ACU12_RS01870	GO:0005215;GO:0006810	K03098	lipocalin family protein [Xanthomonas oryzae]	2101.96	3010.28	1193.64	-1.33453	1.89313e-07
gene-ACU12_RS04290	ACU12_RS04290	NZ_CP011961.1	ACU12_RS04290	-	-	hypothetical protein [Xanthomonas oryzae]	102.998	147.427	58.5687	-1.3318	0.00167746
gene-ACU12_RS13910	ACU12_RS13910	NZ_CP011961.1	ACU12_RS13910	GO:0004872;GO:0005506;GO:0009279;GO:0015891	K02014	TonB-dependent siderophore receptor [Xanthomonas oryzae]	115.63	164.303	66.9571	-1.29505	0.000573406
gene-ACU12_RS12495	ACU12_RS12495	NZ_CP011961.1	ACU12_RS12495	GO:0004553;GO:0005975	-	DUF5597 domain-containing protein [Xanthomonas oryzae]	6664.42	9467.63	3861.22	-1.29394	0.000199338
gene-ACU12_RS00940	ACU12_RS00940	NZ_CP011961.1	tatA	GO:0005887;GO:0008320;GO:0009306;GO:0033281;GO:0043953	K03116	MULTISPECIES: Sec-independent protein translocase subunit TatA [Xanthomonas]	1068.89	1518.43	619.351	-1.29375	6.86608e-10
gene-ACU12_RS22690	ACU12_RS22690	NZ_CP011961.1	ACU12_RS22690	-	-	hypothetical protein [Xanthomonas oryzae]	127166	180598	73733.3	-1.29239	3.0581e-18
gene-ACU12_RS20700	ACU12_RS20700	NZ_CP011961.1	ACU12_RS20700	GO:0003677;GO:0003916;GO:0004519;GO:0005694;GO:0006265;GO:0009307;GO:0016021;GO:0090305	-	restriction endonuclease [Xanthomonas oryzae]	303.329	430.505	176.153	-1.2892	0.00385113
gene-ACU12_RS08150	ACU12_RS08150	NZ_CP011961.1	ligA	GO:0003911;GO:0006260;GO:0006266;GO:0006281;GO:0046872	K01972	NAD-dependent DNA ligase LigA [Xanthomonas oryzae]	253.936	360.297	147.576	-1.28773	2.37914e-06
gene-ACU12_RS11790	ACU12_RS11790	NZ_CP011961.1	ACU12_RS11790	-	-	MULTISPECIES: DUF2188 domain-containing protein [Proteobacteria]	1920.64	2723.33	1117.95	-1.28451	2.43803e-09
gene-ACU12_RS17590	ACU12_RS17590	NZ_CP011961.1	ACU12_RS17590	-	-	MULTISPECIES: YdcH family protein [Gammaproteobacteria]	10132.9	14316.1	5949.78	-1.26673	1.99635e-05
gene-ACU12_RS15970	ACU12_RS15970	NZ_CP011961.1	ACU12_RS15970	GO:0003677;GO:0004803;GO:0006313	K07481	IS5 family transposase [Xanthomonas oryzae]	786.805	1110.95	462.661	-1.26376	1.22461e-10
gene-ACU12_RS20600	ACU12_RS20600	NZ_CP011961.1	ACU12_RS20600	-	-	immunity 52 family protein [Xanthomonas oryzae]	178.03	251.107	104.953	-1.25857	0.00626396
gene-ACU12_RS09340	ACU12_RS09340	NZ_CP011961.1	ACU12_RS09340	GO:0009055;GO:0020037	-	c-type cytochrome [Xanthomonas oryzae]	1242.66	1751.32	734.01	-1.25457	1.601e-12
gene-ACU12_RS14040	ACU12_RS14040	NZ_CP011961.1	ACU12_RS14040	GO:0003677;GO:0004803;GO:0006313	-	IS5 family transposase [Xanthomonas oryzae]	2262.23	3187.77	1336.69	-1.25389	6.4271e-14
gene-ACU12_RS08300	ACU12_RS08300	NZ_CP011961.1	ACU12_RS08300	GO:0004871;GO:0006935;GO:0007165;GO:0016021	-	MCP four helix bundle domain-containing protein [Xanthomonas oryzae]	6635.02	9337.51	3932.52	-1.24758	0.00115983
gene-ACU12_RS06890	ACU12_RS06890	NZ_CP011961.1	ACU12_RS06890	GO:0009405	-	hypothetical protein [Xanthomonas oryzae]	783.201	1101.53	464.872	-1.24461	9.55175e-07
gene-ACU12_RS09225	ACU12_RS09225	NZ_CP011961.1	ACU12_RS09225	GO:0016021	-	PspC domain-containing protein [Xanthomonas oryzae]	1340.02	1884.65	795.397	-1.24455	0.000220192
gene-ACU12_RS13280	ACU12_RS13280	NZ_CP011961.1	purE	GO:0006189;GO:0016829;GO:0034023	K01588	5-(carboxyamino)imidazole ribonucleotide mutase [Xanthomonas oryzae]	1405.68	1976.87	834.493	-1.24425	5.92204e-08
gene-ACU12_RS07490	ACU12_RS07490	NZ_CP011961.1	ACU12_RS07490	GO:0016787	K19303	C40 family peptidase [Xanthomonas oryzae]	407.017	570.373	243.661	-1.22703	0.000220008
gene-ACU12_RS01680	ACU12_RS01680	NZ_CP011961.1	ACU12_RS01680	GO:0004798;GO:0005524;GO:0006233;GO:0006235;GO:0046939	K00943	dTMP kinase [Xanthomonas oryzae]	3346.85	4683.91	2009.8	-1.22066	4.09022e-14
gene-ACU12_RS07455	ACU12_RS07455	NZ_CP011961.1	ACU12_RS07455	GO:0005737;GO:0006308;GO:0008855;GO:0009318;GO:0090305	K03602	exodeoxyribonuclease VII small subunit [Xanthomonas oryzae]	388.998	543.365	234.63	-1.21153	1.0898e-06
gene-ACU12_RS06755	ACU12_RS06755	NZ_CP011961.1	paoA	GO:0009055;GO:0016491;GO:0046872;GO:0051537;GO:0055114	-	aldehyde dehydrogenase iron-sulfur subunit [Xanthomonas oryzae]	4878.87	6808.62	2949.12	-1.20708	0.000177422
gene-ACU12_RS00075	ACU12_RS00075	NZ_CP011961.1	ACU12_RS00075	GO:0003677;GO:0004803;GO:0006313	K07481	IS5-like element ISXo1 family transposase [Xanthomonas oryzae]	1439.86	2006.67	873.05	-1.20066	7.4029e-12
gene-ACU12_RS05565	ACU12_RS05565	NZ_CP011961.1	ACU12_RS05565	GO:0003677;GO:0004386;GO:0005524;GO:0006304	K01153	DEAD/DEAH box helicase family protein [Xanthomonas oryzae]	840.277	1169.59	510.966	-1.1947	0.00289827
gene-ACU12_RS15785	ACU12_RS15785	NZ_CP011961.1	ACU12_RS15785	GO:0003677;GO:0003700;GO:0006352;GO:0006355;GO:0016987	-	sigma-70 family RNA polymerase sigma factor [Xanthomonas oryzae]	101.375	141.023	61.7265	-1.19196	0.00321837
gene-ACU12_RS10885	ACU12_RS10885	NZ_CP011961.1	ACU12_RS10885	GO:0006479;GO:0008983	K00575	chemotaxis protein CheR [Xanthomonas oryzae]	11958.7	16630.6	7286.77	-1.19049	0.000147147
gene-ACU12_RS04520	ACU12_RS04520	NZ_CP011961.1	ppk2	GO:0008976;GO:0016310	K22468	polyphosphate kinase 2 [Xanthomonas oryzae]	1471.41	2045.93	896.896	-1.18974	4.26478e-06
gene-ACU12_RS07950	ACU12_RS07950	NZ_CP011961.1	ACU12_RS07950	-	-	hypothetical protein [Xanthomonas oryzae]	2085.68	2897.17	1274.18	-1.18507	1.14941e-12
gene-ACU12_RS11485	ACU12_RS11485	NZ_CP011961.1	ACU12_RS11485	-	-	ribonuclease E inhibitor RraB [Xanthomonas oryzae]	489.483	679.901	299.065	-1.18486	1.05729e-05
gene-ACU12_RS01345	ACU12_RS01345	NZ_CP011961.1	ACU12_RS01345	GO:0003676;GO:0015074	K07482	IS30-like element IS1112a family transposase [Xanthomonas oryzae]	793.568	1100.92	486.217	-1.17904	1.67009e-08
gene-ACU12_RS02275	ACU12_RS02275	NZ_CP011961.1	ACU12_RS02275	GO:0005524	-	AAA family ATPase [Xanthomonas oryzae]	108.896	151.027	66.7657	-1.17763	0.00347957
gene-ACU12_RS07290	ACU12_RS07290	NZ_CP011961.1	ACU12_RS07290	-	-	hypothetical protein [Xanthomonas oryzae]	11051.2	15325.9	6776.51	-1.17735	1.8062e-12
gene-ACU12_RS19895	ACU12_RS19895	NZ_CP011961.1	ACU12_RS19895	GO:0052699	-	ergothioneine biosynthesis protein EgtB [Xanthomonas oryzae]	247.755	342.99	152.521	-1.16916	0.00134249
gene-ACU12_RS10730	ACU12_RS10730	NZ_CP011961.1	ACU12_RS10730	GO:0004872;GO:0006810;GO:0009279	-	TonB-dependent receptor [Xanthomonas oryzae]	334.723	463.314	206.132	-1.16842	3.01632e-06
gene-ACU12_RS19325	ACU12_RS19325	NZ_CP011961.1	ACU12_RS19325	-	-	hypothetical protein [Xanthomonas oryzae]	140.879	194.948	86.811	-1.16714	0.00355503
gene-ACU12_RS09235	ACU12_RS09235	NZ_CP011961.1	ACU12_RS09235	GO:0016491;GO:0055114	-	FAD-dependent oxidoreductase [Xanthomonas oryzae]	1101.66	1523.7	679.616	-1.16479	4.02105e-10
gene-ACU12_RS02520	ACU12_RS02520	NZ_CP011961.1	rpoD	GO:0001123;GO:0003677;GO:0003700;GO:0005737;GO:0006355;GO:0016987	K03086	RNA polymerase sigma factor RpoD [Xanthomonas oryzae]	15031.3	20759.7	9302.85	-1.15804	6.64525e-05
gene-ACU12_RS06835	ACU12_RS06835	NZ_CP011961.1	ACU12_RS06835	-	-	DUF3304 domain-containing protein [Xanthomonas oryzae]	149.029	205.822	92.2352	-1.15801	0.000639184
gene-ACU12_RS15930	ACU12_RS15930	NZ_CP011961.1	pilB	GO:0005524;GO:0008565;GO:0009297;GO:0015031	K02652	type IV-A pilus assembly ATPase PilB [Xanthomonas oryzae]	2850.14	3929.29	1770.99	-1.14971	0.000220855
gene-ACU12_RS12760	ACU12_RS12760	NZ_CP011961.1	rpmI	GO:0003735;GO:0005840;GO:0006412	K02916	MULTISPECIES: 50S ribosomal protein L35 [Xanthomonadaceae]	19750.3	27149.2	12351.4	-1.13624	6.14462e-14
gene-ACU12_RS19440	ACU12_RS19440	NZ_CP011961.1	ACU12_RS19440	-	-	hypothetical protein [Xanthomonas oryzae]	298.245	409.851	186.64	-1.13484	1.78655e-05
gene-ACU12_RS12875	ACU12_RS12875	NZ_CP011961.1	ACU12_RS12875	GO:0005506;GO:0005737;GO:0008270;GO:0019556;GO:0019557;GO:0050480	K01468	imidazolonepropionase [Xanthomonas oryzae]	4795.84	6581.69	3009.99	-1.1287	1.22664e-12
gene-ACU12_RS03915	ACU12_RS03915	NZ_CP011961.1	ACU12_RS03915	GO:0003676	-	IS701 family transposase [Xanthomonas oryzae]	202.113	276.743	127.484	-1.11824	0.00165867
gene-ACU12_RS20565	ACU12_RS20565	NZ_CP011961.1	ACU12_RS20565	-	-	hypothetical protein [Xanthomonas oryzae]	34976.2	47815.1	22137.3	-1.11098	1.01754e-06
gene-ACU12_RS10875	ACU12_RS10875	NZ_CP011961.1	ACU12_RS10875	-	-	MULTISPECIES: hypothetical protein [Xanthomonas]	4161.78	5677.73	2645.84	-1.10159	4.88146e-12
gene-ACU12_RS14365	ACU12_RS14365	NZ_CP011961.1	ACU12_RS14365	-	-	DUF2789 domain-containing protein [Xanthomonas oryzae]	2815.86	3837.72	1794.01	-1.09706	0.000123166
gene-ACU12_RS10475	ACU12_RS10475	NZ_CP011961.1	ACU12_RS10475	GO:0005198;GO:0005576;GO:0009420;GO:0071973	K02406	flagellin [Xanthomonas oryzae]	17390.4	23684	11096.9	-1.09376	8.33922e-13
gene-ACU12_RS04840	ACU12_RS04840	NZ_CP011961.1	typA	GO:0003746;GO:0003924;GO:0005525;GO:0005622;GO:0006414	K06207	translational GTPase TypA [Xanthomonas oryzae]	5289.58	7186.3	3392.85	-1.08275	5.45328e-12
gene-ACU12_RS09240	ACU12_RS09240	NZ_CP011961.1	ACU12_RS09240	-	-	hypothetical protein [Xanthomonas oryzae]	913.902	1241.05	586.752	-1.08074	0.000199338
gene-ACU12_RS19110	ACU12_RS19110	NZ_CP011961.1	ACU12_RS19110	GO:0016787	-	glycoside hydrolase family 15 protein [Xanthomonas oryzae]	814.804	1103.85	525.755	-1.07009	1.84559e-05
gene-ACU12_RS13135	ACU12_RS13135	NZ_CP011961.1	ACU12_RS13135	-	-	ParA family protein [Xanthomonas oryzae]	4063.17	5499.11	2627.23	-1.06566	3.23538e-09
gene-ACU12_RS10855	ACU12_RS10855	NZ_CP011961.1	ACU12_RS10855	GO:0004871;GO:0007165;GO:0016021	K03406	MCP four helix bundle domain-containing protein [Xanthomonas oryzae]	2799.07	3773.88	1824.26	-1.04874	0.00514357
gene-ACU12_RS07535	ACU12_RS07535	NZ_CP011961.1	ACU12_RS07535	GO:0003677;GO:0004803;GO:0006313;GO:0015074	K07497	IS3 family transposase [Xanthomonas oryzae]	235.611	317.471	153.751	-1.04603	0.000198542
gene-ACU12_RS07360	ACU12_RS07360	NZ_CP011961.1	ACU12_RS07360	-	-	J domain-containing protein [Xanthomonas oryzae]	1063.19	1432.56	693.818	-1.04597	1.64247e-08
gene-ACU12_RS03310	ACU12_RS03310	NZ_CP011961.1	ACU12_RS03310	GO:0004519;GO:0004527;GO:0016021;GO:0090305	-	endonuclease/exonuclease/phosphatase family protein [Xanthomonas oryzae]	2446.22	3292.63	1599.81	-1.04134	2.68222e-10
gene-ACU12_RS06000	ACU12_RS06000	NZ_CP011961.1	ACU12_RS06000	-	-	M23 family metallopeptidase [Xanthomonas oryzae]	240.676	323.949	157.404	-1.04129	0.000331556
gene-ACU12_RS17140	ACU12_RS17140	NZ_CP011961.1	ACU12_RS17140	-	-	DUF924 family protein [Xanthomonas oryzae]	277.955	373.827	182.083	-1.03778	0.000114368
gene-ACU12_RS13305	ACU12_RS13305	NZ_CP011961.1	rpsO	GO:0003735;GO:0005840;GO:0006412;GO:0019843	K02956	30S ribosomal protein S15 [Xanthomonas oryzae]	30591.2	41130.8	20051.6	-1.0365	5.15351e-12
gene-ACU12_RS19210	ACU12_RS19210	NZ_CP011961.1	ACU12_RS19210	GO:0003841;GO:0008654;GO:0016021	K00655	1-acyl-sn-glycerol-3-phosphate acyltransferase [Xanthomonas oryzae]	272.846	366.809	178.883	-1.03601	0.000142972
gene-ACU12_RS07155	ACU12_RS07155	NZ_CP011961.1	ACU12_RS07155	GO:0016021	-	hypothetical protein [Xanthomonas oryzae]	534.97	718.324	351.615	-1.03064	4.21836e-06
gene-ACU12_RS10830	ACU12_RS10830	NZ_CP011961.1	ACU12_RS10830	GO:0004871;GO:0007165;GO:0016021	-	MCP four helix bundle domain-containing protein [Xanthomonas oryzae]	4126.6	5538.23	2714.96	-1.02849	2.68222e-10
gene-ACU12_RS18660	ACU12_RS18660	NZ_CP011961.1	ACU12_RS18660	GO:0016740;GO:0016884	K09117	GatB/YqeY domain-containing protein [Xanthomonas oryzae]	6398.78	8580.59	4216.96	-1.02487	1.65867e-05
gene-ACU12_RS10405	ACU12_RS10405	NZ_CP011961.1	flgM	GO:0045892	K02398	MULTISPECIES: flagellar biosynthesis anti-sigma factor FlgM [Xanthomonas]	89675.8	120051	59300.4	-1.01753	3.4032e-07
gene-ACU12_RS09030	ACU12_RS09030	NZ_CP011961.1	rpmJ	GO:0003735;GO:0005840;GO:0006412	K02919	MULTISPECIES: 50S ribosomal protein L36 [Gammaproteobacteria]	1249.68	1672.76	826.607	-1.01696	3.71797e-06
gene-ACU12_RS10345	ACU12_RS10345	NZ_CP011961.1	clpS	GO:0006508;GO:0008233;GO:0030163	K06891	ATP-dependent Clp protease adapter ClpS [Xanthomonas oryzae]	1619.16	2162.59	1075.73	-1.00744	9.50066e-09
gene-ACU12_RS11670	ACU12_RS11670	NZ_CP011961.1	ACU12_RS11670	GO:0003677;GO:0005737;GO:0006355	K03704	cold-shock protein [Xanthomonas oryzae]	557074	743978	370169	-1.00708	1.96728e-11
gene-ACU12_RS13815	ACU12_RS13815	NZ_CP011961.1	ACU12_RS13815	GO:0003677;GO:0003700;GO:0006355	K15974	MarR family transcriptional regulator [Xanthomonas oryzae]	3928.41	5245.38	2611.45	-1.0062	2.81408e-10
gene-ACU12_RS01800	ACU12_RS01800	NZ_CP011961.1	ACU12_RS01800	-	-	hypothetical protein [Xanthomonas oryzae]	12520.8	16702.1	8339.39	-1.00202	5.73361e-07
