# Supplementary material for: Antagonistic transcriptome profile reveals potential mechanisms of action on Xanthomonas oryzae pv. oryzicola by the cell-free supernatants of Bacillus velezensis 504, a versatile plant probiotic bacterium
Source: Front Cell Infect Microbiol. 2023 May 30;13:1175446. doi: 10.3389/fcimb.2023.1175446 (PMC10265122; doi:10.3389/fcimb.2023.1175446)
Supplement: Supplementary file 1 [file DataSheet_1.zip › supporting data for Figure S1B.xlsx]

## Sheet: 6 6hvs12h & 6hvs24h & 12hvs24h
Id	Name	GO	KEGG	Description
gene-ACU12_RS07790	ACU12_RS07790	GO:0003677;GO:0003700;GO:0006355	-	GntR family transcriptional regulator [Xanthomonas oryzae]
gene-ACU12_RS14535	ACU12_RS14535	GO:0016989;GO:1903506	-	sigma-E factor negative regulatory protein [Xanthomonas oryzae]
gene-ACU12_RS07780	ACU12_RS07780	GO:0016021	K01992	hypothetical protein [Xanthomonas oryzae]
gene-ACU12_RS09345	ACU12_RS09345	GO:0016020;GO:0055085	-	efflux RND transporter periplasmic adaptor subunit [Xanthomonas oryzae]
gene-ACU12_RS07785	ACU12_RS07785	GO:0005524;GO:0016887	K01990	ABC transporter ATP-binding protein [Xanthomonas oryzae]
gene-ACU12_RS07795	ACU12_RS07795	-	-	hypothetical protein [Xanthomonas oryzae]

## Sheet: 13 6hvs12h & 6hvs24h
Id	Name	GO	KEGG	Description
gene-ACU12_RS05450	ACU12_RS05450	-	K13993	Hsp20/alpha crystallin family protein [Xanthomonas oryzae]
gene-ACU12_RS13790	ACU12_RS13790	-	-	hypothetical protein [Xanthomonas oryzae]
gene-ACU12_RS18020	ACU12_RS18020	-	-	MliC family protein [Xanthomonas oryzae]
gene-ACU12_RS19655	ACU12_RS19655	-	-	hypothetical protein [Xanthomonas oryzae]
gene-ACU12_RS17875	ACU12_RS17875	GO:0016021;GO:0019867	K07275	outer membrane beta-barrel protein [Xanthomonas oryzae]
gene-ACU12_RS04230	ACU12_RS04230	GO:0018579;GO:0055114	-	protocatechuate 3,4-dioxygenase subunit alpha [Xanthomonas oryzae]
gene-ACU12_RS00665	ACU12_RS00665	GO:0008168;GO:0018489;GO:0032259;GO:0046872;GO:0051537;GO:0055114;GO:0070988	-	aromatic ring-hydroxylating dioxygenase subunit alpha [Xanthomonas oryzae]
gene-ACU12_RS13835	ACU12_RS13835	GO:0004252;GO:0006508;GO:0016021	-	rhomboid family intramembrane serine protease [Xanthomonas oryzae]
gene-ACU12_RS01070	ACU12_RS01070	-	K18375	hypothetical protein [Xanthomonas oryzae]
gene-ACU12_RS00095	ACU12_RS00095	GO:0004553;GO:0005975	K01179	glycoside hydrolase family 5 protein [Xanthomonas oryzae]
gene-ACU12_RS03235	ACU12_RS03235	-	K11904	type VI secretion system tip protein VgrG [Xanthomonas oryzae]
gene-ACU12_RS16915	leuC	GO:0003861;GO:0009098;GO:0016853;GO:0046872;GO:0051539	K01703	3-isopropylmalate dehydratase large subunit [Xanthomonas oryzae]
gene-ACU12_RS18900	hppD	GO:0003868;GO:0009072;GO:0046872;GO:0055114	K00457	4-hydroxyphenylpyruvate dioxygenase [Xanthomonas oryzae]

## Sheet: 0 6hvs12h & 12hvs24h
Id	Name	GO	KEGG	Description

## Sheet: 77 6hvs24h & 12hvs24h
Id	Name	GO	KEGG	Description
gene-ACU12_RS19635	ACU12_RS19635	-	-	hypothetical protein [Xanthomonas oryzae]
gene-ACU12_RS07775	ACU12_RS07775	-	-	DUF4097 family beta strand repeat protein [Xanthomonas oryzae]
gene-ACU12_RS05650	imuA	-	-	translesion DNA synthesis-associated protein ImuA [Xanthomonas oryzae]
gene-ACU12_RS20500	ACU12_RS20500	GO:0006810;GO:0043190	K02066	ABC transporter permease [Xanthomonas oryzae]
gene-ACU12_RS00440	ACU12_RS00440	-	-	GTP-binding protein [Xanthomonas oryzae]
gene-ACU12_RS09885	ACU12_RS09885	GO:0003677;GO:0003916;GO:0006270	-	replication initiation factor domain-containing protein [Xanthomonas oryzae]
gene-ACU12_RS11355	ACU12_RS11355	-	-	hypothetical protein [Xanthomonas oryzae]
gene-ACU12_RS00445	ACU12_RS00445	GO:0016021	-	MerC family mercury resistance protein [Xanthomonas oryzae]
gene-ACU12_RS11405	ACU12_RS11405	GO:0008745;GO:0009253	K01448	N-acetylmuramoyl-L-alanine amidase [Xanthomonas oryzae]
gene-ACU12_RS07345	ACU12_RS07345	GO:0003677;GO:0003887;GO:0006260;GO:0009360;GO:0071897	K02340	DNA polymerase III subunit delta [Xanthomonas oryzae]
gene-ACU12_RS13275	ACU12_RS13275	GO:0004638;GO:0005524;GO:0006189;GO:0034028;GO:0046872	K01589	5-(carboxyamino)imidazole ribonucleotide synthase [Xanthomonas oryzae]
gene-ACU12_RS02475	ACU12_RS02475	GO:0016021;GO:0016874	K02847	O-antigen ligase family protein [Xanthomonas oryzae]
gene-ACU12_RS13880	ACU12_RS13880	GO:0005215;GO:0006810;GO:0008289;GO:0009279;GO:0016021	-	efflux transporter outer membrane subunit [Xanthomonas oryzae]
gene-ACU12_RS00930	tatC	GO:0005887;GO:0008320;GO:0033281;GO:0043953	K03118	twin-arginine translocase subunit TatC [Xanthomonas oryzae]
gene-ACU12_RS13875	ACU12_RS13875	GO:0016021;GO:0055085	K03543	efflux RND transporter periplasmic adaptor subunit [Xanthomonas oryzae]
gene-ACU12_RS13700	ACU12_RS13700	GO:0003995;GO:0050660;GO:0055114	K00252	acyl-CoA dehydrogenase family protein [Xanthomonas oryzae]
gene-ACU12_RS15000	ACU12_RS15000	GO:0006810	K03832	energy transducer TonB [Xanthomonas oryzae]
gene-ACU12_RS20365	ACU12_RS20365	-	-	IS1595 family transposase [Xanthomonas oryzae]
gene-ACU12_RS11085	ACU12_RS11085	-	-	DUF4105 domain-containing protein [Xanthomonas oryzae]
gene-ACU12_RS00955	ACU12_RS00955	GO:0016787	-	alpha/beta hydrolase [Xanthomonas oryzae]
gene-ACU12_RS14530	ACU12_RS14530	GO:0004252;GO:0006508	K04771	DegQ family serine endoprotease [Xanthomonas oryzae]
gene-ACU12_RS14950	ACU12_RS14950	-	-	IS1595 family transposase [Xanthomonas oryzae]
gene-ACU12_RS20480	ACU12_RS20480	GO:0016020	K04754	VacJ family lipoprotein [Xanthomonas oryzae]
gene-ACU12_RS13705	ACU12_RS13705	GO:0019867	-	glycine zipper 2TM domain-containing protein [Xanthomonas oryzae]
gene-ACU12_RS15185	tolA	GO:0005215;GO:0006810;GO:0016021	K03646	cell envelope integrity protein TolA [Xanthomonas oryzae]
gene-ACU12_RS09005	ACU12_RS09005	GO:0016021	-	TraB/GumN family protein [Xanthomonas oryzae]
gene-ACU12_RS19120	ACU12_RS19120	GO:0016021	K06867	ankyrin repeat domain-containing protein [Xanthomonas oryzae]
gene-ACU12_RS11290	ACU12_RS11290	GO:0004152;GO:0005737;GO:0005886;GO:0006207;GO:0044205;GO:0055114	K00254	quinone-dependent dihydroorotate dehydrogenase [Xanthomonas oryzae]
gene-ACU12_RS11585	ACU12_RS11585	-	-	hypothetical protein [Xanthomonas oryzae]
gene-ACU12_RS14475	ACU12_RS14475	GO:0016491;GO:0055114	K18208	FAD-dependent oxidoreductase [Xanthomonas oryzae]
gene-ACU12_RS15385	cobT	GO:0008939;GO:0009163;GO:0009236;GO:0015420;GO:0015889;GO:0035461	K00768	nicotinate-nucleotide--dimethylbenzimidazole phosphoribosyltransferase [Xanthomonas oryzae]
gene-ACU12_RS20385	ACU12_RS20385	GO:0003676;GO:0004386;GO:0005524	K06877	DEAD/DEAH box helicase [Xanthomonas oryzae]
gene-ACU12_RS13290	nadC	GO:0004514;GO:0009435	K00767	carboxylating nicotinate-nucleotide diphosphorylase [Xanthomonas oryzae]
gene-ACU12_RS15905	sucD	GO:0004775;GO:0005524;GO:0008152;GO:0048037	K01902	succinate--CoA ligase subunit alpha [Xanthomonas oryzae]
gene-ACU12_RS09635	ACU12_RS09635	GO:0016021	-	hypothetical protein [Xanthomonas oryzae]
gene-ACU12_RS08520	ACU12_RS08520	GO:0005315;GO:0005887;GO:0035435	K03306	inorganic phosphate transporter [Xanthomonas oryzae]
gene-ACU12_RS03035	ACU12_RS03035	GO:0008271;GO:0016021;GO:1902358	K03321	SulP family inorganic anion transporter [Xanthomonas oryzae]
gene-ACU12_RS10250	ACU12_RS10250	GO:0003677;GO:0006355	-	TetR family transcriptional regulator [Xanthomonas oryzae]
gene-ACU12_RS14780	ACU12_RS14780	GO:0016787	K01467	serine hydrolase [Xanthomonas oryzae]
gene-ACU12_RS19415	ACU12_RS19415	GO:0008152;GO:0016846	-	GFA family protein [Xanthomonas oryzae]
gene-ACU12_RS12180	ACU12_RS12180	GO:0008483;GO:0030170	K00822	aspartate aminotransferase family protein [Xanthomonas oryzae]
gene-ACU12_RS15255	ACU12_RS15255	GO:0016021;GO:0055085	-	MFS transporter [Xanthomonas oryzae]
gene-ACU12_RS13260	ACU12_RS13260	-	-	SDR family NAD(P)-dependent oxidoreductase [Xanthomonas oryzae]
gene-ACU12_RS18275	ACU12_RS18275	GO:0006810;GO:0016021	K01992	DUF3526 domain-containing protein [Xanthomonas oryzae]
gene-ACU12_RS19270	ACU12_RS19270	-	-	IS1595 family transposase [Xanthomonas oryzae]
gene-ACU12_RS18540	ACU12_RS18540	-	-	IS1595 family transposase [Xanthomonas oryzae]
gene-ACU12_RS16015	ACU12_RS16015	GO:0000155;GO:0000160;GO:0005524;GO:0005622;GO:0016021;GO:0018106;GO:0023014	-	HAMP domain-containing histidine kinase [Xanthomonas oryzae]
gene-ACU12_RS02235	ACU12_RS02235	GO:0009236;GO:0016021;GO:0048472	K03807	cobalamin biosynthesis protein [Xanthomonas oryzae]
gene-ACU12_RS14015	uppS	GO:0000287;GO:0008360;GO:0008834;GO:0009252;GO:0071555	K00806	di-trans,poly-cis-decaprenylcistransferase [Xanthomonas oryzae]
gene-ACU12_RS07585	ACU12_RS07585	-	-	IS1595 family transposase [Xanthomonas oryzae]
gene-ACU12_RS04625	rplA	GO:0000049;GO:0003735;GO:0006417;GO:0015934;GO:0019843	K02863	50S ribosomal protein L1 [Xanthomonas oryzae]
gene-ACU12_RS18445	ACU12_RS18445	GO:0005886;GO:0007049;GO:0016021;GO:0051301	K09811	ABC transporter permease [Xanthomonas oryzae]
gene-ACU12_RS07570	ACU12_RS07570	GO:0004252;GO:0006508;GO:0016021	-	rhomboid family intramembrane serine protease [Xanthomonas oryzae]
gene-ACU12_RS19650	ACU12_RS19650	-	-	hypothetical protein [Xanthomonas oryzae]
gene-ACU12_RS00630	ACU12_RS00630	GO:0016620;GO:0055114	-	benzaldehyde dehydrogenase [Xanthomonas oryzae]
gene-ACU12_RS11595	epmB	GO:0003824;GO:0046872;GO:0051539	-	EF-P beta-lysylation protein EpmB [Xanthomonas oryzae]
gene-ACU12_RS15010	tsaB	GO:0002949;GO:0006508;GO:0008233	K14742	tRNA (adenosine(37)-N6)-threonylcarbamoyltransferase complex dimerization subunit type 1 TsaB [Xanthomonas oryzae]
gene-ACU12_RS03350	ACU12_RS03350	-	-	hypothetical protein [Xanthomonas oryzae]
gene-ACU12_RS16960	ACU12_RS16960	GO:0016740	-	glycosyltransferase [Xanthomonas oryzae]
gene-ACU12_RS11865	ACU12_RS11865	GO:0003824	-	hypothetical protein [Xanthomonas oryzae]
gene-ACU12_RS04540	ACU12_RS04540	GO:0006782;GO:0008883;GO:0050661;GO:0055114	K02492	glutamyl-tRNA reductase [Xanthomonas oryzae]
gene-ACU12_RS07745	ACU12_RS07745	-	-	CAP domain-containing protein [Xanthomonas oryzae]
gene-ACU12_RS11080	ACU12_RS11080	GO:0016021	-	IS1595 family transposase [Xanthomonas oryzae]
gene-ACU12_RS14745	ACU12_RS14745	-	-	hypothetical protein [Xanthomonas oryzae]
gene-ACU12_RS18280	ACU12_RS18280	GO:0005524;GO:0016887	K01990	ATP-binding cassette domain-containing protein [Xanthomonas oryzae]
gene-ACU12_RS13950	ACU12_RS13950	GO:0006807;GO:0006808;GO:0008081;GO:0008773;GO:0016597	K00990	[protein-PII] uridylyltransferase [Xanthomonas oryzae]
gene-ACU12_RS01925	ACU12_RS01925	-	-	TAL effector repeat-containing protein [Xanthomonas oryzae]
gene-ACU12_RS06555	sufC	GO:0005524;GO:0006810;GO:0016887	K09013	Fe-S cluster assembly ATPase SufC [Xanthomonas oryzae]
gene-ACU12_RS08960	ACU12_RS08960	-	K09780	YciI family protein [Xanthomonas oryzae]
gene-ACU12_RS11010	ACU12_RS11010	GO:0005737;GO:0008839;GO:0009089;GO:0016726;GO:0019877;GO:0050661;GO:0051287;GO:0055114	K00215	4-hydroxy-tetrahydrodipicolinate reductase [Xanthomonas oryzae]
gene-ACU12_RS20610	ACU12_RS20610	-	-	IS1595 family transposase [Xanthomonas oryzae]
gene-ACU12_RS05825	minC	GO:0000902;GO:0051302;GO:0051726	K03610	septum site-determining protein MinC [Xanthomonas oryzae]
gene-ACU12_RS04145	ACU12_RS04145	GO:0004146;GO:0006545;GO:0006730;GO:0009165;GO:0016301;GO:0016310;GO:0046654;GO:0050661;GO:0055114	K00287	dihydrofolate reductase [Xanthomonas oryzae]
gene-ACU12_RS07645	recN	GO:0005524;GO:0006281;GO:0006310	K03631	DNA repair protein RecN [Xanthomonas oryzae]
gene-ACU12_RS11095	ACU12_RS11095	GO:0016614;GO:0050660;GO:0055114	-	FAD-binding oxidoreductase [Xanthomonas oryzae]
gene-ACU12_RS07260	ACU12_RS07260	-	-	plasmid pRiA4b ORF-3 family protein [Xanthomonas oryzae]
gene-ACU12_RS16505	ACU12_RS16505	GO:0005524;GO:0016887	K03924	MoxR family ATPase [Xanthomonas oryzae]

## Sheet: 35 6hvs12h
Id	Name	GO	KEGG	Description
gene-ACU12_RS10665	flhF	GO:0003924;GO:0005525;GO:0005622;GO:0006614;GO:0044781	K02404	flagellar biosynthesis protein FlhF [Xanthomonas oryzae]
gene-ACU12_RS10445	flgG	GO:0009426;GO:0071973	K02392	flagellar basal-body rod protein FlgG [Xanthomonas oryzae]
gene-ACU12_RS10420	flgB	GO:0030694;GO:0071973	K02387	MULTISPECIES: flagellar basal body rod protein FlgB [Xanthomonas]
gene-ACU12_RS10570	fliE	GO:0003774;GO:0005198;GO:0009425;GO:0071973	K02408	flagellar hook-basal body complex protein FliE [Xanthomonas oryzae]
gene-ACU12_RS10505	rpoN	GO:0003677;GO:0003700;GO:0003899;GO:0006352;GO:0006355;GO:0016987	K03092	RNA polymerase factor sigma-54 [Xanthomonas oryzae]
gene-ACU12_RS11670	ACU12_RS11670	GO:0003677;GO:0005737;GO:0006355	K03704	cold-shock protein [Xanthomonas oryzae]
gene-ACU12_RS19530	dcp	GO:0004180;GO:0004222;GO:0006508;GO:0046872	K01284	peptidyl-dipeptidase Dcp [Xanthomonas oryzae]
gene-ACU12_RS07105	ACU12_RS07105	GO:0004872;GO:0006810;GO:0009279	-	TonB-dependent receptor [Xanthomonas oryzae]
gene-ACU12_RS00035	ACU12_RS00035	GO:0006508;GO:0008233	-	tetratricopeptide repeat protein [Xanthomonas oryzae]
gene-ACU12_RS07375	ACU12_RS07375	GO:0006810;GO:0016021	K03832	TonB family protein [Xanthomonas oryzae]
gene-ACU12_RS17840	ACU12_RS17840	GO:0004190;GO:0006508;GO:0016021	-	hypothetical protein [Xanthomonas oryzae]
gene-ACU12_RS00545	ACU12_RS00545	GO:0016021;GO:0055085	K08191	MFS transporter [Xanthomonas oryzae]
gene-ACU12_RS20720	ACU12_RS20720	-	-	DUF2384 domain-containing protein [Xanthomonas oryzae]
gene-ACU12_RS10425	flgC	GO:0009424;GO:0030694;GO:0071978	K02388	MULTISPECIES: flagellar basal body rod protein FlgC [Xanthomonas]
gene-ACU12_RS00645	ACU12_RS00645	-	-	nuclear transport factor 2 family protein [Xanthomonas oryzae]
gene-ACU12_RS07910	ACU12_RS07910	-	-	RcnB family protein [Xanthomonas oryzae]
gene-ACU12_RS10605	ACU12_RS10605	GO:0006935;GO:0009425;GO:0016021;GO:0071973	K02415	flagellar basal body-associated FliL family protein [Xanthomonas oryzae]
gene-ACU12_RS10575	fliF	GO:0003774;GO:0009431;GO:0016021;GO:0071973	K02409	flagellar M-ring protein FliF [Xanthomonas oryzae]
gene-ACU12_RS00940	tatA	GO:0005887;GO:0008320;GO:0009306;GO:0033281;GO:0043953	K03116	MULTISPECIES: Sec-independent protein translocase subunit TatA [Xanthomonas]
gene-ACU12_RS20545	ACU12_RS20545	-	K07334	type II toxin-antitoxin system RelE/ParE family toxin [Xanthomonas oryzae]
gene-ACU12_RS03555	ACU12_RS03555	-	-	hypothetical protein [Xanthomonas oryzae]
gene-ACU12_RS00055	ACU12_RS00055	GO:0005215;GO:0005886;GO:0015031;GO:0016021	K03559	biopolymer transporter ExbD [Xanthomonas oryzae]
gene-ACU12_RS15295	ACU12_RS15295	GO:0004872;GO:0006810;GO:0009279	K02014	TonB-dependent receptor [Xanthomonas oryzae]
gene-ACU12_RS17590	ACU12_RS17590	-	-	MULTISPECIES: YdcH family protein [Gammaproteobacteria]
gene-ACU12_RS19675	ACU12_RS19675	-	-	Ax21 family protein [Xanthomonas oryzae]
gene-ACU12_RS19145	ACU12_RS19145	GO:0016491;GO:0055114;GO:0071949	-	NAD(P)/FAD-dependent oxidoreductase [Xanthomonas oryzae]
gene-ACU12_RS06395	ACU12_RS06395	GO:0003677;GO:0003700;GO:0003899;GO:0006352;GO:0006355;GO:0016987	K03092	RNA polymerase factor sigma-54 [Xanthomonas oryzae]
gene-ACU12_RS04475	ACU12_RS04475	GO:0004067;GO:0006520	K01424	asparaginase [Xanthomonas oryzae]
gene-ACU12_RS14400	ACU12_RS14400	-	-	hypothetical protein [Xanthomonas oryzae]
gene-ACU12_RS20565	ACU12_RS20565	-	-	hypothetical protein [Xanthomonas oryzae]
gene-ACU12_RS04340	ACU12_RS04340	GO:0004801;GO:0005737;GO:0005975;GO:0006098	K00616	transaldolase [Xanthomonas oryzae]
gene-ACU12_RS20715	ACU12_RS20715	-	-	hypothetical protein [Xanthomonas oryzae]
gene-ACU12_RS19685	secB	GO:0005737;GO:0006457;GO:0015031;GO:0051082;GO:0051262	K03071	protein-export chaperone SecB [Xanthomonas oryzae]
gene-ACU12_RS14175	ACU12_RS14175	-	-	DUF2147 domain-containing protein [Xanthomonas oryzae]
gene-ACU12_RS17080	ACU12_RS17080	GO:0004872;GO:0006810;GO:0009279	-	TonB-dependent receptor [Xanthomonas oryzae]

## Sheet: 132 6hvs24h
Id	Name	GO	KEGG	Description
gene-ACU12_RS16300	ACU12_RS16300	GO:0008152;GO:0016787	K01091	HAD family hydrolase [Xanthomonas oryzae]
gene-ACU12_RS15870	ACU12_RS15870	GO:0016021	-	thiol-disulfide oxidoreductase DCC family protein [Xanthomonas oryzae]
gene-ACU12_RS05655	ACU12_RS05655	GO:0006281;GO:0016740	K14161	DNA polymerase Y family protein [Xanthomonas oryzae]
gene-ACU12_RS11185	ACU12_RS11185	GO:0000105;GO:0000287;GO:0003879;GO:0005524;GO:0005737	K00765	ATP phosphoribosyltransferase [Xanthomonas oryzae]
gene-ACU12_RS09880	ACU12_RS09880	GO:0016021	-	hypothetical protein [Xanthomonas oryzae]
gene-ACU12_RS15005	ACU12_RS15005	GO:0016787	-	ADP-ribosylglycohydrolase family protein [Xanthomonas oryzae]
gene-ACU12_RS14025	ACU12_RS14025	GO:0016114;GO:0016853;GO:0019288;GO:0030604;GO:0046872;GO:0055114;GO:0070402	K00099	1-deoxy-D-xylulose-5-phosphate reductoisomerase [Xanthomonas oryzae]
gene-ACU12_RS16490	ACU12_RS16490	GO:0016021	K07114	VWA domain-containing protein [Xanthomonas oryzae]
gene-ACU12_RS04355	ahpF	GO:0000302;GO:0005623;GO:0008785;GO:0009055;GO:0015035;GO:0045454;GO:0050660;GO:0051287;GO:0055114	K03387	alkyl hydroperoxide reductase subunit F [Xanthomonas oryzae]
gene-ACU12_RS05080	ACU12_RS05080	GO:0016021	-	Bax inhibitor-1/YccA family protein [Xanthomonas oryzae]
gene-ACU12_RS04460	ACU12_RS04460	GO:0009097;GO:0009098;GO:0009099;GO:0052654;GO:0052655;GO:0052656	K00826	branched-chain amino acid aminotransferase [Xanthomonas oryzae]
gene-ACU12_RS14460	ACU12_RS14460	GO:0004422;GO:0005829;GO:0009116;GO:0052657	K00760	hypoxanthine-guanine phosphoribosyltransferase [Xanthomonas oryzae]
gene-ACU12_RS04280	rlmM	GO:0005737;GO:0006364;GO:0008757;GO:0032259	K06968	23S rRNA (cytidine(2498)-2'-O)-methyltransferase RlmM [Xanthomonas oryzae]
gene-ACU12_RS06975	ACU12_RS06975	GO:0003824;GO:0008152	-	avirulence protein [Xanthomonas oryzae]
gene-ACU12_RS06440	ACU12_RS06440	-	-	DUF3108 domain-containing protein [Xanthomonas oryzae]
gene-ACU12_RS15040	ACU12_RS15040	GO:0015969;GO:0016301;GO:0016310;GO:0016597	K00951	bifunctional (p)ppGpp synthetase/guanosine-3',5'-bis(diphosphate) 3'-pyrophosphohydrolase [Xanthomonas oryzae]
gene-ACU12_RS12810	ACU12_RS12810	GO:0006810;GO:0016021	K03832	energy transducer TonB [Xanthomonas oryzae]
gene-ACU12_RS16020	ACU12_RS16020	GO:0000160;GO:0003677;GO:0005622;GO:0006355	-	MULTISPECIES: response regulator transcription factor [Xanthomonas]
gene-ACU12_RS01330	ACU12_RS01330	-	-	TAL effector repeat-containing protein [Xanthomonas oryzae]
gene-ACU12_RS19680	ACU12_RS19680	GO:0004367;GO:0005975;GO:0006650;GO:0008654;GO:0009331;GO:0036439;GO:0046167;GO:0046168;GO:0047952;GO:0051287;GO:0055114	K00057	NAD(P)-dependent glycerol-3-phosphate dehydrogenase [Xanthomonas oryzae]
gene-ACU12_RS04130	ACU12_RS04130	GO:0005886;GO:0008961;GO:0009249;GO:0016021;GO:0042158	K13292	prolipoprotein diacylglyceryl transferase [Xanthomonas oryzae]
gene-ACU12_RS02395	sppA	GO:0005886;GO:0006465;GO:0008233;GO:0016021	K04773	signal peptide peptidase SppA [Xanthomonas oryzae]
gene-ACU12_RS01875	ACU12_RS01875	GO:0003677;GO:0005524;GO:0006260	K07391	YifB family Mg chelatase-like AAA ATPase [Xanthomonas oryzae]
gene-ACU12_RS06675	ACU12_RS06675	GO:0019867	-	glycine zipper 2TM domain-containing protein [Xanthomonas oryzae]
gene-ACU12_RS06700	ACU12_RS06700	-	K23170	hypothetical protein [Xanthomonas oryzae]
gene-ACU12_RS19245	ACU12_RS19245	GO:0008152;GO:0016874	-	AMP-binding protein [Xanthomonas oryzae]
gene-ACU12_RS02610	dmeF	GO:0008324;GO:0016021;GO:0098655	-	CDF family Co(II)/Ni(II) efflux transporter DmeF [Xanthomonas oryzae]
gene-ACU12_RS21200	ACU12_RS21200	-	-	DUF3426 domain-containing protein [Xanthomonas oryzae]
gene-ACU12_RS02200	ACU12_RS02200	GO:0000160;GO:0005622	-	EAL domain-containing response regulator [Xanthomonas oryzae]
gene-ACU12_RS18430	rpoH	GO:0001123;GO:0003677;GO:0003700;GO:0005737;GO:0006355;GO:0008270;GO:0009408;GO:0016987;GO:0030435	K03089	RNA polymerase sigma factor RpoH [Xanthomonas oryzae]
gene-ACU12_RS02335	accC	GO:0003989;GO:0004075;GO:0005524;GO:0046872	K01961	MULTISPECIES: acetyl-CoA carboxylase biotin carboxylase subunit [Xanthomonas]
gene-ACU12_RS08225	ACU12_RS08225	GO:0003677;GO:0003700;GO:0006355	-	LysR family transcriptional regulator [Xanthomonas oryzae]
gene-ACU12_RS02045	ACU12_RS02045	GO:0003677	K03497	ParB/RepB/Spo0J family partition protein [Xanthomonas oryzae]
gene-ACU12_RS18310	ACU12_RS18310	-	-	polyisoprenoid-binding protein [Xanthomonas oryzae]
gene-ACU12_RS04135	ACU12_RS04135	GO:0004799;GO:0005737;GO:0006231;GO:0006235;GO:0032259	K00560	thymidylate synthase [Xanthomonas oryzae]
gene-ACU12_RS09790	ACU12_RS09790	GO:0003677;GO:0003700;GO:0006355	-	LysR family transcriptional regulator [Xanthomonas oryzae]
gene-ACU12_RS19160	fabG	-	K00059	3-oxoacyl-ACP reductase FabG [Xanthomonas oryzae]
gene-ACU12_RS00725	ACU12_RS00725	GO:0008152;GO:0016787	-	alpha/beta hydrolase [Xanthomonas oryzae]
gene-ACU12_RS13785	ACU12_RS13785	GO:0003677;GO:0004077;GO:0005524;GO:0006355;GO:0009305	-	hypothetical protein [Xanthomonas oryzae]
gene-ACU12_RS13510	ACU12_RS13510	GO:0003942;GO:0004073;GO:0005737;GO:0009088;GO:0009089;GO:0009097;GO:0019877;GO:0046983;GO:0050661;GO:0051287;GO:0055114;GO:0071266	K00133	aspartate-semialdehyde dehydrogenase [Xanthomonas oryzae]
gene-ACU12_RS13460	glmM	GO:0000287;GO:0005975;GO:0008966	K03431	phosphoglucosamine mutase [Xanthomonas oryzae]
gene-ACU12_RS03130	ACU12_RS03130	-	K09921	DUF484 family protein [Xanthomonas oryzae]
gene-ACU12_RS06120	ACU12_RS06120	-	-	type VI secretion system tip protein VgrG [Xanthomonas oryzae]
gene-ACU12_RS19930	ACU12_RS19930	-	-	TIGR00266 family protein [Xanthomonas oryzae]
gene-ACU12_RS00935	tatB	GO:0005887;GO:0008320;GO:0009306;GO:0033281;GO:0043953	K03117	twin-arginine translocase subunit TatB [Xanthomonas oryzae]
gene-ACU12_RS16865	ACU12_RS16865	GO:0000160;GO:0003677;GO:0005622;GO:0006355;GO:0016021	-	PD40 domain-containing protein [Xanthomonas oryzae]
gene-ACU12_RS15265	ACU12_RS15265	GO:0016021	-	glycosyltransferase family 39 protein [Xanthomonas oryzae]
gene-ACU12_RS14565	ACU12_RS14565	GO:0004300;GO:0008152;GO:0016853	-	enoyl-CoA hydratase [Xanthomonas oryzae]
gene-ACU12_RS01080	ACU12_RS01080	GO:0016301;GO:0016310	K03220	hypothetical protein [Xanthomonas oryzae]
gene-ACU12_RS13730	ACU12_RS13730	GO:0019867	K06077	glycine zipper 2TM domain-containing protein [Xanthomonas oryzae]
gene-ACU12_RS06215	ACU12_RS06215	GO:0016021	K10716	potassium channel protein [Xanthomonas oryzae]
gene-ACU12_RS17490	ACU12_RS17490	GO:0009055;GO:0050660	K03522	electron transfer flavoprotein subunit alpha/FixB family protein [Xanthomonas oryzae]
gene-ACU12_RS17595	ACU12_RS17595	-	-	membrane protein [Xanthomonas oryzae]
gene-ACU12_RS10080	ACU12_RS10080	-	-	autotransporter-associated beta strand repeat-containing protein [Xanthomonas oryzae]
gene-ACU12_RS00835	bioF	GO:0008710;GO:0009102;GO:0030170	K00652	8-amino-7-oxononanoate synthase [Xanthomonas oryzae]
gene-ACU12_RS11630	ACU12_RS11630	-	-	barstar family protein [Xanthomonas oryzae]
gene-ACU12_RS03755	ACU12_RS03755	-	K07121	penicillin-binding protein activator [Xanthomonas oryzae]
gene-ACU12_RS01620	dusA	GO:0000049;GO:0002943;GO:0010181;GO:0017150;GO:0050660;GO:0055114	K05539	tRNA dihydrouridine(20/20a) synthase DusA [Xanthomonas oryzae]
gene-ACU12_RS00305	ACU12_RS00305	GO:0008483	K00839	alanine--glyoxylate aminotransferase family protein [Xanthomonas oryzae]
gene-ACU12_RS07940	pstS	GO:0035435;GO:0042301;GO:0043190	K02040	phosphate ABC transporter substrate-binding protein PstS [Xanthomonas oryzae]
gene-ACU12_RS10075	ACU12_RS10075	GO:0000160;GO:0003677;GO:0005622;GO:0006355	-	response regulator transcription factor [Xanthomonas oryzae]
gene-ACU12_RS19195	ACU12_RS19195	-	-	fatty acyl CoA synthetase [Xanthomonas oryzae]
gene-ACU12_RS18105	ACU12_RS18105	GO:0006725;GO:0008198;GO:0008270;GO:0016701;GO:0051213;GO:0055114	K15777	dioxygenase [Xanthomonas oryzae]
gene-ACU12_RS14995	gshB	GO:0000287;GO:0004363;GO:0005524;GO:0005829;GO:0006750;GO:0030145	K01920	glutathione synthase [Xanthomonas oryzae]
gene-ACU12_RS15190	tolR	GO:0005215;GO:0005886;GO:0015031;GO:0016021	K03560	protein TolR [Xanthomonas oryzae]
gene-ACU12_RS17280	gspG	GO:0008565;GO:0015627;GO:0015628;GO:0016021	K02456	type II secretion system major pseudopilin GspG [Xanthomonas oryzae]
gene-ACU12_RS17345	ACU12_RS17345	GO:0004177;GO:0005737;GO:0006508;GO:0008235;GO:0030145	K01255	leucyl aminopeptidase [Xanthomonas oryzae]
gene-ACU12_RS19730	ACU12_RS19730	GO:0003985;GO:0008152	K00626	acetyl-CoA C-acetyltransferase [Xanthomonas oryzae]
gene-ACU12_RS20505	ACU12_RS20505	GO:0005524;GO:0016887	K02065	ATP-binding cassette domain-containing protein [Xanthomonas oryzae]
gene-ACU12_RS11375	ACU12_RS11375	GO:0004592;GO:0005524;GO:0005737;GO:0015940	K01918	pantoate--beta-alanine ligase [Xanthomonas oryzae]
gene-ACU12_RS05070	ACU12_RS05070	GO:0004601;GO:0051920;GO:0055114;GO:0098869	-	carboxymuconolactone decarboxylase family protein [Xanthomonas oryzae]
gene-ACU12_RS09350	ACU12_RS09350	GO:0005215;GO:0006810;GO:0016021	K03296	efflux RND transporter permease subunit [Xanthomonas oryzae]
gene-ACU12_RS05645	lexA	GO:0003677;GO:0004252;GO:0006260;GO:0006281;GO:0006508;GO:0009432;GO:0045892	K01356	repressor LexA [Xanthomonas oryzae]
gene-ACU12_RS01920	ACU12_RS01920	GO:0003824;GO:0008152	-	TAL effector repeat-containing protein [Xanthomonas oryzae]
gene-ACU12_RS16610	ACU12_RS16610	-	-	DUF1631 domain-containing protein [Xanthomonas oryzae]
gene-ACU12_RS02940	ACU12_RS02940	-	-	IS1595 family transposase [Xanthomonas oryzae]
gene-ACU12_RS16235	ACU12_RS16235	GO:0016021	-	PepSY domain-containing protein [Xanthomonas oryzae]
gene-ACU12_RS12855	ACU12_RS12855	-	-	phasin family protein [Xanthomonas oryzae]
gene-ACU12_RS16175	ACU12_RS16175	GO:0001510;GO:0003723;GO:0006396;GO:0008173	K03214	RNA methyltransferase [Xanthomonas oryzae]
gene-ACU12_RS11285	ACU12_RS11285	GO:0008168;GO:0032259	-	methyltransferase domain-containing protein [Xanthomonas oryzae]
gene-ACU12_RS01510	ACU12_RS01510	-	K19267	SDR family oxidoreductase [Xanthomonas oryzae]
gene-ACU12_RS18285	ACU12_RS18285	GO:0003824;GO:0008152	-	avirulence protein [Xanthomonas oryzae]
gene-ACU12_RS08030	rlmKL	GO:0003723;GO:0005737;GO:0052915;GO:0070043;GO:0070476	K12297	bifunctional 23S rRNA (guanine(2069)-N(7))-methyltransferase RlmK/23S rRNA (guanine(2445)-N(2))-methyltransferase RlmL [Xanthomonas oryzae]
gene-ACU12_RS00205	ACU12_RS00205	GO:0000155;GO:0000160;GO:0005622;GO:0023014	-	GAF domain-containing sensor histidine kinase [Xanthomonas oryzae]
gene-ACU12_RS20560	ACU12_RS20560	GO:0008152;GO:0016798;GO:0046872	-	nucleoside hydrolase [Xanthomonas oryzae]
gene-ACU12_RS13490	ACU12_RS13490	GO:0000162;GO:0004640	K01817	phosphoribosylanthranilate isomerase [Xanthomonas oryzae]
gene-ACU12_RS16920	ACU12_RS16920	GO:0003677;GO:0003700;GO:0006355	-	LysR family transcriptional regulator [Xanthomonas oryzae]
gene-ACU12_RS04250	ACU12_RS04250	GO:0004300;GO:0008152;GO:0050547;GO:0050548	K18383	p-hydroxycinnamoyl CoA hydratase/lyase [Xanthomonas oryzae]
gene-ACU12_RS11490	ACU12_RS11490	GO:0004601;GO:0055114;GO:0098869	K03564	peroxiredoxin [Xanthomonas oryzae]
gene-ACU12_RS01525	ACU12_RS01525	-	-	hypothetical protein [Xanthomonas oryzae]
gene-ACU12_RS19625	ACU12_RS19625	GO:0004315;GO:0006633	K22317	3-oxoacyl-ACP synthase III [Xanthomonas oryzae]
gene-ACU12_RS15770	ACU12_RS15770	GO:0008152;GO:0016853	-	enoyl-CoA hydratase/isomerase family protein [Xanthomonas oryzae]
gene-ACU12_RS02485	ACU12_RS02485	GO:0016020;GO:0016853;GO:0047355	-	UDP-N-acetylglucosamine 2-epimerase [Xanthomonas oryzae]
gene-ACU12_RS02165	rpsI	GO:0000462;GO:0003735;GO:0006412;GO:0022627	K02996	MULTISPECIES: 30S ribosomal protein S9 [Xanthomonas]
gene-ACU12_RS02605	ACU12_RS02605	GO:0003677;GO:0006355;GO:0046872	-	metal/formaldehyde-sensitive transcriptional repressor [Xanthomonas oryzae]
gene-ACU12_RS04905	ACU12_RS04905	GO:0005509;GO:0009279;GO:0016021	K03286	OmpA family protein [Xanthomonas oryzae]
gene-ACU12_RS11420	xylB	GO:0004856;GO:0005997;GO:0046835	K00854	xylulokinase [Xanthomonas oryzae]
gene-ACU12_RS03095	ACU12_RS03095	GO:0004252;GO:0006508;GO:0070008	K01322	S9 family peptidase [Xanthomonas oryzae]
gene-ACU12_RS08540	ACU12_RS08540	-	-	hypothetical protein [Xanthomonas oryzae]
gene-ACU12_RS19025	ACU12_RS19025	-	-	TAL effector protein Tal1c [Xanthomonas oryzae]
gene-ACU12_RS12750	pheS	GO:0000049;GO:0000287;GO:0004826;GO:0005524;GO:0005737;GO:0006432	K01889	phenylalanine--tRNA ligase subunit alpha [Xanthomonas oryzae]
gene-ACU12_RS11090	ACU12_RS11090	-	-	DUF2388 domain-containing protein [Xanthomonas oryzae]
gene-ACU12_RS08545	ACU12_RS08545	GO:0003883;GO:0005524;GO:0006541;GO:0044210	K01937	CTP synthase [Xanthomonas oryzae]
gene-ACU12_RS11425	ACU12_RS11425	GO:0004560	-	glycoside hydrolase family 95 protein [Xanthomonas oryzae]
gene-ACU12_RS14795	gcvT	GO:0004047;GO:0008483;GO:0019464;GO:0032259	K00605	glycine cleavage system aminomethyltransferase GcvT [Xanthomonas oryzae]
gene-ACU12_RS08785	ACU12_RS08785	GO:0003991;GO:0005524;GO:0005737;GO:0006526;GO:0016310	K22478	acetylglutamate kinase [Xanthomonas oryzae]
gene-ACU12_RS16680	ACU12_RS16680	GO:0000287;GO:0004789;GO:0009228;GO:0009229	K00788	thiamine phosphate synthase [Xanthomonas oryzae]
gene-ACU12_RS17990	ACU12_RS17990	-	-	DUF3016 domain-containing protein [Xanthomonas oryzae]
gene-ACU12_RS06560	sufB	GO:0016226	K09014	Fe-S cluster assembly protein SufB [Xanthomonas oryzae]
gene-ACU12_RS20495	mlaD	GO:0015914	K02067	outer membrane lipid asymmetry maintenance protein MlaD [Xanthomonas oryzae]
gene-ACU12_RS05855	ACU12_RS05855	GO:0003824;GO:0006284	K01247	DNA-3-methyladenine glycosylase 2 family protein [Xanthomonas oryzae]
gene-ACU12_RS06600	ACU12_RS06600	GO:0016021	K21472	M23 family metallopeptidase [Xanthomonas oryzae]
gene-ACU12_RS11340	ACU12_RS11340	GO:0005215;GO:0016021;GO:0055085	K03307	sodium/solute symporter [Xanthomonas oryzae]
gene-ACU12_RS02310	ACU12_RS02310	GO:0043565	-	helix-turn-helix transcriptional regulator [Xanthomonas oryzae]
gene-ACU12_RS12820	pheA	GO:0004106;GO:0004664;GO:0005737;GO:0009094;GO:0016597;GO:0046417	K14170	prephenate dehydratase [Xanthomonas oryzae]
gene-ACU12_RS14465	nagZ	GO:0004563;GO:0005737;GO:0005975;GO:0007049;GO:0008360;GO:0009252;GO:0009254;GO:0051301;GO:0071555	K01207	beta-N-acetylhexosaminidase [Xanthomonas oryzae]
gene-ACU12_RS17455	ACU12_RS17455	GO:0000287;GO:0004614;GO:0004615;GO:0005975	K15778	phosphomannomutase/phosphoglucomutase [Xanthomonas oryzae]
gene-ACU12_RS17900	ACU12_RS17900	GO:0003333;GO:0005524;GO:0015424;GO:0015821;GO:0043190	K02071	methionine ABC transporter ATP-binding protein [Xanthomonas oryzae]
gene-ACU12_RS19960	ACU12_RS19960	-	-	DUF4375 domain-containing protein [Xanthomonas oryzae]
gene-ACU12_RS19200	ACU12_RS19200	GO:0016021;GO:0016746	-	acyltransferase [Xanthomonas oryzae]
gene-ACU12_RS09065	ACU12_RS09065	GO:0016021	-	polysaccharide biosynthesis protein [Xanthomonas oryzae]
gene-ACU12_RS15245	ACU12_RS15245	-	-	DUF3011 domain-containing protein [Xanthomonas oryzae]
gene-ACU12_RS19080	mgtE	GO:0005886;GO:0015095;GO:0015693;GO:0016021;GO:0046872;GO:0098655;GO:1903830	K06213	magnesium transporter [Xanthomonas oryzae]
gene-ACU12_RS12320	secD	GO:0005622;GO:0005886;GO:0006605;GO:0015450;GO:0016021;GO:0043952;GO:0065002	K03072	protein translocase subunit SecD [Xanthomonas oryzae]
gene-ACU12_RS00405	ACU12_RS00405	-	-	DUF2884 family protein [Xanthomonas oryzae]
gene-ACU12_RS08965	ACU12_RS08965	GO:0051301	K05527	BolA family transcriptional regulator [Xanthomonas oryzae]
gene-ACU12_RS11955	ACU12_RS11955	-	K03599	glutathione S-transferase N-terminal domain-containing protein [Xanthomonas oryzae]
gene-ACU12_RS12485	ACU12_RS12485	GO:0004252;GO:0006508	K08677	S8/S53 family peptidase [Xanthomonas oryzae]
gene-ACU12_RS20455	ACU12_RS20455	GO:0003333;GO:0015171;GO:0016021	K03294	amino acid permease [Xanthomonas oryzae]
gene-ACU12_RS11990	miaB	GO:0005506;GO:0005737;GO:0006400;GO:0016740;GO:0051539	K06168	tRNA (N6-isopentenyl adenosine(37)-C2)-methylthiotransferase MiaB [Xanthomonas oryzae]
gene-ACU12_RS07110	ACU12_RS07110	GO:0004872;GO:0006810;GO:0009279	K02014	TonB-dependent receptor [Xanthomonas oryzae]
gene-ACU12_RS14215	ACU12_RS14215	GO:0005886;GO:0016021	-	anti-sigma factor [Xanthomonas oryzae]

## Sheet: 53 12hvs24h
Id	Name	GO	KEGG	Description
gene-ACU12_RS20135	ACU12_RS20135	GO:0003677;GO:0003700;GO:0006355	K06075	MarR family transcriptional regulator [Xanthomonas oryzae]
gene-ACU12_RS07835	fucP	GO:0005354;GO:0005355;GO:0009276;GO:0015150;GO:0015756;GO:0015757;GO:0016021;GO:1904659	K02429	L-fucose:H+ symporter permease [Xanthomonas oryzae]
gene-ACU12_RS19150	ACU12_RS19150	-	-	IS1595 family transposase [Xanthomonas oryzae]
gene-ACU12_RS16955	ACU12_RS16955	GO:0016021;GO:0016874	-	O-antigen ligase family protein [Xanthomonas oryzae]
gene-ACU12_RS05870	ACU12_RS05870	GO:0016021	-	hypothetical protein [Xanthomonas oryzae]
gene-ACU12_RS16500	ACU12_RS16500	-	-	DUF58 domain-containing protein [Xanthomonas oryzae]
gene-ACU12_RS10355	mnmA	GO:0000049;GO:0005524;GO:0005737;GO:0006400;GO:0008168;GO:0016783;GO:0032259	K00566	tRNA 2-thiouridine(34) synthase MnmA [Xanthomonas oryzae]
gene-ACU12_RS16360	ACU12_RS16360	GO:0005886;GO:0015031;GO:0015343;GO:0016021;GO:0030288;GO:0031992;GO:0044718	-	TonB family protein [Xanthomonas oryzae]
gene-ACU12_RS11000	ACU12_RS11000	GO:0016021	-	hypothetical protein [Xanthomonas oryzae]
gene-ACU12_RS01385	ACU12_RS01385	-	-	IS1595 family transposase [Xanthomonas oryzae]
gene-ACU12_RS11190	ACU12_RS11190	GO:0003700;GO:0005622;GO:0006355;GO:0043565	-	trp operon repressor [Xanthomonas oryzae]
gene-ACU12_RS04140	ACU12_RS04140	GO:0016021	-	hypothetical protein [Xanthomonas oryzae]
gene-ACU12_RS14930	ACU12_RS14930	GO:0005507;GO:0005737;GO:0006878	K06201	copper homeostasis protein CutC [Xanthomonas oryzae]
gene-ACU12_RS08635	miaA	GO:0005524;GO:0008033;GO:0052381	K00791	tRNA (adenosine(37)-N6)-dimethylallyltransferase MiaA [Xanthomonas oryzae]
gene-ACU12_RS05325	ACU12_RS05325	-	-	MEKHLA domain-containing protein [Xanthomonas oryzae]
gene-ACU12_RS03720	kdpB	GO:0000287;GO:0005524;GO:0005887;GO:0008556;GO:0071805	K01547	potassium-transporting ATPase subunit KdpB [Xanthomonas oryzae]
gene-ACU12_RS08830	ACU12_RS08830	GO:0016021;GO:0055085	K03449	MFS transporter [Xanthomonas oryzae]
gene-ACU12_RS18450	ftsE	GO:0005524;GO:0016887;GO:0051301	K09812	MULTISPECIES: cell division ATP-binding protein FtsE [Xanthomonas]
gene-ACU12_RS02495	ACU12_RS02495	GO:0016021	K09167	PH domain-containing protein [Xanthomonas oryzae]
gene-ACU12_RS19835	ACU12_RS19835	GO:0008152;GO:0016021;GO:0016746	K00655	1-acyl-sn-glycerol-3-phosphate acyltransferase [Xanthomonas oryzae]
gene-ACU12_RS04915	ACU12_RS04915	GO:0001522;GO:0003723;GO:0009982	K06178	rRNA pseudouridine synthase [Xanthomonas oryzae]
gene-ACU12_RS08670	recX	GO:0005737;GO:0006282	K03565	recombination regulator RecX [Xanthomonas oryzae]
gene-ACU12_RS09115	ACU12_RS09115	GO:0003677;GO:0003700;GO:0006355	K03717	LysR family transcriptional regulator [Xanthomonas oryzae]
gene-ACU12_RS01635	ACU12_RS01635	GO:0000155;GO:0000160;GO:0005524;GO:0005622;GO:0016021;GO:0023014	K07637	two-component sensor histidine kinase [Xanthomonas oryzae]
gene-ACU12_RS20400	ACU12_RS20400	-	-	ROK family protein [Xanthomonas oryzae]
gene-ACU12_RS07400	ACU12_RS07400	-	-	TIGR02099 family protein [Xanthomonas oryzae]
gene-ACU12_RS03525	ACU12_RS03525	GO:0016021	K22736	VIT family protein [Xanthomonas oryzae]
gene-ACU12_RS04195	ubiH	GO:0006744;GO:0008681;GO:0016709;GO:0055114;GO:0071949	K03185	2-octaprenyl-6-methoxyphenyl hydroxylase [Xanthomonas oryzae]
gene-ACU12_RS10030	ACU12_RS10030	-	K18876	avirulence protein [Xanthomonas oryzae]
gene-ACU12_RS10070	ACU12_RS10070	GO:0000155;GO:0000160;GO:0005524;GO:0005622;GO:0016021;GO:0023014	-	HAMP domain-containing histidine kinase [Xanthomonas oryzae]
gene-ACU12_RS10305	ACU12_RS10305	GO:0003677;GO:0005524;GO:0005886;GO:0007049;GO:0007059;GO:0016021;GO:0051301	K03466	DNA translocase FtsK [Xanthomonas oryzae]
gene-ACU12_RS15220	ruvC	GO:0000287;GO:0003676;GO:0006281;GO:0006310;GO:0008821;GO:0090305	K01159	crossover junction endodeoxyribonuclease RuvC [Xanthomonas oryzae]
gene-ACU12_RS07115	ACU12_RS07115	GO:0016021	-	MerC domain-containing protein [Xanthomonas oryzae]
gene-ACU12_RS18640	ACU12_RS18640	GO:0005975;GO:0008422;GO:0102483	K05349	glycoside hydrolase family 3 C-terminal domain-containing protein [Xanthomonas oryzae]
gene-ACU12_RS03845	ftsZ	GO:0003924;GO:0005525;GO:0005737;GO:0032153;GO:0043093;GO:0051258	K03531	cell division protein FtsZ [Xanthomonas oryzae]
gene-ACU12_RS08665	recA	GO:0003684;GO:0003697;GO:0005524;GO:0005737;GO:0006281;GO:0006310;GO:0008094;GO:0009432	K03553	recombinase RecA [Xanthomonas oryzae]
gene-ACU12_RS11740	ACU12_RS11740	GO:0005524;GO:0016301;GO:0016310;GO:0016853;GO:0046872;GO:0052855	K23997	bifunctional ADP-dependent NAD(P)H-hydrate dehydratase/NAD(P)H-hydrate epimerase [Xanthomonas oryzae]
gene-ACU12_RS11105	ACU12_RS11105	GO:0016787	-	NUDIX hydrolase [Xanthomonas oryzae]
gene-ACU12_RS03125	ACU12_RS03125	GO:0005737;GO:0008837;GO:0009089	K01778	diaminopimelate epimerase [Xanthomonas oryzae]
gene-ACU12_RS02370	ACU12_RS02370	GO:0003677;GO:0004003;GO:0005524;GO:0006268;GO:0006269;GO:0008270;GO:1990077	K04066	primosomal protein N' [Xanthomonas oryzae]
gene-ACU12_RS06955	ACU12_RS06955	GO:0003824;GO:0008152	-	avirulence protein [Xanthomonas oryzae]
gene-ACU12_RS02230	nudC	GO:0016787;GO:0046872	K03426	NAD(+) diphosphatase [Xanthomonas oryzae]
gene-ACU12_RS19640	ACU12_RS19640	GO:0003723;GO:0005737;GO:0008175;GO:0008757;GO:0030488	K03216	tRNA (cytidine(34)-2'-O)-methyltransferase [Xanthomonas oryzae]
gene-ACU12_RS02460	ACU12_RS02460	GO:0004479;GO:0006413;GO:0071951	K00604	methionyl-tRNA formyltransferase [Xanthomonas oryzae]
gene-ACU12_RS15200	ybgC	GO:0016790	K07107	tol-pal system-associated acyl-CoA thioesterase [Xanthomonas oryzae]
gene-ACU12_RS07935	pstS	GO:0035435;GO:0042301;GO:0043190	K02040	phosphate ABC transporter substrate-binding protein PstS [Xanthomonas oryzae]
gene-ACU12_RS01435	ACU12_RS01435	GO:0010181;GO:0016491;GO:0055114	-	NADH:flavin oxidoreductase/NADH oxidase [Xanthomonas oryzae]
gene-ACU12_RS10775	ACU12_RS10775	GO:0004715;GO:0018108	K03496	ParA family protein [Xanthomonas oryzae]
gene-ACU12_RS10255	ACU12_RS10255	GO:0003857;GO:0006635	K07516	3-hydroxyacyl-CoA dehydrogenase/enoyl-CoA hydratase family protein [Xanthomonas oryzae]
gene-ACU12_RS16560	recG	GO:0003676;GO:0004003;GO:0005524;GO:0006281;GO:0006310;GO:0032508	K03655	ATP-dependent DNA helicase RecG [Xanthomonas oryzae]
gene-ACU12_RS13545	ACU12_RS13545	GO:0005524	K06915	DUF853 family protein [Xanthomonas oryzae]
gene-ACU12_RS04990	ACU12_RS04990	GO:0016021;GO:0042834	-	SPOR domain-containing protein [Xanthomonas oryzae]
gene-ACU12_RS17735	glmS	GO:0004360;GO:0005737;GO:0005975;GO:0006541;GO:0030246;GO:1901137	K00820	glutamine--fructose-6-phosphate transaminase (isomerizing) [Xanthomonas oryzae]

## Sheet: Up-regulated 6h-12h
Supplementary Table 3: Up-regulated genes (padj<0.01 ; log2FoldChange>1) RS-504_6hvs. RS-504_12h
id	locus_tag	Chromosome	Name	GO	KEGG	Description	baseMean	baseMean_CKRS6h	baseMean_RS6h504	log2FoldChange	padj
gene-ACU12_RS10665	ACU12_RS10665	NZ_CP011961.1	flhF	GO:0003924;GO:0005525;GO:0005622;GO:0006614;GO:0044781	K02404	flagellar biosynthesis protein FlhF [Xanthomonas oryzae]	319.395	66.9892	571.8	3.09351	4.68346e-28
gene-ACU12_RS10445	ACU12_RS10445	NZ_CP011961.1	flgG	GO:0009426;GO:0071973	K02392	flagellar basal-body rod protein FlgG [Xanthomonas oryzae]	1007.28	356.827	1657.73	2.21591	1.24058e-07
gene-ACU12_RS10420	ACU12_RS10420	NZ_CP011961.1	flgB	GO:0030694;GO:0071973	K02387	MULTISPECIES: flagellar basal body rod protein FlgB [Xanthomonas]	929.649	364.536	1494.76	2.03578	3.66969e-20
gene-ACU12_RS10570	ACU12_RS10570	NZ_CP011961.1	fliE	GO:0003774;GO:0005198;GO:0009425;GO:0071973	K02408	flagellar hook-basal body complex protein FliE [Xanthomonas oryzae]	190.899	75.0888	306.709	2.0302	1.75329e-09
gene-ACU12_RS05450	ACU12_RS05450	NZ_CP011961.1	ACU12_RS05450	-	K13993	Hsp20/alpha crystallin family protein [Xanthomonas oryzae]	75.3692	31.2106	119.528	1.93724	0.000149656
gene-ACU12_RS10505	ACU12_RS10505	NZ_CP011961.1	rpoN	GO:0003677;GO:0003700;GO:0003899;GO:0006352;GO:0006355;GO:0016987	K03092	RNA polymerase factor sigma-54 [Xanthomonas oryzae]	15013.6	6404.43	23622.7	1.88303	1.14932e-24
gene-ACU12_RS13790	ACU12_RS13790	NZ_CP011961.1	ACU12_RS13790	-	-	hypothetical protein [Xanthomonas oryzae]	5174.91	2489.81	7860.02	1.6585	2.67756e-18
gene-ACU12_RS11670	ACU12_RS11670	NZ_CP011961.1	ACU12_RS11670	GO:0003677;GO:0005737;GO:0006355	K03704	cold-shock protein [Xanthomonas oryzae]	487925	237768	738081	1.63422	1.01219e-14
gene-ACU12_RS18020	ACU12_RS18020	NZ_CP011961.1	ACU12_RS18020	-	-	MliC family protein [Xanthomonas oryzae]	459.862	225.987	693.738	1.61815	7.71632e-08
gene-ACU12_RS19655	ACU12_RS19655	NZ_CP011961.1	ACU12_RS19655	-	-	hypothetical protein [Xanthomonas oryzae]	236.607	120.22	352.995	1.55398	0.000223506
gene-ACU12_RS19530	ACU12_RS19530	NZ_CP011961.1	dcp	GO:0004180;GO:0004222;GO:0006508;GO:0046872	K01284	peptidyl-dipeptidase Dcp [Xanthomonas oryzae]	1741.39	904.883	2577.89	1.51039	1.91423e-13
gene-ACU12_RS17875	ACU12_RS17875	NZ_CP011961.1	ACU12_RS17875	GO:0016021;GO:0019867	K07275	outer membrane beta-barrel protein [Xanthomonas oryzae]	126207	65681.4	186733	1.50742	8.08854e-16
gene-ACU12_RS07105	ACU12_RS07105	NZ_CP011961.1	ACU12_RS07105	GO:0004872;GO:0006810;GO:0009279	-	TonB-dependent receptor [Xanthomonas oryzae]	241.963	126.469	357.457	1.49898	2.06544e-06
gene-ACU12_RS00035	ACU12_RS00035	NZ_CP011961.1	ACU12_RS00035	GO:0006508;GO:0008233	-	tetratricopeptide repeat protein [Xanthomonas oryzae]	4838.86	2571.13	7106.59	1.46675	1.63587e-14
gene-ACU12_RS04230	ACU12_RS04230	NZ_CP011961.1	ACU12_RS04230	GO:0018579;GO:0055114	-	protocatechuate 3,4-dioxygenase subunit alpha [Xanthomonas oryzae]	321.384	176.18	466.589	1.4051	1.14861e-06
gene-ACU12_RS07375	ACU12_RS07375	NZ_CP011961.1	ACU12_RS07375	GO:0006810;GO:0016021	K03832	TonB family protein [Xanthomonas oryzae]	3746.6	2079.04	5414.16	1.38082	1.43199e-12
gene-ACU12_RS17840	ACU12_RS17840	NZ_CP011961.1	ACU12_RS17840	GO:0004190;GO:0006508;GO:0016021	-	hypothetical protein [Xanthomonas oryzae]	47512.7	26535.4	68490.1	1.36798	6.36125e-05
gene-ACU12_RS00545	ACU12_RS00545	NZ_CP011961.1	ACU12_RS00545	GO:0016021;GO:0055085	K08191	MFS transporter [Xanthomonas oryzae]	177.057	99.9887	254.126	1.3457	0.0001706
gene-ACU12_RS20720	ACU12_RS20720	NZ_CP011961.1	ACU12_RS20720	-	-	DUF2384 domain-containing protein [Xanthomonas oryzae]	2739.12	1564.04	3914.2	1.32344	5.93945e-11
gene-ACU12_RS00665	ACU12_RS00665	NZ_CP011961.1	ACU12_RS00665	GO:0008168;GO:0018489;GO:0032259;GO:0046872;GO:0051537;GO:0055114;GO:0070988	-	aromatic ring-hydroxylating dioxygenase subunit alpha [Xanthomonas oryzae]	1298.15	742.776	1853.51	1.31926	7.89821e-10
gene-ACU12_RS10425	ACU12_RS10425	NZ_CP011961.1	flgC	GO:0009424;GO:0030694;GO:0071978	K02388	MULTISPECIES: flagellar basal body rod protein FlgC [Xanthomonas]	423.718	243.703	603.733	1.30879	0.00225725
gene-ACU12_RS00645	ACU12_RS00645	NZ_CP011961.1	ACU12_RS00645	-	-	nuclear transport factor 2 family protein [Xanthomonas oryzae]	622.047	360.23	883.863	1.2949	1.33985e-07
gene-ACU12_RS07790	ACU12_RS07790	NZ_CP011961.1	ACU12_RS07790	GO:0003677;GO:0003700;GO:0006355	-	GntR family transcriptional regulator [Xanthomonas oryzae]	3854.59	2245.61	5463.56	1.28273	3.86325e-05
gene-ACU12_RS14535	ACU12_RS14535	NZ_CP011961.1	ACU12_RS14535	GO:0016989;GO:1903506	-	sigma-E factor negative regulatory protein [Xanthomonas oryzae]	1399.62	823.31	1975.92	1.26302	5.88528e-09
gene-ACU12_RS07910	ACU12_RS07910	NZ_CP011961.1	ACU12_RS07910	-	-	RcnB family protein [Xanthomonas oryzae]	214.748	126.333	303.163	1.26286	0.000144257
gene-ACU12_RS13835	ACU12_RS13835	NZ_CP011961.1	ACU12_RS13835	GO:0004252;GO:0006508;GO:0016021	-	rhomboid family intramembrane serine protease [Xanthomonas oryzae]	358.941	213.984	503.898	1.23563	1.7283e-05
gene-ACU12_RS10605	ACU12_RS10605	NZ_CP011961.1	ACU12_RS10605	GO:0006935;GO:0009425;GO:0016021;GO:0071973	K02415	flagellar basal body-associated FliL family protein [Xanthomonas oryzae]	1788.16	1066.2	2510.11	1.23527	3.39156e-09
gene-ACU12_RS01070	ACU12_RS01070	NZ_CP011961.1	ACU12_RS01070	-	K18375	hypothetical protein [Xanthomonas oryzae]	98.9977	59.7408	138.255	1.21054	0.00826172
gene-ACU12_RS00095	ACU12_RS00095	NZ_CP011961.1	ACU12_RS00095	GO:0004553;GO:0005975	K01179	glycoside hydrolase family 5 protein [Xanthomonas oryzae]	3414.89	2065.34	4764.43	1.20592	2.41171e-09
gene-ACU12_RS10575	ACU12_RS10575	NZ_CP011961.1	fliF	GO:0003774;GO:0009431;GO:0016021;GO:0071973	K02409	flagellar M-ring protein FliF [Xanthomonas oryzae]	501.555	304.343	698.766	1.19911	4.19966e-06
gene-ACU12_RS00940	ACU12_RS00940	NZ_CP011961.1	tatA	GO:0005887;GO:0008320;GO:0009306;GO:0033281;GO:0043953	K03116	MULTISPECIES: Sec-independent protein translocase subunit TatA [Xanthomonas]	1082.33	657.966	1506.7	1.19531	0.000309216
gene-ACU12_RS07780	ACU12_RS07780	NZ_CP011961.1	ACU12_RS07780	GO:0016021	K01992	hypothetical protein [Xanthomonas oryzae]	151.074	92.6118	209.536	1.17793	0.00294884
gene-ACU12_RS20545	ACU12_RS20545	NZ_CP011961.1	ACU12_RS20545	-	K07334	type II toxin-antitoxin system RelE/ParE family toxin [Xanthomonas oryzae]	3044.63	1892.17	4197.08	1.14935	1.4787e-05
gene-ACU12_RS09345	ACU12_RS09345	NZ_CP011961.1	ACU12_RS09345	GO:0016020;GO:0055085	-	efflux RND transporter periplasmic adaptor subunit [Xanthomonas oryzae]	601.312	374.813	827.811	1.14313	7.00377e-06
gene-ACU12_RS03555	ACU12_RS03555	NZ_CP011961.1	ACU12_RS03555	-	-	hypothetical protein [Xanthomonas oryzae]	10862.9	6790.87	14934.9	1.13702	9.07442e-05
gene-ACU12_RS07785	ACU12_RS07785	NZ_CP011961.1	ACU12_RS07785	GO:0005524;GO:0016887	K01990	ABC transporter ATP-binding protein [Xanthomonas oryzae]	3499.09	2189.8	4808.38	1.13475	1.39594e-07
gene-ACU12_RS00055	ACU12_RS00055	NZ_CP011961.1	ACU12_RS00055	GO:0005215;GO:0005886;GO:0015031;GO:0016021	K03559	biopolymer transporter ExbD [Xanthomonas oryzae]	4496.97	2853.95	6139.99	1.10527	5.13114e-06
gene-ACU12_RS03235	ACU12_RS03235	NZ_CP011961.1	ACU12_RS03235	-	K11904	type VI secretion system tip protein VgrG [Xanthomonas oryzae]	627.286	403.167	851.404	1.07847	1.54266e-05
gene-ACU12_RS15295	ACU12_RS15295	NZ_CP011961.1	ACU12_RS15295	GO:0004872;GO:0006810;GO:0009279	K02014	TonB-dependent receptor [Xanthomonas oryzae]	802.687	517.092	1088.28	1.07356	5.2013e-06
gene-ACU12_RS17590	ACU12_RS17590	NZ_CP011961.1	ACU12_RS17590	-	-	MULTISPECIES: YdcH family protein [Gammaproteobacteria]	10486.4	6768.05	14204.7	1.06956	0.00373988
gene-ACU12_RS19675	ACU12_RS19675	NZ_CP011961.1	ACU12_RS19675	-	-	Ax21 family protein [Xanthomonas oryzae]	811354	526448	1.09626e+06	1.05823	3.40802e-08
gene-ACU12_RS19145	ACU12_RS19145	NZ_CP011961.1	ACU12_RS19145	GO:0016491;GO:0055114;GO:0071949	-	NAD(P)/FAD-dependent oxidoreductase [Xanthomonas oryzae]	353.009	230.005	476.013	1.04934	0.000371025
gene-ACU12_RS07795	ACU12_RS07795	NZ_CP011961.1	ACU12_RS07795	-	-	hypothetical protein [Xanthomonas oryzae]	2888.91	1882.72	3895.1	1.04885	0.00106806
gene-ACU12_RS06395	ACU12_RS06395	NZ_CP011961.1	ACU12_RS06395	GO:0003677;GO:0003700;GO:0003899;GO:0006352;GO:0006355;GO:0016987	K03092	RNA polymerase factor sigma-54 [Xanthomonas oryzae]	452.122	294.727	609.518	1.04829	9.90861e-05
gene-ACU12_RS04475	ACU12_RS04475	NZ_CP011961.1	ACU12_RS04475	GO:0004067;GO:0006520	K01424	asparaginase [Xanthomonas oryzae]	2777.89	1814.68	3741.1	1.04375	0.000520902
gene-ACU12_RS14400	ACU12_RS14400	NZ_CP011961.1	ACU12_RS14400	-	-	hypothetical protein [Xanthomonas oryzae]	8785.63	5755.43	11815.8	1.03773	0.000773834
gene-ACU12_RS16915	ACU12_RS16915	NZ_CP011961.1	leuC	GO:0003861;GO:0009098;GO:0016853;GO:0046872;GO:0051539	K01703	3-isopropylmalate dehydratase large subunit [Xanthomonas oryzae]	1751.16	1148.64	2353.69	1.035	1.68736e-06
gene-ACU12_RS20565	ACU12_RS20565	NZ_CP011961.1	ACU12_RS20565	-	-	hypothetical protein [Xanthomonas oryzae]	35397.9	23354.5	47441.2	1.02244	0.00162989
gene-ACU12_RS04340	ACU12_RS04340	NZ_CP011961.1	ACU12_RS04340	GO:0004801;GO:0005737;GO:0005975;GO:0006098	K00616	transaldolase [Xanthomonas oryzae]	3582.43	2367.17	4797.7	1.01918	6.85797e-07
gene-ACU12_RS20715	ACU12_RS20715	NZ_CP011961.1	ACU12_RS20715	-	-	hypothetical protein [Xanthomonas oryzae]	892.868	589.983	1195.75	1.01917	0.00033439
gene-ACU12_RS19685	ACU12_RS19685	NZ_CP011961.1	secB	GO:0005737;GO:0006457;GO:0015031;GO:0051082;GO:0051262	K03071	protein-export chaperone SecB [Xanthomonas oryzae]	1300.14	860.908	1739.37	1.01463	5.48416e-06
gene-ACU12_RS18900	ACU12_RS18900	NZ_CP011961.1	hppD	GO:0003868;GO:0009072;GO:0046872;GO:0055114	K00457	4-hydroxyphenylpyruvate dioxygenase [Xanthomonas oryzae]	609.802	404.28	815.323	1.01202	7.63849e-05
gene-ACU12_RS14175	ACU12_RS14175	NZ_CP011961.1	ACU12_RS14175	-	-	DUF2147 domain-containing protein [Xanthomonas oryzae]	7893.93	5247.83	10540	1.00609	4.81879e-07
gene-ACU12_RS17080	ACU12_RS17080	NZ_CP011961.1	ACU12_RS17080	GO:0004872;GO:0006810;GO:0009279	-	TonB-dependent receptor [Xanthomonas oryzae]	208.445	138.659	278.231	1.00474	0.00436928

## Sheet: Up-regulated 6h-24h
Supplementary Table 3: Up-regulated genes (padj<0.01 ; log2FoldChange>1) RS-504_6hvs. RS-504_24h
id	locus_tag	Chromosome	Name	GO	KEGG	Description	baseMean	baseMean_CKRS12h	baseMean_RS12h504	log2FoldChange	padj
gene-ACU12_RS07780	ACU12_RS07780	NZ_CP011961.1	ACU12_RS07780	GO:0016021	K01992	hypothetical protein [Xanthomonas oryzae]	1383.7	107.357	2660.05	4.63096	1.53258e-118
gene-ACU12_RS07785	ACU12_RS07785	NZ_CP011961.1	ACU12_RS07785	GO:0005524;GO:0016887	K01990	ABC transporter ATP-binding protein [Xanthomonas oryzae]	23193.7	2535.1	43852.4	4.11254	3.15357e-130
gene-ACU12_RS19635	ACU12_RS19635	NZ_CP011961.1	ACU12_RS19635	-	-	hypothetical protein [Xanthomonas oryzae]	2678.67	295.75	5061.59	4.09714	1.78792e-23
gene-ACU12_RS07775	ACU12_RS07775	NZ_CP011961.1	ACU12_RS07775	-	-	DUF4097 family beta strand repeat protein [Xanthomonas oryzae]	148.484	22.7296	274.239	3.59279	1.10314e-26
gene-ACU12_RS07790	ACU12_RS07790	NZ_CP011961.1	ACU12_RS07790	GO:0003677;GO:0003700;GO:0006355	-	GntR family transcriptional regulator [Xanthomonas oryzae]	14408.8	2596.48	26221.1	3.3361	3.76757e-91
gene-ACU12_RS14535	ACU12_RS14535	NZ_CP011961.1	ACU12_RS14535	GO:0016989;GO:1903506	-	sigma-E factor negative regulatory protein [Xanthomonas oryzae]	4317.78	952.467	7683.1	3.01195	1.85936e-46
gene-ACU12_RS05650	ACU12_RS05650	NZ_CP011961.1	imuA	-	-	translesion DNA synthesis-associated protein ImuA [Xanthomonas oryzae]	218.079	51.4887	384.67	2.90129	2.13676e-25
gene-ACU12_RS09345	ACU12_RS09345	NZ_CP011961.1	ACU12_RS09345	GO:0016020;GO:0055085	-	efflux RND transporter periplasmic adaptor subunit [Xanthomonas oryzae]	1800.06	433.533	3166.59	2.86871	9.29444e-59
gene-ACU12_RS07795	ACU12_RS07795	NZ_CP011961.1	ACU12_RS07795	-	-	hypothetical protein [Xanthomonas oryzae]	7209.72	2174.67	12244.8	2.4933	1.884e-21
gene-ACU12_RS20500	ACU12_RS20500	NZ_CP011961.1	ACU12_RS20500	GO:0006810;GO:0043190	K02066	ABC transporter permease [Xanthomonas oryzae]	99.8051	30.1429	169.467	2.49112	1.38001e-11
gene-ACU12_RS00440	ACU12_RS00440	NZ_CP011961.1	ACU12_RS00440	-	-	GTP-binding protein [Xanthomonas oryzae]	508.065	153.815	862.315	2.48702	3.60167e-17
gene-ACU12_RS16300	ACU12_RS16300	NZ_CP011961.1	ACU12_RS16300	GO:0008152;GO:0016787	K01091	HAD family hydrolase [Xanthomonas oryzae]	25.0197	7.58562	42.4538	2.48455	0.000614512
gene-ACU12_RS09885	ACU12_RS09885	NZ_CP011961.1	ACU12_RS09885	GO:0003677;GO:0003916;GO:0006270	-	replication initiation factor domain-containing protein [Xanthomonas oryzae]	156.748	49.4155	264.08	2.41794	3.47669e-08
gene-ACU12_RS19655	ACU12_RS19655	NZ_CP011961.1	ACU12_RS19655	-	-	hypothetical protein [Xanthomonas oryzae]	428.375	139.286	717.464	2.36486	3.08177e-26
gene-ACU12_RS11355	ACU12_RS11355	NZ_CP011961.1	ACU12_RS11355	-	-	hypothetical protein [Xanthomonas oryzae]	1409.84	493.405	2326.27	2.23718	2.64028e-13
gene-ACU12_RS00445	ACU12_RS00445	NZ_CP011961.1	ACU12_RS00445	GO:0016021	-	MerC family mercury resistance protein [Xanthomonas oryzae]	1127.44	404.087	1850.79	2.1954	6.93794e-17
gene-ACU12_RS15870	ACU12_RS15870	NZ_CP011961.1	ACU12_RS15870	GO:0016021	-	thiol-disulfide oxidoreductase DCC family protein [Xanthomonas oryzae]	49.3758	17.7311	81.0205	2.192	0.00704936
gene-ACU12_RS05655	ACU12_RS05655	NZ_CP011961.1	ACU12_RS05655	GO:0006281;GO:0016740	K14161	DNA polymerase Y family protein [Xanthomonas oryzae]	78.9991	29.2919	128.706	2.13551	1.42458e-07
gene-ACU12_RS11405	ACU12_RS11405	NZ_CP011961.1	ACU12_RS11405	GO:0008745;GO:0009253	K01448	N-acetylmuramoyl-L-alanine amidase [Xanthomonas oryzae]	406.512	150.759	662.264	2.13516	2.90477e-05
gene-ACU12_RS11185	ACU12_RS11185	NZ_CP011961.1	ACU12_RS11185	GO:0000105;GO:0000287;GO:0003879;GO:0005524;GO:0005737	K00765	ATP phosphoribosyltransferase [Xanthomonas oryzae]	38.1669	14.5115	61.8223	2.09093	0.000342361
gene-ACU12_RS07345	ACU12_RS07345	NZ_CP011961.1	ACU12_RS07345	GO:0003677;GO:0003887;GO:0006260;GO:0009360;GO:0071897	K02340	DNA polymerase III subunit delta [Xanthomonas oryzae]	41.9603	16.4985	67.4221	2.03089	0.00178421
gene-ACU12_RS09880	ACU12_RS09880	NZ_CP011961.1	ACU12_RS09880	GO:0016021	-	hypothetical protein [Xanthomonas oryzae]	106.017	41.952	170.082	2.01942	1.66977e-08
gene-ACU12_RS13275	ACU12_RS13275	NZ_CP011961.1	ACU12_RS13275	GO:0004638;GO:0005524;GO:0006189;GO:0034028;GO:0046872	K01589	5-(carboxyamino)imidazole ribonucleotide synthase [Xanthomonas oryzae]	442.267	175.95	708.584	2.00977	3.62491e-20
gene-ACU12_RS13790	ACU12_RS13790	NZ_CP011961.1	ACU12_RS13790	-	-	hypothetical protein [Xanthomonas oryzae]	7141.46	2877.5	11405.4	1.98683	4.25516e-35
gene-ACU12_RS15005	ACU12_RS15005	NZ_CP011961.1	ACU12_RS15005	GO:0016787	-	ADP-ribosylglycohydrolase family protein [Xanthomonas oryzae]	137.529	56.6513	218.407	1.94684	9.3055e-10
gene-ACU12_RS02475	ACU12_RS02475	NZ_CP011961.1	ACU12_RS02475	GO:0016021;GO:0016874	K02847	O-antigen ligase family protein [Xanthomonas oryzae]	2010.42	856.063	3164.77	1.88631	5.27101e-23
gene-ACU12_RS13880	ACU12_RS13880	NZ_CP011961.1	ACU12_RS13880	GO:0005215;GO:0006810;GO:0008289;GO:0009279;GO:0016021	-	efflux transporter outer membrane subunit [Xanthomonas oryzae]	1613.98	687.647	2540.31	1.88526	1.03419e-26
gene-ACU12_RS00930	ACU12_RS00930	NZ_CP011961.1	tatC	GO:0005887;GO:0008320;GO:0033281;GO:0043953	K03118	twin-arginine translocase subunit TatC [Xanthomonas oryzae]	172.012	76.4927	267.532	1.80632	6.87593e-10
gene-ACU12_RS13875	ACU12_RS13875	NZ_CP011961.1	ACU12_RS13875	GO:0016021;GO:0055085	K03543	efflux RND transporter periplasmic adaptor subunit [Xanthomonas oryzae]	306.983	137.274	476.692	1.796	9.87864e-09
gene-ACU12_RS13700	ACU12_RS13700	NZ_CP011961.1	ACU12_RS13700	GO:0003995;GO:0050660;GO:0055114	K00252	acyl-CoA dehydrogenase family protein [Xanthomonas oryzae]	1710.37	767.179	2653.55	1.79029	1.01766e-24
gene-ACU12_RS15000	ACU12_RS15000	NZ_CP011961.1	ACU12_RS15000	GO:0006810	K03832	energy transducer TonB [Xanthomonas oryzae]	103.718	48.0471	159.389	1.73003	9.70179e-07
gene-ACU12_RS20365	ACU12_RS20365	NZ_CP011961.1	ACU12_RS20365	-	-	IS1595 family transposase [Xanthomonas oryzae]	94.2683	44.41	144.127	1.69838	2.85089e-06
gene-ACU12_RS11085	ACU12_RS11085	NZ_CP011961.1	ACU12_RS11085	-	-	DUF4105 domain-containing protein [Xanthomonas oryzae]	1184.6	559.444	1809.75	1.69372	4.9866e-21
gene-ACU12_RS14025	ACU12_RS14025	NZ_CP011961.1	ACU12_RS14025	GO:0016114;GO:0016853;GO:0019288;GO:0030604;GO:0046872;GO:0055114;GO:0070402	K00099	1-deoxy-D-xylulose-5-phosphate reductoisomerase [Xanthomonas oryzae]	157.66	74.4597	240.861	1.69367	1.53828e-08
gene-ACU12_RS00955	ACU12_RS00955	NZ_CP011961.1	ACU12_RS00955	GO:0016787	-	alpha/beta hydrolase [Xanthomonas oryzae]	83.6043	39.5298	127.679	1.69151	2.42211e-05
gene-ACU12_RS14530	ACU12_RS14530	NZ_CP011961.1	ACU12_RS14530	GO:0004252;GO:0006508	K04771	DegQ family serine endoprotease [Xanthomonas oryzae]	735.562	349.088	1122.04	1.68445	5.63157e-18
gene-ACU12_RS16490	ACU12_RS16490	NZ_CP011961.1	ACU12_RS16490	GO:0016021	K07114	VWA domain-containing protein [Xanthomonas oryzae]	33.6341	16.0762	51.1921	1.671	0.00936303
gene-ACU12_RS14950	ACU12_RS14950	NZ_CP011961.1	ACU12_RS14950	-	-	IS1595 family transposase [Xanthomonas oryzae]	123.718	59.3304	188.107	1.66471	4.85427e-07
gene-ACU12_RS20480	ACU12_RS20480	NZ_CP011961.1	ACU12_RS20480	GO:0016020	K04754	VacJ family lipoprotein [Xanthomonas oryzae]	252.088	121.589	382.587	1.65378	6.87521e-11
gene-ACU12_RS13705	ACU12_RS13705	NZ_CP011961.1	ACU12_RS13705	GO:0019867	-	glycine zipper 2TM domain-containing protein [Xanthomonas oryzae]	472944	228385	717503	1.65151	3.42991e-26
gene-ACU12_RS04355	ACU12_RS04355	NZ_CP011961.1	ahpF	GO:0000302;GO:0005623;GO:0008785;GO:0009055;GO:0015035;GO:0045454;GO:0050660;GO:0051287;GO:0055114	K03387	alkyl hydroperoxide reductase subunit F [Xanthomonas oryzae]	8081.13	3924.47	12237.8	1.64077	2.37018e-24
gene-ACU12_RS05080	ACU12_RS05080	NZ_CP011961.1	ACU12_RS05080	GO:0016021	-	Bax inhibitor-1/YccA family protein [Xanthomonas oryzae]	5018.94	2442.94	7594.94	1.63642	7.70017e-24
gene-ACU12_RS15185	ACU12_RS15185	NZ_CP011961.1	tolA	GO:0005215;GO:0006810;GO:0016021	K03646	cell envelope integrity protein TolA [Xanthomonas oryzae]	225.025	109.599	340.45	1.63521	7.51635e-10
gene-ACU12_RS09005	ACU12_RS09005	NZ_CP011961.1	ACU12_RS09005	GO:0016021	-	TraB/GumN family protein [Xanthomonas oryzae]	432.601	213.915	651.287	1.60625	1.97888e-13
gene-ACU12_RS19120	ACU12_RS19120	NZ_CP011961.1	ACU12_RS19120	GO:0016021	K06867	ankyrin repeat domain-containing protein [Xanthomonas oryzae]	119.64	59.5445	179.735	1.59383	1.18653e-06
gene-ACU12_RS04460	ACU12_RS04460	NZ_CP011961.1	ACU12_RS04460	GO:0009097;GO:0009098;GO:0009099;GO:0052654;GO:0052655;GO:0052656	K00826	branched-chain amino acid aminotransferase [Xanthomonas oryzae]	1734.88	872.708	2597.06	1.57331	1.03513e-19
gene-ACU12_RS14460	ACU12_RS14460	NZ_CP011961.1	ACU12_RS14460	GO:0004422;GO:0005829;GO:0009116;GO:0052657	K00760	hypoxanthine-guanine phosphoribosyltransferase [Xanthomonas oryzae]	159.659	81.0586	238.258	1.55549	1.47106e-05
gene-ACU12_RS11290	ACU12_RS11290	NZ_CP011961.1	ACU12_RS11290	GO:0004152;GO:0005737;GO:0005886;GO:0006207;GO:0044205;GO:0055114	K00254	quinone-dependent dihydroorotate dehydrogenase [Xanthomonas oryzae]	88.4446	44.9502	131.939	1.55347	7.64061e-05
gene-ACU12_RS11585	ACU12_RS11585	NZ_CP011961.1	ACU12_RS11585	-	-	hypothetical protein [Xanthomonas oryzae]	542.79	278.31	807.269	1.53636	1.07705e-13
gene-ACU12_RS14475	ACU12_RS14475	NZ_CP011961.1	ACU12_RS14475	GO:0016491;GO:0055114	K18208	FAD-dependent oxidoreductase [Xanthomonas oryzae]	161.762	83.0438	240.48	1.53397	2.03381e-07
gene-ACU12_RS15385	ACU12_RS15385	NZ_CP011961.1	cobT	GO:0008939;GO:0009163;GO:0009236;GO:0015420;GO:0015889;GO:0035461	K00768	nicotinate-nucleotide--dimethylbenzimidazole phosphoribosyltransferase [Xanthomonas oryzae]	207.347	106.587	308.106	1.5314	3.06656e-08
gene-ACU12_RS17875	ACU12_RS17875	NZ_CP011961.1	ACU12_RS17875	GO:0016021;GO:0019867	K07275	outer membrane beta-barrel protein [Xanthomonas oryzae]	147222	75861.4	218582	1.52674	1.26675e-22
gene-ACU12_RS05450	ACU12_RS05450	NZ_CP011961.1	ACU12_RS05450	-	K13993	Hsp20/alpha crystallin family protein [Xanthomonas oryzae]	69.9336	36.065	103.802	1.52517	0.000403148
gene-ACU12_RS20385	ACU12_RS20385	NZ_CP011961.1	ACU12_RS20385	GO:0003676;GO:0004386;GO:0005524	K06877	DEAD/DEAH box helicase [Xanthomonas oryzae]	420.169	216.923	623.414	1.52301	3.81392e-12
gene-ACU12_RS04280	ACU12_RS04280	NZ_CP011961.1	rlmM	GO:0005737;GO:0006364;GO:0008757;GO:0032259	K06968	23S rRNA (cytidine(2498)-2'-O)-methyltransferase RlmM [Xanthomonas oryzae]	38.8037	20.083	57.5244	1.5182	0.00916201
gene-ACU12_RS06975	ACU12_RS06975	NZ_CP011961.1	ACU12_RS06975	GO:0003824;GO:0008152	-	avirulence protein [Xanthomonas oryzae]	321.628	167.825	475.43	1.50228	1.83417e-10
gene-ACU12_RS13290	ACU12_RS13290	NZ_CP011961.1	nadC	GO:0004514;GO:0009435	K00767	carboxylating nicotinate-nucleotide diphosphorylase [Xanthomonas oryzae]	348.98	182.246	515.714	1.50069	1.24189e-10
gene-ACU12_RS00665	ACU12_RS00665	NZ_CP011961.1	ACU12_RS00665	GO:0008168;GO:0018489;GO:0032259;GO:0046872;GO:0051537;GO:0055114;GO:0070988	-	aromatic ring-hydroxylating dioxygenase subunit alpha [Xanthomonas oryzae]	1640.06	858.995	2421.13	1.49496	9.76496e-18
gene-ACU12_RS15905	ACU12_RS15905	NZ_CP011961.1	sucD	GO:0004775;GO:0005524;GO:0008152;GO:0048037	K01902	succinate--CoA ligase subunit alpha [Xanthomonas oryzae]	1195.86	629.808	1761.9	1.48415	3.19202e-16
gene-ACU12_RS06440	ACU12_RS06440	NZ_CP011961.1	ACU12_RS06440	-	-	DUF3108 domain-containing protein [Xanthomonas oryzae]	3752.73	1979.3	5526.15	1.48128	3.565e-19
gene-ACU12_RS15040	ACU12_RS15040	NZ_CP011961.1	ACU12_RS15040	GO:0015969;GO:0016301;GO:0016310;GO:0016597	K00951	bifunctional (p)ppGpp synthetase/guanosine-3',5'-bis(diphosphate) 3'-pyrophosphohydrolase [Xanthomonas oryzae]	933.119	493.269	1372.97	1.47685	3.07193e-15
gene-ACU12_RS12810	ACU12_RS12810	NZ_CP011961.1	ACU12_RS12810	GO:0006810;GO:0016021	K03832	energy transducer TonB [Xanthomonas oryzae]	18040.3	9595.94	26484.6	1.46466	1.8093e-20
gene-ACU12_RS09635	ACU12_RS09635	NZ_CP011961.1	ACU12_RS09635	GO:0016021	-	hypothetical protein [Xanthomonas oryzae]	397.686	211.631	583.741	1.46377	5.8662e-11
gene-ACU12_RS16020	ACU12_RS16020	NZ_CP011961.1	ACU12_RS16020	GO:0000160;GO:0003677;GO:0005622;GO:0006355	-	MULTISPECIES: response regulator transcription factor [Xanthomonas]	3588.75	1916.83	5260.67	1.45652	8.48919e-19
gene-ACU12_RS08520	ACU12_RS08520	NZ_CP011961.1	ACU12_RS08520	GO:0005315;GO:0005887;GO:0035435	K03306	inorganic phosphate transporter [Xanthomonas oryzae]	148.649	79.5792	217.718	1.452	3.12084e-06
gene-ACU12_RS01330	ACU12_RS01330	NZ_CP011961.1	ACU12_RS01330	-	-	TAL effector repeat-containing protein [Xanthomonas oryzae]	105.966	56.7587	155.174	1.45097	3.3937e-05
gene-ACU12_RS19680	ACU12_RS19680	NZ_CP011961.1	ACU12_RS19680	GO:0004367;GO:0005975;GO:0006650;GO:0008654;GO:0009331;GO:0036439;GO:0046167;GO:0046168;GO:0047952;GO:0051287;GO:0055114	K00057	NAD(P)-dependent glycerol-3-phosphate dehydrogenase [Xanthomonas oryzae]	92.7212	50.0834	135.359	1.43439	0.00176478
gene-ACU12_RS04130	ACU12_RS04130	NZ_CP011961.1	ACU12_RS04130	GO:0005886;GO:0008961;GO:0009249;GO:0016021;GO:0042158	K13292	prolipoprotein diacylglyceryl transferase [Xanthomonas oryzae]	520.2	283.654	756.746	1.41567	1.32758e-08
gene-ACU12_RS16915	ACU12_RS16915	NZ_CP011961.1	leuC	GO:0003861;GO:0009098;GO:0016853;GO:0046872;GO:0051539	K01703	3-isopropylmalate dehydratase large subunit [Xanthomonas oryzae]	2422.71	1328.99	3516.44	1.40379	1.06438e-16
gene-ACU12_RS02395	ACU12_RS02395	NZ_CP011961.1	sppA	GO:0005886;GO:0006465;GO:0008233;GO:0016021	K04773	signal peptide peptidase SppA [Xanthomonas oryzae]	3680.38	2021	5339.76	1.40171	9.22659e-15
gene-ACU12_RS03035	ACU12_RS03035	NZ_CP011961.1	ACU12_RS03035	GO:0008271;GO:0016021;GO:1902358	K03321	SulP family inorganic anion transporter [Xanthomonas oryzae]	1857.43	1020.21	2694.65	1.40124	5.21747e-16
gene-ACU12_RS18900	ACU12_RS18900	NZ_CP011961.1	hppD	GO:0003868;GO:0009072;GO:0046872;GO:0055114	K00457	4-hydroxyphenylpyruvate dioxygenase [Xanthomonas oryzae]	847.754	467.792	1227.72	1.39204	3.887e-13
gene-ACU12_RS01875	ACU12_RS01875	NZ_CP011961.1	ACU12_RS01875	GO:0003677;GO:0005524;GO:0006260	K07391	YifB family Mg chelatase-like AAA ATPase [Xanthomonas oryzae]	165.515	92.0051	239.025	1.37738	6.75426e-05
gene-ACU12_RS10250	ACU12_RS10250	NZ_CP011961.1	ACU12_RS10250	GO:0003677;GO:0006355	-	TetR family transcriptional regulator [Xanthomonas oryzae]	1460.68	812.096	2109.26	1.37702	6.36754e-15
gene-ACU12_RS14780	ACU12_RS14780	NZ_CP011961.1	ACU12_RS14780	GO:0016787	K01467	serine hydrolase [Xanthomonas oryzae]	1392.25	776.352	2008.15	1.37109	7.95812e-12
gene-ACU12_RS04230	ACU12_RS04230	NZ_CP011961.1	ACU12_RS04230	GO:0018579;GO:0055114	-	protocatechuate 3,4-dioxygenase subunit alpha [Xanthomonas oryzae]	365.321	203.759	526.884	1.37062	3.44068e-09
gene-ACU12_RS06675	ACU12_RS06675	NZ_CP011961.1	ACU12_RS06675	GO:0019867	-	glycine zipper 2TM domain-containing protein [Xanthomonas oryzae]	222735	124660	320810	1.36372	3.03167e-18
gene-ACU12_RS19415	ACU12_RS19415	NZ_CP011961.1	ACU12_RS19415	GO:0008152;GO:0016846	-	GFA family protein [Xanthomonas oryzae]	126.641	71.1336	182.149	1.35651	0.000137998
gene-ACU12_RS06700	ACU12_RS06700	NZ_CP011961.1	ACU12_RS06700	-	K23170	hypothetical protein [Xanthomonas oryzae]	226.197	127.537	324.857	1.34889	3.84134e-07
gene-ACU12_RS19245	ACU12_RS19245	NZ_CP011961.1	ACU12_RS19245	GO:0008152;GO:0016874	-	AMP-binding protein [Xanthomonas oryzae]	533.003	301.176	764.83	1.34453	1.11254e-08
gene-ACU12_RS12180	ACU12_RS12180	NZ_CP011961.1	ACU12_RS12180	GO:0008483;GO:0030170	K00822	aspartate aminotransferase family protein [Xanthomonas oryzae]	195.021	110.313	279.728	1.34242	1.90597e-06
gene-ACU12_RS15255	ACU12_RS15255	NZ_CP011961.1	ACU12_RS15255	GO:0016021;GO:0055085	-	MFS transporter [Xanthomonas oryzae]	529.274	299.54	759.008	1.34137	4.92572e-09
gene-ACU12_RS13260	ACU12_RS13260	NZ_CP011961.1	ACU12_RS13260	-	-	SDR family NAD(P)-dependent oxidoreductase [Xanthomonas oryzae]	64.9539	36.9087	92.999	1.33325	0.00274377
gene-ACU12_RS02610	ACU12_RS02610	NZ_CP011961.1	dmeF	GO:0008324;GO:0016021;GO:0098655	-	CDF family Co(II)/Ni(II) efflux transporter DmeF [Xanthomonas oryzae]	1015.34	577.269	1453.41	1.33213	8.25329e-13
gene-ACU12_RS21200	ACU12_RS21200	NZ_CP011961.1	ACU12_RS21200	-	-	DUF3426 domain-containing protein [Xanthomonas oryzae]	1094.3	624.793	1563.81	1.32362	7.10094e-13
gene-ACU12_RS02200	ACU12_RS02200	NZ_CP011961.1	ACU12_RS02200	GO:0000160;GO:0005622	-	EAL domain-containing response regulator [Xanthomonas oryzae]	725.344	416.183	1034.51	1.31365	1.38454e-11
gene-ACU12_RS18430	ACU12_RS18430	NZ_CP011961.1	rpoH	GO:0001123;GO:0003677;GO:0003700;GO:0005737;GO:0006355;GO:0008270;GO:0009408;GO:0016987;GO:0030435	K03089	RNA polymerase sigma factor RpoH [Xanthomonas oryzae]	99356.7	57011.3	141702	1.31354	6.33756e-17
gene-ACU12_RS02335	ACU12_RS02335	NZ_CP011961.1	accC	GO:0003989;GO:0004075;GO:0005524;GO:0046872	K01961	MULTISPECIES: acetyl-CoA carboxylase biotin carboxylase subunit [Xanthomonas]	154.892	89.0332	220.751	1.31	1.50542e-05
gene-ACU12_RS08225	ACU12_RS08225	NZ_CP011961.1	ACU12_RS08225	GO:0003677;GO:0003700;GO:0006355	-	LysR family transcriptional regulator [Xanthomonas oryzae]	35916.7	20667.2	51166.2	1.30785	1.06438e-16
gene-ACU12_RS18275	ACU12_RS18275	NZ_CP011961.1	ACU12_RS18275	GO:0006810;GO:0016021	K01992	DUF3526 domain-containing protein [Xanthomonas oryzae]	401.134	230.911	571.356	1.30706	1.34394e-07
gene-ACU12_RS19270	ACU12_RS19270	NZ_CP011961.1	ACU12_RS19270	-	-	IS1595 family transposase [Xanthomonas oryzae]	176.886	101.934	251.838	1.30487	5.67356e-06
gene-ACU12_RS02045	ACU12_RS02045	NZ_CP011961.1	ACU12_RS02045	GO:0003677	K03497	ParB/RepB/Spo0J family partition protein [Xanthomonas oryzae]	202.636	116.982	288.289	1.30122	1.76894e-05
gene-ACU12_RS18540	ACU12_RS18540	NZ_CP011961.1	ACU12_RS18540	-	-	IS1595 family transposase [Xanthomonas oryzae]	89.3988	51.619	127.179	1.30088	0.000521269
gene-ACU12_RS18310	ACU12_RS18310	NZ_CP011961.1	ACU12_RS18310	-	-	polyisoprenoid-binding protein [Xanthomonas oryzae]	1409.22	814.512	2003.94	1.29883	3.39608e-13
gene-ACU12_RS16015	ACU12_RS16015	NZ_CP011961.1	ACU12_RS16015	GO:0000155;GO:0000160;GO:0005524;GO:0005622;GO:0016021;GO:0018106;GO:0023014	-	HAMP domain-containing histidine kinase [Xanthomonas oryzae]	112.06	64.9736	159.146	1.29242	0.000240095
gene-ACU12_RS02235	ACU12_RS02235	NZ_CP011961.1	ACU12_RS02235	GO:0009236;GO:0016021;GO:0048472	K03807	cobalamin biosynthesis protein [Xanthomonas oryzae]	382.639	221.917	543.361	1.29189	8.56357e-09
gene-ACU12_RS14015	ACU12_RS14015	NZ_CP011961.1	uppS	GO:0000287;GO:0008360;GO:0008834;GO:0009252;GO:0071555	K00806	di-trans,poly-cis-decaprenylcistransferase [Xanthomonas oryzae]	236.957	137.598	336.317	1.28936	4.68468e-05
gene-ACU12_RS04135	ACU12_RS04135	NZ_CP011961.1	ACU12_RS04135	GO:0004799;GO:0005737;GO:0006231;GO:0006235;GO:0032259	K00560	thymidylate synthase [Xanthomonas oryzae]	55.5785	32.2964	78.8605	1.28793	0.00784827
gene-ACU12_RS18020	ACU12_RS18020	NZ_CP011961.1	ACU12_RS18020	-	-	MliC family protein [Xanthomonas oryzae]	450.006	261.562	638.451	1.28742	3.0113e-09
gene-ACU12_RS09790	ACU12_RS09790	NZ_CP011961.1	ACU12_RS09790	GO:0003677;GO:0003700;GO:0006355	-	LysR family transcriptional regulator [Xanthomonas oryzae]	56.6653	32.9693	80.3614	1.28538	0.00944967
gene-ACU12_RS19160	ACU12_RS19160	NZ_CP011961.1	fabG	-	K00059	3-oxoacyl-ACP reductase FabG [Xanthomonas oryzae]	1120.17	652.947	1587.39	1.28162	2.12288e-12
gene-ACU12_RS07585	ACU12_RS07585	NZ_CP011961.1	ACU12_RS07585	-	-	IS1595 family transposase [Xanthomonas oryzae]	347.159	202.606	491.712	1.27914	3.70667e-08
gene-ACU12_RS00725	ACU12_RS00725	NZ_CP011961.1	ACU12_RS00725	GO:0008152;GO:0016787	-	alpha/beta hydrolase [Xanthomonas oryzae]	78.0833	45.8142	110.352	1.26825	0.00155932
gene-ACU12_RS13785	ACU12_RS13785	NZ_CP011961.1	ACU12_RS13785	GO:0003677;GO:0004077;GO:0005524;GO:0006355;GO:0009305	-	hypothetical protein [Xanthomonas oryzae]	133.144	78.2651	188.023	1.26447	9.33525e-05
gene-ACU12_RS13510	ACU12_RS13510	NZ_CP011961.1	ACU12_RS13510	GO:0003942;GO:0004073;GO:0005737;GO:0009088;GO:0009089;GO:0009097;GO:0019877;GO:0046983;GO:0050661;GO:0051287;GO:0055114;GO:0071266	K00133	aspartate-semialdehyde dehydrogenase [Xanthomonas oryzae]	60.4045	35.5254	85.2836	1.26342	0.00627515
gene-ACU12_RS13460	ACU12_RS13460	NZ_CP011961.1	glmM	GO:0000287;GO:0005975;GO:0008966	K03431	phosphoglucosamine mutase [Xanthomonas oryzae]	54.6237	32.1465	77.1008	1.26208	0.00917417
gene-ACU12_RS03130	ACU12_RS03130	NZ_CP011961.1	ACU12_RS03130	-	K09921	DUF484 family protein [Xanthomonas oryzae]	60.8545	35.9024	85.8065	1.25701	0.00570644
gene-ACU12_RS06120	ACU12_RS06120	NZ_CP011961.1	ACU12_RS06120	-	-	type VI secretion system tip protein VgrG [Xanthomonas oryzae]	126.045	74.4849	177.605	1.25365	0.000127176
gene-ACU12_RS19930	ACU12_RS19930	NZ_CP011961.1	ACU12_RS19930	-	-	TIGR00266 family protein [Xanthomonas oryzae]	359.071	212.356	505.786	1.25205	0.000376057
gene-ACU12_RS00935	ACU12_RS00935	NZ_CP011961.1	tatB	GO:0005887;GO:0008320;GO:0009306;GO:0033281;GO:0043953	K03117	twin-arginine translocase subunit TatB [Xanthomonas oryzae]	1987.94	1177.25	2798.63	1.2493	3.94501e-13
gene-ACU12_RS16865	ACU12_RS16865	NZ_CP011961.1	ACU12_RS16865	GO:0000160;GO:0003677;GO:0005622;GO:0006355;GO:0016021	-	PD40 domain-containing protein [Xanthomonas oryzae]	3313.8	1967.85	4659.75	1.24363	6.50283e-14
gene-ACU12_RS15265	ACU12_RS15265	NZ_CP011961.1	ACU12_RS15265	GO:0016021	-	glycosyltransferase family 39 protein [Xanthomonas oryzae]	670.691	399.333	942.049	1.23821	7.78437e-08
gene-ACU12_RS14565	ACU12_RS14565	NZ_CP011961.1	ACU12_RS14565	GO:0004300;GO:0008152;GO:0016853	-	enoyl-CoA hydratase [Xanthomonas oryzae]	97.0861	57.822	136.35	1.23763	0.000727018
gene-ACU12_RS04625	ACU12_RS04625	NZ_CP011961.1	rplA	GO:0000049;GO:0003735;GO:0006417;GO:0015934;GO:0019843	K02863	50S ribosomal protein L1 [Xanthomonas oryzae]	6286.1	3749.81	8822.39	1.23435	4.227e-08
gene-ACU12_RS01080	ACU12_RS01080	NZ_CP011961.1	ACU12_RS01080	GO:0016301;GO:0016310	K03220	hypothetical protein [Xanthomonas oryzae]	114.194	68.1338	160.255	1.23393	0.000398818
gene-ACU12_RS13730	ACU12_RS13730	NZ_CP011961.1	ACU12_RS13730	GO:0019867	K06077	glycine zipper 2TM domain-containing protein [Xanthomonas oryzae]	123868	73908.5	173828	1.23385	3.89274e-15
gene-ACU12_RS06215	ACU12_RS06215	NZ_CP011961.1	ACU12_RS06215	GO:0016021	K10716	potassium channel protein [Xanthomonas oryzae]	103.111	61.5772	144.645	1.23204	0.000735479
gene-ACU12_RS17490	ACU12_RS17490	NZ_CP011961.1	ACU12_RS17490	GO:0009055;GO:0050660	K03522	electron transfer flavoprotein subunit alpha/FixB family protein [Xanthomonas oryzae]	116.771	69.7618	163.78	1.23125	0.00887221
gene-ACU12_RS17595	ACU12_RS17595	NZ_CP011961.1	ACU12_RS17595	-	-	membrane protein [Xanthomonas oryzae]	237.211	141.803	332.619	1.22998	2.0733e-06
gene-ACU12_RS18445	ACU12_RS18445	NZ_CP011961.1	ACU12_RS18445	GO:0005886;GO:0007049;GO:0016021;GO:0051301	K09811	ABC transporter permease [Xanthomonas oryzae]	100.127	59.8929	140.362	1.2287	0.00130146
gene-ACU12_RS07570	ACU12_RS07570	NZ_CP011961.1	ACU12_RS07570	GO:0004252;GO:0006508;GO:0016021	-	rhomboid family intramembrane serine protease [Xanthomonas oryzae]	2381.44	1429.89	3332.99	1.22091	9.18845e-10
gene-ACU12_RS19650	ACU12_RS19650	NZ_CP011961.1	ACU12_RS19650	-	-	hypothetical protein [Xanthomonas oryzae]	169.757	101.942	237.572	1.22062	3.89272e-05
gene-ACU12_RS10080	ACU12_RS10080	NZ_CP011961.1	ACU12_RS10080	-	-	autotransporter-associated beta strand repeat-containing protein [Xanthomonas oryzae]	325.705	195.598	455.812	1.22055	2.34265e-07
gene-ACU12_RS00835	ACU12_RS00835	NZ_CP011961.1	bioF	GO:0008710;GO:0009102;GO:0030170	K00652	8-amino-7-oxononanoate synthase [Xanthomonas oryzae]	573.087	344.719	801.455	1.2172	3.78752e-08
gene-ACU12_RS13835	ACU12_RS13835	NZ_CP011961.1	ACU12_RS13835	GO:0004252;GO:0006508;GO:0016021	-	rhomboid family intramembrane serine protease [Xanthomonas oryzae]	410.939	247.38	574.499	1.21558	4.70552e-08
gene-ACU12_RS00630	ACU12_RS00630	NZ_CP011961.1	ACU12_RS00630	GO:0016620;GO:0055114	-	benzaldehyde dehydrogenase [Xanthomonas oryzae]	426.257	256.785	595.73	1.2141	4.41537e-08
gene-ACU12_RS11630	ACU12_RS11630	NZ_CP011961.1	ACU12_RS11630	-	-	barstar family protein [Xanthomonas oryzae]	93.0315	56.0815	129.981	1.21271	0.00113995
gene-ACU12_RS03755	ACU12_RS03755	NZ_CP011961.1	ACU12_RS03755	-	K07121	penicillin-binding protein activator [Xanthomonas oryzae]	2077.88	1253.09	2902.66	1.21188	1.80742e-12
gene-ACU12_RS01620	ACU12_RS01620	NZ_CP011961.1	dusA	GO:0000049;GO:0002943;GO:0010181;GO:0017150;GO:0050660;GO:0055114	K05539	tRNA dihydrouridine(20/20a) synthase DusA [Xanthomonas oryzae]	1181.38	712.537	1650.22	1.21162	3.65008e-08
gene-ACU12_RS00305	ACU12_RS00305	NZ_CP011961.1	ACU12_RS00305	GO:0008483	K00839	alanine--glyoxylate aminotransferase family protein [Xanthomonas oryzae]	79.238	47.8195	110.657	1.21042	0.0041204
gene-ACU12_RS07940	ACU12_RS07940	NZ_CP011961.1	pstS	GO:0035435;GO:0042301;GO:0043190	K02040	phosphate ABC transporter substrate-binding protein PstS [Xanthomonas oryzae]	2415.25	1461.7	3368.81	1.20459	1.93953e-12
gene-ACU12_RS10075	ACU12_RS10075	NZ_CP011961.1	ACU12_RS10075	GO:0000160;GO:0003677;GO:0005622;GO:0006355	-	response regulator transcription factor [Xanthomonas oryzae]	67.1944	40.6696	93.7192	1.20439	0.00641377
gene-ACU12_RS00095	ACU12_RS00095	NZ_CP011961.1	ACU12_RS00095	GO:0004553;GO:0005975	K01179	glycoside hydrolase family 5 protein [Xanthomonas oryzae]	3935.71	2388.07	5483.36	1.19922	5.55083e-13
gene-ACU12_RS19195	ACU12_RS19195	NZ_CP011961.1	ACU12_RS19195	-	-	fatty acyl CoA synthetase [Xanthomonas oryzae]	2119.99	1290.38	2949.6	1.19273	3.59606e-12
gene-ACU12_RS18105	ACU12_RS18105	NZ_CP011961.1	ACU12_RS18105	GO:0006725;GO:0008198;GO:0008270;GO:0016701;GO:0051213;GO:0055114	K15777	dioxygenase [Xanthomonas oryzae]	265.524	161.791	369.258	1.19049	5.25297e-05
gene-ACU12_RS14995	ACU12_RS14995	NZ_CP011961.1	gshB	GO:0000287;GO:0004363;GO:0005524;GO:0005829;GO:0006750;GO:0030145	K01920	glutathione synthase [Xanthomonas oryzae]	3035.2	1850.72	4219.67	1.18904	1.17019e-12
gene-ACU12_RS15190	ACU12_RS15190	NZ_CP011961.1	tolR	GO:0005215;GO:0005886;GO:0015031;GO:0016021	K03560	protein TolR [Xanthomonas oryzae]	769.279	469.083	1069.48	1.18899	1.23285e-09
gene-ACU12_RS17280	ACU12_RS17280	NZ_CP011961.1	gspG	GO:0008565;GO:0015627;GO:0015628;GO:0016021	K02456	type II secretion system major pseudopilin GspG [Xanthomonas oryzae]	3996.04	2438.32	5553.76	1.18758	1.81371e-06
gene-ACU12_RS17345	ACU12_RS17345	NZ_CP011961.1	ACU12_RS17345	GO:0004177;GO:0005737;GO:0006508;GO:0008235;GO:0030145	K01255	leucyl aminopeptidase [Xanthomonas oryzae]	2979.16	1820.18	4138.14	1.1849	1.76077e-12
gene-ACU12_RS19730	ACU12_RS19730	NZ_CP011961.1	ACU12_RS19730	GO:0003985;GO:0008152	K00626	acetyl-CoA C-acetyltransferase [Xanthomonas oryzae]	1015.82	622.53	1409.12	1.17858	1.98927e-10
gene-ACU12_RS20505	ACU12_RS20505	NZ_CP011961.1	ACU12_RS20505	GO:0005524;GO:0016887	K02065	ATP-binding cassette domain-containing protein [Xanthomonas oryzae]	10355.2	6347.1	14363.2	1.17821	3.27823e-08
gene-ACU12_RS11595	ACU12_RS11595	NZ_CP011961.1	epmB	GO:0003824;GO:0046872;GO:0051539	-	EF-P beta-lysylation protein EpmB [Xanthomonas oryzae]	691.708	424.322	959.095	1.17651	9.64235e-06
gene-ACU12_RS11375	ACU12_RS11375	NZ_CP011961.1	ACU12_RS11375	GO:0004592;GO:0005524;GO:0005737;GO:0015940	K01918	pantoate--beta-alanine ligase [Xanthomonas oryzae]	75.3962	46.3742	104.418	1.17098	0.00559753
gene-ACU12_RS15010	ACU12_RS15010	NZ_CP011961.1	tsaB	GO:0002949;GO:0006508;GO:0008233	K14742	tRNA (adenosine(37)-N6)-threonylcarbamoyltransferase complex dimerization subunit type 1 TsaB [Xanthomonas oryzae]	490.493	301.845	679.141	1.1699	0.00553968
gene-ACU12_RS05070	ACU12_RS05070	NZ_CP011961.1	ACU12_RS05070	GO:0004601;GO:0051920;GO:0055114;GO:0098869	-	carboxymuconolactone decarboxylase family protein [Xanthomonas oryzae]	925.916	570.096	1281.74	1.16882	7.46497e-10
gene-ACU12_RS09350	ACU12_RS09350	NZ_CP011961.1	ACU12_RS09350	GO:0005215;GO:0006810;GO:0016021	K03296	efflux RND transporter permease subunit [Xanthomonas oryzae]	138.689	85.4231	191.955	1.16807	0.00282909
gene-ACU12_RS05645	ACU12_RS05645	NZ_CP011961.1	lexA	GO:0003677;GO:0004252;GO:0006260;GO:0006281;GO:0006508;GO:0009432;GO:0045892	K01356	repressor LexA [Xanthomonas oryzae]	2845.38	1752.88	3937.87	1.16769	4.6238e-08
gene-ACU12_RS03350	ACU12_RS03350	NZ_CP011961.1	ACU12_RS03350	-	-	hypothetical protein [Xanthomonas oryzae]	1199.15	738.966	1659.33	1.16702	6.3215e-09
gene-ACU12_RS01920	ACU12_RS01920	NZ_CP011961.1	ACU12_RS01920	GO:0003824;GO:0008152	-	TAL effector repeat-containing protein [Xanthomonas oryzae]	375.906	232.506	519.305	1.15931	4.73492e-07
gene-ACU12_RS16610	ACU12_RS16610	NZ_CP011961.1	ACU12_RS16610	-	-	DUF1631 domain-containing protein [Xanthomonas oryzae]	908.756	563.13	1254.38	1.15543	1.04913e-09
gene-ACU12_RS02940	ACU12_RS02940	NZ_CP011961.1	ACU12_RS02940	-	-	IS1595 family transposase [Xanthomonas oryzae]	186.361	115.68	257.043	1.15188	5.29057e-05
gene-ACU12_RS16960	ACU12_RS16960	NZ_CP011961.1	ACU12_RS16960	GO:0016740	-	glycosyltransferase [Xanthomonas oryzae]	995.691	619.808	1371.57	1.14594	3.2484e-06
gene-ACU12_RS16235	ACU12_RS16235	NZ_CP011961.1	ACU12_RS16235	GO:0016021	-	PepSY domain-containing protein [Xanthomonas oryzae]	187.667	116.835	258.499	1.14569	6.47285e-05
gene-ACU12_RS12855	ACU12_RS12855	NZ_CP011961.1	ACU12_RS12855	-	-	phasin family protein [Xanthomonas oryzae]	5611.5	3498.58	7724.43	1.14266	4.34124e-08
gene-ACU12_RS16175	ACU12_RS16175	NZ_CP011961.1	ACU12_RS16175	GO:0001510;GO:0003723;GO:0006396;GO:0008173	K03214	RNA methyltransferase [Xanthomonas oryzae]	326.691	203.688	449.694	1.14258	1.15949e-06
gene-ACU12_RS03235	ACU12_RS03235	NZ_CP011961.1	ACU12_RS03235	-	K11904	type VI secretion system tip protein VgrG [Xanthomonas oryzae]	748.304	467.019	1029.59	1.14051	4.92572e-09
gene-ACU12_RS11285	ACU12_RS11285	NZ_CP011961.1	ACU12_RS11285	GO:0008168;GO:0032259	-	methyltransferase domain-containing protein [Xanthomonas oryzae]	856.921	534.963	1178.88	1.13991	3.78868e-06
gene-ACU12_RS11865	ACU12_RS11865	NZ_CP011961.1	ACU12_RS11865	GO:0003824	-	hypothetical protein [Xanthomonas oryzae]	403.507	252.602	554.411	1.13409	6.28246e-07
gene-ACU12_RS04540	ACU12_RS04540	NZ_CP011961.1	ACU12_RS04540	GO:0006782;GO:0008883;GO:0050661;GO:0055114	K02492	glutamyl-tRNA reductase [Xanthomonas oryzae]	4901.39	3069.51	6733.28	1.1333	7.82329e-06
gene-ACU12_RS01510	ACU12_RS01510	NZ_CP011961.1	ACU12_RS01510	-	K19267	SDR family oxidoreductase [Xanthomonas oryzae]	2214.88	1388.42	3041.34	1.13127	2.5726e-09
gene-ACU12_RS18285	ACU12_RS18285	NZ_CP011961.1	ACU12_RS18285	GO:0003824;GO:0008152	-	avirulence protein [Xanthomonas oryzae]	249.785	156.948	342.621	1.12632	1.26236e-05
gene-ACU12_RS08030	ACU12_RS08030	NZ_CP011961.1	rlmKL	GO:0003723;GO:0005737;GO:0052915;GO:0070043;GO:0070476	K12297	bifunctional 23S rRNA (guanine(2069)-N(7))-methyltransferase RlmK/23S rRNA (guanine(2445)-N(2))-methyltransferase RlmL [Xanthomonas oryzae]	158.536	99.6149	217.458	1.1263	0.000256017
gene-ACU12_RS07745	ACU12_RS07745	NZ_CP011961.1	ACU12_RS07745	-	-	CAP domain-containing protein [Xanthomonas oryzae]	437.517	275.192	599.843	1.12415	0.000642697
gene-ACU12_RS00205	ACU12_RS00205	NZ_CP011961.1	ACU12_RS00205	GO:0000155;GO:0000160;GO:0005622;GO:0023014	-	GAF domain-containing sensor histidine kinase [Xanthomonas oryzae]	1025.37	645.484	1405.25	1.12237	2.00496e-09
gene-ACU12_RS20560	ACU12_RS20560	NZ_CP011961.1	ACU12_RS20560	GO:0008152;GO:0016798;GO:0046872	-	nucleoside hydrolase [Xanthomonas oryzae]	2517.32	1586.02	3448.61	1.12061	5.58485e-11
gene-ACU12_RS11080	ACU12_RS11080	NZ_CP011961.1	ACU12_RS11080	GO:0016021	-	IS1595 family transposase [Xanthomonas oryzae]	161.884	102.019	221.75	1.12009	0.000166835
gene-ACU12_RS13490	ACU12_RS13490	NZ_CP011961.1	ACU12_RS13490	GO:0000162;GO:0004640	K01817	phosphoribosylanthranilate isomerase [Xanthomonas oryzae]	3955.33	2494.13	5416.53	1.11883	1.2107e-11
gene-ACU12_RS16920	ACU12_RS16920	NZ_CP011961.1	ACU12_RS16920	GO:0003677;GO:0003700;GO:0006355	-	LysR family transcriptional regulator [Xanthomonas oryzae]	378.457	238.655	518.259	1.11874	1.26101e-06
gene-ACU12_RS04250	ACU12_RS04250	NZ_CP011961.1	ACU12_RS04250	GO:0004300;GO:0008152;GO:0050547;GO:0050548	K18383	p-hydroxycinnamoyl CoA hydratase/lyase [Xanthomonas oryzae]	2462.51	1553.85	3371.18	1.11741	5.6841e-11
gene-ACU12_RS11490	ACU12_RS11490	NZ_CP011961.1	ACU12_RS11490	GO:0004601;GO:0055114;GO:0098869	K03564	peroxiredoxin [Xanthomonas oryzae]	888.429	561.107	1215.75	1.1155	2.0733e-06
gene-ACU12_RS01525	ACU12_RS01525	NZ_CP011961.1	ACU12_RS01525	-	-	hypothetical protein [Xanthomonas oryzae]	17065.8	10796.9	23334.7	1.11186	4.25945e-08
gene-ACU12_RS19625	ACU12_RS19625	NZ_CP011961.1	ACU12_RS19625	GO:0004315;GO:0006633	K22317	3-oxoacyl-ACP synthase III [Xanthomonas oryzae]	1522.99	963.738	2082.24	1.11143	3.23152e-10
gene-ACU12_RS15770	ACU12_RS15770	NZ_CP011961.1	ACU12_RS15770	GO:0008152;GO:0016853	-	enoyl-CoA hydratase/isomerase family protein [Xanthomonas oryzae]	284.359	180.162	388.556	1.10883	0.000158647
gene-ACU12_RS02485	ACU12_RS02485	NZ_CP011961.1	ACU12_RS02485	GO:0016020;GO:0016853;GO:0047355	-	UDP-N-acetylglucosamine 2-epimerase [Xanthomonas oryzae]	352.319	223.529	481.109	1.1059	3.88815e-06
gene-ACU12_RS02165	ACU12_RS02165	NZ_CP011961.1	rpsI	GO:0000462;GO:0003735;GO:0006412;GO:0022627	K02996	MULTISPECIES: 30S ribosomal protein S9 [Xanthomonas]	590.637	375.215	806.059	1.10317	7.03062e-08
gene-ACU12_RS02605	ACU12_RS02605	NZ_CP011961.1	ACU12_RS02605	GO:0003677;GO:0006355;GO:0046872	-	metal/formaldehyde-sensitive transcriptional repressor [Xanthomonas oryzae]	515.702	327.618	703.785	1.10312	0.000113911
gene-ACU12_RS04905	ACU12_RS04905	NZ_CP011961.1	ACU12_RS04905	GO:0005509;GO:0009279;GO:0016021	K03286	OmpA family protein [Xanthomonas oryzae]	328840	209001	448679	1.10217	2.32539e-12
gene-ACU12_RS11420	ACU12_RS11420	NZ_CP011961.1	xylB	GO:0004856;GO:0005997;GO:0046835	K00854	xylulokinase [Xanthomonas oryzae]	417.724	266.044	569.404	1.09779	1.08078e-06
gene-ACU12_RS03095	ACU12_RS03095	NZ_CP011961.1	ACU12_RS03095	GO:0004252;GO:0006508;GO:0070008	K01322	S9 family peptidase [Xanthomonas oryzae]	970.264	618.968	1321.56	1.0943	6.08786e-09
gene-ACU12_RS08540	ACU12_RS08540	NZ_CP011961.1	ACU12_RS08540	-	-	hypothetical protein [Xanthomonas oryzae]	32262.3	20623.6	43900.9	1.08995	1.23302e-05
gene-ACU12_RS14745	ACU12_RS14745	NZ_CP011961.1	ACU12_RS14745	-	-	hypothetical protein [Xanthomonas oryzae]	13471.9	8626.87	18317	1.08627	1.24433e-11
gene-ACU12_RS19025	ACU12_RS19025	NZ_CP011961.1	ACU12_RS19025	-	-	TAL effector protein Tal1c [Xanthomonas oryzae]	100.441	64.3289	136.554	1.08593	0.00288734
gene-ACU12_RS18280	ACU12_RS18280	NZ_CP011961.1	ACU12_RS18280	GO:0005524;GO:0016887	K01990	ATP-binding cassette domain-containing protein [Xanthomonas oryzae]	3742.26	2397.1	5087.41	1.08564	9.75401e-05
gene-ACU12_RS12750	ACU12_RS12750	NZ_CP011961.1	pheS	GO:0000049;GO:0000287;GO:0004826;GO:0005524;GO:0005737;GO:0006432	K01889	phenylalanine--tRNA ligase subunit alpha [Xanthomonas oryzae]	2087.53	1338.42	2836.65	1.08365	2.8546e-10
gene-ACU12_RS11090	ACU12_RS11090	NZ_CP011961.1	ACU12_RS11090	-	-	DUF2388 domain-containing protein [Xanthomonas oryzae]	473.646	304.136	643.156	1.08045	5.26125e-07
gene-ACU12_RS08545	ACU12_RS08545	NZ_CP011961.1	ACU12_RS08545	GO:0003883;GO:0005524;GO:0006541;GO:0044210	K01937	CTP synthase [Xanthomonas oryzae]	6791.6	4365.83	9217.38	1.0781	2.60411e-11
gene-ACU12_RS11425	ACU12_RS11425	NZ_CP011961.1	ACU12_RS11425	GO:0004560	-	glycoside hydrolase family 95 protein [Xanthomonas oryzae]	84.8551	54.5838	115.126	1.07668	0.00806842
gene-ACU12_RS13950	ACU12_RS13950	NZ_CP011961.1	ACU12_RS13950	GO:0006807;GO:0006808;GO:0008081;GO:0008773;GO:0016597	K00990	[protein-PII] uridylyltransferase [Xanthomonas oryzae]	282.985	182.749	383.22	1.06831	2.02902e-05
gene-ACU12_RS14795	ACU12_RS14795	NZ_CP011961.1	gcvT	GO:0004047;GO:0008483;GO:0019464;GO:0032259	K00605	glycine cleavage system aminomethyltransferase GcvT [Xanthomonas oryzae]	3567.08	2304.5	4829.65	1.06747	1.5799e-10
gene-ACU12_RS08785	ACU12_RS08785	NZ_CP011961.1	ACU12_RS08785	GO:0003991;GO:0005524;GO:0005737;GO:0006526;GO:0016310	K22478	acetylglutamate kinase [Xanthomonas oryzae]	283.346	183.073	383.618	1.06725	2.60779e-05
gene-ACU12_RS16680	ACU12_RS16680	NZ_CP011961.1	ACU12_RS16680	GO:0000287;GO:0004789;GO:0009228;GO:0009229	K00788	thiamine phosphate synthase [Xanthomonas oryzae]	706.914	457.409	956.419	1.06416	9.65092e-08
gene-ACU12_RS01070	ACU12_RS01070	NZ_CP011961.1	ACU12_RS01070	-	K18375	hypothetical protein [Xanthomonas oryzae]	106.471	68.9299	144.013	1.063	0.00297951
gene-ACU12_RS17990	ACU12_RS17990	NZ_CP011961.1	ACU12_RS17990	-	-	DUF3016 domain-containing protein [Xanthomonas oryzae]	8472.07	5492.98	11451.2	1.05983	6.76452e-11
gene-ACU12_RS06560	ACU12_RS06560	NZ_CP011961.1	sufB	GO:0016226	K09014	Fe-S cluster assembly protein SufB [Xanthomonas oryzae]	8241.17	5350.8	11131.5	1.05683	6.81013e-11
gene-ACU12_RS20495	ACU12_RS20495	NZ_CP011961.1	mlaD	GO:0015914	K02067	outer membrane lipid asymmetry maintenance protein MlaD [Xanthomonas oryzae]	3885.24	2524.3	5246.18	1.05539	1.88905e-10
gene-ACU12_RS05855	ACU12_RS05855	NZ_CP011961.1	ACU12_RS05855	GO:0003824;GO:0006284	K01247	DNA-3-methyladenine glycosylase 2 family protein [Xanthomonas oryzae]	85.1081	55.3293	114.887	1.0541	0.00611911
gene-ACU12_RS06600	ACU12_RS06600	NZ_CP011961.1	ACU12_RS06600	GO:0016021	K21472	M23 family metallopeptidase [Xanthomonas oryzae]	191.5	124.546	258.453	1.05322	0.000218901
gene-ACU12_RS11340	ACU12_RS11340	NZ_CP011961.1	ACU12_RS11340	GO:0005215;GO:0016021;GO:0055085	K03307	sodium/solute symporter [Xanthomonas oryzae]	358.446	233.464	483.427	1.0501	6.61859e-06
gene-ACU12_RS01925	ACU12_RS01925	NZ_CP011961.1	ACU12_RS01925	-	-	TAL effector repeat-containing protein [Xanthomonas oryzae]	249.127	162.27	335.983	1.04999	3.76976e-05
gene-ACU12_RS02310	ACU12_RS02310	NZ_CP011961.1	ACU12_RS02310	GO:0043565	-	helix-turn-helix transcriptional regulator [Xanthomonas oryzae]	2840.85	1851.99	3829.71	1.04815	5.88766e-10
gene-ACU12_RS12820	ACU12_RS12820	NZ_CP011961.1	pheA	GO:0004106;GO:0004664;GO:0005737;GO:0009094;GO:0016597;GO:0046417	K14170	prephenate dehydratase [Xanthomonas oryzae]	277.372	180.871	373.874	1.04759	2.28444e-05
gene-ACU12_RS14465	ACU12_RS14465	NZ_CP011961.1	nagZ	GO:0004563;GO:0005737;GO:0005975;GO:0007049;GO:0008360;GO:0009252;GO:0009254;GO:0051301;GO:0071555	K01207	beta-N-acetylhexosaminidase [Xanthomonas oryzae]	4379.68	2858.56	5900.79	1.04562	8.7252e-10
gene-ACU12_RS17455	ACU12_RS17455	NZ_CP011961.1	ACU12_RS17455	GO:0000287;GO:0004614;GO:0004615;GO:0005975	K15778	phosphomannomutase/phosphoglucomutase [Xanthomonas oryzae]	21376.4	13999.7	28753.1	1.03832	6.87521e-11
gene-ACU12_RS17900	ACU12_RS17900	NZ_CP011961.1	ACU12_RS17900	GO:0003333;GO:0005524;GO:0015424;GO:0015821;GO:0043190	K02071	methionine ABC transporter ATP-binding protein [Xanthomonas oryzae]	1142.42	748.521	1536.31	1.03735	4.0076e-06
gene-ACU12_RS06555	ACU12_RS06555	NZ_CP011961.1	sufC	GO:0005524;GO:0006810;GO:0016887	K09013	Fe-S cluster assembly ATPase SufC [Xanthomonas oryzae]	335.301	219.776	450.825	1.03653	1.60519e-05
gene-ACU12_RS08960	ACU12_RS08960	NZ_CP011961.1	ACU12_RS08960	-	K09780	YciI family protein [Xanthomonas oryzae]	205.831	134.962	276.699	1.03577	0.00019843
gene-ACU12_RS19960	ACU12_RS19960	NZ_CP011961.1	ACU12_RS19960	-	-	DUF4375 domain-containing protein [Xanthomonas oryzae]	398.281	261.198	535.364	1.03538	3.83305e-06
gene-ACU12_RS19200	ACU12_RS19200	NZ_CP011961.1	ACU12_RS19200	GO:0016021;GO:0016746	-	acyltransferase [Xanthomonas oryzae]	228.221	149.733	306.709	1.03448	0.00017016
gene-ACU12_RS09065	ACU12_RS09065	NZ_CP011961.1	ACU12_RS09065	GO:0016021	-	polysaccharide biosynthesis protein [Xanthomonas oryzae]	1259.38	826.43	1692.32	1.03404	1.34543e-08
gene-ACU12_RS11010	ACU12_RS11010	NZ_CP011961.1	ACU12_RS11010	GO:0005737;GO:0008839;GO:0009089;GO:0016726;GO:0019877;GO:0050661;GO:0051287;GO:0055114	K00215	4-hydroxy-tetrahydrodipicolinate reductase [Xanthomonas oryzae]	336.339	220.747	451.931	1.03371	0.000402124
gene-ACU12_RS15245	ACU12_RS15245	NZ_CP011961.1	ACU12_RS15245	-	-	DUF3011 domain-containing protein [Xanthomonas oryzae]	2399.93	1577.63	3222.22	1.0303	0.000605271
gene-ACU12_RS20610	ACU12_RS20610	NZ_CP011961.1	ACU12_RS20610	-	-	IS1595 family transposase [Xanthomonas oryzae]	81.7136	53.7451	109.682	1.02912	0.0097307
gene-ACU12_RS05825	ACU12_RS05825	NZ_CP011961.1	minC	GO:0000902;GO:0051302;GO:0051726	K03610	septum site-determining protein MinC [Xanthomonas oryzae]	224.221	147.746	300.697	1.0252	0.00016164
gene-ACU12_RS04145	ACU12_RS04145	NZ_CP011961.1	ACU12_RS04145	GO:0004146;GO:0006545;GO:0006730;GO:0009165;GO:0016301;GO:0016310;GO:0046654;GO:0050661;GO:0055114	K00287	dihydrofolate reductase [Xanthomonas oryzae]	256.555	169.08	344.029	1.02482	5.83997e-05
gene-ACU12_RS19080	ACU12_RS19080	NZ_CP011961.1	mgtE	GO:0005886;GO:0015095;GO:0015693;GO:0016021;GO:0046872;GO:0098655;GO:1903830	K06213	magnesium transporter [Xanthomonas oryzae]	22458.1	14817.9	30098.2	1.02234	1.2089e-10
gene-ACU12_RS07645	ACU12_RS07645	NZ_CP011961.1	recN	GO:0005524;GO:0006281;GO:0006310	K03631	DNA repair protein RecN [Xanthomonas oryzae]	333.401	220.377	446.425	1.01844	1.92486e-05
gene-ACU12_RS12320	ACU12_RS12320	NZ_CP011961.1	secD	GO:0005622;GO:0005886;GO:0006605;GO:0015450;GO:0016021;GO:0043952;GO:0065002	K03072	protein translocase subunit SecD [Xanthomonas oryzae]	2465.34	1631.13	3299.55	1.01639	3.15405e-09
gene-ACU12_RS00405	ACU12_RS00405	NZ_CP011961.1	ACU12_RS00405	-	-	DUF2884 family protein [Xanthomonas oryzae]	591.048	391.619	790.476	1.01327	1.11085e-06
gene-ACU12_RS08965	ACU12_RS08965	NZ_CP011961.1	ACU12_RS08965	GO:0051301	K05527	BolA family transcriptional regulator [Xanthomonas oryzae]	98.0023	65.062	130.943	1.00905	0.00937877
gene-ACU12_RS11955	ACU12_RS11955	NZ_CP011961.1	ACU12_RS11955	-	K03599	glutathione S-transferase N-terminal domain-containing protein [Xanthomonas oryzae]	2430.02	1614.12	3245.92	1.00788	4.17073e-09
gene-ACU12_RS12485	ACU12_RS12485	NZ_CP011961.1	ACU12_RS12485	GO:0004252;GO:0006508	K08677	S8/S53 family peptidase [Xanthomonas oryzae]	636.505	422.82	850.19	1.00774	1.04535e-05
gene-ACU12_RS20455	ACU12_RS20455	NZ_CP011961.1	ACU12_RS20455	GO:0003333;GO:0015171;GO:0016021	K03294	amino acid permease [Xanthomonas oryzae]	199.699	132.71	266.688	1.00687	0.000287839
gene-ACU12_RS11990	ACU12_RS11990	NZ_CP011961.1	miaB	GO:0005506;GO:0005737;GO:0006400;GO:0016740;GO:0051539	K06168	tRNA (N6-isopentenyl adenosine(37)-C2)-methylthiotransferase MiaB [Xanthomonas oryzae]	939.095	624.117	1254.07	1.00674	9.63193e-08
gene-ACU12_RS11095	ACU12_RS11095	NZ_CP011961.1	ACU12_RS11095	GO:0016614;GO:0050660;GO:0055114	-	FAD-binding oxidoreductase [Xanthomonas oryzae]	305.079	202.814	407.343	1.00609	3.17843e-05
gene-ACU12_RS07110	ACU12_RS07110	NZ_CP011961.1	ACU12_RS07110	GO:0004872;GO:0006810;GO:0009279	K02014	TonB-dependent receptor [Xanthomonas oryzae]	3122.02	2078.65	4165.4	1.00281	2.09235e-09
gene-ACU12_RS07260	ACU12_RS07260	NZ_CP011961.1	ACU12_RS07260	-	-	plasmid pRiA4b ORF-3 family protein [Xanthomonas oryzae]	532.918	354.993	710.843	1.00174	7.04542e-05
gene-ACU12_RS14215	ACU12_RS14215	NZ_CP011961.1	ACU12_RS14215	GO:0005886;GO:0016021	-	anti-sigma factor [Xanthomonas oryzae]	181.657	121.023	242.29	1.00145	0.000828715
gene-ACU12_RS16505	ACU12_RS16505	NZ_CP011961.1	ACU12_RS16505	GO:0005524;GO:0016887	K03924	MoxR family ATPase [Xanthomonas oryzae]	3149.69	2098.91	4200.46	1.00091	2.34712e-09

## Sheet: Up-regulated 12h-24h
Supplementary Table 3: Up-regulated genes (padj<0.01 ; log2FoldChange>1) RS-504_12hvs. RS-504_24h
id	locus_tag	Chromosome	Name	GO	KEGG	Description	baseMean	baseMean_CKRS24h	baseMean_RS24h504	log2FoldChange	padj
gene-ACU12_RS20135	ACU12_RS20135	NZ_CP011961.1	ACU12_RS20135	GO:0003677;GO:0003700;GO:0006355	K06075	MarR family transcriptional regulator [Xanthomonas oryzae]	8.05388	0.347964	15.7598	5.50117	0.00890097
gene-ACU12_RS07775	ACU12_RS07775	NZ_CP011961.1	ACU12_RS07775	-	-	DUF4097 family beta strand repeat protein [Xanthomonas oryzae]	121.576	6.83881	236.313	5.11081	1.45626e-30
gene-ACU12_RS19635	ACU12_RS19635	NZ_CP011961.1	ACU12_RS19635	-	-	hypothetical protein [Xanthomonas oryzae]	2278.47	196.101	4360.83	4.47493	9.04611e-27
gene-ACU12_RS07835	ACU12_RS07835	NZ_CP011961.1	fucP	GO:0005354;GO:0005355;GO:0009276;GO:0015150;GO:0015756;GO:0015757;GO:0016021;GO:1904659	K02429	L-fucose:H+ symporter permease [Xanthomonas oryzae]	16.0314	1.45172	30.6111	4.39822	0.000331556
gene-ACU12_RS19150	ACU12_RS19150	NZ_CP011961.1	ACU12_RS19150	-	-	IS1595 family transposase [Xanthomonas oryzae]	22.2913	2.52168	42.0609	4.06002	0.00187724
gene-ACU12_RS07780	ACU12_RS07780	NZ_CP011961.1	ACU12_RS07780	GO:0016021	K01992	hypothetical protein [Xanthomonas oryzae]	1251.69	211.403	2291.98	3.43853	1.18167e-74
gene-ACU12_RS16955	ACU12_RS16955	NZ_CP011961.1	ACU12_RS16955	GO:0016021;GO:0016874	-	O-antigen ligase family protein [Xanthomonas oryzae]	25.8268	5.18492	46.4688	3.16387	0.00503063
gene-ACU12_RS07785	ACU12_RS07785	NZ_CP011961.1	ACU12_RS07785	GO:0005524;GO:0016887	K01990	ABC transporter ATP-binding protein [Xanthomonas oryzae]	21315.9	4846.11	37785.6	2.96294	1.06272e-83
gene-ACU12_RS05870	ACU12_RS05870	NZ_CP011961.1	ACU12_RS05870	GO:0016021	-	hypothetical protein [Xanthomonas oryzae]	18.8072	5.00882	32.6056	2.70258	0.00513232
gene-ACU12_RS16500	ACU12_RS16500	NZ_CP011961.1	ACU12_RS16500	-	-	DUF58 domain-containing protein [Xanthomonas oryzae]	45.2496	12.2881	78.2111	2.67011	2.30033e-05
gene-ACU12_RS10355	ACU12_RS10355	NZ_CP011961.1	mnmA	GO:0000049;GO:0005524;GO:0005737;GO:0006400;GO:0008168;GO:0016783;GO:0032259	K00566	tRNA 2-thiouridine(34) synthase MnmA [Xanthomonas oryzae]	22.5371	6.34317	38.7309	2.61021	0.00594894
gene-ACU12_RS14950	ACU12_RS14950	NZ_CP011961.1	ACU12_RS14950	-	-	IS1595 family transposase [Xanthomonas oryzae]	94.7029	27.3771	162.029	2.56521	8.86422e-10
gene-ACU12_RS20500	ACU12_RS20500	NZ_CP011961.1	ACU12_RS20500	GO:0006810;GO:0043190	K02066	ABC transporter permease [Xanthomonas oryzae]	86.7072	27.4186	145.996	2.4127	2.62015e-08
gene-ACU12_RS16360	ACU12_RS16360	NZ_CP011961.1	ACU12_RS16360	GO:0005886;GO:0015031;GO:0015343;GO:0016021;GO:0030288;GO:0031992;GO:0044718	-	TonB family protein [Xanthomonas oryzae]	51.2818	16.4291	86.1344	2.39033	3.56378e-05
gene-ACU12_RS14015	ACU12_RS14015	NZ_CP011961.1	uppS	GO:0000287;GO:0008360;GO:0008834;GO:0009252;GO:0071555	K00806	di-trans,poly-cis-decaprenylcistransferase [Xanthomonas oryzae]	174.147	58.3461	289.949	2.31309	3.14878e-09
gene-ACU12_RS11000	ACU12_RS11000	NZ_CP011961.1	ACU12_RS11000	GO:0016021	-	hypothetical protein [Xanthomonas oryzae]	48.5365	17.5728	79.5003	2.17762	0.000273384
gene-ACU12_RS20365	ACU12_RS20365	NZ_CP011961.1	ACU12_RS20365	-	-	IS1595 family transposase [Xanthomonas oryzae]	76.1411	28.1068	124.175	2.14339	3.26492e-06
gene-ACU12_RS04145	ACU12_RS04145	NZ_CP011961.1	ACU12_RS04145	GO:0004146;GO:0006545;GO:0006730;GO:0009165;GO:0016301;GO:0016310;GO:0046654;GO:0050661;GO:0055114	K00287	dihydrofolate reductase [Xanthomonas oryzae]	183.726	70.946	296.507	2.06327	1.98227e-11
gene-ACU12_RS13700	ACU12_RS13700	NZ_CP011961.1	ACU12_RS13700	GO:0003995;GO:0050660;GO:0055114	K00252	acyl-CoA dehydrogenase family protein [Xanthomonas oryzae]	1418.54	550.237	2286.85	2.05523	7.6806e-32
gene-ACU12_RS07790	ACU12_RS07790	NZ_CP011961.1	ACU12_RS07790	GO:0003677;GO:0003700;GO:0006355	-	GntR family transcriptional regulator [Xanthomonas oryzae]	14048.9	5504.34	22593.4	2.03726	7.64686e-42
gene-ACU12_RS19415	ACU12_RS19415	NZ_CP011961.1	ACU12_RS19415	GO:0008152;GO:0016846	-	GFA family protein [Xanthomonas oryzae]	98.1469	39.2377	157.056	2.00097	0.000209505
gene-ACU12_RS13260	ACU12_RS13260	NZ_CP011961.1	ACU12_RS13260	-	-	SDR family NAD(P)-dependent oxidoreductase [Xanthomonas oryzae]	50.1542	20.1999	80.1085	1.98761	0.000390998
gene-ACU12_RS07345	ACU12_RS07345	NZ_CP011961.1	ACU12_RS07345	GO:0003677;GO:0003887;GO:0006260;GO:0009360;GO:0071897	K02340	DNA polymerase III subunit delta [Xanthomonas oryzae]	36.5297	14.8952	58.1641	1.96528	0.00352397
gene-ACU12_RS05650	ACU12_RS05650	NZ_CP011961.1	imuA	-	-	translesion DNA synthesis-associated protein ImuA [Xanthomonas oryzae]	208.362	85.2458	331.479	1.95921	2.09341e-11
gene-ACU12_RS13950	ACU12_RS13950	NZ_CP011961.1	ACU12_RS13950	GO:0006807;GO:0006808;GO:0008081;GO:0008773;GO:0016597	K00990	[protein-PII] uridylyltransferase [Xanthomonas oryzae]	207.865	85.5481	330.181	1.94845	3.51764e-11
gene-ACU12_RS07585	ACU12_RS07585	NZ_CP011961.1	ACU12_RS07585	-	-	IS1595 family transposase [Xanthomonas oryzae]	267.657	111.536	423.777	1.92579	2.15719e-11
gene-ACU12_RS11405	ACU12_RS11405	NZ_CP011961.1	ACU12_RS11405	GO:0008745;GO:0009253	K01448	N-acetylmuramoyl-L-alanine amidase [Xanthomonas oryzae]	364.007	157.366	570.648	1.85848	0.000318107
gene-ACU12_RS13275	ACU12_RS13275	NZ_CP011961.1	ACU12_RS13275	GO:0004638;GO:0005524;GO:0006189;GO:0034028;GO:0046872	K01589	5-(carboxyamino)imidazole ribonucleotide synthase [Xanthomonas oryzae]	390.043	169.368	610.717	1.85034	4.27425e-15
gene-ACU12_RS01385	ACU12_RS01385	NZ_CP011961.1	ACU12_RS01385	-	-	IS1595 family transposase [Xanthomonas oryzae]	74.4549	32.3311	116.579	1.85031	5.50438e-05
gene-ACU12_RS11190	ACU12_RS11190	NZ_CP011961.1	ACU12_RS11190	GO:0003700;GO:0005622;GO:0006355;GO:0043565	-	trp operon repressor [Xanthomonas oryzae]	47.3578	20.6136	74.102	1.84592	0.00162949
gene-ACU12_RS15010	ACU12_RS15010	NZ_CP011961.1	tsaB	GO:0002949;GO:0006508;GO:0008233	K14742	tRNA (adenosine(37)-N6)-threonylcarbamoyltransferase complex dimerization subunit type 1 TsaB [Xanthomonas oryzae]	375.092	164.745	585.439	1.82928	2.76486e-08
gene-ACU12_RS18445	ACU12_RS18445	NZ_CP011961.1	ACU12_RS18445	GO:0005886;GO:0007049;GO:0016021;GO:0051301	K09811	ABC transporter permease [Xanthomonas oryzae]	78.1482	35.317	120.979	1.77633	0.000102405
gene-ACU12_RS04625	ACU12_RS04625	NZ_CP011961.1	rplA	GO:0000049;GO:0003735;GO:0006417;GO:0015934;GO:0019843	K02863	50S ribosomal protein L1 [Xanthomonas oryzae]	4918.58	2232.29	7604.88	1.7684	2.68989e-17
gene-ACU12_RS00440	ACU12_RS00440	NZ_CP011961.1	ACU12_RS00440	-	-	GTP-binding protein [Xanthomonas oryzae]	480.712	218.187	743.237	1.76825	3.73124e-09
gene-ACU12_RS04140	ACU12_RS04140	NZ_CP011961.1	ACU12_RS04140	GO:0016021	-	hypothetical protein [Xanthomonas oryzae]	75.8325	34.7995	116.865	1.74771	0.000214809
gene-ACU12_RS11355	ACU12_RS11355	NZ_CP011961.1	ACU12_RS11355	-	-	hypothetical protein [Xanthomonas oryzae]	1301.48	597.728	2005.24	1.74621	7.55196e-09
gene-ACU12_RS14535	ACU12_RS14535	NZ_CP011961.1	ACU12_RS14535	GO:0016989;GO:1903506	-	sigma-E factor negative regulatory protein [Xanthomonas oryzae]	4306.41	1991.64	6621.18	1.73314	1.60069e-21
gene-ACU12_RS14930	ACU12_RS14930	NZ_CP011961.1	ACU12_RS14930	GO:0005507;GO:0005737;GO:0006878	K06201	copper homeostasis protein CutC [Xanthomonas oryzae]	50.8326	23.733	77.9322	1.71532	0.00289827
gene-ACU12_RS20385	ACU12_RS20385	NZ_CP011961.1	ACU12_RS20385	GO:0003676;GO:0004386;GO:0005524	K06877	DEAD/DEAH box helicase [Xanthomonas oryzae]	350.398	163.599	537.198	1.71529	7.08104e-13
gene-ACU12_RS09345	ACU12_RS09345	NZ_CP011961.1	ACU12_RS09345	GO:0016020;GO:0055085	-	efflux RND transporter periplasmic adaptor subunit [Xanthomonas oryzae]	1781.45	834.412	2728.5	1.70928	3.88851e-24
gene-ACU12_RS20610	ACU12_RS20610	NZ_CP011961.1	ACU12_RS20610	-	-	IS1595 family transposase [Xanthomonas oryzae]	62.0485	29.5252	94.5718	1.67946	0.00174355
gene-ACU12_RS08635	ACU12_RS08635	NZ_CP011961.1	miaA	GO:0005524;GO:0008033;GO:0052381	K00791	tRNA (adenosine(37)-N6)-dimethylallyltransferase MiaA [Xanthomonas oryzae]	61.38	29.3254	93.4347	1.67181	0.00249076
gene-ACU12_RS05325	ACU12_RS05325	NZ_CP011961.1	ACU12_RS05325	-	-	MEKHLA domain-containing protein [Xanthomonas oryzae]	149.614	71.8935	227.334	1.66088	0.000212732
gene-ACU12_RS13880	ACU12_RS13880	NZ_CP011961.1	ACU12_RS13880	GO:0005215;GO:0006810;GO:0008289;GO:0009279;GO:0016021	-	efflux transporter outer membrane subunit [Xanthomonas oryzae]	1441.99	694.799	2189.17	1.65572	2.45864e-21
gene-ACU12_RS19270	ACU12_RS19270	NZ_CP011961.1	ACU12_RS19270	-	-	IS1595 family transposase [Xanthomonas oryzae]	143.051	69.07	217.032	1.65178	1.24678e-06
gene-ACU12_RS03720	ACU12_RS03720	NZ_CP011961.1	kdpB	GO:0000287;GO:0005524;GO:0005887;GO:0008556;GO:0071805	K01547	potassium-transporting ATPase subunit KdpB [Xanthomonas oryzae]	61.3396	30.0205	92.6587	1.62598	0.00249934
gene-ACU12_RS08830	ACU12_RS08830	NZ_CP011961.1	ACU12_RS08830	GO:0016021;GO:0055085	K03449	MFS transporter [Xanthomonas oryzae]	52.5732	25.9774	79.169	1.60768	0.0075306
gene-ACU12_RS08520	ACU12_RS08520	NZ_CP011961.1	ACU12_RS08520	GO:0005315;GO:0005887;GO:0035435	K03306	inorganic phosphate transporter [Xanthomonas oryzae]	124.836	62.0888	187.583	1.59513	1.84559e-05
gene-ACU12_RS13875	ACU12_RS13875	NZ_CP011961.1	ACU12_RS13875	GO:0016021;GO:0055085	K03543	efflux RND transporter periplasmic adaptor subunit [Xanthomonas oryzae]	276.14	141.511	410.77	1.53742	2.49364e-05
gene-ACU12_RS18450	ACU12_RS18450	NZ_CP011961.1	ftsE	GO:0005524;GO:0016887;GO:0051301	K09812	MULTISPECIES: cell division ATP-binding protein FtsE [Xanthomonas]	284.908	146.7	423.115	1.52818	5.3243e-07
gene-ACU12_RS02495	ACU12_RS02495	NZ_CP011961.1	ACU12_RS02495	GO:0016021	K09167	PH domain-containing protein [Xanthomonas oryzae]	68.577	35.4705	101.684	1.5194	0.00165867
gene-ACU12_RS19835	ACU12_RS19835	NZ_CP011961.1	ACU12_RS19835	GO:0008152;GO:0016021;GO:0016746	K00655	1-acyl-sn-glycerol-3-phosphate acyltransferase [Xanthomonas oryzae]	81.881	42.8705	120.891	1.49565	0.0012148
gene-ACU12_RS11080	ACU12_RS11080	NZ_CP011961.1	ACU12_RS11080	GO:0016021	-	IS1595 family transposase [Xanthomonas oryzae]	130.049	68.9005	191.198	1.47248	8.69164e-05
gene-ACU12_RS09885	ACU12_RS09885	NZ_CP011961.1	ACU12_RS09885	GO:0003677;GO:0003916;GO:0006270	-	replication initiation factor domain-containing protein [Xanthomonas oryzae]	155.249	82.7356	227.762	1.46095	0.00193829
gene-ACU12_RS05825	ACU12_RS05825	NZ_CP011961.1	minC	GO:0000902;GO:0051302;GO:0051726	K03610	septum site-determining protein MinC [Xanthomonas oryzae]	176.693	94.2874	259.1	1.45837	4.21332e-06
gene-ACU12_RS15385	ACU12_RS15385	NZ_CP011961.1	cobT	GO:0008939;GO:0009163;GO:0009236;GO:0015420;GO:0015889;GO:0035461	K00768	nicotinate-nucleotide--dimethylbenzimidazole phosphoribosyltransferase [Xanthomonas oryzae]	181.537	97.5272	265.547	1.44509	3.93997e-06
gene-ACU12_RS11085	ACU12_RS11085	NZ_CP011961.1	ACU12_RS11085	-	-	DUF4105 domain-containing protein [Xanthomonas oryzae]	1069.46	579.522	1559.39	1.42805	1.42465e-12
gene-ACU12_RS07795	ACU12_RS07795	NZ_CP011961.1	ACU12_RS07795	-	-	hypothetical protein [Xanthomonas oryzae]	7237.55	3925.27	10549.8	1.42636	6.97394e-09
gene-ACU12_RS20480	ACU12_RS20480	NZ_CP011961.1	ACU12_RS20480	GO:0016020	K04754	VacJ family lipoprotein [Xanthomonas oryzae]	226.278	122.755	329.801	1.42581	4.76162e-07
gene-ACU12_RS18540	ACU12_RS18540	NZ_CP011961.1	ACU12_RS18540	-	-	IS1595 family transposase [Xanthomonas oryzae]	75.219	40.8623	109.576	1.42309	0.00332887
gene-ACU12_RS15000	ACU12_RS15000	NZ_CP011961.1	ACU12_RS15000	GO:0006810	K03832	energy transducer TonB [Xanthomonas oryzae]	94.4709	51.5308	137.411	1.41499	0.00804874
gene-ACU12_RS10250	ACU12_RS10250	NZ_CP011961.1	ACU12_RS10250	GO:0003677;GO:0006355	-	TetR family transcriptional regulator [Xanthomonas oryzae]	1251.97	686.159	1817.78	1.40557	2.07923e-15
gene-ACU12_RS04915	ACU12_RS04915	NZ_CP011961.1	ACU12_RS04915	GO:0001522;GO:0003723;GO:0009982	K06178	rRNA pseudouridine synthase [Xanthomonas oryzae]	77.1912	42.4561	111.926	1.39851	0.00453845
gene-ACU12_RS09635	ACU12_RS09635	NZ_CP011961.1	ACU12_RS09635	GO:0016021	-	hypothetical protein [Xanthomonas oryzae]	347.912	192.788	503.036	1.38365	4.29946e-08
gene-ACU12_RS02235	ACU12_RS02235	NZ_CP011961.1	ACU12_RS02235	GO:0009236;GO:0016021;GO:0048472	K03807	cobalamin biosynthesis protein [Xanthomonas oryzae]	324.842	181.316	468.367	1.36913	6.47447e-06
gene-ACU12_RS11865	ACU12_RS11865	NZ_CP011961.1	ACU12_RS11865	GO:0003824	-	hypothetical protein [Xanthomonas oryzae]	331.557	185.356	477.757	1.36598	4.9358e-08
gene-ACU12_RS14530	ACU12_RS14530	NZ_CP011961.1	ACU12_RS14530	GO:0004252;GO:0006508	K04771	DegQ family serine endoprotease [Xanthomonas oryzae]	673.023	379.008	967.038	1.35134	1.67648e-11
gene-ACU12_RS00930	ACU12_RS00930	NZ_CP011961.1	tatC	GO:0005887;GO:0008320;GO:0033281;GO:0043953	K03118	twin-arginine translocase subunit TatC [Xanthomonas oryzae]	161.364	92.2014	230.526	1.32207	9.91825e-05
gene-ACU12_RS08670	ACU12_RS08670	NZ_CP011961.1	recX	GO:0005737;GO:0006282	K03565	recombination regulator RecX [Xanthomonas oryzae]	262.559	150.455	374.662	1.31625	1.52337e-06
gene-ACU12_RS02475	ACU12_RS02475	NZ_CP011961.1	ACU12_RS02475	GO:0016021;GO:0016874	K02847	O-antigen ligase family protein [Xanthomonas oryzae]	1911.16	1095.44	2726.88	1.31574	4.4536e-15
gene-ACU12_RS09115	ACU12_RS09115	NZ_CP011961.1	ACU12_RS09115	GO:0003677;GO:0003700;GO:0006355	K03717	LysR family transcriptional regulator [Xanthomonas oryzae]	275.117	157.916	392.318	1.31287	7.9347e-07
gene-ACU12_RS13290	ACU12_RS13290	NZ_CP011961.1	nadC	GO:0004514;GO:0009435	K00767	carboxylating nicotinate-nucleotide diphosphorylase [Xanthomonas oryzae]	311.755	179.11	444.399	1.31101	3.22283e-07
gene-ACU12_RS01635	ACU12_RS01635	NZ_CP011961.1	ACU12_RS01635	GO:0000155;GO:0000160;GO:0005524;GO:0005622;GO:0016021;GO:0023014	K07637	two-component sensor histidine kinase [Xanthomonas oryzae]	960.828	552.996	1368.66	1.30742	4.50821e-12
gene-ACU12_RS16505	ACU12_RS16505	NZ_CP011961.1	ACU12_RS16505	GO:0005524;GO:0016887	K03924	MoxR family ATPase [Xanthomonas oryzae]	2543.52	1467.01	3620.03	1.30312	1.82574e-15
gene-ACU12_RS20400	ACU12_RS20400	NZ_CP011961.1	ACU12_RS20400	-	-	ROK family protein [Xanthomonas oryzae]	74.11	42.7477	105.472	1.30295	0.00587992
gene-ACU12_RS07400	ACU12_RS07400	NZ_CP011961.1	ACU12_RS07400	-	-	TIGR02099 family protein [Xanthomonas oryzae]	700.894	404.54	997.249	1.30167	1.37541e-10
gene-ACU12_RS15185	ACU12_RS15185	NZ_CP011961.1	tolA	GO:0005215;GO:0006810;GO:0016021	K03646	cell envelope integrity protein TolA [Xanthomonas oryzae]	206.456	119.523	293.389	1.29552	1.3384e-05
gene-ACU12_RS19650	ACU12_RS19650	NZ_CP011961.1	ACU12_RS19650	-	-	hypothetical protein [Xanthomonas oryzae]	144.084	83.4336	204.735	1.29506	0.000214346
gene-ACU12_RS00445	ACU12_RS00445	NZ_CP011961.1	ACU12_RS00445	GO:0016021	-	MerC family mercury resistance protein [Xanthomonas oryzae]	1124.29	653.919	1594.66	1.28607	2.80654e-06
gene-ACU12_RS07745	ACU12_RS07745	NZ_CP011961.1	ACU12_RS07745	-	-	CAP domain-containing protein [Xanthomonas oryzae]	366.078	215.208	516.947	1.26428	3.80006e-05
gene-ACU12_RS00955	ACU12_RS00955	NZ_CP011961.1	ACU12_RS00955	GO:0016787	-	alpha/beta hydrolase [Xanthomonas oryzae]	77.9905	45.9263	110.055	1.26083	0.00569643
gene-ACU12_RS16015	ACU12_RS16015	NZ_CP011961.1	ACU12_RS16015	GO:0000155;GO:0000160;GO:0005524;GO:0005622;GO:0016021;GO:0018106;GO:0023014	-	HAMP domain-containing histidine kinase [Xanthomonas oryzae]	97.2703	57.4173	137.123	1.25592	0.00391186
gene-ACU12_RS11095	ACU12_RS11095	NZ_CP011961.1	ACU12_RS11095	GO:0016614;GO:0050660;GO:0055114	-	FAD-binding oxidoreductase [Xanthomonas oryzae]	249.21	147.416	351.005	1.2516	6.72777e-05
gene-ACU12_RS03525	ACU12_RS03525	NZ_CP011961.1	ACU12_RS03525	GO:0016021	K22736	VIT family protein [Xanthomonas oryzae]	245.468	145.559	345.376	1.24656	7.97384e-06
gene-ACU12_RS11290	ACU12_RS11290	NZ_CP011961.1	ACU12_RS11290	GO:0004152;GO:0005737;GO:0005886;GO:0006207;GO:0044205;GO:0055114	K00254	quinone-dependent dihydroorotate dehydrogenase [Xanthomonas oryzae]	81.1806	48.6293	113.732	1.22574	0.00820828
gene-ACU12_RS04195	ACU12_RS04195	NZ_CP011961.1	ubiH	GO:0006744;GO:0008681;GO:0016709;GO:0055114;GO:0071949	K03185	2-octaprenyl-6-methoxyphenyl hydroxylase [Xanthomonas oryzae]	180.345	108.177	252.514	1.22298	0.0015795
gene-ACU12_RS10030	ACU12_RS10030	NZ_CP011961.1	ACU12_RS10030	-	K18876	avirulence protein [Xanthomonas oryzae]	124.622	74.9478	174.295	1.21758	0.00134056
gene-ACU12_RS10070	ACU12_RS10070	NZ_CP011961.1	ACU12_RS10070	GO:0000155;GO:0000160;GO:0005524;GO:0005622;GO:0016021;GO:0023014	-	HAMP domain-containing histidine kinase [Xanthomonas oryzae]	299.089	180.148	418.03	1.21442	3.01632e-06
gene-ACU12_RS10305	ACU12_RS10305	NZ_CP011961.1	ACU12_RS10305	GO:0003677;GO:0005524;GO:0005886;GO:0007049;GO:0007059;GO:0016021;GO:0051301	K03466	DNA translocase FtsK [Xanthomonas oryzae]	533.965	321.818	746.111	1.21314	1.24969e-06
gene-ACU12_RS00630	ACU12_RS00630	NZ_CP011961.1	ACU12_RS00630	GO:0016620;GO:0055114	-	benzaldehyde dehydrogenase [Xanthomonas oryzae]	368.859	224.239	513.479	1.19527	5.9638e-07
gene-ACU12_RS15220	ACU12_RS15220	NZ_CP011961.1	ruvC	GO:0000287;GO:0003676;GO:0006281;GO:0006310;GO:0008821;GO:0090305	K01159	crossover junction endodeoxyribonuclease RuvC [Xanthomonas oryzae]	124.524	75.9127	173.136	1.18949	0.00163455
gene-ACU12_RS15255	ACU12_RS15255	NZ_CP011961.1	ACU12_RS15255	GO:0016021;GO:0055085	-	MFS transporter [Xanthomonas oryzae]	470.743	287.294	654.192	1.18719	8.1517e-08
gene-ACU12_RS01925	ACU12_RS01925	NZ_CP011961.1	ACU12_RS01925	-	-	TAL effector repeat-containing protein [Xanthomonas oryzae]	208.901	128.385	289.417	1.17267	8.99469e-05
gene-ACU12_RS09005	ACU12_RS09005	NZ_CP011961.1	ACU12_RS09005	GO:0016021	-	TraB/GumN family protein [Xanthomonas oryzae]	406.216	251.245	561.187	1.15939	1.21156e-06
gene-ACU12_RS15905	ACU12_RS15905	NZ_CP011961.1	sucD	GO:0004775;GO:0005524;GO:0008152;GO:0048037	K01902	succinate--CoA ligase subunit alpha [Xanthomonas oryzae]	1099.55	680.652	1518.46	1.15762	4.94994e-10
gene-ACU12_RS14780	ACU12_RS14780	NZ_CP011961.1	ACU12_RS14780	GO:0016787	K01467	serine hydrolase [Xanthomonas oryzae]	1253.9	776.817	1730.98	1.15595	1.18775e-10
gene-ACU12_RS07115	ACU12_RS07115	NZ_CP011961.1	ACU12_RS07115	GO:0016021	-	MerC domain-containing protein [Xanthomonas oryzae]	1325.86	823.557	1828.16	1.15046	8.22643e-07
gene-ACU12_RS18640	ACU12_RS18640	NZ_CP011961.1	ACU12_RS18640	GO:0005975;GO:0008422;GO:0102483	K05349	glycoside hydrolase family 3 C-terminal domain-containing protein [Xanthomonas oryzae]	1892.7	1179.46	2605.93	1.14367	1.02763e-11
gene-ACU12_RS06555	ACU12_RS06555	NZ_CP011961.1	sufC	GO:0005524;GO:0006810;GO:0016887	K09013	Fe-S cluster assembly ATPase SufC [Xanthomonas oryzae]	282.363	176.134	388.592	1.14159	2.09996e-05
gene-ACU12_RS16960	ACU12_RS16960	NZ_CP011961.1	ACU12_RS16960	GO:0016740	-	glycosyltransferase [Xanthomonas oryzae]	859.095	535.928	1182.26	1.14144	1.00611e-08
gene-ACU12_RS03350	ACU12_RS03350	NZ_CP011961.1	ACU12_RS03350	-	-	hypothetical protein [Xanthomonas oryzae]	1039.07	648.424	1429.72	1.14072	2.20402e-06
gene-ACU12_RS03845	ACU12_RS03845	NZ_CP011961.1	ftsZ	GO:0003924;GO:0005525;GO:0005737;GO:0032153;GO:0043093;GO:0051258	K03531	cell division protein FtsZ [Xanthomonas oryzae]	1083.35	677.558	1489.13	1.13606	9.8467e-10
gene-ACU12_RS07645	ACU12_RS07645	NZ_CP011961.1	recN	GO:0005524;GO:0006281;GO:0006310	K03631	DNA repair protein RecN [Xanthomonas oryzae]	279.898	175.157	384.639	1.13486	2.70145e-05
gene-ACU12_RS08665	ACU12_RS08665	NZ_CP011961.1	recA	GO:0003684;GO:0003697;GO:0005524;GO:0005737;GO:0006281;GO:0006310;GO:0008094;GO:0009432	K03553	recombinase RecA [Xanthomonas oryzae]	17247.8	10798	23697.6	1.13397	6.76519e-14
gene-ACU12_RS14475	ACU12_RS14475	NZ_CP011961.1	ACU12_RS14475	GO:0016491;GO:0055114	K18208	FAD-dependent oxidoreductase [Xanthomonas oryzae]	151.064	94.8271	207.302	1.12836	0.0012148
gene-ACU12_RS11740	ACU12_RS11740	NZ_CP011961.1	ACU12_RS11740	GO:0005524;GO:0016301;GO:0016310;GO:0016853;GO:0046872;GO:0052855	K23997	bifunctional ADP-dependent NAD(P)H-hydrate dehydratase/NAD(P)H-hydrate epimerase [Xanthomonas oryzae]	1631.02	1025.28	2236.75	1.12538	1.12466e-10
gene-ACU12_RS11105	ACU12_RS11105	NZ_CP011961.1	ACU12_RS11105	GO:0016787	-	NUDIX hydrolase [Xanthomonas oryzae]	174.34	109.621	239.059	1.12484	0.00152896
gene-ACU12_RS11010	ACU12_RS11010	NZ_CP011961.1	ACU12_RS11010	GO:0005737;GO:0008839;GO:0009089;GO:0016726;GO:0019877;GO:0050661;GO:0051287;GO:0055114	K00215	4-hydroxy-tetrahydrodipicolinate reductase [Xanthomonas oryzae]	284.076	178.7	389.453	1.12391	4.11113e-05
gene-ACU12_RS07260	ACU12_RS07260	NZ_CP011961.1	ACU12_RS07260	-	-	plasmid pRiA4b ORF-3 family protein [Xanthomonas oryzae]	446.946	281.367	612.525	1.12232	0.00129682
gene-ACU12_RS04540	ACU12_RS04540	NZ_CP011961.1	ACU12_RS04540	GO:0006782;GO:0008883;GO:0050661;GO:0055114	K02492	glutamyl-tRNA reductase [Xanthomonas oryzae]	4237.19	2672.17	5802.22	1.1186	8.11421e-06
gene-ACU12_RS03125	ACU12_RS03125	NZ_CP011961.1	ACU12_RS03125	GO:0005737;GO:0008837;GO:0009089	K01778	diaminopimelate epimerase [Xanthomonas oryzae]	494.527	311.999	677.055	1.11773	3.08295e-07
gene-ACU12_RS19120	ACU12_RS19120	NZ_CP011961.1	ACU12_RS19120	GO:0016021	K06867	ankyrin repeat domain-containing protein [Xanthomonas oryzae]	113.206	71.4678	154.945	1.11639	0.00741367
gene-ACU12_RS02370	ACU12_RS02370	NZ_CP011961.1	ACU12_RS02370	GO:0003677;GO:0004003;GO:0005524;GO:0006268;GO:0006269;GO:0008270;GO:1990077	K04066	primosomal protein N' [Xanthomonas oryzae]	128.698	81.6238	175.772	1.10665	0.00352397
gene-ACU12_RS06955	ACU12_RS06955	NZ_CP011961.1	ACU12_RS06955	GO:0003824;GO:0008152	-	avirulence protein [Xanthomonas oryzae]	205.29	130.216	280.364	1.10639	0.000397235
gene-ACU12_RS02230	ACU12_RS02230	NZ_CP011961.1	nudC	GO:0016787;GO:0046872	K03426	NAD(+) diphosphatase [Xanthomonas oryzae]	611.677	389.087	834.267	1.10042	9.39361e-08
gene-ACU12_RS19640	ACU12_RS19640	NZ_CP011961.1	ACU12_RS19640	GO:0003723;GO:0005737;GO:0008175;GO:0008757;GO:0030488	K03216	tRNA (cytidine(34)-2'-O)-methyltransferase [Xanthomonas oryzae]	109.754	69.8454	149.662	1.09947	0.00853195
gene-ACU12_RS11595	ACU12_RS11595	NZ_CP011961.1	epmB	GO:0003824;GO:0046872;GO:0051539	-	EF-P beta-lysylation protein EpmB [Xanthomonas oryzae]	607.159	387.463	826.854	1.09357	1.9517e-05
gene-ACU12_RS02460	ACU12_RS02460	NZ_CP011961.1	ACU12_RS02460	GO:0004479;GO:0006413;GO:0071951	K00604	methionyl-tRNA formyltransferase [Xanthomonas oryzae]	280.304	179.346	381.261	1.08804	3.49207e-05
gene-ACU12_RS15200	ACU12_RS15200	NZ_CP011961.1	ybgC	GO:0016790	K07107	tol-pal system-associated acyl-CoA thioesterase [Xanthomonas oryzae]	1932.09	1242.79	2621.38	1.07675	2.88039e-10
gene-ACU12_RS07570	ACU12_RS07570	NZ_CP011961.1	ACU12_RS07570	GO:0004252;GO:0006508;GO:0016021	-	rhomboid family intramembrane serine protease [Xanthomonas oryzae]	2118.53	1364.64	2872.42	1.07374	7.79774e-10
gene-ACU12_RS18275	ACU12_RS18275	NZ_CP011961.1	ACU12_RS18275	GO:0006810;GO:0016021	K01992	DUF3526 domain-containing protein [Xanthomonas oryzae]	363.428	234.319	492.537	1.07176	1.55659e-05
gene-ACU12_RS03035	ACU12_RS03035	NZ_CP011961.1	ACU12_RS03035	GO:0008271;GO:0016021;GO:1902358	K03321	SulP family inorganic anion transporter [Xanthomonas oryzae]	1713.93	1106.24	2321.63	1.06947	3.83899e-10
gene-ACU12_RS13705	ACU12_RS13705	NZ_CP011961.1	ACU12_RS13705	GO:0019867	-	glycine zipper 2TM domain-containing protein [Xanthomonas oryzae]	456455	294661	618249	1.06913	4.05803e-13
gene-ACU12_RS14745	ACU12_RS14745	NZ_CP011961.1	ACU12_RS14745	-	-	hypothetical protein [Xanthomonas oryzae]	11678.4	7572.57	15784.3	1.05964	2.61609e-12
gene-ACU12_RS18280	ACU12_RS18280	NZ_CP011961.1	ACU12_RS18280	GO:0005524;GO:0016887	K01990	ATP-binding cassette domain-containing protein [Xanthomonas oryzae]	3249.98	2115.71	4384.26	1.05119	0.000202815
gene-ACU12_RS08960	ACU12_RS08960	NZ_CP011961.1	ACU12_RS08960	-	K09780	YciI family protein [Xanthomonas oryzae]	176.846	115.182	238.509	1.05012	0.00073072
gene-ACU12_RS07935	ACU12_RS07935	NZ_CP011961.1	pstS	GO:0035435;GO:0042301;GO:0043190	K02040	phosphate ABC transporter substrate-binding protein PstS [Xanthomonas oryzae]	172.865	113.087	232.643	1.04068	0.00227946
gene-ACU12_RS01435	ACU12_RS01435	NZ_CP011961.1	ACU12_RS01435	GO:0010181;GO:0016491;GO:0055114	-	NADH:flavin oxidoreductase/NADH oxidase [Xanthomonas oryzae]	240.801	157.567	324.036	1.04019	0.000270916
gene-ACU12_RS10775	ACU12_RS10775	NZ_CP011961.1	ACU12_RS10775	GO:0004715;GO:0018108	K03496	ParA family protein [Xanthomonas oryzae]	1012.66	662.675	1362.65	1.04004	0.000199338
gene-ACU12_RS10255	ACU12_RS10255	NZ_CP011961.1	ACU12_RS10255	GO:0003857;GO:0006635	K07516	3-hydroxyacyl-CoA dehydrogenase/enoyl-CoA hydratase family protein [Xanthomonas oryzae]	244.393	160.317	328.468	1.03482	0.000205579
gene-ACU12_RS16560	ACU12_RS16560	NZ_CP011961.1	recG	GO:0003676;GO:0004003;GO:0005524;GO:0006281;GO:0006310;GO:0032508	K03655	ATP-dependent DNA helicase RecG [Xanthomonas oryzae]	158.709	104.425	212.993	1.02834	0.003526
gene-ACU12_RS13545	ACU12_RS13545	NZ_CP011961.1	ACU12_RS13545	GO:0005524	K06915	DUF853 family protein [Xanthomonas oryzae]	319.419	210.233	428.605	1.02766	0.00381532
gene-ACU12_RS11585	ACU12_RS11585	NZ_CP011961.1	ACU12_RS11585	-	-	hypothetical protein [Xanthomonas oryzae]	518.533	341.625	695.44	1.02551	0.00350504
gene-ACU12_RS04990	ACU12_RS04990	NZ_CP011961.1	ACU12_RS04990	GO:0016021;GO:0042834	-	SPOR domain-containing protein [Xanthomonas oryzae]	1987.61	1313.37	2661.85	1.01916	1.68042e-09
gene-ACU12_RS17735	ACU12_RS17735	NZ_CP011961.1	glmS	GO:0004360;GO:0005737;GO:0005975;GO:0006541;GO:0030246;GO:1901137	K00820	glutamine--fructose-6-phosphate transaminase (isomerizing) [Xanthomonas oryzae]	355.729	236.463	474.995	1.0063	6.75767e-05
gene-ACU12_RS12180	ACU12_RS12180	NZ_CP011961.1	ACU12_RS12180	GO:0008483;GO:0030170	K00822	aspartate aminotransferase family protein [Xanthomonas oryzae]	180.805	120.518	241.092	1.00033	0.0014545
