# Supplementary material for: Antagonistic transcriptome profile reveals potential mechanisms of action on Xanthomonas oryzae pv. oryzicola by the cell-free supernatants of Bacillus velezensis 504, a versatile plant probiotic bacterium
Source: Front Cell Infect Microbiol. 2023 May 30;13:1175446. doi: 10.3389/fcimb.2023.1175446 (PMC10265122; doi:10.3389/fcimb.2023.1175446)
Supplement: Supplementary file 3 [file Table_1.xlsx]

## Sheet: Supplementary Table 1
Supplementary Table 1. Primers used in this study
Name	Sense primer (F)	Anti-sense primer (R)	Used for
ACU12_RS04695 (rplB)	CTACCGCATCATCGACTTCA	ATACCGTGAACCGTCGTACC	qRT-PCR
ACU12_RS04725 (rpsQ)	GTCGTCAGCAACAAGATGGA	CTTGGACATCGGAGCAATCT	qRT-PCR
ACU12_RS19795 (glnA)	GTTGGCGAAGGCGTTAATAG	GACGAACTGCTGACGATGAA	qRT-PCR
ACU12_RS07705 (lpdA)	ATTCCATCGTCAGCACACCT	TATACCGAACCGGAGATTGC	qRT-PCR
ACU12_RS01600 (KatB)	GACCAAAGCCAAGGTCTTCA	GAAGTTGTTGCCGACCAGAT	qRT-PCR
ACU12_RS18730 (ctaD)	AACTGGTGCCGAAGAATTTG	ACGTGGCTTTCAGCGTATTT	qRT-PCR
ACU12_RS06110 (tssH)	CACCATCAACATGAGCGAGT	GTGTGCTTTCTCCACCTCGT	qRT-PCR
ACU12_RS10610 (fliM)	GACCAACCTCAACCTGATCC	ACTCCAAGTCCACGTCCATC	qRT-PCR
ACU12_RS10470 (flgL)	AGCAAGGACGTGTTTTCCAC	TTGGATTCGAGCAAGGAGTT	qRT-PCR
ACU12_RS10680 (cheY)	GTCACCGACTGGAACATGC	CTTGCCCAGCTTTTCTTCC	qRT-PCR
ACU12_RS13380 (nuoF)	CTTCCAGCGATTCCATCAAT	CGACGGTGGGCTACAACTAT	qRT-PCR
ACU12_RS13350 (nuoL)	GTCACCACCCATTTGGACTC	TTCTACAGCTTCCGCCTGTT	qRT-PCR
ACU12_RS01160 (hrcC)	CTGGATGTGCGTATTGAGGA	TACCGAGCAACGGAATCTTT	qRT-PCR
ACU12_RS01165 (hpa1)	TTCATCAGCATCTGGGTGAG	CAGGGTATCTCGGAAAAGCA	qRT-PCR
ACU12_RS01070 (hrpE)	TGCCGATGAACTTGTTGAGT	GCTCACTTAATTCGCGCTTC	qRT-PCR
gryB	GGCGAGCACAATGGCATT	CCATCCTTCTGCGGGATGT	qRT-PCR
rpoD	TCGACAACACCACCAACATC	TGACATCGAACTGCTTACCG	qRT-PCR

## Sheet: Supplementary Table 2
Supplementary Table 2. The eggnog annotation of B. velezensis 504
protein_id	ENOG_number	COG_categories	COG_function
chr_1	ENOG4105CI4	L	it binds specifically double-stranded DNA at a 9 bp consensus (dnaA box) 5'-TTATC CA A CA A-3'. DnaA binds to ATP and to acidic phospholipids (By similarity)
chr_2	ENOG4105CZ8	L	DNA polymerase III is a complex, multichain enzyme responsible for most of the replicative synthesis in bacteria. This DNA polymerase also exhibits 3' to 5' exonuclease activity. The beta chain is required for initiation of replication once it is clamped onto DNA, it slides freely (bidirectional and ATP- independent) along duplex DNA (By similarity)
chr_3	ENOG410848D	S	S4 domain protein YaaA
chr_4	ENOG4105C3X	L	it is required for DNA replication and normal SOS inducibility. RecF binds preferentially to single-stranded, linear DNA. It also seems to bind ATP (By similarity)
chr_5	ENOG4105WC4	S	NA
chr_6	ENOG4105C7D	L	DNA gyrase negatively supercoils closed circular double- stranded DNA in an ATP-dependent manner and also catalyzes the interconversion of other topological isomers of double-stranded DNA rings, including catenanes and knotted rings (By similarity)
chr_7	ENOG4105C24	L	DNA gyrase negatively supercoils closed circular double- stranded DNA in an ATP-dependent manner and also catalyzes the interconversion of other topological isomers of double-stranded DNA rings, including catenanes and knotted rings (By similarity)
chr_9	ENOG4105YNI	S	NA
chr_10	ENOG4108XPF	S	NA
chr_11	ENOG4105CP4	F	Catalyzes the conversion of inosine 5'-phosphate (IMP) to xanthosine 5'-phosphate (XMP), the first committed and rate- limiting step in the de novo synthesis of guanine nucleotides, and therefore plays an important role in the regulation of cell growth (By similarity)
chr_12	ENOG4105DZ1	M	carboxypeptidase
chr_13	ENOG4105CD9	H	Involved in the production of pyridoxal phosphate, probably by incorporating ammonia into the pyridine ring (By similarity)
chr_14	ENOG4108UHX	H	Involved in the hydrolysis of glutamine to glutamate and ammonia. Channels an ammonia molecule to PdxS (By similarity)
chr_15	ENOG4105CGR	J	Catalyzes the attachment of serine to tRNA(Ser). Is also able to aminoacylate tRNA(Sec) with serine, to form the misacylated tRNA L-seryl-tRNA(Sec), which will be further converted into selenocysteinyl-tRNA(Sec) (By similarity)
chr_16	ENOG4105BZW	G	Glycerate kinase
chr_17	ENOG4105ZMH	F	deoxynucleoside kinase
chr_18	ENOG4105ZMH	F	deoxynucleoside kinase
chr_20	ENOG4105VRS	G	hydrolase family 18
chr_21	ENOG4105GTG	Q	Isochorismatase
chr_22	ENOG4108Z6B	J	deaminase
chr_23	ENOG4105C6E	L	dna polymerase iii
chr_24	ENOG410816I	S	Binds to DNA and alters its conformation. May be involved in regulation of gene expression, nucleoid organization and DNA protection (By similarity)
chr_25	ENOG4105F3K	L	May play a role in DNA repair. It seems to be involved in an RecBC-independent recombinational process of DNA repair. It may act with RecF and RecO (By similarity)
chr_26	ENOG4107BTB	S	Protein of unknown function (DUF2508)
chr_27	ENOG41067KS	S	pro-sigma K processing
chr_29	ENOG4105YNI	S	NA
chr_31	ENOG4107NGE	S	Inhibitor of sigma-G Gin
chr_32	ENOG4105Q31	S	5-bromo-4-chloroindolyl phosphate hydrolysis protein
chr_33	ENOG4105CDW	P	Resistance protein
chr_34	ENOG4105CXN	E	decarboxylase
chr_35	ENOG4108ZMD	F	Phosphorylation of dTMP to form dTDP in both de novo and salvage pathways of dTTP synthesis (By similarity)
chr_36	ENOG4105X0R	S	protein from nitrogen regulatory protein P-II
chr_37	ENOG4105XVJ	S	Protein of unknown function (DUF327)
chr_38	ENOG4105FA2	L	dna polymerase iii
chr_39	ENOG4105MA4	S	psp1 domain protein
chr_40	ENOG4105QD5	L	Involved in initiation control of chromosome replication (By similarity)
chr_41	ENOG41060K3	L	Methyltransferase
chr_42	ENOG4105VC4	L	domain protein
chr_43	ENOG4105CU0	G	Catalyzes the 2'-O-methylation of the ribose of cytidine 1402 (C1402) in 16S rRNA (By similarity)
chr_44	ENOG4105KRN	K	Transcriptional regulator, abrb family
chr_45	ENOG4105CKH	J	Is required not only for elongation of protein synthesis but also for the initiation of all mRNA translation through initiator tRNA(fMet) aminoacylation (By similarity)
chr_46	ENOG4105F8V	L	Hydrolase, tatD family
chr_47	ENOG41069ER	M	domain protein
chr_48	ENOG4105HVR	L	Required for correct processing of both the 5' and 3' ends of 5S rRNA precursor. Cleaves both sides of a double-stranded region yielding mature 5S rRNA in one step (By similarity)
chr_49	ENOG4105D1X	J	Specifically dimethylates two adjacent adenosines (A1518 and A1519) in the loop of a conserved hairpin near the 3'-end of 16S rRNA in the 30S particle. May play a critical role in biogenesis of 30S subunits (By similarity)
chr_50	ENOG4105XFA	S	sporulation peptidase YabG
chr_51	ENOG4105W42	S	Veg protein
chr_52	ENOG4105XEW	S	small acid-soluble spore protein
chr_53	ENOG4105CTR	I	Catalyzes the phosphorylation of the position 2 hydroxy group of 4-diphosphocytidyl-2C-methyl-D-erythritol (By similarity)
chr_54	ENOG4105DFT	K	pur operon repressor
chr_55	ENOG4105KME	J	endoribonuclease L-psp
chr_56	ENOG4105K4W	M	Could be involved in septation (By similarity)
chr_57	ENOG4105CAJ	M	Catalyzes the last two sequential reactions in the de novo biosynthetic pathway for UDP-N-acetylglucosamine (UDP- GlcNAc). The C-terminal domain catalyzes the transfer of acetyl group from acetyl coenzyme A to glucosamine-1-phosphate (GlcN-1-P) to produce N-acetylglucosamine-1-phosphate (GlcNAc-1-P), which is converted into UDP-GlcNAc by the transfer of uridine 5- monophosphate (from uridine 5-tr…
chr_58	ENOG4105C5T	F	Phosphoribosyl pyrophosphate synthase
chr_59	ENOG4105KW6	J	This is one of the proteins that binds to the 5S RNA in the ribosome where it forms part of the central protuberance (By similarity)
chr_60	ENOG4108ZPD	J	The natural substrate for this enzyme may be peptidyl- tRNAs which drop off the ribosome during protein synthesis (By similarity)
chr_61	ENOG4105XWU	S	Protein of unknown function (DUF2757)
chr_62	ENOG4108JA2	L	transcriptioN-repair coupling factor
chr_63	ENOG4108M14	K	stage v sporulation protein t
chr_64	ENOG4105CKP	M	Polysaccharide Biosynthesis Protein
chr_65	ENOG4108IY2	S	MazG family
chr_66	ENOG41082PB	J	s4 domain protein
chr_67	ENOG4105VYY	S	sporulation protein yabp
chr_68	ENOG410682G	S	Spore cortex biosynthesis protein YabQ
chr_69	ENOG41068V5	D	Septum formation initiator
chr_70	ENOG41060GV	J	RNA binding s1 domain protein
chr_71	ENOG4105G3A	T	stage ii sporulation protein e
chr_72	ENOG4105T9Y	S	von Willebrand factor, type A
chr_73	ENOG4108R8V	T	Serine Threonine protein kinase
chr_74	ENOG4105D3U	D	Ligates lysine onto the cytidine present at position 34 of the AUA codon-specific tRNA(Ile) that contains the anticodon CAU, in an ATP-dependent manner. Cytidine is converted to lysidine, thus changing the amino acid specificity of the tRNA from methionine to isoleucine (By similarity)
chr_75	ENOG4108UGV	F	hypoxanthine phosphoribosyltransferase
chr_76	ENOG4105C3H	O	Acts as a processive, ATP-dependent zinc metallopeptidase for both cytoplasmic and membrane proteins. Plays a role in the quality control of integral membrane proteins (By similarity)
chr_77	ENOG4105CGM	K	Catalyzes the phosphorylation of pantothenate (Pan), the first step in CoA biosynthesis (By similarity)
chr_78	ENOG4105F4C	O	Redox regulated molecular chaperone. Protects both thermally unfolding and oxidatively damaged proteins from irreversible aggregation. Plays an important role in the bacterial defense system toward oxidative stress (By similarity)
chr_79	ENOG4107TF3	O	peptidylprolyl cis-trans isomerase
chr_80	ENOG4105C6T	E	cysteine synthase
chr_81	ENOG4105CRQ	H	synthase (Component I)
chr_82	ENOG4105DDQ	E	anthranilate synthase
chr_83	ENOG4105YAZ	H	4-amino-4-deoxychorismate lyase
chr_84	ENOG4105EEI	H	dihydropteroate synthase
chr_85	ENOG4105KRF	H	dihydroneopterin aldolase
chr_86	ENOG4105K8U	H	2-Amino-4-hydroxy-6-hydroxymethyldihydropteridine pyrophosphokinase
chr_87	ENOG4105CEH	J	Catalyzes the synthesis of dihydrouridine a modified base found in the D-loop of most tRNAs (By similarity)
chr_88	ENOG4105CRK	J	lysyL-tRNA synthetase
chr_90	ENOG4105YNI	S	NA
chr_92	ENOG4105YNI	S	NA
chr_93	ENOG4105KEX	K	transcriptional regulator, ctsr
chr_94	ENOG4108Z0C	S	Uvrb UvrC protein
chr_95	ENOG41066A3	E	ATP guanido phosphotransferase
chr_96	ENOG4105C2Z	O	ATP-dependent CLP protease ATP-binding subunit
chr_97	ENOG4105DNJ	O	May play a role in the repair of endogenous alkylation damage (By similarity)
chr_98	ENOG4105E59	L	Participates in a DNA-damage check-point. DisA forms globular foci that rapidly scan along the chromosomes searching for lesions (By similarity)
chr_99	ENOG4105CTP	S	PilT protein domain protein
chr_100	ENOG4108QHG	I	Catalyzes the formation of 4-diphosphocytidyl-2-C- methyl-D-erythritol from CTP and 2-C-methyl-D-erythritol 4- phosphate (MEP) (By similarity)
chr_101	ENOG4108UH8	I	Involved in the biosynthesis of isopentenyl diphosphate (IPP) and dimethylallyl diphosphate (DMAPP), two major building blocks of isoprenoid compounds. Catalyzes the conversion of 4- diphosphocytidyl-2-C-methyl-D-erythritol 2-phosphate (CDP-ME2P) to 2-C-methyl-D-erythritol 2,4-cyclodiphosphate (ME-CPP) with a corresponding release of cytidine 5-monophosphate (CMP) (By similarity)
chr_102	ENOG4105C20	J	Catalyzes the attachment of glutamate to tRNA(Glu) in a two-step reaction glutamate is first activated by ATP to form Glu-AMP and then transferred to the acceptor end of tRNA(Glu) (By similarity)
chr_103	ENOG4105D7W	E	serine acetyltransferase
chr_104	ENOG4105C8N	J	cysteinyl-tRNA synthetase
chr_105	ENOG4105KEB	S	Involved in correct processing of both the 5' and 3' ends of 23S rRNA precursor. Processes 30S rRNA precursor transcript even in absence of ribonuclease 3 (Rnc)
chr_106	ENOG4105C2N	J	RNA methyltransferase TrmH family group 3
chr_107	ENOG4105M0M	J	Tetracycline resistance protein
chr_108	ENOG4105QIV	K	RNA polymerase
chr_109	ENOG4107FTN	J	50S ribosomal protein L33
chr_110	ENOG410683Z	U	Preprotein translocase SecE subunit
chr_111	ENOG4105E5V	K	Participates in transcription elongation, termination and antitermination (By similarity)
chr_112	ENOG4108UIK	J	This protein binds directly to 23S ribosomal RNA (By similarity)
chr_113	ENOG4105C64	J	Binds directly to 23S rRNA. The L1 stalk is quite mobile in the ribosome, and is involved in E site tRNA release (By similarity)
chr_114	ENOG4108VZM	J	50s ribosomal protein L10
chr_115	ENOG4105KBC	J	Seems to be the binding site for several of the factors involved in protein synthesis and appears to be essential for accurate translation (By similarity)
chr_116	ENOG4107Y49	J	methyltransferase
chr_117	ENOG4108IIJ	K	DNA-dependent RNA polymerase catalyzes the transcription of DNA into RNA using the four ribonucleoside triphosphates as substrates (By similarity)
chr_118	ENOG4105D27	K	DNA-dependent RNA polymerase catalyzes the transcription of DNA into RNA using the four ribonucleoside triphosphates as substrates (By similarity)
chr_119	ENOG4105XPM	J	ribosomal protein
chr_120	ENOG4108UKE	J	Interacts with and stabilizes bases of the 16S rRNA that are involved in tRNA selection in the A site and with the mRNA backbone. Located at the interface of the 30S and 50S subunits, it traverses the body of the 30S subunit contacting proteins on the other side and probably holding the rRNA structure together. The combined cluster of proteins S8, S12 and S17 appears to hold together the shoulder…
chr_121	ENOG4108UHY	J	One of the primary rRNA binding proteins, it binds directly to 16S rRNA where it nucleates assembly of the head domain of the 30S subunit. Is located at the subunit interface close to the decoding center, probably blocks exit of the E-site tRNA (By similarity)
chr_122	ENOG4105CEJ	J	Catalyzes the GTP-dependent ribosomal translocation step during translation elongation. During this step, the ribosome changes from the pre-translocational (PRE) to the post- translocational (POST) state as the newly formed A-site-bound peptidyl-tRNA and P-site-bound deacylated tRNA move to the P and E sites, respectively. Catalyzes the coordinated movement of the two tRNA molecules, the mRNA and…
chr_123	ENOG4105CGV	J	This protein promotes the GTP-dependent binding of aminoacyl-tRNA to the A-site of ribosomes during protein biosynthesis (By similarity)
chr_124	ENOG4107UK9	S	Alpha beta hydrolase
chr_125	ENOG4108Z10	J	Involved in the binding of tRNA to the ribosomes (By similarity)
chr_126	ENOG4105EEE	J	One of the primary rRNA binding proteins, it binds directly near the 3'-end of the 23S rRNA, where it nucleates assembly of the 50S subunit (By similarity)
chr_127	ENOG4106U5A	J	One of the primary rRNA binding proteins, this protein initially binds near the 5'-end of the 23S rRNA. It is important during the early stages of 50S assembly. It makes multiple contacts with different domains of the 23S rRNA in the assembled 50S subunit and ribosome (By similarity)
chr_128	ENOG41080UE	J	One of the early assembly proteins it binds 23S rRNA. One of the proteins that surrounds the polypeptide exit tunnel on the outside of the ribosome. Forms the main docking site for trigger factor binding to the ribosome (By similarity)
chr_129	ENOG4105CFD	J	One of the primary rRNA binding proteins. Required for association of the 30S and 50S subunits to form the 70S ribosome, for tRNA binding and peptide bond formation. It has been suggested to have peptidyltransferase activity
chr_130	ENOG4105K7S	J	Protein S19 forms a complex with S13 that binds strongly to the 16S ribosomal RNA (By similarity)
chr_131	ENOG4105KAP	J	The globular domain of the protein is located near the polypeptide exit tunnel on the outside of the subunit, while an extended beta-hairpin is found that lines the wall of the exit tunnel in the center of the 70S ribosome (By similarity)
chr_132	ENOG4105CKE	J	Binds the lower part of the 30S subunit head. Binds mRNA in the 70S ribosome, positioning it for translation (By similarity)
chr_133	ENOG4108R70	J	Binds 23S rRNA and is also seen to make contacts with the A and possibly P site tRNAs (By similarity)
chr_134	ENOG4105K87	J	One of the primary rRNA binding proteins, it binds specifically to the 5'-end of 16S ribosomal
chr_135	ENOG4108UNN	J	Binds to 23S rRNA. Forms part of two intersubunit bridges in the 70S ribosome (By similarity)
chr_136	ENOG4105KAR	J	One of the proteins that surrounds the polypeptide exit tunnel on the outside of the subunit (By similarity)
chr_137	ENOG4105CW6	J	This is 1 of the proteins that binds and probably mediates the attachment of the 5S RNA into the large ribosomal subunit, where it forms part of the central protuberance. In the 70S ribosome it contacts protein S13 of the 30S subunit (bridge B1b), connecting the 2 subunits
chr_138	ENOG4108UJY	J	One of the primary rRNA binding proteins, it binds directly to 16S rRNA central domain where it helps coordinate assembly of the platform of the 30S subunit (By similarity)
chr_139	ENOG4108R5J	J	This protein binds to the 23S rRNA, and is important in its secondary structure. It is located near the subunit interface in the base of the L7 L12 stalk, and near the tRNA binding site of the peptidyltransferase center (By similarity)
chr_140	ENOG4105K4C	J	This is one of the proteins that binds and probably mediates the attachment of the 5S RNA into the large ribosomal subunit, where it forms part of the central protuberance (By similarity)
chr_141	ENOG4108RA9	J	Located at the back of the 30S subunit body where it stabilizes the conformation of the head with respect to the body (By similarity)
chr_142	ENOG4105VPB	J	50S ribosomal protein L30
chr_143	ENOG4108UZ0	J	Binds to the 23S rRNA (By similarity)
chr_144	ENOG4105CGG	U	The central subunit of the protein translocation channel SecYEG. Consists of two halves formed by TMs 1-5 and 6-10. These two domains form a lateral gate at the front which open onto the bilayer between TMs 2 and 7, and are clamped together by SecE at the back. The channel is closed by both a pore ring composed of hydrophobic SecY resides and a short helix (helix 2A) on the extracellular side of …
chr_145	ENOG4105CC8	F	Catalyzes the reversible transfer of the terminal phosphate group between ATP and AMP. Plays an important role in cellular energy homeostasis and in adenine nucleotide metabolism (By similarity)
chr_146	ENOG4105CA1	J	Removes the N-terminal methionine from nascent proteins (By similarity)
chr_147	ENOG4105K9U	J	however, it seems to stimulate more or less all the activities of the other two initiation factors, IF-2 and IF-3 (By similarity)
chr_148	ENOG41067V7	J	50S ribosomal protein L36
chr_149	ENOG4108Z04	J	Located at the top of the head of the 30S subunit, it contacts several helices of the 16S rRNA. In the 70S ribosome it contacts the 23S rRNA (bridge B1a) and protein L5 of the 50S subunit (bridge B1b), connecting the 2 subunits
chr_150	ENOG4108UHH	J	Located on the platform of the 30S subunit, it bridges several disparate RNA helices of the 16S rRNA. Forms part of the Shine-Dalgarno cleft in the 70S ribosome (By similarity)
chr_151	ENOG4105CTF	K	DNA-dependent RNA polymerase catalyzes the transcription of DNA into RNA using the four ribonucleoside triphosphates as substrates (By similarity)
chr_152	ENOG4108ZT0	J	50S ribosomal protein l17
chr_153	ENOG4108JJB	P	ABC transporter
chr_154	ENOG4108JJB	P	ABC transporter
chr_155	ENOG4105EK6	P	Transmembrane (T) component of an energy-coupling factor (ECF) ABC-transporter complex. Unlike classic ABC transporters this ECF transporter provides the energy necessary to transport a number of different substrates (By similarity)
chr_156	ENOG4105DI7	J	Formation of pseudouridine at positions 38, 39 and 40 in the anticodon stem and loop of transfer RNAs (By similarity)
chr_157	ENOG4108UM5	J	This protein is one of the early assembly proteins of the 50S ribosomal subunit, although it is not seen to bind rRNA by itself. It is important during the early stages of 50S assembly (By similarity)
chr_158	ENOG4108UJD	J	30S ribosomal protein S9
chr_159	ENOG4108I0C	Q	methyltransferase
chr_160	ENOG4108WGJ	S	dinb family
chr_161	ENOG4106UUU	S	Protein of unknown function (DUF2521)
chr_162	ENOG4107YT8	M	n-acetylmuramoyl-l-alanine amidase
chr_163	ENOG4105D1F	D	ATP-binding protein
chr_164	ENOG4105I4X	S	Spore germination protein
chr_165	ENOG4105GZ2	S	KinB signaling pathway activation protein
chr_166	ENOG4108NMV	G	polysaccharide deacetylase
chr_169	ENOG4105YNI	S	NA
chr_172	ENOG4105YNI	S	NA
chr_173	ENOG4107NGB	G	Major Facilitator Superfamily
chr_174	ENOG4108JPW	E	Aminotransferase
chr_176	ENOG4108P66	E	Alcohol dehydrogenase GroES-like domain
chr_177	ENOG4105CHH	P	sulfate transporter
chr_178	ENOG4107SFP	S	Bile acid sodium symporter
chr_181	ENOG4105EHG	P	Permease protein
chr_182	ENOG4105DQ5	P	transport system permease protein
chr_183	ENOG4108D8A	P	Periplasmic binding protein
chr_184	ENOG4108K4K	K	AraC family transcriptional regulator
chr_185	ENOG4105EHZ	V	conserved protein UCP016719
chr_186	ENOG4105D17	G	glycoside hydrolase, family 3 domain protein
chr_187	ENOG4107UJI	V	Beta-lactamase
chr_188	ENOG4105C5Y	G	PTS System
chr_189	ENOG4105E15	G	Specifically catalyzes the cleavage of the D-lactyl ether substituent of MurNAc 6-phosphate, producing GlcNAc 6- phosphate and D-lactate
chr_190	ENOG410606X	K	acetyltransferase
chr_191	ENOG4105EWC	J	Purine nucleoside phosphorylase
chr_193	ENOG4105EMN	K	RNA polymerase sigma factor
chr_194	ENOG4105KXB	K	anti-sigma factor
chr_195	ENOG4105C8B	S	TIGR00159 family
chr_196	ENOG4107U5W	S	ybbr family
chr_197	ENOG4107QJF	G	Catalyzes the conversion of glucosamine-6-phosphate to glucosamine-1-phosphate (By similarity)
chr_198	ENOG4105C46	M	Catalyzes the first step in hexosamine metabolism, converting fructose-6P into glucosamine-6P using glutamine as a nitrogen source (By similarity)
chr_199	ENOG4105CZV	V	ABC transporter
chr_200	ENOG410652G	S	NA
chr_202	ENOG4106K80	S	NA
chr_203	ENOG4105CV8	C	reductase
chr_204	ENOG41067MG	M	lrgb family
chr_205	ENOG4105VAW	S	lrga family
chr_206	ENOG41061AU	K	MarR family Transcriptional regulator
chr_207	ENOG4105C85	E	amino acid
chr_208	ENOG4107Z9Z	S	Hydrolase
chr_209	ENOG4108ZGX	T	Histidine kinase
chr_210	ENOG4105WH1	T	Two component transcriptional regulator luxr family
chr_211	ENOG4105CJ1	V	ABC, transporter
chr_212	ENOG4108BVG	V	Inherit from COG: (ABC) transporter
chr_213	ENOG4108KYE	V	ABC-2 type transporter
chr_216	ENOG4106DDH	S	Sporulation-specific SASP protein
chr_217	ENOG4105GZF	S	NA
chr_219	ENOG4107QTZ	E	amino acid
chr_220	ENOG4106MZZ	C	glycerophosphoryl diester phosphodiesterase
chr_221	ENOG4105CXY	G	transporter
chr_222	ENOG41075SR	S	Protein of unknown function (DUF2651)
chr_223	ENOG4105EFA	Q	4-hydroxyphenylacetate
chr_225	ENOG4105ESF	M	Peptidoglycan binding domain protein
chr_227	ENOG4105H7U	K	Transcriptional regulator
chr_228	ENOG4105DCT	C	glycerol dehydrogenase
chr_229	ENOG4108HH9	F	Catalyzes two reactions the first one is the production of beta-formyl glycinamide ribonucleotide (GAR) from formate, ATP and beta GAR
chr_230	ENOG4106PT6	I	cdpdiacylglycerol-serine O-phosphatidyltransferase
chr_231	ENOG4107T5V	S	SNARE associated Golgi
chr_232	ENOG4105DJ4	I	phosphatidylserine decarboxylase
chr_233	ENOG4106UDJ	S	NA
chr_234	ENOG4105C72	J	UPF0176 protein
chr_235	ENOG4105CK2	C	sodium dicarboxylate symporter
chr_236	ENOG4105CM2	E	brancheD-chain amino acid aminotransferase
chr_237	ENOG4108IQI	E	permease
chr_238	ENOG4108J5H	E	Homocysteine s-methyltransferase
chr_239	ENOG4105BZG	E	amino acid carrier protein
chr_240	ENOG4105CSV	E	Glutaminase
chr_241	ENOG4108V1D	T	Histidine kinase
chr_242	ENOG4108WD6	T	response regulator
chr_243	ENOG4107WKS	S	Macrolide 2'-phosphotransferase
chr_245	ENOG41076HS	P	cation diffusion facilitator family transporter
chr_246	ENOG4108TVJ	C	Nitroreductase
chr_247	ENOG4105DA2	E	glyoxalase bleomycin resistance protein dioxygenase
chr_248	ENOG4108VGI	S	doxx family
chr_249	ENOG4105XXY	O	Thioredoxin
chr_250	ENOG41065JT	S	Protein of unknown function (DUF2512)
chr_251	ENOG4108VKI	M	Cell wall hydrolase
chr_253	ENOG4105DGI	P	Alkaline phosphatase
chr_254	ENOG41067S4	U	Part of the twin-arginine translocation (Tat) system that transports large folded proteins containing a characteristic twin-arginine motif in their signal peptide across membranes. TatA could form the protein-conducting channel of the Tat system (By similarity)
chr_255	ENOG4105DCX	U	Part of the twin-arginine translocation (Tat) system that transports large folded proteins containing a characteristic twin-arginine motif in their signal peptide across membranes. Together with TatB, TatC is part of a receptor directly interacting with Tat signal peptides (By similarity)
chr_256	ENOG4108KN7	O	Removes 5-oxoproline from various penultimate amino acid residues except L-proline (By similarity)
chr_257	ENOG4108QRA	E	Aminotransferase class V
chr_258	ENOG4105C0R	P	drug resistance transporter emrb qaca subfamily
chr_259	ENOG4105J7D	K	transcriptional regulator
chr_260	ENOG4105HDK	E	L-asparaginase
chr_261	ENOG4108YAI	S	PGAP1-like protein
chr_262	ENOG4108UWY	S	Inherit from COG: Yeca family
chr_263	ENOG4105CPC	C	Aldo Keto reductase
chr_264	ENOG4106R2C	S	Pfam:TRF2
chr_265	ENOG4106SN6	S	NA
chr_266	ENOG4106SN6	S	NA
chr_267	ENOG4108TRW	M	Peptidase M15B and M15C DD-carboxypeptidase VanY, endolysin
chr_268	ENOG4108KVU	T	response regulator aspartate phosphatase
chr_269	ENOG4105H9W	S	Short-chain dehydrogenase reductase Sdr
chr_270	ENOG4105CG3	G	alpha amylase, catalytic region
chr_271	ENOG4105DSE	P	periplasmic solute binding protein
chr_272	ENOG4105FDK	P	ABC transporter
chr_273	ENOG4105FAV	P	ABC, transporter
chr_274	ENOG4105DEN	C	Luciferase family
chr_275	ENOG4106FN3	T	tellurium resistance protein
chr_276	ENOG4106FN3	T	tellurium resistance protein
chr_277	ENOG4106FN3	T	tellurium resistance protein
chr_278	ENOG4107TS3	P	membrane protein, TerC
chr_279	ENOG4108TTB	S	tellurium resistance protein
chr_280	ENOG4105CDW	P	Resistance protein
chr_281	ENOG4105JHE	G	Major Facilitator Superfamily
chr_282	ENOG4108IJ7	E	Glycine betaine
chr_283	ENOG4107SQ8	E	Glycine betaine
chr_284	ENOG4107RZK	E	Glycine betaine
chr_285	ENOG4105CZ4	E	amidohydrolase
chr_286	ENOG4105CSX	S	c4-dicarboxylate anaerobic carrier
chr_288	ENOG4105E54	G	alpha-amylase
chr_289	ENOG4105C80	C	Catalyzes the reversible oxidation of malate to oxaloacetate (By similarity)
chr_290	ENOG4105C0R	P	drug resistance transporter emrb qaca subfamily
chr_291	ENOG41068XG	K	transcriptional regulator
chr_292	ENOG4105YYB	E	Transporter, LysE family
chr_293	ENOG4105KPS	S	YqcI/YcgG family
chr_294	ENOG4105C85	E	amino acid
chr_295	ENOG4105EIG	S	urea carboxylase-associated protein 1
chr_296	ENOG4107RA1	H	nh(3)-dependent nad( ) synthetase
chr_298	ENOG4105I1F	S	Resistance protein
chr_299	ENOG4105IYS	G	Xylose isomerase domain protein TIM barrel
chr_300	ENOG4105DJB	G	Major Facilitator Superfamily
chr_301	ENOG4107Z3Y	E	Catalyzes the specific phosphorylation of the 3-hydroxyl group of shikimic acid using ATP as a cosubstrate (By similarity)
chr_302	ENOG4105I82	Q	acetyl xylan esterase
chr_303	ENOG410756H	S	nucleotidyltransferase
chr_304	ENOG41062BK	E	proline dehydrogenase
chr_305	ENOG4105C26	C	Dehydrogenase
chr_306	ENOG4105CK7	E	Sodium proline symporter
chr_307	ENOG4107YHD	K	transcriptional regulator
chr_308	ENOG4105CAY	C	ferredoxin--nadp reductase
chr_309	ENOG4105CB8	H	Multifunctional enzyme that catalyzes the SAM-dependent methylation of uroporphyrinogen III at position C-2 and C-7 to form precorrin-2 and then position C-12 or C-18 to form trimethylpyrrocorphin 2. It also catalyzes the conversion of precorrin-2 into siroheme. This reaction consists of the NAD- dependent oxidation of precorrin-2 into sirohydrochlorin and its subsequent ferrochelation into siroh…
chr_310	ENOG4105KH3	C	nitrite reductase (NAD(P)h) small subunit
chr_311	ENOG4107QZF	C	nitrite reductase NADPH large subunit
chr_313	ENOG4105CKI	S	cobalamin synthesis protein
chr_314	ENOG4105E2A	C	Dehydrogenase
chr_315	ENOG4105HHM	S	rdd domain containing protein
chr_317	ENOG4105CS2	G	ec 3.2.1.21
chr_318	ENOG4105CS2	G	ec 3.2.1.21
chr_320	ENOG4105WFK	S	nuclease
chr_321	ENOG4107Z0N	G	isomerase
chr_322	ENOG4105H6Q	G	decarboxylase
chr_323	ENOG4105KVH	K	Transcriptional regulator
chr_324	ENOG4105CEY	Q	Amp-dependent synthetase and ligase
chr_325	ENOG4105CEY	Q	Amp-dependent synthetase and ligase
chr_326	ENOG4105CEY	Q	Amp-dependent synthetase and ligase
chr_327	ENOG4108VTW	Q	Thioesterase
chr_328	ENOG4107TVX	E	Aminotransferase class I and II
chr_329	ENOG4105W8Z	H	4'-phosphopantetheinyl transferase
chr_330	ENOG410810U	S	membrane
chr_331	ENOG4105CDA	E	abc transporter atp-binding protein
chr_332	ENOG4105DRP	E	amino acid AbC transporter
chr_333	ENOG4106ADB	E	ABC transporter substrate-binding protein
chr_334	ENOG4108SA4	K	transcriptional Regulator LysR family
chr_335	ENOG4108UMA	H	3-octaprenyl-4-hydroxybenzoate carboxy-lyase
chr_336	ENOG4105D3H	H	Catalyzes the decarboxylation of 3-octaprenyl-4-hydroxy benzoate to 2-octaprenylphenol (By similarity)
chr_337	ENOG4105KZM	S	cytoplasmic protein
chr_338	ENOG41069ZX	S	NA
chr_339	ENOG4105DUX	E	Transporter
chr_340	ENOG4108QVM	S	NA
chr_342	ENOG4105E1K	S	spore germination protein
chr_343	ENOG4108Q5U	S	germination protein, ger(x)c family
chr_344	ENOG4108PB7	S	Spore germination protein
chr_345	ENOG4105CPU	C	Monooxygenase
chr_346	ENOG4108XSB	S	acetyltransferase, (GNAT) family
chr_347	ENOG41083A3	E	amino acid AbC transporter
chr_348	ENOG4108V4J	E	amino acid ABC transporter
chr_349	ENOG4105CDA	E	abc transporter atp-binding protein
chr_350	ENOG4105CH2	E	amidohydrolase
chr_351	ENOG4108PGP	S	mmge prpd family protein
chr_352	ENOG4106C35	V	abc transporter atp-binding protein
chr_353	ENOG4107F0N	V	abc transporter permease protein
chr_354	ENOG4105CK6	T	Two component transcriptional regulator (Winged helix family
chr_355	ENOG4105BZU	T	Histidine kinase
chr_356	ENOG4107JM4	T	Tetratricopeptide repeat
chr_358	ENOG4105CFH	E	Aspartokinase
chr_360	ENOG4105DHS	P	permease protein
chr_361	ENOG4105CM4	P	permease protein
chr_362	ENOG4108IPW	P	abc transporter atp-binding protein
chr_363	ENOG4105KVJ	P	Periplasmic binding protein
chr_364	ENOG4105C0R	P	drug resistance transporter emrb qaca subfamily
chr_365	ENOG4105R8C	K	Transcriptional regulator
chr_366	ENOG4108DBC	C	nitroreductase
chr_367	ENOG41067V3	S	Antibiotic biosynthesis monooxygenase
chr_368	ENOG4105YVS	K	arsR family transcriptional regulator
chr_369	ENOG4105C1I	K	TRANSCRIPTIONAl REGULATOR GntR family
chr_370	ENOG4108JPW	E	Aminotransferase
chr_371	ENOG4105C26	C	Dehydrogenase
chr_372	ENOG4105CSC	G	Glucose uptake protein
chr_373	ENOG4105H9W	S	Short-chain dehydrogenase reductase Sdr
chr_374	ENOG4108XFZ	S	nuclear export factor GLE1
chr_375	ENOG4108T5E	P	Copper resistance protein
chr_376	ENOG4108ZYE	K	Transcriptional regulator
chr_378	ENOG4105CTS	G	PTS system mannitol-specific
chr_379	ENOG4105DTZ	G	bifunctional PTS system fructose-specific transporter subunit IIA HPr protein
chr_380	ENOG4107SQ3	G	mannitol-1-phosphate 5-dehydrogenase
chr_381	ENOG4108YXN	I	Involved in unsaturated fatty acids biosynthesis. Catalyzes the dehydration of short chain beta-hydroxyacyl-ACPs and long chain saturated and unsaturated beta-hydroxyacyl-ACPs (By similarity)
chr_383	ENOG410667J	S	hydrolase
chr_384	ENOG4105E7W	E	lamb ycsf family protein
chr_385	ENOG4105C5A	P	transporter
chr_386	ENOG4105CFM	S	UPF0317 protein
chr_387	ENOG4105P4J	E	Allophanate hydrolase, subunit 1
chr_388	ENOG4107R7A	E	Allophanate hydrolase subunit 2
chr_389	ENOG4108R7G	K	iclR family transcriptional regulator
chr_390	ENOG4105XJB	E	lipolytic protein G-D-S-L family
chr_391	ENOG41061CK	S	Antibiotic biosynthesis monooxygenase
chr_392	ENOG4107R45	M	penicillin-binding protein
chr_393	ENOG4107QM2	C	Aldo Keto reductase
chr_394	ENOG4105EMD	K	TRANSCRIPTIONal
chr_395	ENOG4105CEY	Q	Amp-dependent synthetase and ligase
chr_396	ENOG4105CYX	S	Short-chain dehydrogenase reductase Sdr
chr_397	ENOG4108S6R	S	d-lyxose ketol-isomerase
chr_398	ENOG4108Z9I	J	#NAME?
chr_399	ENOG410606W	S	general stress protein
chr_400	ENOG4108QF8	S	Protein of unknown function (DUF2837)
chr_401	ENOG4105VCH	S	membrane
chr_402	ENOG4108ZRZ	K	Transcriptional regulator (AsnC family)
chr_403	ENOG4105C9U	L	ATP-dependent DNA helicase RecQ
chr_404	ENOG4108SB1	S	NA
chr_405	ENOG4108Z0S	T	Diguanylate cyclase
chr_406	ENOG4105I5R	S	Uncharacterized protein conserved in bacteria (DUF2334)
chr_407	ENOG4105CND	M	Glycosyl transferase, family 2
chr_408	ENOG41087J3	S	cellulose synthase
chr_409	ENOG4105C0X	E	amino acid
chr_410	ENOG4108A7T	L	NUDIX domain
chr_411	ENOG4105C7K	E	acetolactate synthase
chr_412	ENOG4105KD7	S	acetyltransferase
chr_416	ENOG4106HSJ	S	NA
chr_418	ENOG4108VPC	M	n-acetylmuramoyl-l-alanine amidase
chr_419	ENOG4106EX9	S	Cell wall-associated
chr_422	ENOG4108KVU	T	response regulator aspartate phosphatase
chr_429	ENOG4105C56	P	H( )-stimulated, divalent metal cation uptake system (By similarity)
chr_432	ENOG41063QS	S	Uncharacterized protein conserved in bacteria (DUF2188)
chr_433	ENOG4105RXJ	S	NA
chr_434	ENOG4105KPY	P	Small multidrug resistance protein
chr_435	ENOG4105EU9	S	NA
chr_436	ENOG4105QVS	S	general stress protein
chr_438	ENOG41082W1	G	Cupin 2, conserved barrel domain protein
chr_440	ENOG4105WEF	P	catalase
chr_441	ENOG4105DR6	G	Trap dicarboxylate transporter, dctp subunit
chr_442	ENOG4105CEQ	T	signal transduction histidine kinase regulating citrate malate metabolism
chr_443	ENOG4108MRH	T	transcriptional regulatory protein
chr_444	ENOG4107QJT	C	sodium dicarboxylate symporter
chr_445	ENOG4106F5Q	S	Membrane
chr_446	ENOG4105CJ1	V	ABC, transporter
chr_447	ENOG4107HYR	S	Inherit from COG: (ABC) transporter
chr_449	ENOG4105FDT	I	acyl-CoA dehydrogenase
chr_451	ENOG41076HS	P	cation diffusion facilitator family transporter
chr_452	ENOG4105SZ6	O	Thioredoxin
chr_453	ENOG4105CPF	M	Cell wall formation (By similarity)
chr_454	ENOG4107EES	M	Involved in cell wall formation. Catalyzes the final step in the synthesis of UDP-N-acetylmuramoyl-pentapeptide the precursor of murein (By similarity)
chr_456	ENOG4105C1J	L	atp-dependent rna helicase
chr_457	ENOG4106AQV	S	domain protein
chr_458	ENOG4105CKV	S	Membrane
chr_459	ENOG4107ZXI	S	Rhomboid family
chr_460	ENOG4107ZSJ	I	Transfers the 4'-phosphopantetheine moiety from coenzyme A to a Ser of acyl-carrier-protein (By similarity)
chr_461	ENOG4108SGW	M	outer membrane lipoprotein-sorting protein-like protein
chr_462	ENOG4105CJ4	M	Catalyzes the interconversion of L-alanine and D- alanine. May also act on other amino acids (By similarity)
chr_463	ENOG4105XCN	K	CopG family transcriptional regulator
chr_464	ENOG4108YZM	T	Toxic component of a toxin-antitoxin (TA) module (By similarity)
chr_465	ENOG4107MMM	T	Anti-sigma-factor antagonist
chr_466	ENOG4105FUA	T	antagonist
chr_467	ENOG4105QD0	T	anti-sigma regulatory factor serine threonine protein kinase
chr_468	ENOG4107SGM	T	protein serine threonine phosphatase
chr_469	ENOG4105WN5	T	stage II sporulation protein
chr_470	ENOG4108ZBE	T	Binds to sigma F and blocks its ability to form an RNA polymerase holoenzyme (E-sigma F). Phosphorylates SpoIIAA on a serine residue. This phosphorylation may enable SpoIIAA to act as an anti-anti-sigma factor that counteracts SpoIIAB and thus releases sigma F from inhibition (By similarity)
chr_471	ENOG4105E65	K	Sigma factors are initiation factors that promote the attachment of RNA polymerase to specific initiation sites and are then released (By similarity)
chr_472	ENOG41064BQ	T	Phosphatase
chr_473	ENOG4105BZM	K	domain protein
chr_474	ENOG410797K	S	NA
chr_475	ENOG410906U	S	SprT-like
chr_476	ENOG4108K2R	S	Glutathione-regulated potassium-efflux system ancillary protein
chr_477	ENOG4108MUZ	S	hydrolase
chr_478	ENOG4105CSH	G	Transporter
chr_479	ENOG4105F2M	I	alpha beta hydrolase fold-3 domain protein
chr_480	ENOG4108ZHJ	O	Organic hydroperoxide resistance protein
chr_481	ENOG4105K56	K	Transcriptional regulator
chr_483	ENOG4108Z40	K	Transcriptional regulator
chr_484	ENOG4108RYK	S	Nad-dependent epimerase dehydratase
chr_485	ENOG4105VEQ	K	Cold shock protein
chr_486	ENOG4108VJ1	K	Transcriptional regulator (CarD family
chr_487	ENOG41082KY	S	Pfam:DUF156
chr_488	ENOG4108XT6	S	Inherit from COG: pyridine nucleotide-disulfide oxidoreductase
chr_489	ENOG4105PV6	P	Rhodanese domain protein
chr_490	ENOG4105PV6	P	Rhodanese domain protein
chr_491	ENOG4107TPS	S	domain protein
chr_492	ENOG4105VFE	O	sira family
chr_493	ENOG4107T84	S	Sulfite exporter TauE/SafE
chr_494	ENOG4105CG9	E	aspartate racemase
chr_495	ENOG4105URI	S	Protein of unknown function (DUF2812)
chr_496	ENOG41060IW	K	transcriptional regulator PadR family
chr_497	ENOG410896M	S	Patatin-like phospholipase
chr_498	ENOG4108P98	S	DinB family
chr_499	ENOG4108Z28	G	Cupin 2, conserved barrel domain protein
chr_503	ENOG4105DNP	C	FAD linked oxidase domain protein
chr_504	ENOG4105NU0	S	glyoxalase bleomycin resistance protein dioxygenase
chr_505	ENOG4105PGM	P	cation diffusion facilitator family transporter
chr_506	ENOG4105H3G	P	oxidoreductase
chr_509	ENOG4108S9D	M	Dihydrodipicolinate synthase
chr_511	ENOG4108EV4	P	Bile acid sodium symporter
chr_512	ENOG4105DQ4	C	alcohol dehydrogenase
chr_513	ENOG4105VUF	K	Transcriptional regulator
chr_514	ENOG4107VRC	C	Na H -antiporter
chr_515	ENOG4105C1I	K	TRANSCRIPTIONAl REGULATOR GntR family
chr_516	ENOG4105GFX	K	Transcriptional regulator
chr_518	ENOG4105EQ0	G	Major Facilitator superfamily
chr_519	ENOG4108JGH	K	Tetr family transcriptional regulator
chr_520	ENOG41061NS	M	Spore coat protein
chr_521	ENOG4106GUM	S	Spore Coat Protein
chr_522	ENOG4105E2A	C	Dehydrogenase
chr_523	ENOG4105PGS	M	Spore coat protein
chr_524	ENOG41066F2	S	NA
chr_526	ENOG4105BZU	T	Histidine kinase
chr_527	ENOG4105WH1	T	Two component transcriptional regulator luxr family
chr_528	ENOG4107R13	H	MMPL domain protein
chr_529	ENOG4108Z86	J	Glutamine amidotransferase
chr_530	ENOG4105C5H	S	ABC transporter
chr_531	ENOG41085RS	J	Inherit from COG: -acetyltransferase
chr_532	ENOG4108JYZ	S	YitT family
chr_533	ENOG4105DCT	C	glycerol dehydrogenase
chr_534	ENOG4105C2C	P	drug resistance transporter, Bcr CflA
chr_535	ENOG4105C0Q	I	Catalyzes the condensation reaction of fatty acid synthesis by the addition to an acyl acceptor of two carbons from malonyl-ACP (By similarity)
chr_536	ENOG4108C17	K	XRE family Transcriptional regulator
chr_537	ENOG4107HCU	S	Sulfite exporter TauE/SafE
chr_538	ENOG4105KQD	K	Spermine spermidine acetyltransferase
chr_539	ENOG41090E6	K	transcriptional regulator MERR family
chr_540	ENOG4107V6B	G	EamA-like transporter family
chr_542	ENOG4108R3F	F	Nudix family
chr_543	ENOG41085G7	H	ubiE/COQ5 methyltransferase family
chr_544	ENOG4105C0C	E	Catalyzes the oxidation of 3-carboxy-2-hydroxy-4- methylpentanoate (3-isopropylmalate) to 3-carboxy-4-methyl-2- oxopentanoate. The product decarboxylates to 4-methyl-2 oxopentanoate (By similarity)
chr_545	ENOG4105DRR	K	Transcriptional regulator, GntR family
chr_546	ENOG41087PP	G	glycosyltransferase MGT family
chr_549	ENOG4105FQP	V	Beta-lactamase
chr_551	ENOG41090UD	S	(LipO)protein
chr_552	ENOG4108SUT	G	Major Facilitator Superfamily
chr_553	ENOG4108SGB	K	Transcriptional regulator
chr_554	ENOG41073TP	K	transcriptional regulator
chr_555	ENOG4105DJ2	G	Major Facilitator Superfamily
chr_556	ENOG41080TC	P	multidrug resistance protein
chr_557	ENOG41080TC	P	multidrug resistance protein
chr_558	ENOG41082RP	K	Tetr family transcriptional regulator
chr_559	ENOG4107QTZ	E	amino acid
chr_560	ENOG4107TGN	P	Manganese containing catalase
chr_561	ENOG4105FN9	S	activator of Hsp90 ATPase 1 family protein
chr_562	ENOG4105D3Z	C	quinone oxidoreductase, yhdh yhfp family
chr_563	ENOG4107QNK	G	)-transporter
chr_566	ENOG4105YNI	S	NA
chr_567	ENOG4105CG2	H	Catalyzes the ATP-dependent phosphorylation of thiamine- monophosphate (TMP) to form thiamine-pyrophosphate (TPP), the active form of vitamin B1 (By similarity)
chr_568	ENOG4105K8N	S	protein family UPF0079, ATPase
chr_569	ENOG41072GX	O	Peptidase M22 Glycoprotease
chr_570	ENOG4105KEG	S	ribosomal-protein-alanine acetyltransferase
chr_571	ENOG4105CPM	O	Required for the formation of a threonylcarbamoyl group on adenosine at position 37 (t(6)A37) in tRNAs that read codons beginning with adenine (By similarity)
chr_572	ENOG4105C5H	S	ABC transporter
chr_573	ENOG4108YXW	H	Together with MoaA, is involved in the conversion of 5'- GTP to cyclic pyranopterin monophosphate (cPMP or molybdopterin precursor Z) (By similarity)
chr_574	ENOG4105FF6	K	Modulates transcription in response to changes in cellular NADH NAD( ) redox state (By similarity)
chr_575	ENOG41067S4	U	Part of the twin-arginine translocation (Tat) system that transports large folded proteins containing a characteristic twin-arginine motif in their signal peptide across membranes. TatA could form the protein-conducting channel of the Tat system (By similarity)
chr_576	ENOG4105DCX	U	Part of the twin-arginine translocation (Tat) system that transports large folded proteins containing a characteristic twin-arginine motif in their signal peptide across membranes. Together with TatB, TatC is part of a receptor directly interacting with Tat signal peptides (By similarity)
chr_578	ENOG4108TYN	S	CAAX amino terminal protease family protein
chr_579	ENOG4105K5Y	O	Binds to Cpn60 in the presence of Mg-ATP and suppresses the ATPase activity of the latter (By similarity)
chr_580	ENOG4105CJ9	O	Prevents misfolding and promotes the refolding and proper assembly of unfolded polypeptides generated under stress conditions (By similarity)
chr_581	ENOG4105CH2	E	amidohydrolase
chr_582	ENOG4108MXJ	S	lantibiotic dehydratase domain protein
chr_585	ENOG4105DGG	S	YcaO-like family
chr_586	ENOG4108NYX	S	NA
chr_587	ENOG4106RJ9	C	sagb-type dehydrogenase domain protein
chr_589	ENOG4108M15	V	ABC transporter
chr_590	ENOG4105KCT	V	ABC transporter
chr_591	ENOG4105PGZ	K	NB-ARC domain
chr_592	ENOG4108HR3	E	Alcohol dehydrogenase GroES-like domain
chr_593	ENOG4105CT4	G	transporter
chr_594	ENOG4105D7K	G	pfkb domain protein
chr_596	ENOG41087YS	T	Phage shock protein A
chr_597	ENOG4105DQX	S	Zinc finger domain
chr_598	ENOG4108WV1	S	Pfam:DUF477
chr_599	ENOG4107QHT	S	virion core protein (Lumpy skin disease
chr_600	ENOG4105EXC	I	Acyl-transferase
chr_601	ENOG4108P49	S	AntiSigma factor
chr_602	ENOG4105JVQ	K	RNA Polymerase
chr_603	ENOG4105DGR	E	Dehydrogenase
chr_607	ENOG41067SD	S	NA
chr_608	ENOG4107STQ	Q	Multicopper oxidase
chr_609	ENOG4105C85	E	amino acid
chr_610	ENOG4105C7R	S	Atpase associated with various cellular activities aaa_3
chr_611	ENOG4107TAP	S	Protein of unknown function DUF58
chr_612	ENOG4105F8C	E	transglutaminase domain-containing protein
chr_613	ENOG4105CM0	F	Catalyzes the synthesis of GMP from XMP (By similarity)
chr_615	ENOG4108MU3	S	NA
chr_616	ENOG4105DSA	S	Uncharacterized protein conserved in bacteria (DUF2326)
chr_617	ENOG4105JVQ	K	RNA Polymerase
chr_618	ENOG4105SW8	S	NA
chr_619	ENOG4105C7N	S	Xanthine uracil vitamin C permease
chr_622	ENOG4108U5N	S	UPF0316 protein
chr_623	ENOG4107CFZ	S	NA
chr_625	ENOG4108UM6	F	Catalyzes the conversion of N5-carboxyaminoimidazole ribonucleotide (N5-CAIR) to 4-carboxy-5-aminoimidazole ribonucleotide (CAIR) (By similarity)
chr_626	ENOG4105CY8	F	phosphoribosylaminoimidazole carboxylase atpase subunit
chr_627	ENOG4105C83	F	adenylosuccinate lyase
chr_628	ENOG4105C8V	F	SAICAR synthetase
chr_629	ENOG4105VR9	F	phosphoribosylformylglycinamidine synthase
chr_630	ENOG4105D21	F	Phosphoribosylformylglycinamidine synthase I
chr_631	ENOG4108JIU	F	phosphoribosylformylglycinamidine synthase ii
chr_632	ENOG4105CBA	F	glutamine phosphoribosylpyrophosphate amidotransferase
chr_633	ENOG4105CXB	F	phosphoribosylaminoimidazole synthetase
chr_634	ENOG4108V3E	F	phosphoribosylglycinamide formyltransferase
chr_635	ENOG4105DC1	F	bifunctional purine biosynthesis protein purh
chr_636	ENOG4105C12	F	Phosphoribosylglycinamide synthetase
chr_637	ENOG41065P8	S	Protein of unknown function (DUF2892)
chr_638	ENOG4105CPN	F	adenine deaminase
chr_639	ENOG4108R5T	S	secreted protein
chr_640	ENOG4105KGF	S	protein, YerC YecD
chr_641	ENOG4105CBC	E	glutamate synthase
chr_643	ENOG4108RTE	S	35 carbon atoms) to the C3 hydroxyl of sn-glycerol-1-phosphate (G1P), producing heptaprenylglyceryl phosphate (HepGP). This reaction is an ether-bond-formation step in the biosynthesis of archaea-type G1P-based membrane lipids found in Bacillales (By similarity)
chr_644	ENOG4105C4R	L	Atp-dependent dna helicase
chr_645	ENOG4105C77	L	DNA ligase that catalyzes the formation of phosphodiester linkages between 5'-phosphoryl and 3'-hydroxyl groups in double-stranded DNA using NAD as a coenzyme and as the energy source for the reaction. It is essential for DNA replication and repair of damaged DNA (By similarity)
chr_646	ENOG4105CRF	S	Sex pheromone
chr_647	ENOG4105CRN	S	Aminoglycoside phosphotransferase
chr_648	ENOG4105KT7	S	mgtC SapB transporter
chr_649	ENOG4105CK7	E	Sodium proline symporter
chr_650	ENOG4105VB5	J	Allows the formation of correctly charged Asn-tRNA(Asn) or Gln-tRNA(Gln) through the transamidation of misacylated Asp- tRNA(Asn) or Glu-tRNA(Gln) in organisms which lack either or both of asparaginyl-tRNA or glutaminyl-tRNA synthetases. The reaction takes place in the presence of glutamine and ATP through an activated phospho-Asp-tRNA(Asn) or phospho-Glu-tRNA(Gln) (By similarity)
chr_651	ENOG4105C3P	J	Allows the formation of correctly charged Gln-tRNA(Gln) through the transamidation of misacylated Glu-tRNA(Gln) in organisms which lack glutaminyl-tRNA synthetase. The reaction takes place in the presence of glutamine and ATP through an activated gamma-phospho-Glu-tRNA(Gln) (By similarity)
chr_652	ENOG4105CHT	J	Allows the formation of correctly charged Asn-tRNA(Asn) or Gln-tRNA(Gln) through the transamidation of misacylated Asp- tRNA(Asn) or Glu-tRNA(Gln) in organisms which lack either or both of asparaginyl-tRNA or glutaminyl-tRNA synthetases. The reaction takes place in the presence of glutamine and ATP through an activated phospho-Asp-tRNA(Asn) or phospho-Glu-tRNA(Gln) (By similarity)
chr_653	ENOG4108G5D	K	Bacterial regulatory proteins, tetR family
chr_654	ENOG4105BZS	V	acriflavin resistance protein
chr_655	ENOG4105CBD	I	Diacylglycerol kinase
chr_656	ENOG4105BZT	J	Catalyzes the formation of 5-methyl-uridine at position 1939 (m5U1939) in 23S rRNA (By similarity)
chr_658	ENOG4105CJ1	V	ABC, transporter
chr_659	ENOG4108UEM	V	Transporter
chr_660	ENOG41063G6	S	hmm pf04634
chr_661	ENOG4105XIU	U	Inherit from COG: filamentous hemagglutinin family outer membrane protein
chr_662	ENOG4105CDY	K	transcriptional regulatory protein
chr_664	ENOG41075D4	S	Aminoglycoside 6-adenylyltransferase
chr_665	ENOG4105WSI	S	cotja protein
chr_666	ENOG4105W7S	S	Spore coat peptide assembly protein
chr_667	ENOG4105WEF	P	catalase
chr_668	ENOG4105VGH	K	gCN5-related N-acetyltransferase
chr_670	ENOG4105H67	S	Protein of unknown function (DUF421)
chr_671	ENOG4105Z26	S	Allows bacterial pathogens to use the host heme as an iron source. Catalyzes the oxidative degradation of the heme macrocyclic porphyrin ring to the oxo-bilirubin chromophore staphylobilin (a mixture of the linear tetrapyrroles 5-oxo-delta- bilirubin and 15-oxo-beta-bilirubin) in the presence of a suitable electron donor such as ascorbate or NADPH--cytochrome P450 reductase, with subsequent relea…
chr_674	ENOG4106JBC	T	STAS domain
chr_676	ENOG4107BPP	H	Inherit from COG: riboflavin biosynthesis protein ribF
chr_677	ENOG4106I4J	S	membrane
chr_678	ENOG41081BZ	K	MarR family Transcriptional regulator
chr_679	ENOG4105CN2	H	monooxygenase, FAD-binding
chr_680	ENOG4108R1P	S	NA
chr_681	ENOG4107EER	P	Component of the sulfite reductase complex that catalyzes the 6-electron reduction of sulfite to sulfide. This is one of several activities required for the biosynthesis of L- cysteine from sulfate. The flavoprotein component catalyzes the electron flow from NADPH - FAD - FMN to the hemoprotein component (By similarity)
chr_683	ENOG4105Z93	K	Transcriptional regulator
chr_684	ENOG4105FEX	V	(ABC) transporter
chr_685	ENOG4107FE5	V	ABC-2 type transporter
chr_688	ENOG4106YXH	S	NA
chr_690	ENOG41082WV	S	YcaO-like family
chr_691	ENOG4106RJ9	C	sagb-type dehydrogenase domain protein
chr_692	ENOG4107569	S	NA
chr_693	ENOG4106ZGB	S	Methyltransferase domain
chr_695	ENOG4105E0M	M	Sulfatase
chr_696	ENOG4105EJZ	M	Glucose-1-phosphate cytidylyltransferase
chr_697	ENOG4105FAW	M	cDP-glucose 4,6-dehydratase
chr_698	ENOG41090R9	S	glycosyltransferase
chr_699	ENOG4107YHY	M	glycosyl transferase family
chr_700	ENOG41090R9	S	glycosyltransferase
chr_701	ENOG4105EU0	G	Major facilitator Superfamily
chr_702	ENOG4105CUB	E	amino acid
chr_703	ENOG4105C26	C	Dehydrogenase
chr_704	ENOG4107YAC	S	Methyl-accepting chemotaxis sensory transducer
chr_705	ENOG4105CYX	S	Short-chain dehydrogenase reductase Sdr
chr_706	ENOG4107R0E	M	Glycosyl transferase, family 2
chr_707	ENOG4105C5H	S	ABC transporter
chr_708	ENOG41083FG	K	transcriptional regulator MERR family
chr_709	ENOG4105DXB	G	Major Facilitator superfamily
chr_710	ENOG4105C5H	S	ABC transporter
chr_711	ENOG4105FDU	L	atp-dependent rna helicase
chr_713	ENOG4105CJH	S	Alcohol dehydrogenase zinc-binding domain protein
chr_715	ENOG4106AHX	S	Heat induced stress protein YflT
chr_716	ENOG4105DBA	G	pectate lyase
chr_717	ENOG4107QPK	P	)-transporter
chr_719	ENOG4107J76	S	Collagen triple helix repeat (20 copies)
chr_721	ENOG4108MNJ	S	Collagen triple helix repeat
chr_722	ENOG4105C2F	T	Histidine kinase
chr_723	ENOG4105HIB	T	response regulator
chr_724	ENOG4106GKD	M	domain protein
chr_725	ENOG4108Z6X	M	(sortase) family
chr_726	ENOG4105CEQ	T	signal transduction histidine kinase regulating citrate malate metabolism
chr_727	ENOG4108MRH	T	transcriptional regulatory protein
chr_728	ENOG4108MSY	S	Pfam:Bug
chr_729	ENOG4105D4T	C	Citrate transporter
chr_730	ENOG4105DH9	S	Beta-lactamase domain protein
chr_731	ENOG4107QN4	H	Catalyzes the production of nitric oxide (By similarity)
chr_732	ENOG4108RPX	S	mosc domain containing protein
chr_735	ENOG4105XZV	S	Protein of unknown function (DUF3243)
chr_736	ENOG4106A4F	J	Removes the N-terminal methionine from nascent proteins (By similarity)
chr_737	ENOG4105CI1	G	PTS System
chr_738	ENOG410796K	S	Uncharacterised protein from bacillus cereus group
chr_739	ENOG4105E0M	M	Sulfatase
chr_740	ENOG4105VTS	S	DnaJ-like, subfamily C
chr_741	ENOG4107KRJ	O	Heat shock protein (HSP20)
chr_744	ENOG4105C5Y	G	PTS System
chr_745	ENOG4105CG3	G	alpha amylase, catalytic region
chr_746	ENOG4107414	K	GntR family transcriptional regulator
chr_747	ENOG4108RCM	C	Nitroreductase
chr_748	ENOG4108Q5V	S	multi-transmembrane protein
chr_749	ENOG4106KBT	S	YibE F family protein
chr_751	ENOG4105CGH	F	5'-nucleotidase
chr_752	ENOG4108Z0Z	S	intracellular protease Pfpi family
chr_753	ENOG4105ETE	K	Transcriptional regulator (LacI family
chr_754	ENOG4105E2X	E	shikimate dehydrogenase
chr_755	ENOG4105FF2	E	Type I DHQase
chr_756	ENOG4105EMV	G	Major Facilitator
chr_757	ENOG41068PA	S	UPF0435 protein
chr_758	ENOG4107ZCW	T	Low molecular weight phosphotyrosine protein phosphatase
chr_759	ENOG4106WUV	S	NA
chr_760	ENOG4105DXZ	S	ribonuclease BN
chr_762	ENOG4107T67	G	Major Facilitator
chr_763	ENOG4105UPD	P	Calcium Proton
chr_764	ENOG4108N7G	S	NA
chr_765	ENOG4105D8X	M	mechanosensitive ion channel
chr_766	ENOG4108CBQ	S	domain protein
chr_767	ENOG41068AV	S	NA
chr_768	ENOG4108ZJ4	G	polysaccharide deacetylase
chr_769	ENOG4106KE4	I	Dehydrogenase
chr_771	ENOG4105D7N	P	magnesium and cobalt transport protein CorA
chr_772	ENOG4105D03	L	DNA-3-methyladenine glycosylase II
chr_773	ENOG4105BZT	J	Catalyzes the formation of 5-methyl-uridine at position 1939 (m5U1939) in 23S rRNA (By similarity)
chr_775	ENOG4105CEH	J	Catalyzes the synthesis of dihydrouridine a modified base found in the D-loop of most tRNAs (By similarity)
chr_776	ENOG4106IPH	S	NA
chr_777	ENOG4107R0V	C	Pyruvate dehydrogenase
chr_778	ENOG4105CPP	C	Dehydrogenase, E1 component
chr_779	ENOG4105C7S	C	Dehydrogenase
chr_780	ENOG4105CCB	C	Flavoprotein disulfide reductase
chr_781	ENOG4108JU9	K	GAF modulated sigma54 specific transcriptional regulator Fis family
chr_782	ENOG41069DP	M	small acid-soluble spore protein
chr_783	ENOG4105F8D	G	glycoside hydrolase family 4
chr_784	ENOG4108Q3X	K	Transcriptional regulator
chr_785	ENOG4105CI1	G	PTS System
chr_786	ENOG4105BZ1	V	(ABC) transporter
chr_787	ENOG4105BZ1	V	(ABC) transporter
chr_788	ENOG4108D9H	S	DoxX
chr_789	ENOG4108TKW	S	Glyoxalase Bleomycin resistance protein (Dioxygenase
chr_790	ENOG4105F1R	O	Converts heme B (protoheme IX) to heme O by substitution of the vinyl group on carbon 2 of heme B porphyrin ring with a hydroxyethyl farnesyl side group (By similarity)
chr_791	ENOG4105VJG	K	Transcriptional regulator
chr_792	ENOG4108RGW	S	(NAD(P)H dehydrogenase) (Quinone)
chr_793	ENOG4105H93	G	Acyltransferase family
chr_794	ENOG4107T13	G	Phosphoenolpyruvate synthase
chr_795	ENOG41067XF	K	inhibitor
chr_796	ENOG4107WZG	G	Major facilitator transporter
chr_797	ENOG410834F	K	Transcriptional regulator
chr_798	ENOG4105FF5	J	Membrane
chr_799	ENOG4105JAB	S	phenazine biosynthesis protein, phzf family
chr_800	ENOG4105JXQ	C	Nitroreductase
chr_801	ENOG410697G	S	NA
chr_803	ENOG4105ECP	M	epimerase
chr_804	ENOG410902V	S	Modulates RecA activity (By similarity)
chr_805	ENOG41069Q4	S	Protein of unknown function (DUF1811)
chr_806	ENOG4105F27	G	Major Facilitator
chr_808	ENOG4108TCS	O	Glutamyl endopeptidase
chr_809	ENOG4105XHU	M	Acid-soluble spore protein K
chr_810	ENOG4106AQ4	S	NA
chr_812	ENOG4106AKJ	S	NA
chr_813	ENOG4105D74	S	hydrolase
chr_814	ENOG4105CKK	M	Glycosyl transferase, family 2
chr_815	ENOG4107WZB	S	Membrane
chr_816	ENOG41067AE	S	Membrane-bound metal-dependent hydrolase
chr_817	ENOG4105CEN	L	a g-specific adenine glycosylase
chr_818	ENOG4106BXE	S	NA
chr_819	ENOG4105CAN	S	Short-chain dehydrogenase reductase Sdr
chr_820	ENOG4106FQI	S	Small, acid-soluble spore protein, gamma-type
chr_821	ENOG4107AWN	S	NA
chr_822	ENOG4105EVI	J	UPF0374 protein
chr_823	ENOG4105BZ1	V	(ABC) transporter
chr_824	ENOG4107NBY	S	Membrane
chr_825	ENOG4105CDM	H	Glutamate-1-semialdehyde aminotransferase
chr_826	ENOG4108YXY	O	alkyl hydroperoxide reductase Thiol specific antioxidant Mal allergen
chr_827	ENOG4105G5W	K	regulator Fur family
chr_828	ENOG4105TUA	S	UPF0295 protein
chr_829	ENOG4108KPF	S	NA
chr_831	ENOG4105YNI	S	NA
chr_832	ENOG4107S6Z	C	Na H antiporter
chr_833	ENOG4105EC3	E	peptidase S51, dipeptidase E
chr_834	ENOG4105CBF	H	Catalyzes the synthesis of the hydroxymethylpyrimidine phosphate (HMP-P) moiety of thiamine from aminoimidazole ribotide (AIR) in a radical S-adenosyl-L-methionine (SAM)-dependent reaction (By similarity)
chr_835	ENOG4105DNP	C	FAD linked oxidase domain protein
chr_837	ENOG4105HJK	E	ABC transporter
chr_838	ENOG4105CJM	P	Binding-protein-dependent transport systems, inner membrane component
chr_839	ENOG4105C2T	P	Binding-protein-dependent transport systems, inner membrane component
chr_840	ENOG4105C3U	P	ABC transporter
chr_841	ENOG4108JQ7	E	(ABC) transporter
chr_842	ENOG4105CH6	P	catalase
chr_843	ENOG4107VDD	S	amidohydrolase
chr_844	ENOG4105D7T	P	ABC transporter
chr_845	ENOG4108J8Z	P	aliphatic sulfonates family ABC transporter periplasmic ligand-binding protein
chr_846	ENOG4105EFS	P	Binding-protein-dependent transport systems, inner membrane component
chr_847	ENOG4105D4R	C	Catalyzes the desulfonation of aliphatic sulfonates (By similarity)
chr_849	ENOG41082QR	J	Binds 16S rRNA, required for the assembly of 30S particles and may also be responsible for determining the conformation of the 16S rRNA at the A site (By similarity)
chr_850	ENOG4107D63	S	NA
chr_851	ENOG4105VZ8	K	Transcriptional regulator
chr_852	ENOG4108TZM	S	B3 4 domain protein
chr_853	ENOG4105EH2	C	Catalyzes the conversion of epoxyqueuosine (oQ) to queuosine (Q), which is a hypermodified base found in the wobble positions of tRNA(Asp), tRNA(Asn), tRNA(His) and tRNA(Tyr) (By similarity)
chr_854	ENOG4108VMK	S	NA
chr_855	ENOG4108UIQ	J	Methylates the ribose at the nucleotide 34 wobble position in the two leucyl isoacceptors tRNA(Leu)(CmAA) and tRNA(Leu)(cmnm5UmAA). Catalyzes the methyl transfer from S- adenosyl-L-methionine to the 2'-OH of the wobble nucleotide (By similarity)
chr_856	ENOG4108V8G	S	NA
chr_857	ENOG4105JHX	M	Inherit from COG: integral membrane protein CcmA involved in cell shape determination
chr_858	ENOG4105WM2	M	Inherit from COG: integral membrane protein CcmA involved in cell shape determination
chr_860	ENOG4105CYN	T	Serine protein kinase
chr_861	ENOG4106AKX	S	UPF0229 protein
chr_862	ENOG4108T3F	K	Repressor of the marRAB operon which is involved in the activation of both antibiotic resistance and oxidative stress genes
chr_863	ENOG4105CW7	V	secretion protein, HlyD family
chr_864	ENOG4105C0R	P	drug resistance transporter emrb qaca subfamily
chr_865	ENOG4105CS1	S	NAD(P)H quinone oxidoreductase
chr_868	ENOG410811P	K	TRANSCRIPTIONAl REGULATOR GntR family
chr_869	ENOG4105DVE	V	abc transporter atp-binding protein
chr_870	ENOG4105CJ1	V	ABC, transporter
chr_871	ENOG4108TU7	S	Inherit from COG: (ABC) transporter
chr_872	ENOG4105VEQ	K	Cold shock protein
chr_873	ENOG4105D01	P	(LipO)protein
chr_874	ENOG4105BZU	T	Histidine kinase
chr_875	ENOG4108IYD	S	sodium dicarboxylate symporter
chr_877	ENOG4105W4N	S	lipoprotein YhcN
chr_878	ENOG410770A	S	NA
chr_880	ENOG41084XQ	L	SNc
chr_882	ENOG4105NPN	S	(sortase) family
chr_883	ENOG4105EMS	J	pseudouridine synthase
chr_884	ENOG4105ZN6	S	NA
chr_885	ENOG41080XP	S	Cbs domain
chr_886	ENOG4107YBY	E	Hydrolase
chr_887	ENOG4105DGM	S	nitrilase cyanide hydratase and apolipoprotein n-acyltransferase
chr_888	ENOG4108JPX	H	Catalyzes the transfer of the alpha-amino group from S- adenosyl-L-methionine (SAM) to 7-keto-8-aminopelargonic acid (KAPA) to form 7,8-diaminopelargonic acid (DAPA). It is the only animotransferase known to utilize SAM as an amino donor (By similarity)
chr_889	ENOG4108ZIA	K	glycerol-3-phosphate responsive antiterminator
chr_890	ENOG4105D8C	G	Channel that permits osmotically driven movement of water in both directions. It is involved in the osmoregulation and in the maintenance of cell turgor during volume expansion in rapidly growing cells. It mediates rapid entry or exit of water in response to abrupt changes in osmolarity (By similarity)
chr_891	ENOG4108HMR	C	Key enzyme in the regulation of glycerol uptake and metabolism (By similarity)
chr_892	ENOG4105C6V	C	Glycerol-3-phosphate dehydrogenase
chr_893	ENOG4107QSU	G	Phosphoglucomutase phosphomannomutase alpha beta alpha domain
chr_894	ENOG4105GPE	T	two-component
chr_895	ENOG4105CAU	P	Arsenical resistance protein, ArsH
chr_896	ENOG4105VRI	S	NA
chr_898	ENOG4107X35	M	defense response to bacterium
chr_899	ENOG4105KPV	K	Transcriptional regulator
chr_901	ENOG4108K3U	S	conserved tm helix repeat-containing protein
chr_902	ENOG4105ED1	S	spovr family
chr_903	ENOG4105G6Z	P	alkaline phosphatase
chr_904	ENOG4105K4H	M	Nlp p60 protein
chr_905	ENOG4105HIT	K	Transcriptional regulator
chr_906	ENOG4105BZN	C	citrate synthase
chr_907	ENOG4105CYX	S	Short-chain dehydrogenase reductase Sdr
chr_908	ENOG4107TIC	E	amino acid
chr_909	ENOG4105C8J	P	)-transporter
chr_911	ENOG4108Y8M	S	NA
chr_912	ENOG4107UR3	K	rna polymerase sigma factor
chr_913	ENOG4105F6E	I	Acyl-transferase
chr_914	ENOG4105C37	P	(CBS) domain
chr_915	ENOG4106353	K	transcriptional regulator MERR family
chr_916	ENOG4105CHM	E	Aminotransferase
chr_917	ENOG4108MH3	Q	Polyketide beta-ketoacyl acyl carrier protein synthase
chr_918	ENOG4105C37	P	(CBS) domain
chr_919	ENOG41087PZ	S	CrcB-like protein
chr_920	ENOG4105WMR	D	Protein CrcB homolog
chr_921	ENOG4108QXE	C	glycerophosphoryl diester phosphodiesterase
chr_923	ENOG4105D8X	M	mechanosensitive ion channel
chr_924	ENOG4105NDF	K	NAD-dependent protein deacetylase which modulates the activities of several enzymes which are inactive in their acetylated form. May also have NAD-dependent lysine demalonylase and desuccinylase activity (By similarity)
chr_925	ENOG4107VMI	M	polysaccharide deacetylase
chr_926	ENOG4105F0I	E	Aminotransferase
chr_927	ENOG4105W1N	K	transcriptional regulator
chr_928	ENOG4105IIP	S	Membrane
chr_929	ENOG4107FBB	T	Universal stress protein family
chr_931	ENOG4105BZ1	V	(ABC) transporter
chr_932	ENOG4105BZ1	V	(ABC) transporter
chr_933	ENOG4108RS2	M	oxidoreductase
chr_935	ENOG4105YWU	S	small acid-soluble spore protein
chr_937	ENOG4107FXW	S	NA
chr_938	ENOG4108SGJ	S	Involved in cell wall formation. Catalyzes the final step in the synthesis of UDP-N-acetylmuramoyl-pentapeptide the precursor of murein (By similarity)
chr_939	ENOG4106MP8	S	UPF0754 membrane protein
chr_940	ENOG4105WZB	S	UPF0342 protein
chr_941	ENOG4105F1N	L	DNA alkylation repair
chr_942	ENOG410667J	S	hydrolase
chr_943	ENOG4105D4P	H	Coproporphyrinogen iii oxidase
chr_944	ENOG4105F1Y	Q	L-lysine 6-monooxygenase (NADPH)
chr_945	ENOG4107S91	P	Sodium hydrogen exchanger
chr_946	ENOG4105NCW	P	Trka-c domain protein
chr_948	ENOG4105CGU	I	Enoyl-CoA hydratase
chr_949	ENOG41068TJ	S	NA
chr_950	ENOG4108IUX	S	(ABC) transporter
chr_951	ENOG4105RHA	P	ABC transporter, permease
chr_952	ENOG4107VRP	L	DNA repair exonuclease
chr_953	ENOG4106D4I	S	domain protein
chr_954	ENOG4105EQI	S	Metal Dependent Phosphohydrolase
chr_955	ENOG4106DMQ	S	NA
chr_956	ENOG4105KQ5	O	peptidylprolyl cis-trans isomerase
chr_958	ENOG4106IJS	S	NA
chr_959	ENOG4105ZHU	S	Protein of unknown function (DUF3267)
chr_960	ENOG41069QH	S	Protein of unknown function (DUF1878)
chr_961	ENOG41088ZC	K	Negative regulator of protease production and sporulation (By similarity)
chr_962	ENOG4106C99	S	Inherit from COG: general stress protein
chr_964	ENOG4105NBU	S	tryptophan transport protein
chr_965	ENOG4105DXJ	E	Catalyzes the reversible conversion of 3- phosphohydroxypyruvate to phosphoserine and of 3-hydroxy-2-oxo-4- phosphonooxybutanoate to phosphohydroxythreonine (By similarity)
chr_966	ENOG4105K59	G	histidine triad (HIT) protein
chr_967	ENOG4105E5I	V	abc transporter atp-binding protein
chr_968	ENOG4108USF	U	(ABC) transporter
chr_969	ENOG4108TS1	S	NA
chr_970	ENOG4105CH2	E	amidohydrolase
chr_971	ENOG4105EUW	S	Transporter
chr_972	ENOG41066AZ	S	Antibiotic biosynthesis monooxygenase
chr_973	ENOG4105BZ4	M	penicillin-binding protein
chr_974	ENOG4105CFZ	H	Catalyzes the decarboxylation of four acetate groups of uroporphyrinogen-III to yield coproporphyrinogen-III (By similarity)
chr_975	ENOG4105CFX	H	Catalyzes the ferrous insertion into protoporphyrin IX (By similarity)
chr_976	ENOG4105C1Q	H	protoporphyrinogen oxidase
chr_977	ENOG41067SE	K	Tetr family transcriptional regulator
chr_978	ENOG4105ECB	S	domain protein
chr_979	ENOG4105CCZ	I	Catalyzes the condensation reaction of fatty acid synthesis by the addition to an acyl acceptor of two carbons from malonyl-ACP. Catalyzes the first condensation reaction which initiates fatty acid synthesis and may therefore play a role in governing the total rate of fatty acid production. Possesses both acetoacetyl-ACP synthase and acetyl transacylase activities. Its substrate specificity deter…
chr_981	ENOG4105DER	E	m42 family
chr_982	ENOG4105CK2	C	sodium dicarboxylate symporter
chr_983	ENOG4106AXD	S	NA
chr_984	ENOG41080BX	S	Beta-lactamase domain-containing protein
chr_985	ENOG4105DF9	H	Lipoate-protein, ligase
chr_986	ENOG4108W5V	M	epimerase dehydratase
chr_987	ENOG4105CEY	Q	Amp-dependent synthetase and ligase
chr_989	ENOG4105C2Y	O	STE24 endopeptidase EC 3.4.24.84
chr_990	ENOG4105RX7	O	peptidase S8 and S53, subtilisin, kexin, sedolisin
chr_992	ENOG4108HUF	P	Transporter
chr_993	ENOG41081GG	G	phosphoglycerate mutase
chr_994	ENOG4105CHU	I	acetyl-coa acetyltransferase
chr_995	ENOG4107F3J	Q	Amp-dependent synthetase and ligase
chr_996	ENOG4107ZYJ	S	bioY protein
chr_997	ENOG4106YBV	T	Methyl-accepting chemotaxis
chr_998	ENOG4107R52	C	fad dependent oxidoreductase
chr_999	ENOG4105CYX	S	Short-chain dehydrogenase reductase Sdr
chr_1001	ENOG4105XVF	K	Competence transcription factor
chr_1002	ENOG4108ZMX	S	Domain of unknown function (DU1801)
chr_1003	ENOG4108ZMX	S	Domain of unknown function (DU1801)
chr_1005	ENOG4105X3H	S	Excalibur domain protein
chr_1006	ENOG4105K8R	S	UPF0145 protein
chr_1007	ENOG4105E1V	E	na solute symporter
chr_1008	ENOG4106CAD	S	Protein of unknown function (DUF3311)
chr_1009	ENOG41060YP	S	NA
chr_1010	ENOG4108N5C	S	SNARE associated Golgi protein-related protein
chr_1011	ENOG41063A9	U	Signal peptidase i
chr_1013	ENOG4107SCK	H	Monooxygenase
chr_1014	ENOG4106AV9	K	Transcriptional regulator
chr_1015	ENOG4108KK1	S	membrane protein AbrB duplication
chr_1016	ENOG4105DP8	G	Major facilitator superfamily MFS_1
chr_1017	ENOG41062JF	K	Transcriptional regulator
chr_1018	ENOG4105KF1	S	Rubrerythrin
chr_1019	ENOG4107VMU	S	Membrane
chr_1020	ENOG4105C5N	L	The heterodimer acts as both an ATP-dependent DNA helicase and an ATP-dependent, dual-direction single-stranded exonuclease. Recognizes the chi site generating a DNA molecule suitable for the initiation of homologous recombination
chr_1021	ENOG4107R2I	L	The heterodimer acts as both an ATP-dependent DNA helicase and an ATP-dependent, dual-direction single-stranded exonuclease. Recognizes the chi site generating a DNA molecule suitable for the initiation of homologous recombination. The AddA nuclease domain is required for chi fragment generation
chr_1022	ENOG4107RFY	L	SbcCD D subunit
chr_1023	ENOG4105EYH	L	Exonuclease
chr_1024	ENOG4105WEJ	V	Inherit from COG: HNH endonuclease
chr_1025	ENOG4106FX3	S	Spore germination protein
chr_1026	ENOG4106BBU	S	spore germination protein
chr_1027	ENOG410693K	S	Spore germination protein
chr_1028	ENOG4105S3F	S	Spore germination protein
chr_1029	ENOG4106C6G	S	Spore germination protein
chr_1030	ENOG4105XVR	S	Spore germination protein
chr_1032	ENOG4105ERH	Q	Fumarylacetoacetate hydrolase
chr_1033	ENOG4106BKT	S	UPF0344 protein
chr_1036	ENOG4105CAQ	E	asparagine synthetase
chr_1037	ENOG4105FE1	I	phytoene synthase
chr_1038	ENOG4105UQX	V	Mate efflux family protein
chr_1039	ENOG4106HBX	K	Transcriptional Regulator AraC Family
chr_1040	ENOG4105ETE	K	Transcriptional regulator (LacI family
chr_1042	ENOG4105CK5	E	oxidoreductase
chr_1043	ENOG4105SF0	S	DinB family
chr_1044	ENOG4105MYW	S	Pentapeptide repeat protein
chr_1045	ENOG4105MA6	S	gCN5-related N-acetyltransferase
chr_1046	ENOG4105C3R	E	Methionine synthase
chr_1047	ENOG4108VPT	S	UPF0234 protein
chr_1048	ENOG4105QNR	S	S1 RNA binding domain protein
chr_1049	ENOG4105DIH	S	basic membrane
chr_1050	ENOG4108QKB	S	Methyl-accepting chemotaxis
chr_1052	ENOG4105EPR	S	degv family
chr_1053	ENOG4107AYK	S	membrAne
chr_1054	ENOG4106DBY	S	Intracellular proteinase inhibitor
chr_1055	ENOG41073B9	S	NA
chr_1057	ENOG410667J	S	hydrolase
chr_1058	ENOG4108MXZ	S	Esterase
chr_1059	ENOG4105VG1	O	fes assembly suf system protein
chr_1060	ENOG4105I9P	E	Metallothiol transferase which confers resistance to fosfomycin by catalyzing the addition of a thiol cofactor to fosfomycin. L-cysteine is probably the physiological thiol donor (By similarity)
chr_1061	ENOG4105IQ5	C	FAD linked oxidase domain protein
chr_1063	ENOG4105C0N	E	N-acetylglutamate semialdehyde dehydrogenase
chr_1064	ENOG4105C5V	E	Catalyzes two activities which are involved in the cyclic version of arginine biosynthesis the synthesis of N- acetylglutamate from glutamate and acetyl-CoA as the acetyl donor, and of ornithine by transacetylation between N(2)-acetylornithine and glutamate (By similarity)
chr_1065	ENOG4105CAS	E	nag kinase
chr_1066	ENOG4105C8Y	E	Acetylornithine aminotransferase
chr_1067	ENOG4105C1M	F	carbamoyl-phosphate synthetase glutamine chain
chr_1068	ENOG4108K60	F	carbamoyl-phosphate synthetase ammonia chain
chr_1069	ENOG4105DBV	E	ornithine carbamoyltransferase
chr_1070	ENOG4106AD0	S	NA
chr_1072	ENOG4106MGW	S	NA
chr_1074	ENOG4107W7C	S	transcriptional activator protein Med
chr_1077	ENOG4105CCZ	I	Catalyzes the condensation reaction of fatty acid synthesis by the addition to an acyl acceptor of two carbons from malonyl-ACP. Catalyzes the first condensation reaction which initiates fatty acid synthesis and may therefore play a role in governing the total rate of fatty acid production. Possesses both acetoacetyl-ACP synthase and acetyl transacylase activities. Its substrate specificity deter…
chr_1078	ENOG4105C0Q	I	Catalyzes the condensation reaction of fatty acid synthesis by the addition to an acyl acceptor of two carbons from malonyl-ACP (By similarity)
chr_1079	ENOG4105PAS	O	Predicted Zn-dependent protease (DUF2268)
chr_1080	ENOG4105C3U	P	ABC transporter
chr_1081	ENOG4108JQ7	E	(ABC) transporter
chr_1082	ENOG4105HJK	E	ABC transporter
chr_1083	ENOG4105CJM	P	Binding-protein-dependent transport systems, inner membrane component
chr_1084	ENOG4105C2T	P	Binding-protein-dependent transport systems, inner membrane component
chr_1085	ENOG4108D32	S	Methyltransferase
chr_1086	ENOG4107SFI	G	Major Facilitator superfamily
chr_1087	ENOG4108KU1	S	UPF0736 protein
chr_1088	ENOG4105C31	J	Tryptophanyl-tRNA synthetase
chr_1089	ENOG4107QSI	E	ABC, transporter
chr_1090	ENOG4105CJM	P	Binding-protein-dependent transport systems, inner membrane component
chr_1091	ENOG4105C2T	P	Binding-protein-dependent transport systems, inner membrane component
chr_1092	ENOG4105C3U	P	ABC transporter
chr_1093	ENOG4108JQ7	E	(ABC) transporter
chr_1094	ENOG4105DNR	S	gtp-binding protein
chr_1095	ENOG4108RMC	S	gCN5-related N-acetyltransferase
chr_1096	ENOG41090SU	K	Interferes with activator-stimulated transcription by interaction with the RNA polymerase alpha-CTD. May function to globally reduce transcription of genes involved in growth- and development-promoting processes and to increase transcription of genes involved in thiol homeostasis, during periods of extreme stress (By similarity)
chr_1097	ENOG4108ZCF	P	integral membrane protein
chr_1098	ENOG4108SQ7	O	Enables the recognition and targeting of unfolded and aggregated proteins to the ClpC protease or to other proteins involved in proteolysis
chr_1100	ENOG4105W5P	S	Competence protein
chr_1101	ENOG4105DPN	E	Oligoendopeptidase f
chr_1103	ENOG4105T58	Q	Dithiol-disulfide isomerase
chr_1104	ENOG4108Z18	O	K06886 hemoglobin
chr_1105	ENOG4105E4C	M	Lytic transglycosylase catalytic
chr_1106	ENOG4105MIX	S	Adenylate cyclase
chr_1107	ENOG4106EFP	S	UPF0738 protein
chr_1108	ENOG4107XUU	S	RelA SpoT domain protein
chr_1109	ENOG4105F91	G	Catalyzes the phosphorylation of NAD to NADP. Utilizes ATP and other nucleoside triphosphates as well as inorganic polyphosphate as a source of phosphorus (By similarity)
chr_1110	ENOG4105EMS	J	pseudouridine synthase
chr_1111	ENOG4107S1Q	T	Phosphatase
chr_1112	ENOG4107RWR	P	Sodium hydrogen exchanger
chr_1113	ENOG4105ETU	K	transcriptional activator (TenA
chr_1114	ENOG4108VEU	H	Thiamine monophosphate synthase
chr_1115	ENOG4107S41	E	glycine oxidase
chr_1116	ENOG4108JKD	H	thiamine biosynthesis protein this
chr_1117	ENOG4105CA8	H	Catalyzes the rearrangement of 1-deoxy-D-xylulose 5- phosphate (DXP) to produce the thiazole phosphate moiety of thiamine. Sulfur is provided by the thiocarboxylate moiety of the carrier protein ThiS. In vitro, sulfur can be provided by H(2)S (By similarity)
chr_1118	ENOG4105D06	H	uba thif-type nad fad binding protein
chr_1119	ENOG4105DWF	H	phosphomethylpyrimidine kinase
chr_1120	ENOG4105CSJ	I	Enoyl- acyl-carrier-protein reductase NADH
chr_1121	ENOG4107A88	M	NA
chr_1122	ENOG410719B	S	Spore coat protein Z
chr_1123	ENOG410719B	S	Spore coat protein Z
chr_1124	ENOG4106ZHG	S	spore coat protein X
chr_1127	ENOG4105SN1	S	Protein of unknown function (DUF1360)
chr_1131	ENOG41063GV	S	NA
chr_1132	ENOG4105ENA	L	helicase
chr_1134	ENOG4107YH7	V	Beta-lactamase (EC 3.5.2.6)
chr_1135	ENOG4108BYD	V	ABC-2 type transporter
chr_1136	ENOG4105DA5	V	(ABC) transporter
chr_1137	ENOG4105MFB	K	Transcriptional regulator AbrB family
chr_1138	ENOG41082BV	Q	acetyltransferase
chr_1139	ENOG4108ZMI	J	UPF0477 protein
chr_1140	ENOG4108YI0	P	esterase
chr_1142	ENOG4105C28	E	cystathionine
chr_1143	ENOG4105C28	E	cystathionine
chr_1146	ENOG4107AUG	S	NA
chr_1147	ENOG4106YIC	S	NA
chr_1148	ENOG4108IBT	S	Inherit from COG: transposase
chr_1154	ENOG41069SG	S	NA
chr_1156	ENOG4108ZAZ	S	phage protein
chr_1157	ENOG4108J4B	V	Beta-lactamase
chr_1158	ENOG4106IUN	S	Antibiotic biosynthesis monooxygenase
chr_1159	ENOG4105C0R	P	drug resistance transporter emrb qaca subfamily
chr_1160	ENOG4108W5J	K	Transcriptional regulator
chr_1161	ENOG4106FKC	G	arabinogalactan endo-1,4-beta-galactosidase
chr_1162	ENOG4105CKN	G	UDP-glucose-hexose-1-phosphate uridylyltransferase
chr_1163	ENOG4105CMR	M	udp-glucose 4-epimerase
chr_1164	ENOG4105CRD	G	Catalyzes the transfer of the gamma-phosphate of ATP to D-galactose to form alpha-D-galactose-1-phosphate (Gal-1-P) (By similarity)
chr_1165	ENOG4105CK1	G	PTS System
chr_1166	ENOG4105VCP	G	PTS System
chr_1167	ENOG4105CS2	G	ec 3.2.1.21
chr_1168	ENOG4105E98	K	transcriptional regulator DeoR family
chr_1169	ENOG4105P25	S	HAD-superfamily hydrolase subfamily IA variant 3
chr_1171	ENOG4105KT7	S	mgtC SapB transporter
chr_1172	ENOG4106XKJ	S	NA
chr_1173	ENOG4105ZYM	S	Protein of unknown function (DUF2809)
chr_1175	ENOG4108JB9	C	formate dehydrogenase
chr_1176	ENOG4106HJ8	S	Protein of unknown function (DUF1641)
chr_1177	ENOG4106A3M	Q	Cytochrome p-450
chr_1178	ENOG41087PP	G	glycosyltransferase MGT family
chr_1180	ENOG4105EXQ	H	uroporphyrinogen iii synthase hem4
chr_1181	ENOG4105C4B	S	ABC transporter, permease
chr_1182	ENOG4108FNS	P	ABC transporter
chr_1183	ENOG4105QK0	S	Membrane
chr_1184	ENOG4105Q95	S	Cupin 2, conserved barrel domain protein
chr_1186	ENOG4105JN4	S	Protein of unknown function (DUF1641)
chr_1187	ENOG4105CEP	C	NADH dehydrogenase
chr_1188	ENOG4105D2H	G	Uronic isomerase
chr_1189	ENOG4105CT4	G	transporter
chr_1190	ENOG4107KJX	K	Transcriptional regulator
chr_1191	ENOG4107RXK	G	Mannitol dehydrogenase
chr_1192	ENOG4105CTX	G	dehydratase
chr_1193	ENOG4107USZ	T	Alkaline phosphatase synthesis transcriptional regulatory protein
chr_1194	ENOG4107X25	T	Histidine kinase
chr_1195	ENOG4105DVE	V	abc transporter atp-binding protein
chr_1197	ENOG4107TSN	S	permease
chr_1198	ENOG41060AJ	S	dinb family
chr_1199	ENOG4108KVU	T	response regulator aspartate phosphatase
chr_1201	ENOG4105T4X	M	n-acetylmuramoyl-l-alanine amidase
chr_1202	ENOG4105KWG	S	Pfam:DUF1696
chr_1203	ENOG4105K7W	S	phage-related replication protein
chr_1204	ENOG410635T	S	phage-like element pbsx protein
chr_1205	ENOG4108IMY	K	Transcriptional regulator
chr_1207	ENOG4106167	L	Bacterial dnaA protein
chr_1210	ENOG4107AQC	S	NA
chr_1211	ENOG4106HPA	K	positive control sigma-like factor
chr_1212	ENOG4108TFU	L	terminase (Small subunit)
chr_1213	ENOG4105IG6	L	Phage terminase, large subunit
chr_1214	ENOG4108MDF	S	Phage Portal Protein
chr_1215	ENOG4106ZWB	L	NA
chr_1216	ENOG4108Q01	S	phage-like element pbsx protein
chr_1219	ENOG41060SN	S	NA
chr_1222	ENOG4105PQS	S	phage protein
chr_1223	ENOG4105XAI	S	phage-like element pbsx protein XkdM
chr_1224	ENOG4105MTC	S	XkdN-like protein
chr_1225	ENOG4105PHG	S	Transglycosylase SLT domain
chr_1226	ENOG4108WZM	S	domain protein
chr_1227	ENOG4105X7F	S	NA
chr_1228	ENOG41069MQ	S	Protein of unknown function (DUF2577)
chr_1229	ENOG4105MFU	S	Protein of unknown function (DUF2634)
chr_1230	ENOG41066EA	S	baseplate J family protein
chr_1231	ENOG410906S	S	phage-like element pbsx protein xkdt
chr_1233	ENOG41068G1	S	NA
chr_1237	ENOG4107DCE	S	Haemolysin XhlA
chr_1238	ENOG4106HA7	S	Phage lysis protein, holin
chr_1239	ENOG4105ZMJ	M	n-acetylmuramoyl-l-alanine amidase
chr_1243	ENOG4105CJ3	P	phosphate transporter
chr_1244	ENOG4107GRR	P	phosphate transport regulator
chr_1245	ENOG4107R7I	E	amino acid
chr_1246	ENOG4105DA2	E	glyoxalase bleomycin resistance protein dioxygenase
chr_1248	ENOG4105EDW	M	glycosyl transferase, family 39
chr_1249	ENOG4105CKK	M	Glycosyl transferase, family 2
chr_1251	ENOG4105C0H	O	protease
chr_1252	ENOG4105C0R	P	drug resistance transporter emrb qaca subfamily
chr_1253	ENOG4108ME1	E	Peptidase M55 D-aminopeptidase
chr_1254	ENOG4105CJM	P	Binding-protein-dependent transport systems, inner membrane component
chr_1255	ENOG4105C2T	P	Binding-protein-dependent transport systems, inner membrane component
chr_1256	ENOG4105C3U	P	ABC transporter
chr_1257	ENOG4108J59	E	Extracellular solute-binding protein, family 5
chr_1258	ENOG4105EBE	V	Peptidase U61, LD-carboxypeptidase A
chr_1259	ENOG4105DTQ	M	mandelate racemase muconate lactonizing
chr_1260	ENOG4107SN7	M	NLP P60 protein
chr_1261	ENOG4108JQ7	E	(ABC) transporter
chr_1262	ENOG4105HHQ	G	6-phosphogluconolactonase (EC 3.1.1.31)
chr_1263	ENOG4108JPT	E	Amidinotransferase
chr_1264	ENOG4108S4H	I	thioesterase Superfamily protein
chr_1265	ENOG4108YYQ	J	gCN5-related N-acetyltransferase
chr_1266	ENOG410839T	P	multidrug resistance protein
chr_1267	ENOG41080TC	P	multidrug resistance protein
chr_1268	ENOG4105CIY	F	formyltetrahydrofolate deformylase
chr_1269	ENOG4105CGT	E	Catalyzes the transfer of a phosphate group to glutamate to form glutamate 5-phosphate which rapidly cyclizes to 5- oxoproline (By similarity)
chr_1270	ENOG4105C2S	E	Catalyzes the NADPH dependent reduction of L-gamma- glutamyl 5-phosphate into L-glutamate 5-semialdehyde and phosphate. The product spontaneously undergoes cyclization to form 1-pyrroline-5-carboxylate (By similarity)
chr_1271	ENOG4108ZHJ	O	Organic hydroperoxide resistance protein
chr_1272	ENOG4105K56	K	Transcriptional regulator
chr_1273	ENOG4108ZHJ	O	Organic hydroperoxide resistance protein
chr_1274	ENOG4106F2N	S	NA
chr_1276	ENOG4107R0E	M	Glycosyl transferase, family 2
chr_1277	ENOG4105SHQ	S	collagen triple helix repeat protein
chr_1278	ENOG4107VUC	P	3-phenylpropionic acid transporter
chr_1279	ENOG4108Y4K	K	DNA-binding transcriptional activator
chr_1280	ENOG4105DSS	E	Catalyzes the transfer of a methyl group from 5- methyltetrahydrofolate to homocysteine resulting in methionine formation (By similarity)
chr_1281	ENOG4105RX7	O	peptidase S8 and S53, subtilisin, kexin, sedolisin
chr_1283	ENOG4106SCS	T	STAS domain
chr_1284	ENOG4108T8G	P	cobalt transport
chr_1285	ENOG4108JJB	P	ABC transporter
chr_1286	ENOG4105NSK	S	ABC superfamily ATP binding cassette transporter membrane protein
chr_1287	ENOG4105VRS	G	hydrolase family 18
chr_1290	ENOG4105CJW	P	magnesium transporter
chr_1291	ENOG4105V75	K	Transcriptional regulator
chr_1294	ENOG41082NH	K	Transcriptional regulator, MarR family
chr_1295	ENOG4105Z7V	S	NA
chr_1296	ENOG4105DQE	L	DNA ligase
chr_1297	ENOG4105FDF	L	Could be involved in DNA repair (By similarity)
chr_1299	ENOG4107T5V	S	SNARE associated Golgi
chr_1300	ENOG4107RTJ	P	integral membrane protein, terc
chr_1301	ENOG4108WZW	K	RNA polymerase sigma
chr_1302	ENOG4105WJF	S	NA
chr_1303	ENOG410681C	S	small acid-soluble spore protein
chr_1304	ENOG4106FNM	S	Domain of unknown function (DUF1836)
chr_1305	ENOG4105D0M	O	Protease HtpX homolog
chr_1306	ENOG4105CZN	P	Potassium uptake protein
chr_1307	ENOG410900G	S	Protein of unknown function (DUF421)
chr_1309	ENOG4108TGC	G	Acyltransferase
chr_1310	ENOG4105BZU	T	Histidine kinase
chr_1311	ENOG4105K85	L	Involved in the cellular defense against the biological effects of O6-methylguanine (O6-MeG) in DNA. Repairs alkylated guanine in DNA by stoichiometrically transferring the alkyl group at the O-6 position to a cysteine residue in the enzyme. This is a suicide reaction the enzyme is irreversibly inactivated (By similarity)
chr_1313	ENOG4105C35	J	Catalyzes the interconversion of methylthioribose-1- phosphate (MTR-1-P) into methylthioribulose-1-phosphate (MTRu-1-P) (By similarity)
chr_1314	ENOG4105CT5	S	Catalyzes the phosphorylation of methylthioribose into methylthioribose-1-phosphate (By similarity)
chr_1315	ENOG4105CZ7	S	nitrilase cyanide hydratase and apolipoprotein n-acyltransferase
chr_1316	ENOG4105CHM	E	Aminotransferase
chr_1317	ENOG4105DT1	G	RuBisCO catalyzes two reactions the carboxylation of D- ribulose 1,5-bisphosphate, the primary event in carbon dioxide fixation, as well as the oxidative fragmentation of the pentose substrate
chr_1318	ENOG4105JAS	E	Dephosphorylates 2-hydroxy-3-keto-5-methylthiopentenyl- 1-phosphate (HK-MTPenyl-1-P) yielding 1,2-dihydroxy-3-keto-5- methylthiopentene (DHK-MTPene) (By similarity)
chr_1319	ENOG4107QY0	E	Catalyzes the dehydration of methylthioribulose-1- phosphate (MTRu-1-P) into 2,3-diketo-5-methylthiopentyl-1- phosphate (DK-MTP-1-P) (By similarity)
chr_1320	ENOG4108CAF	S	Catalyzes 2 different reactions between oxygene and the acireductone 1,2-dihydroxy-3-keto-5-methylthiopentene (DHK-MTPene) depending upon the metal bound in the active site. Fe-containing acireductone dioxygenase (Fe-ARD) produces formate and 2-keto-4- methylthiobutyrate (KMTB), the alpha-ketoacid precursor of methionine in the methionine recycle pathway. Ni-containing acireductone dioxygenase (N…
chr_1323	ENOG4105ES5	T	Histidine kinase
chr_1324	ENOG41090MY	K	MarR family Transcriptional regulator
chr_1325	ENOG4105ER2	N	Ompa motb domain protein
chr_1326	ENOG4105E14	N	MotA TolQ exbB proton channel
chr_1327	ENOG4105C2Z	O	ATP-dependent CLP protease ATP-binding subunit
chr_1328	ENOG4108K88	S	Membrane
chr_1329	ENOG4106AWN	S	NA
chr_1330	ENOG4105FD2	S	Catalyzes the ATP-dependent conversion of 7-carboxy-7- deazaguanine (CDG) to 7-cyano-7-deazaguanine (preQ(0)) (By similarity)
chr_1331	ENOG4107ZAE	H	6-carboxy-5,6,7,8-tetrahydropterin synthase
chr_1332	ENOG4105EIZ	H	Catalyzes the conversion of 6-carboxy-5,6,7,8- tetrahydropterin (CPH4) to 7-carboxy-7-deazaguanine (CDG) (By similarity)
chr_1333	ENOG4105CSD	S	Catalyzes the NADPH-dependent reduction of 7-cyano-7- deazaguanine (preQ0) to 7-aminomethyl-7-deazaguanine (preQ1) (By similarity)
chr_1334	ENOG4106H7M	S	Protein of unknown function (DUF3219)
chr_1335	ENOG4107BPR	S	Uncharacterized protein conserved in bacteria (DUF2187)
chr_1336	ENOG4106EXU	S	NA
chr_1337	ENOG4105F0V	M	Cell wall hydrolase
chr_1338	ENOG4105CKP	M	Polysaccharide Biosynthesis Protein
chr_1339	ENOG4107PPY	O	Thioredoxin
chr_1340	ENOG4105C59	P	p-type ATPase
chr_1341	ENOG4105DC7	E	peptidase M24
chr_1343	ENOG4108V9S	K	transcriptional regulator laci family
chr_1344	ENOG4105CID	K	antiterminator
chr_1345	ENOG4105CI1	G	PTS System
chr_1346	ENOG4105KRI	G	phosphocarrier protein (HPr
chr_1347	ENOG4105BZ3	G	General (non sugar-specific) component of the phosphoenolpyruvate-dependent sugar phosphotransferase system (sugar PTS). This major carbohydrate active-transport system catalyzes the phosphorylation of incoming sugar substrates concomitantly with their translocation across the cell membrane. Enzyme I transfers the phosphoryl group from phosphoenolpyruvate (PEP) to the phosphoryl carrier protein (…
chr_1348	ENOG41066MK	S	Transcriptional regulator protein (SplA)
chr_1349	ENOG4105F6S	L	Spore photoproduct lyase
chr_1350	ENOG4105C8Q	P	Methyl-accepting chemotaxis
chr_1351	ENOG4105CF3	I	3-Hydroxyisobutyrate dehydrogenase
chr_1352	ENOG4105K4I	Q	Scp-like extracellular
chr_1353	ENOG4107RF6	M	penicillin-binding protein
chr_1354	ENOG4105BZU	T	Histidine kinase
chr_1355	ENOG4105CHM	E	Aminotransferase
chr_1357	ENOG4105D4E	T	response regulator receiver modulated chew protein
chr_1358	ENOG4105UIN	S	NA
chr_1359	ENOG4107SFI	G	Major Facilitator superfamily
chr_1360	ENOG4107N1Q	S	ErfK YbiS YcfS YnhG family protein
chr_1361	ENOG4105DIN	S	metallophosphoesterase
chr_1362	ENOG4105K6S	S	Short-chain dehydrogenase reductase Sdr
chr_1365	ENOG4108JRW	T	Phosphodiesterase
chr_1366	ENOG4107IN1	S	Protein of unknown function (DUF1797)
chr_1367	ENOG4108XRC	S	Protein of unknown function (DUF458)
chr_1369	ENOG410621Q	S	Cbs domain protein
chr_1370	ENOG4108KAM	K	Transcriptional regulator
chr_1371	ENOG4105NQC	C	Flavodoxin
chr_1373	ENOG4105NQC	C	Flavodoxin
chr_1374	ENOG4105DMJ	E	Catalyzes the transfer of an acetyl group from acetyl- CoA to tetrahydrodipicolinate (By similarity)
chr_1375	ENOG4105CH2	E	amidohydrolase
chr_1376	ENOG4106AUC	S	UPF0180 protein
chr_1377	ENOG4105D8X	M	mechanosensitive ion channel
chr_1378	ENOG4107R19	O	alkyl hydroperoxide reductase Thiol specific antioxidant Mal allergen
chr_1381	ENOG41082CS	H	Transfers a GMP moiety from GTP to Mo-molybdopterin (Mo- MPT) cofactor (Moco or molybdenum cofactor) to form Mo- molybdopterin guanine dinucleotide (Mo-MGD) cofactor (By similarity)
chr_1382	ENOG4105D06	H	uba thif-type nad fad binding protein
chr_1383	ENOG4105CVM	H	Molybdenum cofactor synthesis domain protein
chr_1384	ENOG4105FNP	H	Molybdopterin-guanine dinucleotide biosynthesis protein b
chr_1385	ENOG4108ZAF	H	Molybdopterin
chr_1386	ENOG41067WU	H	Molybdopterin converting factor (Subunit 1)
chr_1387	ENOG41069WG	S	Yip1 domain
chr_1388	ENOG4107X8C	M	Efflux transporter RND family MFP subunit
chr_1389	ENOG4105C19	V	ABC transporter
chr_1390	ENOG4107RBB	V	ABC transporter, permease
chr_1391	ENOG4105E98	K	transcriptional regulator DeoR family
chr_1392	ENOG4105DE4	G	1-phosphofructokinase
chr_1393	ENOG4105DM4	G	PTS System
chr_1394	ENOG4105C3F	U	Signal peptidase i
chr_1396	ENOG4105C5H	S	ABC transporter
chr_1397	ENOG41084M5	H	Catalyzes the NADPH-dependent reduction of ketopantoate into pantoic acid (By similarity)
chr_1398	ENOG4105C88	E	aminopeptidase
chr_1400	ENOG4105DFF	D	Rod shape-determining protein mreb
chr_1402	ENOG4105KRN	K	Transcriptional regulator, abrb family
chr_1403	ENOG4105BZU	T	Histidine kinase
chr_1404	ENOG4108TGF	P	aig2 family
chr_1405	ENOG4107ZYR	P	domain protein
chr_1406	ENOG4105CPN	F	adenine deaminase
chr_1407	ENOG4105CN5	O	Metallo-Beta-Lactamase
chr_1408	ENOG4106148	S	UPF0356 protein
chr_1409	ENOG4108X4Q	S	Hydrolase
chr_1410	ENOG4108Z02	J	Removes the formyl group from the N-terminal Met of newly synthesized proteins. Requires at least a dipeptide for an efficient rate of reaction. N-terminal L-methionine is a prerequisite for activity but the enzyme has broad specificity at other positions (By similarity)
chr_1412	ENOG41065GJ	S	(LipO)protein
chr_1413	ENOG4105CJF	I	Malonyl coA-acyl carrier protein transacylase
chr_1414	ENOG4107SQ4	Q	Inherit from NOG: polyketide synthase
chr_1415	ENOG4107FX3	Q	PKS_KR
chr_1416	ENOG4107GDJ	Q	PKS_KR
chr_1417	ENOG4107VIG	Q	polyketide synthase
chr_1418	ENOG4107GDJ	Q	PKS_KR
chr_1419	ENOG4107VIG	Q	polyketide synthase
chr_1420	ENOG4107SQU	Q	synthase
chr_1421	ENOG4107QK9	V	Beta-lactamase
chr_1422	ENOG4107TTI	C	Dehydrogenase
chr_1423	ENOG4105CPP	C	Dehydrogenase, E1 component
chr_1424	ENOG4105C7S	C	Dehydrogenase
chr_1425	ENOG4107QN2	C	dihydrolipoyl dehydrogenase
chr_1427	ENOG4108RTZ	G	polysaccharide deacetylase
chr_1428	ENOG4105CXN	E	decarboxylase
chr_1429	ENOG4105WBI	S	UPF0223 protein
chr_1430	ENOG4108WQ8	S	UPF0637 protein
chr_1431	ENOG4106A6Z	S	NA
chr_1432	ENOG4105ECY	G	inositol monophosphatase
chr_1434	ENOG4105D4Y	E	metalloprotease
chr_1437	ENOG4105PZ3	K	RNA Polymerase
chr_1438	ENOG4105VJ4	S	NA
chr_1441	ENOG4105CI3	T	gtp-binding protein typa
chr_1442	ENOG4105QA2	S	NA
chr_1443	ENOG4106D94	S	Uncharacterized protein conserved in bacteria (DUF2197)
chr_1444	ENOG4105KMN	S	Sporulation lipoprotein, YhcN YlaJ family
chr_1445	ENOG4108IAB	T	Phoh family
chr_1446	ENOG4105G5Q	S	NA
chr_1447	ENOG4105CSV	E	Glutaminase
chr_1448	ENOG4105ZPI	S	UPF0358 protein
chr_1449	ENOG4105CNI	D	cell division protein FtsW
chr_1450	ENOG4108JIJ	C	Catalyzes a 2-step reaction, involving the ATP-dependent carboxylation of the covalently attached biotin in the first step and the transfer of the carboxyl group to pyruvate in the second (By similarity)
chr_1451	ENOG4107SGF	O	Catalyzes the oxidation of the C8 methyl side group on heme O porphyrin ring into a formyl group (By similarity)
chr_1452	ENOG4105F1R	O	Converts heme B (protoheme IX) to heme O by substitution of the vinyl group on carbon 2 of heme B porphyrin ring with a hydroxyethyl farnesyl side group (By similarity)
chr_1453	ENOG4105CV4	C	Subunits I and II form the functional core of the enzyme complex. Electrons originating in cytochrome c are transferred via heme a and Cu(A) to the binuclear center formed by heme a3 and Cu(B) (By similarity)
chr_1454	ENOG4105BZ9	C	Cytochrome C oxidase, subunit I
chr_1455	ENOG4105CCU	C	oxidase (Subunit III)
chr_1456	ENOG41064X9	C	cytochrome C oxidase subunit IV
chr_1457	ENOG4108K18	S	cytochrome C oxidase
chr_1458	ENOG4105N5S	S	YugN-like family
chr_1459	ENOG41080XQ	S	Signal transduction protein with cbs domains
chr_1460	ENOG4106UY4	S	Inherit from COG: Scp-like extracellular
chr_1461	ENOG4106621	S	NA
chr_1462	ENOG410609Z	S	NA
chr_1463	ENOG4105N06	S	regulatory protein
chr_1464	ENOG4105WUC	S	UPF0298 protein
chr_1466	ENOG4106H78	L	methyltransferase
chr_1467	ENOG4108ZEF	H	Reversibly transfers an adenylyl group from ATP to 4'- phosphopantetheine, yielding dephospho-CoA (dPCoA) and pyrophosphate (By similarity)
chr_1468	ENOG4105H20	S	Sporulation integral membrane protein YlbJ
chr_1469	ENOG4105D78	T	K07001 NTE family protein
chr_1470	ENOG4107S7F	T	Secreted protein
chr_1471	ENOG4105CDE	S	UPF0348 protein
chr_1472	ENOG4105VAT	S	metal-binding protein
chr_1473	ENOG4108VCI	K	transcription factor, rsfa family
chr_1474	ENOG4108YG3	S	N-acetyltransferase
chr_1475	ENOG4107S3C	H	Catalyzes the NADPH-dependent reduction of ketopantoate into pantoic acid (By similarity)
chr_1476	ENOG41074B2	S	UPF0747 protein
chr_1477	ENOG4108V6E	S	Cell division protein mraZ
chr_1478	ENOG4105CGJ	M	Specifically methylates the N4 position of cytidine in position 1402 (C1402) of 16S rRNA (By similarity)
chr_1479	ENOG41068DC	D	Essential cell division protein (By similarity)
chr_1480	ENOG4105CJN	M	penicillin-binding protein
chr_1481	ENOG4105CJN	M	penicillin-binding protein
chr_1482	ENOG4107EEN	M	Catalyzes the addition of meso-diaminopimelic acid to the nucleotide precursor UDP-N-acetylmuramoyl-L-alanyl-D-glutamate (UMAG) in the biosynthesis of bacterial cell-wall peptidoglycan (By similarity)
chr_1483	ENOG4105CPY	M	First step of the lipid cycle reactions in the biosynthesis of the cell wall peptidoglycan (By similarity)
chr_1484	ENOG4105DMZ	M	Cell wall formation. Catalyzes the addition of glutamate to the nucleotide precursor UDP-N-acetylmuramoyl-L-alanine (UMA) (By similarity)
chr_1485	ENOG4105CNI	D	cell division protein FtsW
chr_1486	ENOG4105DVQ	M	Cell wall formation. Catalyzes the transfer of a GlcNAc subunit on undecaprenyl-pyrophosphoryl-MurNAc-pentapeptide (lipid intermediate I) to form undecaprenyl-pyrophosphoryl-MurNAc- (pentapeptide)GlcNAc (lipid intermediate II) (By similarity)
chr_1487	ENOG4105D4A	M	Cell wall formation (By similarity)
chr_1488	ENOG4108W8M	M	Cell division protein that may be involved in stabilizing or promoting the assembly of the division complex (By similarity)
chr_1489	ENOG4105CIT	D	This protein may be involved in anomalous filament growth. May be a component of the septum (By similarity)
chr_1490	ENOG4105CDK	D	Essential cell division protein that forms a contractile ring structure (Z ring) at the future cell division site. The regulation of the ring assembly controls the timing and the location of cell division. One of the functions of the FtsZ ring is to recruit other cell division proteins to the septum to produce a new cell wall between the dividing cells. Binds GTP and shows GTPase activity (By sim…
chr_1491	ENOG4105FEP	O	peptidase S8 and S53, subtilisin, kexin, sedolisin
chr_1492	ENOG4105FFI	S	sigma-e processing peptidase spoiiga
chr_1493	ENOG4105DAV	K	Sigma factors are initiation factors that promote the attachment of RNA polymerase to specific initiation sites and are then released (By similarity)
chr_1494	ENOG4105E65	K	Sigma factors are initiation factors that promote the attachment of RNA polymerase to specific initiation sites and are then released (By similarity)
chr_1495	ENOG4105DKW	P	ABC transporter
chr_1497	ENOG4107PP3	E	Acetylornithine deacetylase
chr_1498	ENOG4105WR5	S	sporulation protein, YlmC YmxH family
chr_1499	ENOG4105DBW	S	Multi-copper polyphenol oxidoreductase laccase
chr_1500	ENOG4105DFA	F	alanine racemase domain protein
chr_1501	ENOG4105VR5	S	Cell division protein that is part of the divisome complex and is recruited early to the Z-ring. Probably stimulates Z-ring formation, perhaps through the cross-linking of FtsZ protofilaments. Its function overlaps with FtsA (By similarity)
chr_1502	ENOG41067XK	S	integral membrane protein
chr_1503	ENOG4105DBK	J	s4 domain protein
chr_1504	ENOG4105MMF	D	Cell division protein DIVIVA
chr_1506	ENOG4105C07	J	amino acids such as valine, to avoid such errors it has two additional distinct tRNA(Ile)-dependent editing activities. One activity is designated as 'pretransfer' editing and involves the hydrolysis of activated Val-AMP. The other activity is designated 'posttransfer' editing and involves deacylation of mischarged Val-tRNA(Ile) (By similarity)
chr_1508	ENOG4105M02	U	This protein specifically catalyzes the removal of signal peptides from prolipoproteins (By similarity)
chr_1509	ENOG4105C34	J	Pseudouridine synthase
chr_1510	ENOG4108UK1	F	Also displays a weak uracil phosphoribosyltransferase activity which is not physiologically significant (By similarity)
chr_1511	ENOG4105C2W	F	permease
chr_1512	ENOG4105CXT	F	aspartate transcarbamylase
chr_1513	ENOG4105CD3	F	dihydroorotase
chr_1514	ENOG4105C1M	F	carbamoyl-phosphate synthetase glutamine chain
chr_1515	ENOG4105CU6	F	carbamoyl-phosphate synthetase ammonia chain
chr_1516	ENOG4105DF0	C	Responsible for channeling the electrons from the oxidation of dihydroorotate from the FMN redox center in the PyrD type B subunit to the ultimate electron acceptor NAD( ) (By similarity)
chr_1517	ENOG4107RY0	F	Catalyzes the conversion of dihydroorotate to orotate (By similarity)
chr_1518	ENOG4106EG9	F	Catalyzes the decarboxylation of orotidine 5'- monophosphate (OMP) to uridine 5'-monophosphate (UMP) (By similarity)
chr_1519	ENOG41065E1	F	Catalyzes the transfer of a ribosyl phosphate group from 5-phosphoribose 1-diphosphate to orotate, leading to the formation of orotidine monophosphate (OMP) (By similarity)
chr_1521	ENOG4105ET3	P	Reduction of activated sulfate into sulfite (By similarity)
chr_1522	ENOG4107V0W	P	phosphate transporter
chr_1523	ENOG4107RIQ	P	Sulfate adenylate transferase
chr_1524	ENOG4108I67	P	Catalyzes the synthesis of activated sulfate (By similarity)
chr_1525	ENOG4105CB8	H	Multifunctional enzyme that catalyzes the SAM-dependent methylation of uroporphyrinogen III at position C-2 and C-7 to form precorrin-2 and then position C-12 or C-18 to form trimethylpyrrocorphin 2. It also catalyzes the conversion of precorrin-2 into siroheme. This reaction consists of the NAD- dependent oxidation of precorrin-2 into sirohydrochlorin and its subsequent ferrochelation into siroh…
chr_1526	ENOG4105DAT	H	cobalamin (vitamin b12) biosynthesis cbix protein
chr_1527	ENOG4108Z73	H	Siroheme synthase
chr_1529	ENOG4105F23	K	Fibronectin-binding protein
chr_1530	ENOG4105C52	P	Atpase, p-type (Transporting), had superfamily, subfamily ic
chr_1531	ENOG4105DSJ	S	YicC domain protein
chr_1532	ENOG4105KC4	S	UPF0296 protein
chr_1533	ENOG4108UHA	F	Essential for recycling GMP and indirectly, cGMP (By similarity)
chr_1534	ENOG4105ZAD	K	Promotes RNA polymerase assembly. Latches the N- and C- terminal regions of the beta' subunit thereby facilitating its interaction with the beta and alpha subunits (By similarity)
chr_1535	ENOG4105CJS	H	Phosphopantothenoylcysteine decarboxylase
chr_1536	ENOG4105C25	L	Primosomal protein n'
chr_1537	ENOG4108Z02	J	Removes the formyl group from the N-terminal Met of newly synthesized proteins. Requires at least a dipeptide for an efficient rate of reaction. N-terminal L-methionine is a prerequisite for activity but the enzyme has broad specificity at other positions (By similarity)
chr_1538	ENOG4105CAE	J	Modifies the free amino group of the aminoacyl moiety of methionyl-tRNA(fMet). The formyl group appears to play a dual role in the initiator identity of N-formylmethionyl-tRNA by (I) promoting its recognition by IF2 and (II) impairing its binding to EFTu-GTP (By similarity)
chr_1539	ENOG4105CYJ	J	ribosomal RNA small subunit methyltransferase B
chr_1540	ENOG4105C55	J	Specifically methylates position 2 of adenine 2503 in 23S rRNA and position 2 of adenine 37 in tRNAs
chr_1541	ENOG4108ZF3	T	Phosphatase
chr_1542	ENOG4105D9P	T	serine threonine protein kinase
chr_1543	ENOG4105E06	G	May play a role in 30S ribosomal subunit biogenesis. Unusual circulary permuted GTPase that catalyzes rapid hydrolysis of GTP with a slow catalytic turnover (By similarity)
chr_1544	ENOG4105DJV	G	ribulose-phosphate 3-epimerase
chr_1545	ENOG4105FJ0	H	thiamine
chr_1547	ENOG4105VB9	J	50S ribosomal protein l28
chr_1548	ENOG4108ZAA	S	Alkaline-shock protein
chr_1549	ENOG4105DP4	S	dak2 domain fusion protein ylov
chr_1550	ENOG4108UZK	E	L-serine dehydratase, iron-sulfur-dependent, beta subunit
chr_1551	ENOG4105EJQ	E	L-serine dehydratase
chr_1552	ENOG4105CB5	L	ATP-dependent DNA helicase recG
chr_1553	ENOG4108VVV	K	Transcriptional factor involved in regulation of membrane lipid biosynthesis by repressing genes involved in fatty acid and phospholipid metabolism (By similarity)
chr_1554	ENOG4105C6B	I	Catalyzes the reversible formation of acyl-phosphate (acyl-PO(4)) from acyl- acyl-carrier-protein (acyl-ACP). This enzyme utilizes acyl-ACP as fatty acyl donor, but not acyl-CoA (By similarity)
chr_1555	ENOG4105CJF	I	Malonyl coA-acyl carrier protein transacylase
chr_1556	ENOG4105CHR	S	reductase
chr_1557	ENOG4105VNB	I	Carrier of the growing fatty acid chain in fatty acid biosynthesis (By similarity)
chr_1558	ENOG4108ZBM	K	Digests double-stranded RNA. Involved in the processing of primary rRNA transcript to yield the immediate precursors to the large and small rRNAs (23S and 16S). Also processes some mRNAs, and tRNAs when they are encoded in the rRNA operon (By similarity)
chr_1559	ENOG4105CDB	D	Required for chromosome condensation and partitioning (By similarity)
chr_1560	ENOG4105CCP	U	Involved in targeting and insertion of nascent membrane proteins into the cytoplasmic membrane. Acts as a receptor for the complex formed by the signal recognition particle (SRP) and the ribosome-nascent chain (RNC)
chr_1561	ENOG4105RH1	S	Phosphotransferase enzyme family
chr_1562	ENOG4105VBN	S	Might take part in the signal recognition particle (SRP) pathway. This is inferred from the conservation of its genetic proximity to ftsY ffh. May be a regulatory protein (By similarity)
chr_1563	ENOG4105CB9	U	Involved in targeting and insertion of nascent membrane proteins into the cytoplasmic membrane. Binds to the hydrophobic signal sequence of the ribosome-nascent chain (RNC) as it emerges from the ribosomes. The SRP-RNC complex is then targeted to the cytoplasmic membrane where it interacts with the SRP receptor FtsY
chr_1564	ENOG4105K5M	J	30s ribosomal protein S16
chr_1565	ENOG4105VB6	S	UPF0109 protein
chr_1566	ENOG4105KKZ	S	Pfam:DUF2869
chr_1567	ENOG4108ZR6	J	An accessory protein needed during the final step in the assembly of 30S ribosomal subunit, possibly for assembly of the head region. Probably interacts with S19. Essential for efficient processing of 16S rRNA. May be needed both before and after RbfA during the maturation of 16S rRNA. It has affinity for free ribosomal 30S subunits but not for 70S ribosomes (By similarity)
chr_1568	ENOG4105D6X	J	Specifically methylates guanosine-37 in various tRNAs (By similarity)
chr_1569	ENOG4108YY1	J	This protein is located at the 30S-50S ribosomal subunit interface and may play a role in the structure and function of the aminoacyl-tRNA binding site (By similarity)
chr_1570	ENOG4105C9W	K	Required for a late step of 50S ribosomal subunit assembly. Has GTPase activity (By similarity)
chr_1571	ENOG4108UH2	L	Endonuclease that specifically degrades the RNA of RNA- DNA hybrids (By similarity)
chr_1572	ENOG41067ET	S	NA
chr_1573	ENOG4105VM1	S	flagellar
chr_1574	ENOG4105CMV	C	Succinyl-CoA synthetase subunit beta
chr_1575	ENOG4105CH8	C	Succinyl-CoA ligase ADP-forming subunit alpha
chr_1576	ENOG4105C79	L	DNA protecting protein DprA
chr_1577	ENOG4105C73	L	Releases the supercoiling and torsional tension of DNA, which is introduced during the DNA replication and transcription, by transiently cleaving and rejoining one strand of the DNA duplex. Introduces a single-strand break via transesterification at a target site in duplex DNA. The scissile phosphodiester is attacked by the catalytic tyrosine of the enzyme, resulting in the formation of a DNA-(5'…
chr_1578	ENOG4107QXI	J	Catalyzes the folate-dependent formation of 5-methyl- uridine at position 54 (M-5-U54) in all tRNAs (By similarity)
chr_1579	ENOG4105C13	L	Site-specific tyrosine recombinase, which acts by catalyzing the cutting and rejoining of the recombining DNA molecules. The XerC-XerD complex is essential to convert dimers of the bacterial chromosome into monomers to permit their segregation at cell division. It also contributes to the segregational stability of plasmids (By similarity)
chr_1580	ENOG4108R5P	O	Protease subunit of a proteasome-like degradation complex believed to be a general protein degrading machinery (By similarity)
chr_1581	ENOG4105C4N	O	this subunit has chaperone activity. The binding of ATP and its subsequent hydrolysis by HslU are essential for unfolding of protein substrates subsequently hydrolyzed by HslV. HslU recognizes the N-terminal part of its protein substrates and unfolds these before they are guided to HslV for hydrolysis (By similarity)
chr_1582	ENOG4105EUM	K	DNA-binding protein that represses the expression of many genes that are induced as cells make the transition from rapid exponential growth to stationary phase. It is a GTP-binding protein that senses the intracellular GTP concentration as an indicator of nutritional limitations. At low GTP concentration it no longer binds GTP and stop to act as a transcriptional repressor (By similarity)
chr_1583	ENOG4105Q75	N	Structural component of flagellum, the bacterial motility apparatus. Part of the rod structure of flagellar basal body (By similarity)
chr_1584	ENOG4108ZC9	N	flagellar basal-body rod protein flgc
chr_1585	ENOG4105VQ0	N	flagellar hook-basal body complex protein fliE
chr_1586	ENOG4105C1F	N	The M ring may be actively involved in energy transduction (By similarity)
chr_1587	ENOG4105CS3	N	FliG is one of three proteins (FliG, FliN, FliM) that forms the rotor-mounted switch complex (C ring), located at the base of the basal body. This complex interacts with the CheY and CheZ chemotaxis proteins, in addition to contacting components of the motor that determine the direction of flagellar rotation (By similarity)
chr_1588	ENOG4105W2B	N	Flagellar assembly protein
chr_1589	ENOG4108JIR	U	Flagellum-specific ATP synthase
chr_1590	ENOG4106YF4	N	Flagellar biosynthesis chaperone
chr_1591	ENOG4105KN7	S	MgtE intracellular N domain
chr_1592	ENOG410696Y	N	Flagellar hook-length control protein
chr_1593	ENOG410822I	N	Flagellar hook capping protein
chr_1594	ENOG4105CGA	N	flagellar basal-body rod protein FlgG
chr_1595	ENOG41068WV	N	flagellar FlbD family protein
chr_1596	ENOG41066EV	N	Flagellar basal body-associated protein FliL
chr_1597	ENOG4105D24	N	FliM is one of three proteins (FliG, FliN, FliM) that forms the rotor-mounted switch complex (C ring), located at the base of the basal body. This complex interacts with the CheY and CheZ chemotaxis proteins, in addition to contacting components of the motor that determine the direction of flagellar rotation (By similarity)
chr_1598	ENOG4105DD5	N	Flagellar motor switch protein
chr_1599	ENOG4105PM0	T	response regulator
chr_1600	ENOG4105Y4N	N	flagellar
chr_1601	ENOG4105CN7	N	Flagellar biosynthetic protein FliP
chr_1602	ENOG4105VS8	N	Flagellar biosynthetic protein fliq
chr_1603	ENOG4105D19	N	Role in flagellar biosynthesis (By similarity)
chr_1604	ENOG4105D00	N	flagellar biosynthetic protein flhB
chr_1605	ENOG4105D7B	N	Flagellar biosynthesis protein flha
chr_1606	ENOG4105FZW	N	flagellar biosynthesis regulator FlhF
chr_1607	ENOG4107UT5	D	site-determining protein
chr_1608	ENOG4105CMP	T	catalyzes the demethylation of specific methylglutamate residues introduced into the chemoreceptors (methyl-accepting chemotaxis proteins) by CheR (By similarity)
chr_1609	ENOG4105CBS	T	Chea signal transduction histidine kinase
chr_1610	ENOG410807Z	N	Modulation of CheA activity in response to attractants (Chemotaxis
chr_1611	ENOG410818U	N	CheC --inhibitor of MCP methylation
chr_1612	ENOG4108Z4W	T	Probably deamidates glutamine residues to glutamate on methyl-accepting chemotaxis receptors (MCPs), playing an important role in chemotaxis (By similarity)
chr_1613	ENOG4105DN4	K	Sigma factors are initiation factors that promote the attachment of RNA polymerase to specific initiation sites and are then released (By similarity)
chr_1614	ENOG410698B	S	NA
chr_1615	ENOG4105CE9	J	30S ribosomal protein S2
chr_1616	ENOG4105CU7	J	Associates with the EF-Tu.GDP complex and induces the exchange of GDP to GTP. It remains bound to the aminoacyl-tRNA.EF- Tu.GTP complex up to the GTP hydrolysis stage on the ribosome (By similarity)
chr_1617	ENOG4105C41	F	Catalyzes the reversible phosphorylation of UMP to UDP (By similarity)
chr_1618	ENOG4108VCV	J	Responsible for the release of ribosomes from messenger RNA at the termination of protein biosynthesis. May increase the efficiency of translation by recycling ribosomes from one round of translation to another (By similarity)
chr_1619	ENOG4105CR3	I	Catalyzes the condensation of isopentenyl diphosphate (IPP) with allylic pyrophosphates generating different type of terpenoids (By similarity)
chr_1620	ENOG4105KNE	I	Phosphatidate cytidylyltransferase
chr_1621	ENOG4105CEA	I	Catalyzes the NADP-dependent rearrangement and reduction of 1-deoxy-D-xylulose-5-phosphate (DXP) to 2-C-methyl-D-erythritol 4-phosphate (MEP) (By similarity)
chr_1622	ENOG4105DZP	M	Membrane-associated zinc metalloprotease
chr_1623	ENOG4105C90	J	Catalyzes the attachment of proline to tRNA(Pro) in a two-step reaction proline is first activated by ATP to form Pro- AMP and then transferred to the acceptor end of tRNA(Pro). As ProRS can inadvertently accommodate and process non-cognate amino acids such as alanine and cysteine, to avoid such errors it has two additional distinct editing activities against alanine. One activity is designated a…
chr_1624	ENOG4105DE5	L	Required for replicative DNA synthesis. This DNA polymerase also exhibits 3' to 5' exonuclease activity (By similarity)
chr_1625	ENOG4105K7D	S	Required for maturation of 30S ribosomal subunits (By similarity)
chr_1626	ENOG4105CHV	K	Transcription elongation factor NusA
chr_1627	ENOG4105VZN	K	Nucleic-acid-binding protein implicated in transcription termination
chr_1628	ENOG4105VHM	J	ribosomal protein
chr_1629	ENOG4107EEM	J	One of the essential components for the initiation of protein synthesis. Protects formylmethionyl-tRNA from spontaneous hydrolysis and promotes its binding to the 30S ribosomal subunits. Also involved in the hydrolysis of GTP during the formation of the 70S ribosomal complex (By similarity)
chr_1630	ENOG4105W7A	S	Protein of unknown function (DUF503)
chr_1631	ENOG4105KG7	J	Associates with free 30S ribosomal subunits (but not with 30S subunits that are part of 70S ribosomes or polysomes). Essential for efficient processing of 16S rRNA. May interact with the 5'-terminal helix region of 16S rRNA (By similarity)
chr_1632	ENOG4105D0T	J	Responsible for synthesis of pseudouridine from uracil- 55 in the psi GC loop of transfer RNAs (By similarity)
chr_1633	ENOG4105DTN	H	riboflavin biosynthesis protein ribF
chr_1634	ENOG4105K77	J	Forms an intersubunit bridge (bridge B4) with the 23S rRNA of the 50S subunit in the ribosome (By similarity)
chr_1635	ENOG4105C62	J	Involved in mRNA degradation. Hydrolyzes single-stranded polyribonucleotides processively in the 3'- to 5'-direction (By similarity)
chr_1636	ENOG4105D1B	G	polysaccharide deacetylase
chr_1637	ENOG4105C1V	O	Peptidase, M16
chr_1638	ENOG4105Z1Q	S	sporulation protein, YlmC YmxH family
chr_1639	ENOG4105E35	S	Dipicolinate synthase subunit A
chr_1640	ENOG4108S0H	H	Dipicolinic acid synthetase, b subunit
chr_1641	ENOG4105CM3	E	Catalyzes the NADPH-dependent formation of L-aspartate- semialdehyde (L-ASA) by the reductive dephosphorylation of L- aspartyl-4-phosphate (By similarity)
chr_1642	ENOG4105CFH	E	Aspartokinase
chr_1643	ENOG4105CDP	E	Catalyzes the condensation of (S)-aspartate-beta- semialdehyde (S)-ASA and pyruvate to 4-hydroxy- tetrahydrodipicolinate (HTPA) (By similarity)
chr_1644	ENOG4105CN5	O	Metallo-Beta-Lactamase
chr_1645	ENOG4105CVQ	U	ATP-dependent Clp protease, proteolytic subunit
chr_1646	ENOG410688I	S	NA
chr_1647	ENOG4105CNU	D	cell division protein FtsK
chr_1648	ENOG4105FDP	K	GntR family transcriptional regulator
chr_1649	ENOG4107S7C	G	Major Facilitator superfamily
chr_1650	ENOG41067TZ	K	transcriptional regulator, MarR family
chr_1651	ENOG4107PJP	S	Transmembrane transport protein
chr_1652	ENOG4107S19	O	peptidase, M16
chr_1653	ENOG4107RR8	O	peptidase, M16
chr_1654	ENOG4105CHR	S	reductase
chr_1655	ENOG4105XZV	S	Protein of unknown function (DUF3243)
chr_1656	ENOG4108NGA	S	ACT domain protein
chr_1657	ENOG4105MY8	S	Transcriptional regulator
chr_1658	ENOG4105BZQ	I	cdp-diacylglycerol-glycerol-3-phosphate 3-phosphatidyltransferase
chr_1659	ENOG4105CEV	H	competence damage-inducible protein
chr_1660	ENOG4105C68	L	Can catalyze the hydrolysis of ATP in the presence of single-stranded DNA, the ATP-dependent uptake of single-stranded DNA by duplex DNA, and the ATP-dependent hybridization of homologous single-stranded DNAs. It interacts with LexA causing its activation and leading to its autocatalytic cleavage (By similarity)
chr_1661	ENOG41089X5	V	Beta-lactamase class C related penicillin binding protein
chr_1662	ENOG4105E4Y	S	Endoribonuclease that initiates mRNA decay (By similarity)
chr_1663	ENOG4105D48	S	metallophosphoesterase
chr_1664	ENOG4105MCT	S	stage V sporulation protein S
chr_1666	ENOG4105CPQ	E	Dehydrogenase
chr_1667	ENOG4107EEK	H	Catalyzes the decarboxylative condensation of pimeloyl- acyl-carrier protein and L-alanine to produce 8-amino-7- oxononanoate (AON), acyl-carrier protein , and carbon dioxide (By similarity)
chr_1668	ENOG4105CIW	J	Catalyzes the methylthiolation of N6- (dimethylallyl)adenosine (i(6)A), leading to the formation of 2- methylthio-N6-(dimethylallyl)adenosine (ms(2)i(6)A) at position 37 in tRNAs that read codons beginning with uridine (By similarity)
chr_1669	ENOG4105WB8	S	Protein of unknown function (DUF964)
chr_1670	ENOG4108VN9	M	Spore Coat Protein
chr_1671	ENOG4105D86	L	that it carries out the mismatch recognition step. This protein has a weak ATPase activity (By similarity)
chr_1672	ENOG4105DC6	L	This protein is involved in the repair of mismatches in DNA. It is required for dam-dependent methyl-directed DNA mismatch repair. May act as a molecular matchmaker , a protein that promotes the formation of a stable complex between two or more DNA-binding proteins in an ATP-dependent manner without itself being part of a final effector complex (By similarity)
chr_1675	ENOG4108151	S	Beta-lactamase domain protein
chr_1676	ENOG4105CJF	I	Malonyl coA-acyl carrier protein transacylase
chr_1677	ENOG4108JA1	Q	polyketide synthase
chr_1678	ENOG4105CJF	I	Malonyl coA-acyl carrier protein transacylase
chr_1679	ENOG4106980	Q	Acyl carrier protein
chr_1680	ENOG4105F99	I	Hydroxymethylglutaryl-CoA synthase
chr_1681	ENOG4108MGH	I	Enoyl-CoA hydratase
chr_1682	ENOG4108KQ6	I	Enoyl-CoA hydratase
chr_1683	ENOG4105C0W	Q	non-ribosomal peptide synthetase
chr_1684	ENOG4107VIG	Q	polyketide synthase
chr_1685	ENOG4107SQ4	Q	Inherit from NOG: polyketide synthase
chr_1686	ENOG4105C0W	Q	non-ribosomal peptide synthetase
chr_1687	ENOG41064K4	Q	polyketide synthase
chr_1688	ENOG4106A3M	Q	Cytochrome p-450
chr_1689	ENOG4105WFK	S	nuclease
chr_1690	ENOG4106D8Y	S	Protein of unknown function (DUF1275)
chr_1692	ENOG4105RX7	O	peptidase S8 and S53, subtilisin, kexin, sedolisin
chr_1694	ENOG4105K7W	S	phage-related replication protein
chr_1695	ENOG4108X3M	O	OsmC Ohr family protein
chr_1696	ENOG410814C	P	multidrug resistance protein
chr_1697	ENOG410814C	P	multidrug resistance protein
chr_1699	ENOG4105NVX	S	NA
chr_1700	ENOG4105DKX	J	Catalyzes the transfer of a dimethylallyl group onto the adenine at position 37 in tRNAs that read codons beginning with uridine, leading to the formation of N6-(dimethylallyl)adenosine (i(6)A) (By similarity)
chr_1701	ENOG4105KW8	T	RNA chaperone that binds small regulatory RNA (sRNAs) and mRNAs to facilitate mRNA translational regulation in response to envelope stress, environmental stress and changes in metabolite concentrations. Also binds with high specificity to tRNAs (By similarity)
chr_1704	ENOG4105G3E	F	Probably involved in ribonucleotide reductase function (By similarity)
chr_1705	ENOG4105BZH	F	Provides the precursors necessary for DNA synthesis. Catalyzes the biosynthesis of deoxyribonucleotides from the corresponding ribonucleotides (By similarity)
chr_1706	ENOG4105E05	F	Provides the precursors necessary for DNA synthesis. Catalyzes the biosynthesis of deoxyribonucleotides from the corresponding ribonucleotides (By similarity)
chr_1707	ENOG4108ZPF	S	nudix hydrolase
chr_1708	ENOG41081WK	M	N-acetylmuramoyl-L-alanine amidase
chr_1710	ENOG4106F1P	O	AAA ATPase, central domain protein
chr_1711	ENOG4105C1N	S	GTPase that associates with the 50S ribosomal subunit and may have a role during protein synthesis or ribosome biogenesis (By similarity)
chr_1712	ENOG4105CXI	P	aluminum resistance protein
chr_1713	ENOG4105KV4	K	Transcriptional regulator
chr_1714	ENOG4105C5F	E	glutamine synthetase
chr_1717	ENOG4106H09	S	NA
chr_1719	ENOG41064BW	S	Protein of unknown function (DUF2568)
chr_1720	ENOG4108ZR9	S	NA
chr_1721	ENOG4105EYT	G	Major royal jelly protein
chr_1722	ENOG4105CT4	G	transporter
chr_1723	ENOG4105DSG	G	hydrolase family 43
chr_1724	ENOG4105E2R	K	ROK family
chr_1725	ENOG4105C93	G	Xylose Isomerase
chr_1726	ENOG4105CMG	G	Carbohydrate kinase
chr_1727	ENOG4107R95	G	Catalyzes the phosphorylation of pyruvate to phosphoenolpyruvate (By similarity)
chr_1732	ENOG4105DQ4	C	alcohol dehydrogenase
chr_1737	ENOG4105EPI	S	acetyltransferase, (GNAT) family
chr_1738	ENOG4108VNQ	J	gCN5-related N-acetyltransferase
chr_1740	ENOG4105TF8	S	NA
chr_1741	ENOG4105ETW	C	Luciferase-like
chr_1743	ENOG4108M1A	G	Chitin-binding protein
chr_1749	ENOG4106HNU	S	NA
chr_1751	ENOG4107YUK	F	This enzyme is involved in nucleotide metabolism it produces dUMP, the immediate precursor of thymidine nucleotides and it decreases the intracellular concentration of dUTP so that uracil cannot be incorporated into DNA (By similarity)
chr_1752	ENOG4105K7W	S	phage-related replication protein
chr_1753	ENOG4107T51	O	Band 7 protein
chr_1754	ENOG41065JT	S	Protein of unknown function (DUF2512)
chr_1756	ENOG4105DS7	K	Represses a number of genes involved in the response to DNA damage (SOS response), including recA and lexA. In the presence of single-stranded DNA, RecA interacts with LexA causing an autocatalytic cleavage which disrupts the DNA-binding part of LexA, leading to derepression of the SOS regulon and eventually DNA repair (By similarity)
chr_1757	ENOG41067Z0	S	domain protein
chr_1758	ENOG4108SVB	L	resolvase
chr_1759	ENOG4105VPS	S	UPF0291 protein
chr_1760	ENOG4105CV1	G	Transketolase (EC 2.2.1.1)
chr_1761	ENOG41074WQ	S	Protein of unknown function (DUF2522)
chr_1762	ENOG4105VXM	S	UPF0154 protein
chr_1764	ENOG4107WUU	O	cytochrome c-type biogenesis protein
chr_1765	ENOG4107YTP	T	response regulator receiver protein
chr_1766	ENOG4108Z93	O	Membrane
chr_1767	ENOG41090M4	S	Protein of unknown function (DUF2621)
chr_1769	ENOG4107DZX	M	Small, acid-soluble spore protein P
chr_1770	ENOG410746C	M	Acid-soluble spore protein O
chr_1771	ENOG4107QM5	C	aconitate hydratase
chr_1772	ENOG4105KJP	O	alkyl hydroperoxide reductase Thiol specific antioxidant Mal allergen
chr_1775	ENOG41067CD	M	Small, acid-soluble spore protein Tlp
chr_1776	ENOG4108099	S	Thioesterase
chr_1777	ENOG4105MI2	S	NA
chr_1778	ENOG4105W8X	S	HesB YadR YfhF-family protein
chr_1779	ENOG4105K7Z	S	Catalyzes the transfer of an acyl group from acyl- phosphate (acyl-PO(4)) to glycerol-3-phosphate (G3P) to form lysophosphatidic acid (LPA). This enzyme utilizes acyl-phosphate as fatty acyl donor, but not acyl-CoA or acyl-ACP (By similarity)
chr_1780	ENOG4105K4P	S	CoA-binding domain protein
chr_1781	ENOG4105C7D	L	DNA gyrase negatively supercoils closed circular double- stranded DNA in an ATP-dependent manner and also catalyzes the interconversion of other topological isomers of double-stranded DNA rings, including catenanes and knotted rings (By similarity)
chr_1782	ENOG4105C24	L	DNA gyrase negatively supercoils closed circular double- stranded DNA in an ATP-dependent manner and also catalyzes the interconversion of other topological isomers of double-stranded DNA rings, including catenanes and knotted rings (By similarity)
chr_1785	ENOG4105BZG	E	amino acid carrier protein
chr_1786	ENOG4105D7K	G	pfkb domain protein
chr_1787	ENOG4105CPQ	E	Dehydrogenase
chr_1788	ENOG4108UHU	G	Aldolase
chr_1789	ENOG4105CHZ	G	Catalyzes the dehydration of D-mannonate (By similarity)
chr_1790	ENOG4105DMW	S	Dehydrogenase reductase
chr_1791	ENOG4108M60	K	Transcriptional regulator
chr_1792	ENOG4105DNH	G	Major Facilitator
chr_1793	ENOG4107Z5A	S	NA
chr_1794	ENOG4108UMC	S	NA
chr_1795	ENOG4105FVX	S	NA
chr_1798	ENOG4108RUV	S	NA
chr_1799	ENOG4108MC2	S	NA
chr_1800	ENOG4107QWR	G	cellulase (EC 3.2.1.4)
chr_1801	ENOG4106BG3	S	NA
chr_1802	ENOG4106AA1	T	Histidine kinase
chr_1803	ENOG4105EEX	T	Two component transcriptional regulator (Winged helix family
chr_1804	ENOG4107SZ0	M	hydrolase
chr_1805	ENOG4105DT9	G	hydrolase family 43
chr_1806	ENOG4105CEY	Q	Amp-dependent synthetase and ligase
chr_1807	ENOG4105CEY	Q	Amp-dependent synthetase and ligase
chr_1808	ENOG4105C0W	Q	non-ribosomal peptide synthetase
chr_1809	ENOG4105CJF	I	Malonyl coA-acyl carrier protein transacylase
chr_1810	ENOG4105DTD	C	Dehydrogenase
chr_1811	ENOG4108IIH	I	CoA-transferase subunit B
chr_1812	ENOG4105D6N	I	CoA-transferase, subunit a
chr_1813	ENOG4105CY2	G	Citrate transporter
chr_1814	ENOG4106A3M	Q	Cytochrome p-450
chr_1815	ENOG4105CZF	H	Catalyzes the conversion of dethiobiotin (DTB) to biotin by the insertion of a sulfur atom into dethiobiotin via a radical- based mechanism (By similarity)
chr_1816	ENOG4105E78	H	Catalyzes a mechanistically unusual reaction, the ATP- dependent insertion of CO2 between the N7 and N8 nitrogen atoms of 7,8-diaminopelargonic acid (DAPA) to form an ureido ring (By similarity)
chr_1817	ENOG4107EEK	H	Catalyzes the decarboxylative condensation of pimeloyl- acyl-carrier protein and L-alanine to produce 8-amino-7- oxononanoate (AON), acyl-carrier protein , and carbon dioxide (By similarity)
chr_1818	ENOG4108JPX	H	Catalyzes the transfer of the alpha-amino group from S- adenosyl-L-methionine (SAM) to 7-keto-8-aminopelargonic acid (KAPA) to form 7,8-diaminopelargonic acid (DAPA). It is the only animotransferase known to utilize SAM as an amino donor (By similarity)
chr_1819	ENOG4108W8G	H	Catalyzes the transformation of pimelate into pimeloyl- CoA with concomitant hydrolysis of ATP to AMP (By similarity)
chr_1820	ENOG4105XYG	S	gtra family
chr_1821	ENOG4105C3Y	M	UTP-glucose-1-phosphate uridylyltransferase
chr_1822	ENOG4107T5V	S	SNARE associated Golgi
chr_1823	ENOG4107QX3	I	carboxylase
chr_1824	ENOG4105E39	I	Enoyl-CoA hydratase
chr_1825	ENOG4105CBH	I	Hydroxymethylglutaryl-CoA lyase
chr_1826	ENOG41085RQ	I	Biotin lipoic acid binding domain-containing protein
chr_1827	ENOG4105CER	I	acetyl-CoA carboxylase biotin carboxylase
chr_1828	ENOG4105CEY	Q	Amp-dependent synthetase and ligase
chr_1829	ENOG4105C1G	I	acyl-Coa dehydrogenase
chr_1830	ENOG4105F32	M	YngK protein
chr_1831	ENOG4106U2H	S	Protein of unknown function (DUF1360)
chr_1832	ENOG4105CEY	Q	Amp-dependent synthetase and ligase
chr_1833	ENOG4105C0W	Q	non-ribosomal peptide synthetase
chr_1834	ENOG4105CEY	Q	Amp-dependent synthetase and ligase
chr_1835	ENOG4105CEY	Q	Amp-dependent synthetase and ligase
chr_1836	ENOG4105CEY	Q	Amp-dependent synthetase and ligase
chr_1837	ENOG4106HRJ	M	d-alanyl-d-alanine carboxypeptidase
chr_1838	ENOG4108N2V	G	aldose 1-epimerase
chr_1839	ENOG4107QJQ	V	Mate efflux family protein
chr_1842	ENOG4108ZUI	L	integrase family
chr_1843	ENOG4106450	S	NA
chr_1844	ENOG4105CFB	E	Gamma-glutamyltranspeptidase (EC 2.3.2.2)
chr_1845	ENOG4108RWP	G	Major Facilitator Superfamily protein
chr_1846	ENOG4105WAB	K	arsR family transcriptional regulator
chr_1847	ENOG4105C22	J	threonyL-tRNA synthetase
chr_1848	ENOG4108KSA	K	LysR family transcriptional regulator
chr_1849	ENOG4107RFM	C	alcohol dehydrogenase
chr_1852	ENOG4105BZ8	E	glutamate synthase
chr_1853	ENOG4105CBC	E	glutamate synthase
chr_1854	ENOG4105C5Q	K	Transcriptional regulator
chr_1855	ENOG4105CGT	E	Catalyzes the transfer of a phosphate group to glutamate to form glutamate 5-phosphate which rapidly cyclizes to 5- oxoproline (By similarity)
chr_1856	ENOG4105II7	E	pyrroline-5-carboxylate reductase
chr_1858	ENOG4108XK7	L	Replication terminator protein
chr_1859	ENOG4105FKB	S	Short-chain dehydrogenase reductase Sdr
chr_1861	ENOG4108UB7	S	NA
chr_1862	ENOG4105IE8	G	Alpha-ketoglutarate permease
chr_1863	ENOG4107U6E	G	carbohydrate kinase FGGY
chr_1864	ENOG4108M3J	E	Dehydrogenase
chr_1865	ENOG4108J2R	C	molybdopterin oxidoreductase
chr_1868	ENOG41090K8	K	Transcriptional regulator
chr_1870	ENOG4105CBZ	S	Short-chain dehydrogenase reductase Sdr
chr_1871	ENOG4105KVH	K	Transcriptional regulator
chr_1873	ENOG4108Z7R	J	Chaperone CsaA
chr_1874	ENOG41090T7	K	AraC Family Transcriptional Regulator
chr_1875	ENOG4108SPU	K	Transcriptional regulator
chr_1876	ENOG4108W8B	L	Beta-lactamase domain protein
chr_1878	ENOG4105KTU	K	Transcriptional regulator, arsr family
chr_1879	ENOG4108FMK	M	Inherit from COG: NLP P60 protein
chr_1880	ENOG4108SJC	S	Membrane
chr_1881	ENOG4105JCJ	S	NA
chr_1882	ENOG4106SUJ	S	NA
chr_1883	ENOG4105EBE	V	Peptidase U61, LD-carboxypeptidase A
chr_1885	ENOG41069ER	M	domain protein
chr_1886	ENOG4105C9U	L	ATP-dependent DNA helicase RecQ
chr_1888	ENOG4108V3G	I	Catalyzes the reductive cleavage of azo bond in aromatic azo compounds to the corresponding amines. Requires NADH, but not NADPH, as an electron donor for its activity (By similarity)
chr_1889	ENOG4105SCY	T	DNAK suppressor
chr_1895	ENOG4108AHT	S	Pfam:DUF1696
chr_1897	ENOG41063IQ	S	NA
chr_1898	ENOG4105C26	C	Dehydrogenase
chr_1899	ENOG4105EWU	I	Squalene--hopene cyclase
chr_1900	ENOG4105CK4	P	Destroys radicals which are normally produced within the cells and which are toxic to biological systems (By similarity)
chr_1901	ENOG4105C8J	P	)-transporter
chr_1902	ENOG4105C09	S	Bile acid
chr_1903	ENOG4105DH9	S	Beta-lactamase domain protein
chr_1904	ENOG4105C7S	C	Dehydrogenase
chr_1905	ENOG4105C7P	C	2-oxoglutarate dehydrogenase, E1
chr_1906	ENOG4107T89	P	von Willebrand factor, type A
chr_1907	ENOG4105GMT	S	ATPase associated with various cellular activities aaa_5
chr_1908	ENOG4108Z7T	P	Destroys radicals which are normally produced within the cells and which are toxic to biological systems (By similarity)
chr_1909	ENOG4107X35	M	defense response to bacterium
chr_1911	ENOG41087PP	G	glycosyltransferase MGT family
chr_1912	ENOG4107Y0Y	S	Bacterial membrane-spanning protein N-terminus
chr_1914	ENOG4107QI1	V	Mate efflux family protein
chr_1915	ENOG4106SCS	T	STAS domain
chr_1916	ENOG4106FD8	S	GlcNAc-PI de-N-acetylase
chr_1917	ENOG4105KQA	S	Protein of unknown function (DUF1806)
chr_1918	ENOG4106HCA	S	NA
chr_1919	ENOG4105FR1	S	rard protein
chr_1922	ENOG41090U3	S	tautomerase
chr_1924	ENOG41082B4	K	Transcriptional regulator
chr_1925	ENOG4108TVJ	C	Nitroreductase
chr_1926	ENOG4105FBA	S	Phospholipase Carboxylesterase
chr_1927	ENOG4105DA2	E	glyoxalase bleomycin resistance protein dioxygenase
chr_1929	ENOG4105E1V	E	na solute symporter
chr_1930	ENOG41064TE	G	hydrolase family 30
chr_1931	ENOG4105CS2	G	ec 3.2.1.21
chr_1932	ENOG4108S3Y	K	transcriptional regulator
chr_1933	ENOG4105CN1	M	protease
chr_1934	ENOG41079VY	Q	methyltransferase
chr_1935	ENOG41077IP	S	NA
chr_1936	ENOG4108VXD	M	carboxy-peptidase
chr_1937	ENOG4105D3A	F	purine nucleoside phosphorylase DeoD-type
chr_1939	ENOG4106Z5R	S	NA
chr_1940	ENOG4107UQG	I	Phosphoesterase, PA-phosphatase related
chr_1941	ENOG41065XX	S	NA
chr_1943	ENOG4106T23	S	NA
chr_1944	ENOG4105I7U	E	Glyoxalase Bleomycin resistance protein (Dioxygenase
chr_1945	ENOG4105VSD	S	UPF0346 protein
chr_1947	ENOG4105CK3	E	Lysine 2,3-aminomutase YodO family protein
chr_1948	ENOG4108TSC	S	N-acetyltransferase
chr_1949	ENOG4107QSE	E	Dipeptidase
chr_1950	ENOG4108IIH	I	CoA-transferase subunit B
chr_1951	ENOG4105D6N	I	CoA-transferase, subunit a
chr_1952	ENOG4108JPX	H	Catalyzes the transfer of the alpha-amino group from S- adenosyl-L-methionine (SAM) to 7-keto-8-aminopelargonic acid (KAPA) to form 7,8-diaminopelargonic acid (DAPA). It is the only animotransferase known to utilize SAM as an amino donor (By similarity)
chr_1953	ENOG4105FTQ	L	Dna gyrase
chr_1955	ENOG4106565	K	Acetyltransferase (GNAT) family
chr_1956	ENOG4107QDU	M	Glycosyl transferase family 2
chr_1959	ENOG4105FEA	M	Spore maturation protein
chr_1960	ENOG4107T32	I	3-phytase (EC 3.1.3.8)
chr_1961	ENOG4105C5E	M	polysaccharide biosynthesis protein
chr_1969	ENOG4108J9Q	L	DNA ligase
chr_1976	ENOG4108KVU	T	response regulator aspartate phosphatase
chr_1977	ENOG4107CQ4	S	NA
chr_1983	ENOG4105ZFI	S	SMI1 / KNR4 family (SUKH-1)
chr_1984	ENOG4106ANW	S	SMI1_KNR4
chr_1985	ENOG4106BHF	S	NA
chr_1986	ENOG4105XIU	U	Inherit from COG: filamentous hemagglutinin family outer membrane protein
chr_1988	ENOG4107Y9E	L	nuclease
chr_1992	ENOG410892S	L	Recombinase
chr_1993	ENOG4105C5E	M	polysaccharide biosynthesis protein
chr_1994	ENOG4105E0X	O	reductase
chr_1995	ENOG4108HW8	O	Has an important function as a repair enzyme for proteins that have been inactivated by oxidation. Catalyzes the reversible oxidation-reduction of methionine sulfoxide in proteins to methionine (By similarity)
chr_1996	ENOG41067TZ	K	transcriptional regulator, MarR family
chr_1997	ENOG4105QZP	S	Uncharacterized protein conserved in bacteria (DUF2140)
chr_1998	ENOG41090WU	E	lipolytic protein G-D-S-L family
chr_1999	ENOG4108KF3	S	Electron transport protein SCO1 SenC
chr_2000	ENOG4106XD8	S	Protein of unknown function (DUF2535)
chr_2001	ENOG4105C7B	E	Threonine dehydratase
chr_2002	ENOG4108JUB	K	Transcriptional regulator
chr_2003	ENOG4108UT2	S	hemolysin iii
chr_2004	ENOG4105E9Q	I	Acyl-transferase
chr_2005	ENOG4108YYV	H	Key enzyme in folate metabolism. Catalyzes an essential reaction for de novo glycine and purine synthesis, and for DNA precursor synthesis (By similarity)
chr_2006	ENOG4105C0V	F	Provides the sole de novo source of dTMP for DNA biosynthesis (By similarity)
chr_2007	ENOG4105QBF	S	NA
chr_2008	ENOG4107YX5	Q	Pfam:DUF548
chr_2009	ENOG4108Y6J	S	UPF0403 protein
chr_2010	ENOG4105C01	E	Dihydroxy-acid dehydratase
chr_2011	ENOG4106QQ5	C	PBS lyase HEAT domain protein repeat-containing protein
chr_2012	ENOG4105EST	S	Metal Dependent Phosphohydrolase
chr_2013	ENOG4108V06	O	Glutathione peroxidase
chr_2014	ENOG4105CVG	E	Homoserine O-transsuccinylase
chr_2015	ENOG4108QBV	M	Monogalactosyldiacylglycerol synthase
chr_2016	ENOG4105VEQ	K	Cold shock protein
chr_2019	ENOG41069U5	S	Protein of unknown function (DUF2602)
chr_2020	ENOG41081VK	L	Ribonuclease
chr_2021	ENOG4108PKW	S	Membrane
chr_2022	ENOG41081VK	L	Ribonuclease
chr_2024	ENOG4105C2M	L	dna polymerase I
chr_2026	ENOG4106ZMS	S	Protein of unknown function (DUF2533)
chr_2027	ENOG410890F	S	Dynamin family
chr_2028	ENOG4108UUN	S	isoprenylcysteine carboxyl methyltransferase
chr_2029	ENOG41065KQ	Q	synthase
chr_2030	ENOG4105FQW	J	Inherit from COG: -acetyltransferase
chr_2031	ENOG41080ME	L	methyltransferase
chr_2033	ENOG410900G	S	Protein of unknown function (DUF421)
chr_2034	ENOG410900G	S	Protein of unknown function (DUF421)
chr_2035	ENOG4108W2Y	Q	isochorismatase
chr_2037	ENOG4105C2W	F	permease
chr_2038	ENOG4108UPS	F	Converts the preformed base xanthine, a product of nucleic acid breakdown, to xanthosine 5'-monophosphate (XMP), so it can be reused for RNA or DNA synthesis (By similarity)
chr_2039	ENOG4105CTD	E	carboxy-peptidase
chr_2040	ENOG4105DVT	L	helicase
chr_2042	ENOG4105C4H	L	Specifically methylates the guanine in position 2445 (m2G2445) and the guanine in position 2069 (m7G2069) of 23S rRNA (By similarity)
chr_2043	ENOG4105XWG	D	Divisome component that associates with the complex late in its assembly, after the Z-ring is formed, and is dependent on DivIC and PBP2B for its recruitment to the divisome. Together with EzrA, is a key component of the system that regulates PBP1 localization during cell cycle progression. Its main role could be the removal of PBP1 from the cell pole after pole maturation is completed. Also cont…
chr_2044	ENOG4108UKS	S	UPF0398 protein
chr_2046	ENOG4107X2U	L	Inherit from COG: Exonuclease-like protein
chr_2047	ENOG4107QKT	L	Helicase
chr_2048	ENOG4105C5Y	G	PTS System
chr_2050	ENOG41079SR	S	NA
chr_2055	ENOG4108SMX	S	Protein of unknown function (DUF2515)
chr_2056	ENOG4108UI2	S	Endonuclease that resolves Holliday junction intermediates in genetic recombination. Cleaves mobile four-strand junctions by introducing symmetrical nicks in paired strands. Promotes annealing of linear ssDNA with homologous dsDNA. Required for DNA repair, homologous recombination and chromosome segregation (By similarity)
chr_2057	ENOG4105BZ4	M	penicillin-binding protein
chr_2059	ENOG4105CSM	L	endonuclease III
chr_2060	ENOG4108XZ0	L	DNA replication protein DnaD
chr_2061	ENOG4105C5S	J	asparaginyl-tRNA synthetase
chr_2062	ENOG4105CHM	E	Aminotransferase
chr_2063	ENOG4105VPR	S	Peptidase propeptide and YPEB domain protein
chr_2064	ENOG4105YAC	S	NA
chr_2065	ENOG4105DVT	L	helicase
chr_2066	ENOG4108Z2X	H	Catalyzes the pyruvoyl-dependent decarboxylation of aspartate to produce beta-alanine (By similarity)
chr_2067	ENOG4108IAA	H	Catalyzes the condensation of pantoate with beta-alanine in an ATP-dependent reaction via a pantoyl-adenylate intermediate (By similarity)
chr_2068	ENOG4105CCG	H	Catalyzes the reversible reaction in which hydroxymethyl group from 5,10-methylenetetrahydrofolate is tranferred onto alpha-ketoisovalerate to form ketopantoate (By similarity)
chr_2069	ENOG4105HJX	H	Biotin- acetyl-CoA-carboxylase ligase
chr_2070	ENOG4105D4J	J	Catalyzes the addition and repair of the essential 3'- terminal CCA sequence in tRNAs without using a nucleic acid template. Adds these three nucleotides in the order of C, C, and A to the tRNA nucleotide-73, using CTP and ATP as substrates and producing inorganic pyrophosphate
chr_2071	ENOG4105CPK	M	Glycosyl transferase (Group 1
chr_2072	ENOG4105FJR	S	Lmbe family
chr_2073	ENOG4108Z5K	G	methylglyoxal synthase
chr_2074	ENOG4105DUK	E	Catalyzes the conversion of 4-hydroxy- tetrahydrodipicolinate (HTPA) to tetrahydrodipicolinate (By similarity)
chr_2075	ENOG4108ZPQ	S	MazG nucleotide pyrophosphohydrolase
chr_2076	ENOG4108JYZ	S	YitT family
chr_2077	ENOG4105F0F	G	Oxalate decarboxylase
chr_2078	ENOG4106FWI	S	Sporulation protein YpjB
chr_2079	ENOG4108YNZ	S	Membrane
chr_2080	ENOG4105PE6	C	Menaquinol-cytochrome c reductase, cytochrome b c subunit
chr_2081	ENOG4105DJ5	C	Component of the ubiquinol-cytochrome c reductase complex (complex III or cytochrome b-c1 complex), which is a respiratory chain that generates an electrochemical potential coupled to ATP synthesis (By similarity)
chr_2082	ENOG4105DQV	C	Component of the cytochrome b6-f complex, which mediates electron transfer between photosystem II (PSII) and photosystem I (PSI), cyclic electron flow around PSI, and state transitions (By similarity)
chr_2083	ENOG4105U33	S	Protein of unknown function (DUF2487)
chr_2084	ENOG4108SXZ	S	UPF0302 protein
chr_2085	ENOG41068YB	S	TPR repeat-containing protein
chr_2086	ENOG4105CMY	E	5-enolpyruvylshikimate-3-phosphate synthase
chr_2087	ENOG4105EVN	E	Prephenate dehydrogenase
chr_2088	ENOG4105CIH	E	Imidazole acetol-phosphate transaminase
chr_2089	ENOG4105F6H	E	The alpha subunit is responsible for the aldol cleavage of indoleglycerol phosphate to indole and glyceraldehyde 3- phosphate (By similarity)
chr_2090	ENOG4105CG0	E	The beta subunit is responsible for the synthesis of L- tryptophan from indole and L-serine (By similarity)
chr_2091	ENOG4108ZGB	E	N-(5'-phosphoribosyl)anthranilate isomerase
chr_2092	ENOG4105DK0	E	Indole-3-glycerol phosphate synthase
chr_2093	ENOG4108I0Q	E	anthranilate phosphoribosyltransferase
chr_2094	ENOG4105CRQ	H	synthase (Component I)
chr_2095	ENOG4105KHN	E	chorismate mutase
chr_2096	ENOG4105D49	E	3-dehydroquinate synthase
chr_2097	ENOG4105D10	E	5-enolpyruvylshikimate-3-phosphate phospholyase
chr_2098	ENOG4105BZU	T	Histidine kinase
chr_2099	ENOG4108UGX	F	Major role in the synthesis of nucleoside triphosphates other than ATP. The ATP gamma phosphate is transferred to the NDP beta phosphate via a ping-pong mechanism, using a phosphorylated active-site intermediate (By similarity)
chr_2100	ENOG4105EAH	H	synthase
chr_2101	ENOG4105DDZ	H	Methyltransferase required for the conversion of demethylmenaquinone (DMKH2) to menaquinone (MKH2) and the conversion of 2-polyprenyl-6-methoxy-1,4-benzoquinol (DDMQH2) to 2-polyprenyl-3-methyl-6-methoxy-1,4-benzoquinol (DMQH2) (By similarity)
chr_2102	ENOG4106I1D	S	heptaprenyl diphosphate synthase component I
chr_2103	ENOG4105WP2	K	Tryptophan RNA-binding attenuator protein
chr_2104	ENOG4105EUJ	H	GTP cyclohydrolase i
chr_2105	ENOG4105K70	L	DNA-binding protein
chr_2106	ENOG4105DXU	S	ATPase. Has a role at an early stage in the morphogenesis of the spore coat (By similarity)
chr_2107	ENOG4108XFK	S	NA
chr_2108	ENOG410687J	S	Protein of unknown function (DUF2768)
chr_2109	ENOG4105CSF	C	NADPH-dependent glycerol-3-phosphate dehydrogenase
chr_2110	ENOG4105DKZ	F	GTPase that plays an essential role in the late steps of ribosome biogenesis (By similarity)
chr_2114	ENOG4106UJV	C	Catalyzes the 1,3-allylic rearrangement of the homoallylic substrate isopentenyl (IPP) to its allylic isomer, dimethylallyl diphosphate (DMAPP) (By similarity)
chr_2115	ENOG4105CAV	J	thus facilitating recognition of the initiation point. It is needed to translate mRNA with a short Shine-Dalgarno (SD) purine-rich sequence (By similarity)
chr_2116	ENOG4105CAT	F	Cytidine monophosphate kinase
chr_2118	ENOG41086WE	M	PilZ domain
chr_2119	ENOG4105MSI	S	germination protein ypeb
chr_2120	ENOG4105F0V	M	Cell wall hydrolase
chr_2121	ENOG4108PNU	S	Involved in the degradation of specific anti-sigma factors (By similarity)
chr_2122	ENOG4105E4T	O	pyridine nucleotide-disulfide oxidoreductase
chr_2123	ENOG4105D82	E	Glutamate dehydrogenase
chr_2124	ENOG4108S6Z	S	Negative regulator of genetic competence
chr_2125	ENOG4107RGJ	S	metallophosphoesterase
chr_2126	ENOG4107AMV	S	Protein of unknown function (DUF2663)
chr_2127	ENOG4106BU8	M	elastin-binding protein ebpS
chr_2129	ENOG4108IW0	S	caax amino terminal protease family protein
chr_2130	ENOG4105C9U	L	ATP-dependent DNA helicase RecQ
chr_2131	ENOG4105T7X	S	NA
chr_2132	ENOG4105XPU	C	Ferredoxin
chr_2133	ENOG4108SAX	S	Membrane
chr_2134	ENOG4108JQ1	E	Dehydrogenase
chr_2135	ENOG4108SFD	S	NA
chr_2136	ENOG4107I65	K	RNA Polymerase
chr_2137	ENOG4105BZU	T	Histidine kinase
chr_2138	ENOG4105CK6	T	Two component transcriptional regulator (Winged helix family
chr_2139	ENOG4105CRE	O	cytochrome C
chr_2140	ENOG4107TWT	O	Cytochrome c biogenesis protein
chr_2141	ENOG4107W1D	O	alkyl hydroperoxide reductase Thiol specific antioxidant Mal allergen
chr_2142	ENOG4105FE9	J	pseudouridine synthase
chr_2143	ENOG4105DX7	S	nucleoside recognition domain protein
chr_2144	ENOG4108JIC	S	nucleoside recognition domain protein
chr_2145	ENOG4105DZ1	M	carboxypeptidase
chr_2146	ENOG4105GGU	S	NA
chr_2147	ENOG4105K8I	K	Participates in chromosomal partition during cell division. May act via the formation of a condensin-like complex containing Smc and ScpA that pull DNA away from mid-cell into both cell halves (By similarity)
chr_2148	ENOG4108KVX	S	Participates in chromosomal partition during cell division. May act via the formation of a condensin-like complex containing Smc and ScpB that pull DNA away from mid-cell into both cell halves (By similarity)
chr_2150	ENOG41090X1	S	Domain of unknown function (DUF309)
chr_2151	ENOG41090IN	S	reductase
chr_2152	ENOG4108UTT	H	Catalyzes the formation of 6,7-dimethyl-8- ribityllumazine by condensation of 5-amino-6-(D- ribitylamino)uracil with 3,4-dihydroxy-2-butanone 4-phosphate. This is the penultimate step in the biosynthesis of riboflavin (By similarity)
chr_2153	ENOG4105C66	H	Catalyzes the conversion of D-ribulose 5-phosphate to formate and 3,4-dihydroxy-2-butanone 4-phosphate (By similarity)
chr_2154	ENOG4108R6K	H	riboflavin synthase, subunit alpha
chr_2155	ENOG4105D1W	H	Converts 2,5-diamino-6-(ribosylamino)-4(3h)-pyrimidinone 5'-phosphate into 5-amino-6-(ribosylamino)-2,4(1h,3h)- pyrimidinedione 5'-phosphate (By similarity)
chr_2157	ENOG4105C3F	U	Signal peptidase i
chr_2159	ENOG4108R5K	O	PPIases accelerate the folding of proteins (By similarity)
chr_2160	ENOG4105PTM	S	secreted protein
chr_2161	ENOG4105CU5	E	Specifically catalyzes the decarboxylation of meso- diaminopimelate (meso-DAP) to L-lysine (By similarity)
chr_2162	ENOG4105E1K	S	spore germination protein
chr_2163	ENOG4105G6R	S	Stage v sporulation protein ae
chr_2164	ENOG4105M6I	S	Stage v sporulation protein ae
chr_2165	ENOG4105CZ3	S	stage V sporulation protein ad
chr_2166	ENOG41090VF	S	Stage v sporulation protein ac
chr_2167	ENOG4105YJS	S	stage V sporulation protein ab
chr_2168	ENOG4108XSX	S	stage V sporulation protein aa
chr_2169	ENOG4105CT2	K	Sigma factors are initiation factors that promote the attachment of RNA polymerase to specific initiation sites and are then released (By similarity)
chr_2170	ENOG4108ZBE	T	Binds to sigma F and blocks its ability to form an RNA polymerase holoenzyme (E-sigma F). Phosphorylates SpoIIAA on a serine residue. This phosphorylation may enable SpoIIAA to act as an anti-anti-sigma factor that counteracts SpoIIAB and thus releases sigma F from inhibition (By similarity)
chr_2171	ENOG41082AN	T	stage II sporulation protein
chr_2172	ENOG4105DZ1	M	carboxypeptidase
chr_2173	ENOG4105CB1	F	The purine nucleoside phosphorylases catalyze the phosphorolytic breakdown of the N-glycosidic bond in the beta- (deoxy)ribonucleoside molecules, with the formation of the corresponding free purine bases and pentose-1-phosphate (By similarity)
chr_2174	ENOG4105CZG	G	Phosphotransfer between the C1 and C5 carbon atoms of pentose (By similarity)
chr_2175	ENOG4105C13	L	Site-specific tyrosine recombinase, which acts by catalyzing the cutting and rejoining of the recombining DNA molecules. The XerC-XerD complex is essential to convert dimers of the bacterial chromosome into monomers to permit their segregation at cell division. It also contributes to the segregational stability of plasmids (By similarity)
chr_2176	ENOG4106DQJ	S	NA
chr_2177	ENOG4105I3K	P	Ferric uptake regulator, Fur family
chr_2178	ENOG4105MZ9	S	stage II sporulation protein m
chr_2180	ENOG41076YQ	S	NA
chr_2181	ENOG4107NIQ	C	Malic enzyme, NAD binding domain
chr_2182	ENOG4105DFD	C	Na H antiporter
chr_2183	ENOG4108IJ0	E	Aspartate ammonia-lyase
chr_2184	ENOG4105HDK	E	L-asparaginase
chr_2185	ENOG4107MZD	K	HTH_XRE
chr_2186	ENOG4107S5P	L	php domain-containing protein
chr_2187	ENOG4108YZ4	F	nudix hydrolase
chr_2189	ENOG4107B4W	C	aldo keto reductase
chr_2191	ENOG4105DRA	S	alpha beta
chr_2193	ENOG4106HZJ	S	NA
chr_2194	ENOG4105RHY	F	Pfam:UPF0157
chr_2195	ENOG4105KAC	S	Antibiotic biosynthesis monooxygenase
chr_2196	ENOG4108XET	S	gCN5-related N-acetyltransferase
chr_2197	ENOG4105CQ3	L	Poorly processive error-prone DNA polymerase involved in untargeted mutagenesis. Copies undamaged DNA at stalled replication forks which arise in vivo from mismatched or misaligned primer ends. These misaligned primers can be extended by polIV. Exhibits no 3-5 exonuclease (proofreading) activity. May be involved in translesional synthesis in conjunction with the beta clamp from polIII (By similar…
chr_2198	ENOG41069MY	S	YolD-like protein
chr_2200	ENOG4107YN8	S	Membrane
chr_2202	ENOG4105HRU	E	Glyoxalase Bleomycin resistance protein (Dioxygenase
chr_2203	ENOG4105CS9	H	pantothenic acid kinase
chr_2204	ENOG4105BZC	E	d-serine deaminase
chr_2205	ENOG4108JCZ	S	Dehydrogenase
chr_2206	ENOG4107SBT	S	Beta-lactamase domain protein
chr_2207	ENOG4105II7	E	pyrroline-5-carboxylate reductase
chr_2208	ENOG4108KQ6	I	Enoyl-CoA hydratase
chr_2209	ENOG4105F99	I	Hydroxymethylglutaryl-CoA synthase
chr_2210	ENOG4106A3M	Q	Cytochrome p-450
chr_2211	ENOG4107EEY	Q	synthase
chr_2212	ENOG4108E1G	Q	synthase
chr_2213	ENOG4107VIG	Q	polyketide synthase
chr_2214	ENOG4107EFS	Q	polyketide synthase
chr_2215	ENOG4107G08	Q	polyketide synthase
chr_2216	ENOG4108FK8	Q	PKS_KS
chr_2217	ENOG4107UMJ	Q	PKS_DH
chr_2218	ENOG4108T9Z	I	Short-chain dehydrogenase reductase Sdr
chr_2219	ENOG4105CEY	Q	Amp-dependent synthetase and ligase
chr_2222	ENOG4105CJF	I	Malonyl coA-acyl carrier protein transacylase
chr_2223	ENOG4105P9E	K	NusG antitermination factor
chr_2224	ENOG4108Q2S	K	LysR family transcriptional regulator
chr_2225	ENOG4107940	S	NA
chr_2226	ENOG4105CCY	C	NADH flavin oxidoreductase, NADH oxidase
chr_2227	ENOG4105SM8	S	alpha beta
chr_2228	ENOG410861F	J	50S ribosomal protein L33
chr_2229	ENOG4105IES	S	Zinc phosphodiesterase, which displays some tRNA 3'- processing endonuclease activity. Probably involved in tRNA maturation, by removing a 3'-trailer from precursor tRNA (By similarity)
chr_2230	ENOG4105D8W	G	glucose-6-phosphate 1-dehydrogenase
chr_2231	ENOG4105C7Q	G	Catalyzes the oxidative decarboxylation of 6- phosphogluconate to ribulose 5-phosphate and CO(2), with concomitant reduction of NADP to NADPH (By similarity)
chr_2232	ENOG4105CQ3	L	Poorly processive error-prone DNA polymerase involved in untargeted mutagenesis. Copies undamaged DNA at stalled replication forks which arise in vivo from mismatched or misaligned primer ends. These misaligned primers can be extended by polIV. Exhibits no 3-5 exonuclease (proofreading) activity. May be involved in translesional synthesis in conjunction with the beta clamp from polIII (By similar…
chr_2234	ENOG4107XQC	U	Required for the insertion and or proper folding and or complex formation of integral membrane proteins into the membrane. Involved in integration of membrane proteins that insert both dependently and independently of the Sec translocase complex, as well as at least some lipoproteins (By similarity)
chr_2235	ENOG4105D42	E	Cleaves the N-terminal amino acid of tripeptides (By similarity)
chr_2236	ENOG4108HNZ	I	carboxyl transferase
chr_2237	ENOG4108ZVT	I	methylmalonyl-coA epimerase
chr_2239	ENOG410844I	M	ErfK ybiS ycfS ynhG family protein
chr_2240	ENOG4108QEG	S	Membrane
chr_2241	ENOG4105CDA	E	abc transporter atp-binding protein
chr_2242	ENOG4105DRP	E	amino acid AbC transporter
chr_2243	ENOG4108HW3	T	(ABC) transporter
chr_2245	ENOG4108Y6J	S	UPF0403 protein
chr_2246	ENOG4107VPS	I	Diacylglycerol kinase
chr_2247	ENOG4105C7S	C	Dehydrogenase
chr_2248	ENOG4105CPP	C	Dehydrogenase, E1 component
chr_2249	ENOG4108JYK	C	Dehydrogenase
chr_2250	ENOG4107QN2	C	dihydrolipoyl dehydrogenase
chr_2251	ENOG4105CKM	C	Branched-chain carboxylic acid kinase
chr_2252	ENOG4107RDP	E	Dehydrogenase
chr_2253	ENOG4107QYA	C	phosphate
chr_2254	ENOG4108JUB	K	Transcriptional regulator
chr_2255	ENOG4106CCJ	S	Protein of unknown function (DUF2627)
chr_2256	ENOG4105CR4	G	methylisocitrate lyase
chr_2257	ENOG4105DXD	S	2-methylcitrate dehydratase
chr_2258	ENOG4105BZN	C	citrate synthase
chr_2259	ENOG4105C1G	I	acyl-Coa dehydrogenase
chr_2260	ENOG4105DYT	I	3-hydroxyacyl-CoA dehydrogenase
chr_2261	ENOG4105CHU	I	acetyl-coa acetyltransferase
chr_2262	ENOG4108QXE	C	glycerophosphoryl diester phosphodiesterase
chr_2263	ENOG4105C5C	M	n-acetylmuramoyl-l-alanine amidase
chr_2266	ENOG4105PWQ	S	Sporulation protein YtaF
chr_2267	ENOG4105SD8	K	Transcriptional regulator
chr_2270	ENOG4105CCY	C	NADH flavin oxidoreductase, NADH oxidase
chr_2273	ENOG4105CJ4	M	Catalyzes the interconversion of L-alanine and D- alanine. May also act on other amino acids (By similarity)
chr_2274	ENOG4107QQR	T	Sporulation
chr_2275	ENOG4105S1Z	M	Stage IV sporulation protein B
chr_2276	ENOG4105C4F	L	May be involved in recombinational repair of damaged DNA (By similarity)
chr_2277	ENOG4105XBY	K	Regulates arginine biosynthesis genes (By similarity)
chr_2278	ENOG4105DX0	J	Hemolysin A
chr_2279	ENOG4105C2V	H	Catalyzes the acyloin condensation reaction between C atoms 2 and 3 of pyruvate and glyceraldehyde 3-phosphate to yield 1-deoxy-D-xylulose-5-phosphate (DXP) (By similarity)
chr_2280	ENOG4105CTB	H	Polyprenyl synthetase
chr_2281	ENOG41067QG	L	Bidirectionally degrades single-stranded DNA into large acid-insoluble oligonucleotides, which are then degraded further into small acid-soluble oligonucleotides (By similarity)
chr_2282	ENOG4105DVS	L	Bidirectionally degrades single-stranded DNA into large acid-insoluble oligonucleotides, which are then degraded further into small acid-soluble oligonucleotides (By similarity)
chr_2283	ENOG4105CN0	H	Catalyzes the oxidation of 5,10- methylenetetrahydrofolate to 5,10-methenyltetrahydrofolate and then the hydrolysis of 5,10-methenyltetrahydrofolate to 10- formyltetrahydrofolate (By similarity)
chr_2284	ENOG4105M7K	K	Involved in the transcription termination process (By similarity)
chr_2286	ENOG4108ZSR	S	alkaline shock protein
chr_2287	ENOG4105CER	I	acetyl-CoA carboxylase biotin carboxylase
chr_2288	ENOG4105KM4	I	Acetyl-CoA carboxylase, biotin carboxyl carrier protein
chr_2289	ENOG4105U7M	S	stage III sporulation protein AH
chr_2290	ENOG4105WZE	S	stage iii sporulation protein ag
chr_2291	ENOG41067Y2	S	Stage III sporulation protein af
chr_2292	ENOG4105EWD	S	stage III sporulation protein ae
chr_2293	ENOG4105KQ4	S	Stage iii sporulation protein ad
chr_2294	ENOG4108CQH	M	stage III sporulation protein AC
chr_2295	ENOG4105KR5	S	Stage iii sporulation protein
chr_2296	ENOG4105CD2	S	stage iii sporulation protein aa
chr_2297	ENOG4105VXW	S	Protein of unknown function (DUF2619)
chr_2298	ENOG4105DRH	J	Involved in peptide bond synthesis. Stimulates efficient translation and peptide-bond synthesis on native or reconstituted 70S ribosomes in vitro. Probably functions indirectly by altering the affinity of the ribosome for aminoacyl-tRNA, thus increasing their reactivity as acceptors for peptidyl transferase (By similarity)
chr_2299	ENOG4105DC7	E	peptidase M24
chr_2300	ENOG4105Q4H	S	Conserved membrane protein YqhR
chr_2301	ENOG4105CBJ	J	Metal-dependent enzyme
chr_2302	ENOG4106A7W	S	NA
chr_2303	ENOG4107Y7I	S	K07001 NTE family protein
chr_2304	ENOG4105KST	K	dependent repressor
chr_2305	ENOG4107S5Z	H	Catalyzes the transfer of endogenously produced octanoic acid from octanoyl-acyl-carrier-protein onto the lipoyl domain of GcvH, an intermediate carrier during protein lipoylation (By similarity)
chr_2306	ENOG4105PV6	P	Rhodanese domain protein
chr_2307	ENOG4107RGW	E	The glycine cleavage system catalyzes the degradation of glycine. The P protein binds the alpha-amino group of glycine through its pyridoxal phosphate cofactor
chr_2308	ENOG4107QK8	E	The glycine cleavage system catalyzes the degradation of glycine. The P protein binds the alpha-amino group of glycine through its pyridoxal phosphate cofactor
chr_2309	ENOG4105D43	E	The glycine cleavage system catalyzes the degradation of glycine (By similarity)
chr_2310	ENOG4105C0D	L	helicase
chr_2311	ENOG4105FHI	S	Bacterial protein YqhG of unknown function
chr_2313	ENOG4108IMY	K	Transcriptional regulator
chr_2314	ENOG4108YII	S	Spore coat-associated protein
chr_2315	ENOG4105VFR	U	signal peptidase
chr_2318	ENOG410683S	S	NA
chr_2323	ENOG4106855	U	Competence protein
chr_2324	ENOG41083BE	U	Competence protein
chr_2325	ENOG4107QHF	U	type ii secretion system protein e
chr_2326	ENOG410840R	P	Mg2 transporter protein cora family protein
chr_2327	ENOG4105C37	P	(CBS) domain
chr_2328	ENOG4106JBC	T	STAS domain
chr_2329	ENOG41090SU	K	Interferes with activator-stimulated transcription by interaction with the RNA polymerase alpha-CTD. May function to globally reduce transcription of genes involved in growth- and development-promoting processes and to increase transcription of genes involved in thiol homeostasis, during periods of extreme stress (By similarity)
chr_2330	ENOG4105UHZ	S	Protein of unknown function (DUF2626)
chr_2331	ENOG4105C5X	Q	domain protein
chr_2332	ENOG41066FG	S	Protein of unknown function (DUF2759)
chr_2333	ENOG4105N43	S	Domain of unknown function DUF77
chr_2334	ENOG4106FPM	S	(LipO)protein
chr_2335	ENOG4107QKX	E	Gamma-D-glutamyl-L-diamino acid endopeptidase
chr_2336	ENOG4105DKQ	G	ROK family
chr_2337	ENOG41068Z9	S	Bacterial protein of unknown function (DUF910)
chr_2338	ENOG4105DFD	C	Na H antiporter
chr_2340	ENOG4105MK2	H	5-formyltetrahydrofolate cyclo-ligase
chr_2341	ENOG4106DD7	S	NA
chr_2342	ENOG41068DG	S	YceG-like family
chr_2343	ENOG4105BZY	P	Part of the ABC transporter complex PstSACB involved in phosphate import. Responsible for energy coupling to the transport system (By similarity)
chr_2344	ENOG4105BZY	P	Part of the ABC transporter complex PstSACB involved in phosphate import. Responsible for energy coupling to the transport system (By similarity)
chr_2345	ENOG4105E2Z	P	phosphate ABC transporter (Permease
chr_2346	ENOG4105C8U	P	phosphate abc transporter
chr_2347	ENOG4105CVA	P	phosphate
chr_2348	ENOG4107RF6	M	penicillin-binding protein
chr_2349	ENOG4105E77	G	Major Facilitator
chr_2350	ENOG4105CK4	P	Destroys radicals which are normally produced within the cells and which are toxic to biological systems (By similarity)
chr_2351	ENOG4105SXS	S	Protein of unknown function (DUF456)
chr_2352	ENOG4106D2A	S	Protein of unknown function (DUF1189)
[truncated: 1,298 more rows]

## Sheet: Supplementary Table 3
Supplementary Table 3. Sequencing summary table for B. velezensis 504.
Seq ID	Property	Value
chr	ORF num	3839
	ORF total length	3463812 bp
	ORF density	0.983 genes per kb
	Longest ORF length	16167 bp
	ORF average length	902.27 bp
	Intergenetic region length	442001 bp
	ORF/Genome(coding percentage)	0.8868
	Intergenetic length/Genome	0.1132
	GC content in ORF region	0.4742
	GC content in intergenetic region	0.4017
plasmid	ORF num	14
	ORF total length	6489 bp
	ORF density	1.635 genes per kb
	Longest ORF length	1428 bp
	ORF average length	463.50 bp
	Intergenetic region length	2075 bp
	ORF/Genome(coding percentage)	0.7577
	Intergenetic length/Genome	0.2423
	GC content in ORF region	0.4036
	GC content in intergenetic region	0.3831

## Sheet: Supplementary Table 4
Supplementary Table 4. Genome statistics of B. velezensis 504, B. velezensis FZB42, and B. velezensis SQR9
General features	B. velezensis 504	B. velezensis FZB42	B. velezensis SQR9
Genome size (Mb)	3.91	3.92	4.12
GC content (%)	46.6	46.5	46.1
rRNA genes	27	29	21
tRNA genes	86	88	72
Other ncRNA genes	217	4	5
Coding density (%)	99.14	94.99	95.93
Protein coding sequences (CDS)	3853	3676	3912
Plasmid	+	-	-

## Sheet: Supplementary Table 5
Supplementary Table 5. Details of 56 genes related with cell motility, bacterial chemotaxis, and flagellar assembly in the B. velezensis 504 genome
Query_name	Query_description	Query_length	Query_start	Query_end	Hit_name	Hit_description	Hit_length	Hit_start	Hit_end	Aln_length	Identityvalue
chr_333	355338-356135 - length=265 aa	265	1	265	WP_070081350.1	L-cystine-binding protein TcyA [Bacillus velezensis] AOT99906.1 L-cystine-binding protein TcyA [Bacillus velezensis]	265	1	265	265	99.6226	1.2e-142
chr_1049	1066362-1067339 + length=325 aa	325	1	325	WP_069448655.1	BMP family ABC transporter substrate-binding protein [Bacillus velezensis] ODS06806.1 CD4+ T-cell-stimulating antigen [Bacillus velezensis]	325	1	325	325	99.6923	1.5e-174
chr_1325	1308055-1308801 - length=248 aa	248	1	248	CDG29291.1	motility protein B; MotB component of the stator flagellum complex [Bacillus velezensis UCMB5033]	275	28	275	248	100	1.7e-127
chr_1326	1308812-1309627 - length=271 aa	271	1	271	AKD29543.1	motility protein MotA [Bacillus velezensis NJN-6] CUB42820.1 Chemotaxis protein PomA [Bacillus amyloliquefaciens] CUX93209.1 motility protein A; MotA component of the stator flagellum complex [Bacillus velezensis] ODS07075.1 Motility protein [Bacillus velezensis]	274	4	274	271	100	8.5e-136
chr_1350	1332793-1334760 + length=655 aa	655	1	655	WP_069473379.1	chemotaxis protein [Bacillus velezensis] AOO61334.1 chemotaxis protein [Bacillus velezensis]	655	1	655	655	99.8473	0
chr_1357	1342744-1343655 + length=303 aa	303	1	303	WP_088037102.1	chemotaxis protein CheV [Bacillus velezensis]	303	1	303	303	99.3399	3.6e-167
chr_1583	1605153-1605542 + length=129 aa	129	1	129	EIF13177.1	flagellar basal body rod protein FlgB [Bacillus sp. 5B6]	131	3	131	129	100	9.2e-64
chr_1584	1605542-1605994 + length=150 aa	150	1	150	WP_069448732.1	flagellar basal body rod protein FlgC [Bacillus velezensis] ODS07325.1 Flagellar basal-body rod protein FlgC [Bacillus velezensis]	150	1	150	150	99.3333	1.8e-74
chr_1585	1606005-1606325 + length=106 aa	106	1	106	KNX34584.1	flagellar hook-basal body protein FliE [Bacillus amyloliquefaciens]	106	1	106	106	98.1132	1.3e-44
chr_1586	1606383-1607978 + length=531 aa	531	1	531	ERK84082.1	flagellar M-ring protein FliF [Bacillus amyloliquefaciens UASWS BA1] AMQ71793.1 flagellar M-ring protein FliF [Bacillus amyloliquefaciens UMAF6639]	531	1	531	531	100	3.3e-285
chr_1587	1607991-1609007 + length=338 aa	338	1	338	WP_061573889.1	flagellar motor switch protein FliG [Bacillus amyloliquefaciens] KYC94748.1 hypothetical protein B425_1663 [Bacillus amyloliquefaciens]	338	1	338	338	99.4083	2.8e-176
chr_1588	1609129-1609755 + length=208 aa	208	1	208	KDN94559.1	flagellar assembly protein FliH [Bacillus amyloliquefaciens]	251	44	251	208	99.5192	8.6e-104
chr_1589	1609752-1611068 + length=438 aa	438	1	438	WP_043021081.1	FliI/YscN family ATPase [Bacillus velezensis] KIR06085.1 ATP synthase [Bacillus velezensis]	438	1	438	438	99.7717	4.9e-242
chr_1590	1611074-1611517 + length=147 aa	147	1	147	WP_013352259.1	flagellar synthesis chaperone [Bacillus amyloliquefaciens] CBI42822.1 flagellar synthesis chaperone [Bacillus amyloliquefaciens DSM 7]	147	1	147	147	99.3197	5.8e-70
chr_1592	1612150-1613493 + length=447 aa	447	1	447	WP_003154249.1	flagellar hook-length control protein FliK [Bacillus velezensis] EKE46905.1 flagellar hook-length control protein [Bacillus velezensis M27]	447	1	447	447	99.3289	3e-239
chr_1593	1613494-1613934 + length=146 aa	146	1	146	WP_062623357.1	flagellar hook assembly protein FlgD [Bacillus velezensis] ANB45952.1 flagellar basal body rod modification protein [Bacillus velezensis]	146	1	146	146	97.9452	3e-71
chr_1594	1613959-1614735 + length=258 aa	258	1	258	WP_069448734.1	flagellar basal-body rod protein FlgF [Bacillus velezensis] ODS07335.1 Flagellar hook protein FlgE [Bacillus velezensis]	258	1	258	258	99.6124	1.5e-137
chr_1596	1614987-1615406 + length=139 aa	139	1	139	WP_061862192.1	flagellar basal body-associated protein FliL [Bacillus amyloliquefaciens] AMQ74081.1 flagellar basal body protein FliL [Bacillus amyloliquefaciens UMAF6614]	139	1	139	139	98.5612	8.4e-63
chr_1597	1615440-1616438 + length=332 aa	332	1	332	AFJ61784.1	flagellar motor switch protein [Bacillus amyloliquefaciens Y2]	335	4	335	332	100	4.1e-180
chr_1598	1616521-1617564 + length=347 aa	347	1	347	WP_042635194.1	flagellar motor switch phosphatase FliY [Bacillus amyloliquefaciens] AJK65395.1 flagellar motor switch protein FliN [Bacillus amyloliquefaciens KHG19]	378	32	378	347	99.7118	7.7e-182
chr_1599	1617591-1617953 + length=120 aa	120	1	120	WP_071576853.1	response regulator [Bacillus sp. FMQ74] OIR63242.1 two-component system response regulator [Bacillus sp. FMQ74]	120	1	120	120	95	9.5e-55
chr_1600	1617995-1618621 + length=208 aa	208	1	208	AFJ61787.1	flagellar protein [Bacillus amyloliquefaciens Y2] AGZ56361.1 flagella biosynthesis protein FliZ [Bacillus amyloliquefaciens CC178] AHZ15601.1 flagella biosynthesis protein FliZ [Bacillus velezensis SQR9] ANF36568.1 flagellar biosynthesis protein FliZ [Bacillus velezensis] ARZ58002.1 flagellar biosynthesis protein FliZ [Bacillus velezensis]	208	1	208	208	99.5192	1.2e-105
chr_1601	1618725-1619279 + length=184 aa	184	1	184	WP_032871484.1	flagellar biosynthetic protein FliP [Bacillus sp. UNC69MF]	221	38	221	184	99.4565	2.2e-90
chr_1602	1619294-1619563 + length=89 aa	89	1	89	CCP21601.1	component of the flagellar export machinery [Bacillus velezensis UCMB5036] CDG29565.1 component of the flagellar export machinery [Bacillus velezensis UCMB5033] CDG25870.1 component of the flagellar export machinery [Bacillus velezensis UCMB5113]	92	4	92	89	100	5.1e-37
chr_1603	1619570-1620349 + length=259 aa	259	1	259	WP_043021086.1	flagellar biosynthesis protein FliR [Bacillus velezensis] KIR06099.1 flagellar biosynthesis protein FliR [Bacillus velezensis] OQC80968.1 flagellar biosynthetic protein FliR [Bacillus velezensis]	259	1	259	259	99.6139	3.9e-130
chr_1604	1620349-1621428 + length=359 aa	359	1	359	WP_044053205.1	flagellar biosynthesis protein FlhB [Bacillus subtilis] AIU77054.1 flagellar biosynthesis protein FlhB [Bacillus subtilis]	359	1	359	359	100	8e-190
chr_1605	1621462-1623495 + length=677 aa	677	1	677	WP_063095253.1	flagellar biosynthesis protein FlhA [Bacillus amyloliquefaciens]	677	1	677	677	99.7046	0
chr_1606	1623495-1624586 + length=363 aa	363	1	363	WP_065180270.1	flagellar biosynthesis protein FlhF [Bacillus velezensis] OBR34950.1 Flagellar biosynthesis protein FlhF [Bacillus velezensis] OCB94566.1 Flagellar biosynthesis protein FlhF [Bacillus velezensis] AOU00998.1 flagellar biosynthesis protein FlhF [Bacillus velezensis]	363	1	363	363	99.449	6e-193
chr_1607	1624583-1625476 + length=297 aa	297	1	297	WP_088037139.1	flagellum site-determining protein YlxH [Bacillus velezensis]	297	1	297	297	99.3266	2.8e-156
chr_1608	1625473-1626540 + length=355 aa	355	1	355	WP_058906019.1	chemotaxis response regulator protein-glutamate methylesterase [Bacillus amyloliquefaciens] ALV01333.1 chemotaxis response regulator protein-glutamate methylesterase [Bacillus amyloliquefaciens]	355	1	355	355	99.4366	2.2e-192
chr_1609	1626546-1628564 + length=672 aa	672	1	672	WP_044053209.1	chemotaxis protein CheA [Bacillus subtilis] AIU77059.1 chemotaxis protein CheA [Bacillus subtilis]	672	1	672	672	99.7024	0
chr_1610	1628587-1629060 + length=157 aa	157	1	157	WP_077722201.1	chemotaxis protein CheW [Bacillus velezensis] AQS43967.1 chemotaxis protein CheW [Bacillus velezensis]	157	1	157	157	99.3631	1.1e-79
chr_1611	1629076-1629705 + length=209 aa	209	1	209	WP_061046783.1	chemotaxis protein CheC [Bacillus amyloliquefaciens]	209	1	209	209	99.5215	1.2e-110
chr_1612	1629702-1630202 + length=166 aa	166	1	166	WP_033574771.1	chemotaxis protein CheD [Bacillus amyloliquefaciens]	166	1	166	166	99.3976	8.5e-86
chr_1613	1630229-1630993 + length=254 aa	254	1	254	WP_025284732.1	RNA polymerase sigma factor SigD [Bacillus velezensis] AHK49185.1 RNA polymerase sigma factor SigD [Bacillus velezensis TrigoCor1448] KIR06109.1 RNA polymerase sigma factor SigD [Bacillus velezensis] ARJ74989.1 FliA/WhiG family RNA polymerase sigma factor [Bacillus velezensis]	254	1	254	254	99.6063	8.5e-138
chr_1765	1835251-1835613 + length=120 aa	120	1	120	WP_003153991.1	response regulator [Bacillus velezensis] EKE46747.1 hypothetical protein WYY_10705 [Bacillus velezensis M27]	120	1	120	120	99.1667	6e-57
chr_2098	2188568-2189500 - length=310 aa	310	1	310	CCF05630.1	chemotaxis protein methyltransferase [Bacillus velezensis CAU B946] CUX93919.1 methyl-accepting chemotaxis proteins (MCPs) methyltransferase [Bacillus velezensis]	310	1	310	310	100	7.6e-173
chr_2316	2429510-2430163 - length=217 aa	217	1	217	WP_046341384.1	amyloid fiber anchoring/assembly protein TapA [Bacillus velezensis] AKD30601.1 lipoprotein for biofilm formation [Bacillus velezensis NJN-6] AOO62253.1 amyloid fiber anchoring/assembly protein TapA [Bacillus velezensis]	223	7	223	217	99.0783	3.4e-119
chr_2716	2811407-2812027 - length=206 aa	206	1	206	WP_053284950.1	flagellar motor protein MotS [Bacillus velezensis] KOC84468.1 flagellar motor protein MotS [Bacillus velezensis] KSW02568.1 flagellar motor protein MotS [Bacillus velezensis] KSW06507.1 flagellar motor protein MotS [Bacillus velezensis]	229	24	229	206	100	1e-104
chr_2717	2812086-2812901 - length=271 aa	271	1	271	WP_015387843.1	flagellar motor protein MotP [Bacillus amyloliquefaciens] AGF26622.1 flagellar motor protein MotP [Bacillus amyloliquefaciens IT-45] ERK83308.1 flagellar motor protein MotP [Bacillus amyloliquefaciens UASWS BA1] AMP30793.1 flagellar motor protein MotP [Bacillus amyloliquefaciens]	271	1	271	271	99.631	1e-144
chr_2847	2949918-2951924 - length=668 aa	668	1	668	WP_070082266.1	chemotaxis protein [Bacillus velezensis] AOU02101.1 chemotaxis protein [Bacillus velezensis]	668	1	668	668	99.8503	0
chr_2848	2952040-2954025 - length=661 aa	661	1	661	WP_088037316.1	chemotaxis protein [Bacillus velezensis]	661	1	661	661	99.8487	0
chr_2849	2954153-2956141 - length=662 aa	662	1	662	WP_063174642.1	chemotaxis protein [Bacillus amyloliquefaciens] KZE58049.1 chemotaxis protein [Bacillus amyloliquefaciens]	662	1	662	662	99.5468	0
chr_2850	2956326-2958311 - length=661 aa	661	1	661	WP_020956256.1	methyl-accepting chemotaxis protein [Bacillus velezensis] CDG27033.1 methyl-accepting chemotaxis protein [Bacillus velezensis UCMB5113]	661	1	661	661	99.6974	0
chr_2886	2988181-2989254 + length=357 aa	357	1	357	WP_060658373.1	BMP family ABC transporter substrate-binding protein [Bacillus amyloliquefaciens] KTF59267.1 hypothetical protein AR691_16660 [Bacillus amyloliquefaciens]	357	1	357	357	99.7199	9.7e-196
chr_3273	3363105-3363449 - length=114 aa	114	1	114	WP_071392359.1	flagellar protein FliT [Bacillus velezensis]	114	1	114	114	98.2456	3.1e-55
chr_3274	3363449-3363850 - length=133 aa	133	1	133	KNX32655.1	flagellar biosynthesis protein FliS [Bacillus amyloliquefaciens]	133	1	133	133	99.2481	3e-65
chr_3275	3363870-3365390 - length=506 aa	506	1	506	WP_069449041.1	flagellar filament capping protein FliD [Bacillus velezensis] ODS09082.1 Flagellar hook-associated protein [Bacillus velezensis]	506	1	506	506	99.8024	1.9e-269
chr_3276	3365641-3366627 - length=328 aa	328	1	328	WP_049627495.1	flagellin [Bacillus sp. JFL15]	328	1	328	328	99.3902	1.5e-163
chr_3278	3366990-3367421 - length=143 aa	143	1	143	WP_047475780.1	flagellar assembly protein FliW [Bacillus amyloliquefaciens]	143	1	143	143	99.3007	4.1e-73
chr_3280	3368111-3369028 - length=305 aa	305	1	305	WP_060657505.1	flagellar hook-associated protein FlgL [Bacillus amyloliquefaciens] KTF61218.1 flagellar biosynthesis protein FlgL [Bacillus amyloliquefaciens] APH48625.1 flagellar hook-associated protein FlgL [Bacillus amyloliquefaciens]	305	1	305	305	100	4.6e-162
chr_3281	3369040-3370557 - length=505 aa	505	1	505	WP_047936250.1	flagellar hook-associated protein FlgK [Bacillus velezensis] AKL77990.1 flagellar hook-associated protein FlgK [Bacillus velezensis]	505	1	505	505	99.604	9.6e-274
chr_3283	3371070-3371336 - length=88 aa	88	1	88	WP_057080258.1	flagellar biosynthesis anti-sigma factor FlgM [Bacillus amyloliquefaciens]	88	1	88	88	98.8636	1e-37
chr_3339	3433793-3434710 + length=305 aa	305	1	305	WP_065180534.1	D-ribose ABC transporter substrate-binding protein [Bacillus velezensis] OBR33767.1 D-ribose-binding protein [Bacillus velezensis] OCB98497.1 D-ribose-binding protein [Bacillus velezensis]	305	1	305	305	99.6721	1.5e-160
chr_3386	3472960-3473784 - length=274 aa	274	2	274	WP_060658340.1	flagellar hook-basal body protein FlhP [Bacillus amyloliquefaciens] KTF59514.1 flagellar hook-basal body protein FlhP [Bacillus amyloliquefaciens] APH50545.1 flagellar hook-basal body protein FlhP [Bacillus amyloliquefaciens]	273	1	273	273	100	2e-145
chr_3387	3473806-3474603 - length=265 aa	265	1	265	AFJ63856.1	flagellar basal-body rod protein [Bacillus amyloliquefaciens Y2]	268	4	268	265	100	3e-141

## Sheet: Supplementary Table 6
Supplementary Table 6. Details of 280 unique genes in the B. velezensis 504 genome
Query_name	Query_description	Query_length	Query_start	Query_end	Hit_name	Hit_description	Hit_length	Hit_start	Hit_end	Aln_length	Identityvalue
chr_8	10081-10188 + length=35 aa	35	1	35	AHC41391.1	hypothetical protein U722_04415 [Bacillus amyloliquefaciens LFB112]	35	1	35	35	97.1429	5.5e-11
chr_19	24572-24670 - length=32 aa	32	1	32	ERK81324.1	hypothetical protein N786_20150 [Bacillus amyloliquefaciens UASWS BA1]	32	1	32	32	96.875	4.7e-09
chr_30	36005-36262 + length=85 aa	85	1	85	KPD35303.1	hypothetical protein AN475_15730 [Bacillus amyloliquefaciens]	85	1	85	85	96.4706	1.5e-41
chr_167	161227-161346 + length=39 aa	39	N/A	N/A	N/A	N/A	N/A	N/A	N/A	N/A	N/A	N/A
chr_170	166222-166494 - length=90 aa	90	4	84	GAO57196.1	hypothetical protein BAN44_0141 [Bacillus anthracis]	83	13	81	81	74.0741	4e-21
chr_179	179884-180045 + length=53 aa	53	N/A	N/A	N/A	N/A	N/A	N/A	N/A	N/A	N/A	N/A
chr_180	180181-180396 + length=71 aa	71	N/A	N/A	N/A	N/A	N/A	N/A	N/A	N/A	N/A	N/A
chr_192	193544-193891 - length=115 aa	115	9	77	EMI14592.1	hypothetical protein C883_3381 [Bacillus stratosphericus LAMA 585]	114	19	93	75	77.3333	1.6e-22
chr_243	245618-246541 + length=307 aa	307	1	307	WP_060657918.1	hypothetical protein [Bacillus amyloliquefaciens] KTF59965.1 hypothetical protein AR691_12990 [Bacillus amyloliquefaciens]	307	1	307	307	100	2.1e-178
chr_252	252529-252699 + length=56 aa	56	1	56	EJD67467.1	hypothetical protein BB65665_11095 [Bacillus sp. 916] AHZ14281.1 hypothetical protein V529_02550 [Bacillus velezensis SQR9] AKL74865.1 hypothetical protein ABH13_0255 [Bacillus velezensis]	56	1	56	56	98.2143	3.3e-26
chr_312	317062-317208 - length=48 aa	48	1	48	ERK81837.1	hypothetical protein N786_17355 [Bacillus amyloliquefaciens UASWS BA1] AHC44359.1 hypothetical protein U722_01810 [Bacillus amyloliquefaciens LFB112] CUX92231.1 conserved protein of unknown function [Bacillus velezensis]	48	1	48	48	97.9167	1.3e-18
chr_357	380740-380838 + length=32 aa	32	1	32	ERH51528.1	hypothetical protein O205_14160 [Bacillus amyloliquefaciens EGD-AQ14] AMQ75644.1 hypothetical protein BAMY6614_05785 [Bacillus amyloliquefaciens UMAF6614]	32	1	32	32	93.75	5.2e-08
chr_359	382492-382584 + length=30 aa	30	1	30	ERK82049.1	hypothetical protein N786_16160 [Bacillus amyloliquefaciens UASWS BA1]	30	1	30	30	96.6667	1.3e-08
chr_413	438785-438946 + length=53 aa	53	N/A	N/A	N/A	N/A	N/A	N/A	N/A	N/A	N/A	N/A
chr_414	439002-439163 + length=53 aa	53	1	53	WP_014304372.1	hypothetical protein [Bacillus amyloliquefaciens] CCF03928.1 hypothetical protein BACAU_0394 [Bacillus velezensis CAU B946] AIU77346.1 hypothetical protein MA22_12730 [Bacillus subtilis] CUB44708.1 hypothetical protein BN2127_JRS8_03014 [Bacillus amyloliquefaciens] CUX92331.1 conserved hypothetical protein; skin element [Bacillus velezensis]	53	1	53	53	100	7.8e-17
chr_415	439265-439831 + length=188 aa	188	1	188	CUX92332.1	Putative phage protein (fragment) [Bacillus velezensis]	188	1	188	188	100	1.7e-103
chr_416	439855-440220 + length=121 aa	121	1	121	CUX92333.1	conserved protein of unknown function [Bacillus velezensis]	121	1	121	121	97.5207	1.7e-59
chr_417	440357-440635 + length=92 aa	92	1	92	KDN89211.1	hypothetical protein EF87_21655 [Bacillus amyloliquefaciens] AIU77347.1 hypothetical protein MA22_12745 [Bacillus subtilis] AJC25026.1 hypothetical protein SB24_07495 [Bacillus sp. Pc3] KMN55935.1 hypothetical protein VK94_09670 [Bacillus sp. LK7] KTF60361.1 hypothetical protein AR691_11180 [Bacillus amyloliquefaciens] ALV03769.1 hypothetical protein AVM03_15970 [Bacillus amyloliquefaciens] KZE60…	92	1	92	92	100	1.9e-42
chr_419	441466-442266 + length=266 aa	266	1	266	CCF03933.1	Septation ring formation regulator ezrA [Bacillus velezensis CAU B946] AIU77348.1 septation ring formation regulator EzrA [Bacillus subtilis] AKF29432.1 septation ring formation regulator EzrA [Bacillus velezensis] KMN55933.1 septation ring formation regulator EzrA [Bacillus sp. LK7] KMO07368.1 septation ring formation regulator EzrA [Bacillus amyloliquefaciens] KTF60359.1 septation ring formatio…	270	1	270	270	98.1481	5.8e-145
chr_423	445008-445142 + length=44 aa	44	1	44	AMQ71589.1	hypothetical protein BAMY6639_13590 [Bacillus amyloliquefaciens UMAF6639]	44	1	44	44	100	1.9e-13
chr_424	445503-445733 - length=76 aa	76	1	76	WP_060657782.1	hypothetical protein [Bacillus amyloliquefaciens] KTF60356.1 hypothetical protein AR691_11150 [Bacillus amyloliquefaciens] APH47737.1 hypothetical protein BSF20_04645 [Bacillus amyloliquefaciens]	76	1	76	76	100	2.9e-33
chr_425	445921-446100 - length=59 aa	59	1	59	WP_025284260.1	hypothetical protein [Bacillus velezensis] AHK48054.1 hypothetical protein AJ82_02545 [Bacillus velezensis TrigoCor1448]	59	1	59	59	94.9153	9.2e-19
chr_430	449345-449590 + length=81 aa	81	1	81	KTF60450.1	hypothetical protein AR691_11120 [Bacillus amyloliquefaciens] APH47731.1 hypothetical protein BSF20_04615 [Bacillus amyloliquefaciens]	81	1	81	81	100	1.4e-41
chr_437	452767-452868 - length=33 aa	33	2	33	KYC87580.1	hypothetical protein B4140_0717 [Bacillus amyloliquefaciens]	37	6	37	32	84.375	1.6e-07
chr_455	468493-468606 + length=37 aa	37	1	37	EKE46250.1	hypothetical protein WYY_17476 [Bacillus velezensis M27] AGF28932.1 hypothetical protein KSO_017245 [Bacillus amyloliquefaciens IT-45] ERK82063.1 hypothetical protein N786_16590 [Bacillus amyloliquefaciens UASWS BA1] AHC41040.1 hypothetical protein U722_02480 [Bacillus amyloliquefaciens LFB112]	37	1	37	37	100	5.8e-11
chr_479	490685-491632 - length=315 aa	315	1	315	WP_058906585.1	esterase [Bacillus amyloliquefaciens] KTF60307.1 esterase [Bacillus amyloliquefaciens] ALV03823.1 esterase [Bacillus amyloliquefaciens]	315	1	315	315	100	1.2e-176
chr_501	505610-505780 - length=56 aa	56	1	56	ERK82089.1	hypothetical protein N786_16950 [Bacillus amyloliquefaciens UASWS BA1]	56	1	56	56	98.2143	3.1e-24
chr_504	508059-508244 - length=61 aa	61	1	61	AGF28868.1	lactoylglutathione lyase [Bacillus amyloliquefaciens IT-45] KDN93879.1 lactoylglutathione lyase [Bacillus amyloliquefaciens] AIU76322.1 lactoylglutathione lyase [Bacillus subtilis] AJH22918.1 lactoylglutathione lyase [Bacillus amyloliquefaciens] AKD21169.1 lactoylglutathione lyase [Bacillus amyloliquefaciens] AKF29516.1 lactoylglutathione lyase [Bacillus velezensis] KMN55851.1 lactoylglutathione …	77	17	77	61	98.3607	1.4e-30
chr_507	511046-511387 - length=113 aa	113	1	113	WP_061861892.1	hypothetical protein [Bacillus amyloliquefaciens] AMQ73010.1 hypothetical protein BAMY6614_06580 [Bacillus amyloliquefaciens UMAF6614]	113	1	113	113	98.2301	6.9e-55
chr_517	519433-519795 - length=120 aa	120	1	120	WP_058906593.1	hypothetical protein [Bacillus amyloliquefaciens] ALV03866.1 hypothetical protein AVM03_16530 [Bacillus amyloliquefaciens]	120	1	120	120	98.3333	5.6e-55
chr_525	524802-525008 + length=68 aa	68	1	68	KDN93901.1	hypothetical protein EF87_03755 [Bacillus amyloliquefaciens]	68	1	68	68	97.0588	7.1e-31
chr_541	541889-541987 + length=32 aa	32	N/A	N/A	N/A	N/A	N/A	N/A	N/A	N/A	N/A	N/A
chr_564	562162-562308 - length=48 aa	48	2	48	AHC44364.1	hypothetical protein U722_03115 [Bacillus amyloliquefaciens LFB112]	47	1	47	47	100	1.6e-13
chr_581	579466-580629 - length=387 aa	387	1	386	WP_080017256.1	amidohydrolase [Bacillus cereus]	392	6	391	386	63.2124	9.6e-141
chr_582	581105-583687 + length=860 aa	860	1	860	WP_079890898.1	hypothetical protein [Bacillus velezensis]	877	18	877	860	100	0
chr_583	583699-584790 + length=363 aa	363	1	363	WP_002169253.1	hypothetical protein [Bacillus cereus] EJR33360.1 hypothetical protein III_04916 [Bacillus cereus VD078]	370	1	370	370	48.9189	3.8e-99
chr_584	584792-586417 + length=541 aa	541	1	541	WP_046559396.1	hypothetical protein [Bacillus velezensis] AKF29590.1 hypothetical protein AAV29_03120 [Bacillus velezensis]	541	1	541	541	99.8152	7.6e-311
chr_585	586421-588400 + length=659 aa	659	1	659	WP_046559397.1	hypothetical protein [Bacillus velezensis] AKF29591.1 hypothetical protein AAV29_03125 [Bacillus velezensis]	659	1	659	659	99.6965	0
chr_586	588420-589361 + length=313 aa	313	1	313	WP_060386785.1	hypothetical protein [Bacillus velezensis] CUX92508.1 Thiopeptide-type bacteriocin biosynthesis domain-containing protein [Bacillus velezensis]	313	1	313	313	99.361	3e-177
chr_587	589361-590218 + length=285 aa	285	1	285	WP_002169249.1	SagB-type dehydrogenase [Bacillus cereus] EJR33356.1 SagB-type dehydrogenase domain-containing protein [Bacillus cereus VD078]	286	1	286	286	60.8392	2.7e-100
chr_588	590238-591341 + length=367 aa	367	1	367	WP_060386786.1	hypothetical protein [Bacillus velezensis] CUX92510.1 conserved protein of unknown function [Bacillus velezensis]	367	1	367	367	99.455	1.6e-214
chr_589	591344-592240 + length=298 aa	298	27	298	WP_048368222.1	ABC transporter ATP-binding protein, partial [Bacillus sp. LK7] KMN53604.1 ABC transporter ATP-binding protein, partial [Bacillus sp. LK7]	272	1	272	272	100	7.7e-146
chr_590	592243-592989 + length=248 aa	248	1	247	WP_002169246.1	ABC transporter permease [Bacillus cereus] EJR33353.1 hypothetical protein III_04909 [Bacillus cereus VD078]	247	1	247	247	66.8016	4.3e-86
chr_614	621153-621347 + length=64 aa	64	1	64	WP_060658314.1	hypothetical protein [Bacillus amyloliquefaciens] KTF59563.1 hypothetical protein AR691_15030 [Bacillus amyloliquefaciens]	64	1	64	64	100	8.5e-26
chr_615	621507-622490 + length=327 aa	327	1	327	WP_060658312.1	hypothetical protein [Bacillus amyloliquefaciens] KTF59562.1 hypothetical protein AR691_15025 [Bacillus amyloliquefaciens]	327	1	327	327	99.6942	5.8e-179
chr_616	622695-624419 + length=574 aa	574	1	574	WP_060658308.1	hypothetical protein [Bacillus amyloliquefaciens] KTF59560.1 hypothetical protein AR691_15015 [Bacillus amyloliquefaciens]	574	1	574	574	100	0
chr_624	630774-630980 - length=68 aa	68	1	68	EJD67635.1	hypothetical protein BB65665_10345 [Bacillus sp. 916] EKE46456.1 hypothetical protein WYY_16287 [Bacillus velezensis M27] AFZ89661.1 hypothetical protein B938_03155 [Bacillus velezensis AS43.3] AHK48259.1 hypothetical protein AJ82_03810 [Bacillus velezensis TrigoCor1448] KFI14748.1 hypothetical protein IO97_15340 [Bacillus subtilis] AJK64403.1 hypothetical protein KHU1_0434 [Bacillus amyloliquefa…	68	1	68	68	100	5.4e-31
chr_642	648961-649125 - length=54 aa	54	1	54	EKE46438.1	hypothetical protein WYY_16197 [Bacillus velezensis M27] AGF28742.1 hypothetical protein KSO_016275 [Bacillus amyloliquefaciens IT-45] AHC41214.1 hypothetical protein U722_03475 [Bacillus amyloliquefaciens LFB112]	54	1	54	54	98.1481	3.3e-23
chr_657	669492-669959 - length=155 aa	155	1	155	WP_060386795.1	hypothetical protein [Bacillus velezensis] CUX92573.1 conserved protein of unknown function [Bacillus velezensis]	155	1	155	155	99.3548	7.7e-81
chr_658	670312-671265 + length=317 aa	317	1	317	WP_060386796.1	ABC transporter ATP-binding protein [Bacillus velezensis] CUX92574.1 Methionine import ATP-binding protein metN [Bacillus velezensis]	317	1	317	317	99.6845	1.5e-176
chr_659	671266-672141 + length=291 aa	291	1	291	WP_047935418.1	transporter [Bacillus velezensis] AKL75307.1 transport permease yfiN [Bacillus velezensis] ANB82931.1 transporter [Bacillus velezensis]	291	1	291	291	99.6564	2.6e-146
chr_687	695200-695325 + length=41 aa	41	N/A	N/A	N/A	N/A	N/A	N/A	N/A	N/A	N/A	N/A
chr_694	701544-701831 - length=95 aa	95	1	95	EKE46397.1	hypothetical protein WYY_15992 [Bacillus velezensis M27] AGF28702.1 hypothetical protein KSO_016075 [Bacillus amyloliquefaciens IT-45] ERK81703.1 hypothetical protein N786_18800 [Bacillus amyloliquefaciens UASWS BA1] AHC41254.1 hypothetical protein U722_03685 [Bacillus amyloliquefaciens LFB112] KDN91690.1 hypothetical protein EF87_16945 [Bacillus amyloliquefaciens] AJH23076.1 hypothetical protein…	95	1	95	95	100	3.2e-45
chr_719	729942-734018 - length=1358 aa	1358	1	1358	COD87963.1	serine protease [Streptococcus pneumoniae]	1634	277	1634	1412	82.3654	0
chr_720	735545-737134 - length=529 aa	529	N/A	N/A	N/A	N/A	N/A	N/A	N/A	N/A	N/A	N/A
chr_721	737718-740771 + length=1017 aa	1017	1	1017	WP_077721929.1	hypothetical protein [Bacillus velezensis]	999	1	999	1017	84.2675	0
chr_750	774541-774636 + length=31 aa	31	3	31	ERK81694.1	hypothetical protein N786_18520 [Bacillus amyloliquefaciens UASWS BA1]	29	1	29	29	100	9.5e-07
chr_761	786250-786357 + length=35 aa	35	1	35	AGZ55505.1	hypothetical protein U471_07970 [Bacillus amyloliquefaciens CC178]	60	26	60	35	100	3e-09
chr_848	879512-879610 + length=32 aa	32	1	32	AHC44368.1	hypothetical protein U722_04600 [Bacillus amyloliquefaciens LFB112]	32	1	32	32	100	5.5e-10
chr_859	886624-886713 - length=29 aa	29	N/A	N/A	N/A	N/A	N/A	N/A	N/A	N/A	N/A	N/A
chr_879	904674-904871 + length=65 aa	65	N/A	N/A	N/A	N/A	N/A	N/A	N/A	N/A	N/A	N/A
chr_900	923508-923639 + length=43 aa	43	1	43	ERK82723.1	hypothetical protein N786_14095 [Bacillus amyloliquefaciens UASWS BA1] AHC41458.1 hypothetical protein U722_04865 [Bacillus amyloliquefaciens LFB112]	43	1	43	43	100	2.1e-12
chr_930	952513-952617 + length=34 aa	34	1	34	ERK82720.1	hypothetical protein N786_13945 [Bacillus amyloliquefaciens UASWS BA1] AHC41489.1 hypothetical protein U722_05020 [Bacillus amyloliquefaciens LFB112] AKD29133.1 hypothetical protein AW02_009810 [Bacillus velezensis NJN-6] COD14235.1 Uncharacterised protein [Streptococcus pneumoniae] CUB36131.1 hypothetical protein BN2127_JRS8_00025 [Bacillus amyloliquefaciens] ODS06676.1 hypothetical protein BSHJ…	34	1	34	34	100	2.6e-10
chr_934	957105-957230 - length=41 aa	41	1	41	WP_003155283.1	hypothetical protein [Bacillus amyloliquefaciens] CCF04490.1 YheF [Bacillus velezensis CAU B946] EKE47556.1 YheF [Bacillus velezensis M27] AGF28465.1 YheF [Bacillus amyloliquefaciens IT-45] ERK82591.1 hypothetical protein N786_13925 [Bacillus amyloliquefaciens UASWS BA1] AHC41493.1 hypothetical protein U722_05040 [Bacillus amyloliquefaciens LFB112] AKD29137.1 YheF [Bacillus velezensis NJN-6] COD1…	41	1	41	41	100	1.5e-15
chr_980	1002126-1002362 - length=78 aa	78	1	78	WP_071543312.1	hypothetical protein [Bacillus amyloliquefaciens] APB81500.1 hypothetical protein BAMY_05070 [Bacillus amyloliquefaciens]	78	1	78	78	100	4e-38
chr_991	1012737-1012922 - length=61 aa	61	1	61	WP_060386846.1	hypothetical protein [Bacillus velezensis]	61	1	61	61	98.3607	9.5e-27
chr_1012	1028964-1029062 + length=32 aa	32	N/A	N/A	N/A	N/A	N/A	N/A	N/A	N/A	N/A	N/A
chr_1040	1058160-1059185 + length=341 aa	341	1	341	WP_060386854.1	LacI family transcriptional regulator [Bacillus velezensis] CUX92931.1 transcriptional regulator (LacI family) [Bacillus velezensis]	341	1	341	341	99.7067	4.9e-189
chr_1041	1059201-1059320 + length=39 aa	39	N/A	N/A	N/A	N/A	N/A	N/A	N/A	N/A	N/A	N/A
chr_1042	1059411-1060442 + length=343 aa	343	1	343	COC28650.1	Gfo/Idh/MocA family oxidoreductase [Streptococcus pneumoniae]	343	1	343	343	99.7085	3.8e-197
chr_1085	1099280-1100032 + length=250 aa	250	1	250	WP_043866986.1	class I SAM-dependent methyltransferase [Bacillus amyloliquefaciens] AJH23446.1 methyltransferase [Bacillus amyloliquefaciens] AKD21675.1 methyltransferase [Bacillus amyloliquefaciens]	250	1	250	250	99.2	1.3e-143
chr_1086	1100247-1101539 + length=430 aa	430	1	430	WP_058905932.1	MFS transporter [Bacillus amyloliquefaciens] ALV00865.1 MFS transporter [Bacillus amyloliquefaciens]	430	1	430	430	99.7674	3.5e-224
chr_1099	1113921-1114016 - length=31 aa	31	N/A	N/A	N/A	N/A	N/A	N/A	N/A	N/A	N/A	N/A
chr_1128	1136656-1136784 - length=42 aa	42	1	42	KYC88092.1	hypothetical protein B4140_1266 [Bacillus amyloliquefaciens] ANF36068.1 hypothetical protein BCBMB205_11680 [Bacillus velezensis] ARZ57500.1 hypothetical protein BAGQ_1265 [Bacillus velezensis]	42	1	42	42	95.2381	2.2e-14
chr_1141	1145023-1145166 + length=47 aa	47	1	47	EJD67438.1	hypothetical protein BB65665_11395 [Bacillus sp. 916] EKE47355.1 hypothetical protein WYY_13765 [Bacillus velezensis M27] AGF28264.1 hypothetical protein KSO_013875 [Bacillus amyloliquefaciens IT-45] ERH52313.1 hypothetical protein O205_12980 [Bacillus amyloliquefaciens EGD-AQ14] ERK82700.1 hypothetical protein N786_12885 [Bacillus amyloliquefaciens UASWS BA1] AKL75794.1 hypothetical protein ABH1…	47	1	47	47	97.8723	4.8e-18
chr_1144	1147769-1147909 + length=46 aa	46	N/A	N/A	N/A	N/A	N/A	N/A	N/A	N/A	N/A	N/A
chr_1150	1153305-1153958 - length=217 aa	217	1	217	WP_060657710.1	hypothetical protein [Bacillus amyloliquefaciens] KTF60576.1 hypothetical protein AR691_09295 [Bacillus amyloliquefaciens]	217	1	217	217	100	1.2e-116
chr_1151	1154051-1154347 + length=98 aa	98	1	98	WP_052471031.1	hypothetical protein [Bacillus subtilis]	98	1	98	98	92.8571	6.8e-43
chr_1153	1155064-1155231 + length=55 aa	55	1	55	KTF60574.1	transcriptional regulator [Bacillus amyloliquefaciens]	55	1	55	55	100	1.7e-22
chr_1155	1155764-1156432 + length=222 aa	222	1	222	WP_061527802.1	hypothetical protein [Bacillus nakamurai] KXZ21094.1 hypothetical protein AXI59_00645 [Bacillus nakamurai]	222	1	222	222	97.7477	2e-114
chr_1156	1156583-1156687 + length=34 aa	34	1	33	WP_073982191.1	hypothetical protein [Bacillus amyloliquefaciens] CUB45074.1 hypothetical protein BN2127_JRS8_03177 [Bacillus amyloliquefaciens]	239	1	33	33	96.9697	1.3e-09
chr_1185	1184692-1184793 + length=33 aa	33	1	33	EJD69543.1	hypothetical protein BB65665_00595 [Bacillus sp. 916] ERH57457.1 hypothetical protein O205_19195 [Bacillus amyloliquefaciens EGD-AQ14] ERK84141.1 hypothetical protein N786_08610 [Bacillus amyloliquefaciens UASWS BA1] AHC41745.1 hypothetical protein U722_06415 [Bacillus amyloliquefaciens LFB112] AMQ71739.1 hypothetical protein BAMY6639_17710 [Bacillus amyloliquefaciens UMAF6639] AMQ73669.1 hypothe…	33	1	33	33	96.9697	1.6e-07
chr_1193	1193837-1194508 + length=223 aa	223	1	223	WP_045925391.1	DNA-binding response regulator [Bacillus siamensis]	223	1	223	223	98.6547	8.9e-123
chr_1194	1194505-1195863 + length=452 aa	452	1	452	WP_015417276.1	two-component sensor histidine kinase [Bacillus velezensis] CCP21198.1 Two-component sensor histidine kinase [YbdJ] [Bacillus velezensis UCMB5036]	452	1	452	452	98.0088	1.7e-253
chr_1195	1195983-1196183 + length=66 aa	66	1	66	AIU76666.1	hypothetical protein MA22_09145 [Bacillus subtilis] KTF60535.1 hypothetical protein AR691_09075 [Bacillus amyloliquefaciens] APB81699.1 hypothetical protein BAMY_06080 [Bacillus amyloliquefaciens] APH47040.1 hypothetical protein BSF20_00760 [Bacillus amyloliquefaciens]	66	1	66	66	98.4848	2.5e-28
chr_1196	1196325-1196516 + length=63 aa	63	1	63	WP_049628305.1	hypothetical protein [Bacillus sp. JFL15]	63	1	63	63	98.4127	8.6e-23
chr_1213	1207114-1208412 + length=432 aa	432	1	432	WP_060386893.1	terminase [Bacillus velezensis] CUX93100.1 PBSX defective prophage terminase (large subunit) [Bacillus velezensis]	432	1	432	432	99.537	6.1e-253
chr_1214	1208416-1209840 + length=474 aa	474	1	474	WP_060674878.1	phage portal protein [Bacillus amyloliquefaciens] KPD36180.1 phage portal protein [Bacillus amyloliquefaciens]	478	1	474	474	99.3671	2.5e-276
chr_1215	1209872-1210717 + length=281 aa	281	1	281	KDN91480.1	phage portal protein [Bacillus amyloliquefaciens]	281	1	281	281	99.2883	1.6e-153
chr_1216	1210744-1211679 + length=311 aa	311	1	311	WP_076423959.1	major capsid protein [Bacillus sp. RUPDJ] SIR72318.1 Phage capsid family protein [Bacillus sp. RUPDJ]	311	1	311	311	99.0354	7e-166
chr_1217	1211696-1212079 + length=127 aa	127	1	127	WP_060657682.1	hypothetical protein [Bacillus amyloliquefaciens] KTF60513.1 hypothetical protein AR691_08965 [Bacillus amyloliquefaciens]	127	1	127	127	98.4252	4.1e-64
chr_1218	1212076-1212432 + length=118 aa	118	1	118	WP_045207168.1	phage portal protein [Bacillus velezensis] KJR69886.1 phage portal protein [Bacillus velezensis]	118	1	118	118	97.4576	6.1e-62
chr_1219	1212429-1212932 + length=167 aa	167	1	166	WP_003154843.1	phage portal protein [Bacillus velezensis] EKE47278.1 Phage-like element PBSX protein xkdI [Bacillus velezensis M27]	167	1	166	166	99.3976	1.2e-92
chr_1220	1212929-1213375 + length=148 aa	148	1	148	WP_003154841.1	hypothetical protein [Bacillus velezensis] EKE47277.1 Phage-like element PBSX protein xkdJ [Bacillus velezensis M27]	148	1	148	148	98.6486	2.2e-77
chr_1221	1213372-1213581 + length=69 aa	69	1	69	WP_060561809.1	hypothetical protein [Bacillus velezensis] KSW06329.1 hypothetical protein AR441_02985 [Bacillus velezensis]	69	1	69	69	95.6522	4.8e-27
chr_1222	1213581-1214978 + length=465 aa	465	1	465	WP_069473358.1	phage tail sheath protein [Bacillus velezensis] AOO61218.1 phage tail sheath protein [Bacillus velezensis]	465	1	465	465	99.5699	5.4e-255
chr_1223	1214980-1215423 + length=147 aa	147	1	147	WP_061523160.1	phage portal protein [Bacillus nakamurai] KXZ13385.1 phage portal protein [Bacillus nakamurai] KXZ19021.1 phage portal protein [Bacillus nakamurai]	147	1	147	147	99.3197	7.8e-75
chr_1224	1215500-1215946 + length=148 aa	148	1	148	EIF12805.1	Phage XkdN-like protein [Bacillus sp. 5B6]	168	21	168	148	100	3.2e-76
chr_1225	1216128-1221251 + length=1707 aa	1707	1	1707	WP_046559516.1	phage portal protein [Bacillus velezensis] AKF30156.1 phage portal protein [Bacillus velezensis]	1707	1	1707	1707	98.9455	0
chr_1226	1221352-1221903 + length=183 aa	183	1	183	WP_021493830.1	phage portal protein [Bacillus amyloliquefaciens] ERH59115.1 phage portal protein [Bacillus amyloliquefaciens EGD-AQ14]	219	37	219	183	100	1.5e-99
chr_1227	1221917-1222894 + length=325 aa	325	1	325	WP_060386895.1	hypothetical protein [Bacillus velezensis] CUX93115.1 conserved hypothetical protein; putative PBSX prophage protein [Bacillus velezensis]	325	1	325	325	99.6923	6.8e-180
chr_1229	1223264-1223689 + length=141 aa	141	1	141	WP_060657679.1	phage portal protein [Bacillus amyloliquefaciens] KTF60501.1 phage portal protein [Bacillus amyloliquefaciens]	141	1	141	141	100	7.2e-70
chr_1230	1223712-1224728 + length=338 aa	338	1	338	WP_060657677.1	phage portal protein [Bacillus amyloliquefaciens] KTF60500.1 phage portal protein [Bacillus amyloliquefaciens]	348	11	348	338	100	1.9e-185
chr_1231	1224730-1225290 + length=186 aa	186	1	186	WP_070081680.1	phage portal protein [Bacillus velezensis] AOU00656.1 phage portal protein [Bacillus velezensis]	192	7	192	186	98.9247	4.4e-99
chr_1232	1225287-1225559 + length=90 aa	90	1	90	KNX34766.1	hypothetical protein AFK74_06310 [Bacillus amyloliquefaciens]	90	1	90	90	97.7778	1.6e-38
chr_1240	1230109-1230234 - length=41 aa	41	1	41	AEB62923.1	hypothetical protein LL3_01382 [Bacillus amyloliquefaciens LL3] AEK89324.1 hypothetical protein BAXH7_02194 [Bacillus amyloliquefaciens XH7] CCG49222.1 hypothetical protein BANAU_1201 [Bacillus velezensis YAU B9601-Y2] EIF12822.1 hypothetical protein MY7_1146 [Bacillus sp. 5B6] AFJ61371.1 hypothetical protein MUS_1352 [Bacillus amyloliquefaciens Y2] EKE47256.1 hypothetical protein WYY_13270 [Baci…	41	1	41	41	97.561	1.5e-12
chr_1247	1235867-1235977 + length=36 aa	36	N/A	N/A	N/A	N/A	N/A	N/A	N/A	N/A	N/A	N/A
chr_1250	1239229-1239399 + length=56 aa	56	1	56	AHC44390.1	hypothetical protein U722_06805 [Bacillus amyloliquefaciens LFB112]	56	1	56	56	96.4286	3.2e-21
chr_1274	1261841-1262425 + length=194 aa	194	1	194	KTF60460.1	hypothetical protein AR691_08695 [Bacillus amyloliquefaciens]	194	1	194	194	100	2.6e-102
chr_1282	1271079-1271195 - length=38 aa	38	1	38	AGF28060.1	hypothetical protein KSO_012855 [Bacillus amyloliquefaciens IT-45] ERK84113.1 hypothetical protein N786_08050 [Bacillus amyloliquefaciens UASWS BA1] AHC44392.1 hypothetical protein U722_06970 [Bacillus amyloliquefaciens LFB112]	38	1	38	38	100	5.4e-12
chr_1289	1277385-1277504 + length=39 aa	39	1	39	EJD69596.1	hypothetical protein BB65665_00085 [Bacillus sp. 916] EKE47208.1 hypothetical protein WYY_13030 [Bacillus velezensis M27] AFZ90386.1 hypothetical protein B938_06810 [Bacillus velezensis AS43.3] AGF28053.1 hypothetical protein KSO_012820 [Bacillus amyloliquefaciens IT-45] ERH59400.1 hypothetical protein O205_03985 [Bacillus amyloliquefaciens EGD-AQ14] ERK84112.1 hypothetical protein N786_08015 [Ba…	39	1	39	39	100	1.9e-12
chr_1298	1284038-1284244 - length=68 aa	68	12	62	WP_070081711.1	hypothetical protein [Bacillus velezensis] AOU00713.1 hypothetical protein A2I97_06385 [Bacillus velezensis]	95	45	95	51	100	1.6e-22
chr_1312	1297005-1297124 + length=39 aa	39	1	39	EKE47186.1	hypothetical protein WYY_12920 [Bacillus velezensis M27] AGF28030.1 hypothetical protein KSO_012705 [Bacillus amyloliquefaciens IT-45] ERK84110.1 hypothetical protein N786_07900 [Bacillus amyloliquefaciens UASWS BA1] CDH96211.1 hypothetical protein BAPNAU_2431 [Bacillus velezensis NAU-B3] AHC41879.1 hypothetical protein U722_07120 [Bacillus amyloliquefaciens LFB112] AIU81481.1 hypothetical protei…	39	1	39	39	100	3.8e-13
chr_1322	1305676-1305825 + length=49 aa	49	1	49	AFJ61458.1	hypothetical protein MUS_1445 [Bacillus amyloliquefaciens Y2]	50	1	49	49	100	9.4e-17
chr_1342	1324711-1324836 - length=41 aa	41	1	41	EJD66665.1	hypothetical protein BB65665_14573 [Bacillus sp. 916] EKE47155.1 hypothetical protein WYY_12765 [Bacillus velezensis M27] AGF28000.1 hypothetical protein KSO_012555 [Bacillus amyloliquefaciens IT-45] ERK84106.1 hypothetical protein N786_07745 [Bacillus amyloliquefaciens UASWS BA1] AHC41909.1 hypothetical protein U722_07270 [Bacillus amyloliquefaciens LFB112] AIU76806.1 hypothetical protein MA22_0…	41	1	41	41	100	2.5e-15
chr_1401	1379784-1380035 + length=83 aa	83	1	83	ERK84102.1	hypothetical protein N786_07440 [Bacillus amyloliquefaciens UASWS BA1] AHC44394.1 hypothetical protein U722_07565 [Bacillus amyloliquefaciens LFB112] AIU76861.1 hypothetical protein MA22_10160 [Bacillus subtilis] AKF30314.1 hypothetical protein AAV29_07065 [Bacillus velezensis] KMN56810.1 hypothetical protein VK94_03760 [Bacillus sp. LK7] KTF62379.1 hypothetical protein AR691_02085 [Bacillus amyl…	83	1	83	83	100	3.6e-45
chr_1465	1484253-1484462 + length=69 aa	69	1	69	WP_071391874.1	hypothetical protein [Bacillus velezensis]	69	1	69	69	97.1014	2.1e-30
chr_1496	1520843-1520980 - length=45 aa	45	N/A	N/A	N/A	N/A	N/A	N/A	N/A	N/A	N/A	N/A
chr_1505	1526430-1526582 + length=50 aa	50	1	50	WP_064107851.1	hypothetical protein [Bacillus velezensis] OAL91914.1 hypothetical protein AY610_05415 [Bacillus velezensis]	60	11	60	50	98	4.1e-20
chr_1520	1543492-1543635 + length=47 aa	47	1	47	AGF27823.1	hypothetical protein KSO_011660 [Bacillus amyloliquefaciens IT-45] ERH59364.1 hypothetical protein O205_02745 [Bacillus amyloliquefaciens EGD-AQ14] ERK84086.1 hypothetical protein N786_06845 [Bacillus amyloliquefaciens UASWS BA1] AHC44395.1 hypothetical protein U722_08175 [Bacillus amyloliquefaciens LFB112] AKD29733.1 hypothetical protein AW02_015830 [Bacillus velezensis NJN-6] CUB25108.1 hypothe…	47	1	47	47	100	5.6e-19
chr_1528	1549446-1549610 - length=54 aa	54	1	54	ERK84085.1	hypothetical protein N786_06805 [Bacillus amyloliquefaciens UASWS BA1]	54	1	54	54	98.1481	9.6e-23
chr_1665	1687492-1687599 - length=35 aa	35	1	35	AHC44397.1	hypothetical protein U722_08900 [Bacillus amyloliquefaciens LFB112]	35	1	35	35	94.2857	4.6e-10
chr_1674	1698797-1698919 - length=40 aa	40	1	40	ERK84078.1	hypothetical protein N786_06075 [Bacillus amyloliquefaciens UASWS BA1]	40	1	40	40	97.5	5.7e-12
chr_1693	1775109-1775516 - length=135 aa	135	1	135	APH50050.1	hypothetical protein BSF20_17230 [Bacillus amyloliquefaciens]	135	1	135	135	100	1.2e-69
chr_1709	1785733-1785957 - length=74 aa	74	1	74	WP_088056502.1	hypothetical protein [Bacillus velezensis]	74	1	74	74	97.2973	7.5e-34
chr_1716	1792872-1793030 + length=52 aa	52	1	52	ERH59159.1	hypothetical protein O205_00625 [Bacillus amyloliquefaciens EGD-AQ14] AHZ15718.1 hypothetical protein V529_16920 [Bacillus velezensis SQR9] AIU81886.1 hypothetical protein NG74_01801 [Bacillus velezensis] CUB36578.1 hypothetical protein BN2127_JRS5_03640 [Bacillus amyloliquefaciens] AMQ75674.1 hypothetical protein BAMY6614_12920 [Bacillus amyloliquefaciens UMAF6614] OBR28117.1 hypothetical protei…	52	1	52	52	100	9e-18
chr_1729	1810382-1810504 + length=40 aa	40	1	40	AHC44399.1	hypothetical protein U722_09210 [Bacillus amyloliquefaciens LFB112]	40	1	40	40	97.5	4.2e-15
chr_1733	1813080-1813181 + length=33 aa	33	1	33	AHC44400.1	hypothetical protein U722_09230 [Bacillus amyloliquefaciens LFB112]	33	1	33	33	100	1.2e-12
chr_1734	1813334-1813798 + length=154 aa	154	1	154	WP_077722372.1	hypothetical protein [Bacillus velezensis] AQS44254.1 hypothetical protein BVH55_10175 [Bacillus velezensis]	154	1	154	154	98.7013	1.7e-85
chr_1735	1813831-1814469 + length=212 aa	212	1	212	WP_071391788.1	hypothetical protein [Bacillus velezensis]	212	1	212	212	99.0566	2e-116
chr_1739	1816703-1816801 + length=32 aa	32	1	32	ERK84065.1	hypothetical protein N786_05765 [Bacillus amyloliquefaciens UASWS BA1] AHC44401.1 hypothetical protein U722_09260 [Bacillus amyloliquefaciens LFB112]	32	1	32	32	96.875	1.4e-08
chr_1742	1819123-1819236 + length=37 aa	37	1	37	EIF13341.1	hypothetical protein MY7_1667 [Bacillus sp. 5B6]	37	1	37	37	97.2973	3.1e-12
chr_1745	1820656-1820790 - length=44 aa	44	1	44	AGZ56505.1	hypothetical protein U471_18030 [Bacillus amyloliquefaciens CC178]	44	1	44	44	97.7273	3.7e-12
chr_1747	1821501-1821659 + length=52 aa	52	1	51	ERK84061.1	hypothetical protein N786_05725 [Bacillus amyloliquefaciens UASWS BA1]	51	1	51	51	98.0392	4e-18
chr_1750	1824584-1824799 - length=71 aa	71	N/A	N/A	N/A	N/A	N/A	N/A	N/A	N/A	N/A	N/A
chr_1783	1849106-1849231 - length=41 aa	41	1	41	CCF05285.1	hypothetical protein BACAU_1751 [Bacillus velezensis CAU B946] CCG49939.1 hypothetical protein BANAU_1918 [Bacillus velezensis YAU B9601-Y2] AFJ62102.1 hypothetical protein MUS_2143 [Bacillus amyloliquefaciens Y2] EKE46729.1 hypothetical protein WYY_10615 [Bacillus velezensis M27] AGF27570.1 hypothetical protein KSO_010395 [Bacillus amyloliquefaciens IT-45] ERH58593.1 hypothetical protein O205_00…	41	1	41	41	100	1.2e-12
chr_1796	1861878-1862141 + length=87 aa	87	1	87	WP_060657284.1	hypothetical protein [Bacillus amyloliquefaciens] KTF62017.1 hypothetical protein AR691_00185 [Bacillus amyloliquefaciens] APH49960.1 hypothetical protein BSF20_16765 [Bacillus amyloliquefaciens]	87	1	87	87	98.8506	9.1e-39
chr_1797	1862219-1862350 + length=43 aa	43	7	43	AHC44406.1	hypothetical protein U722_09560 [Bacillus amyloliquefaciens LFB112]	42	7	42	37	83.7838	9.1e-08
chr_1798	1862622-1863092 - length=156 aa	156	1	156	AFJ62118.1	hypothetical protein MUS_2159 [Bacillus amyloliquefaciens Y2]	156	1	156	156	100	3e-85
chr_1799	1863184-1864032 - length=282 aa	282	1	282	APH49958.1	hypothetical protein BSF20_16755 [Bacillus amyloliquefaciens]	282	1	282	282	100	1.6e-153
chr_1840	1974430-1974561 + length=43 aa	43	1	43	EJD69513.1	hypothetical protein BB65665_00910 [Bacillus sp. 916] AFZ90935.1 hypothetical protein B938_09575 [Bacillus velezensis AS43.3] AGF27518.1 hypothetical protein KSO_010115 [Bacillus amyloliquefaciens IT-45] ERK83034.1 hypothetical protein N786_11000 [Bacillus amyloliquefaciens UASWS BA1] AKL76475.1 hypothetical protein ABH13_1891 [Bacillus velezensis]	43	1	43	43	97.6744	2.6e-15
chr_1851	1982656-1982778 - length=40 aa	40	1	40	AHC44418.1	hypothetical protein U722_10155 [Bacillus amyloliquefaciens LFB112]	40	1	40	40	100	4.5e-17
chr_1857	1992123-1992230 + length=35 aa	35	N/A	N/A	N/A	N/A	N/A	N/A	N/A	N/A	N/A	N/A
chr_1866	2001228-2001389 - length=53 aa	53	1	53	AHC44420.1	hypothetical protein U722_10230 [Bacillus amyloliquefaciens LFB112]	53	1	53	53	100	2.5e-23
chr_1867	2001389-2001703 - length=104 aa	104	1	104	CUB45939.1	hypothetical protein BN2127_JRS8_03605 [Bacillus amyloliquefaciens]	104	1	104	104	100	2.7e-53
chr_1891	2018345-2018617 - length=90 aa	90	N/A	N/A	N/A	N/A	N/A	N/A	N/A	N/A	N/A	N/A
chr_1910	2037929-2038024 - length=31 aa	31	1	31	EIF13502.1	hypothetical protein MY7_1833 [Bacillus sp. 5B6] EJD68817.1 hypothetical protein BB65665_04492 [Bacillus sp. 916] AGZ56679.1 hypothetical protein U471_19770 [Bacillus amyloliquefaciens CC178] AHZ15974.1 hypothetical protein V529_19480 [Bacillus velezensis SQR9] AKL76545.1 hypothetical protein ABH13_1961 [Bacillus velezensis] AMQ71241.1 hypothetical protein BAMY6639_01165 [Bacillus amyloliquefacie…	46	16	46	31	100	5.9e-09
chr_1913	2040159-2040269 + length=36 aa	36	1	36	AFJ62241.1	hypothetical protein MUS_2295 [Bacillus amyloliquefaciens Y2] AGZ56682.1 hypothetical protein U471_19800 [Bacillus amyloliquefaciens CC178] AKL76548.1 hypothetical protein ABH13_1964 [Bacillus velezensis] CUX93767.1 conserved protein of unknown function [Bacillus velezensis] KYC89464.1 hypothetical protein B4140_2066 [Bacillus amyloliquefaciens]	43	8	43	36	100	4.3e-11
chr_1963	2077034-2077174 + length=46 aa	46	1	46	AHC44423.1	hypothetical protein U722_10730 [Bacillus amyloliquefaciens LFB112]	46	1	46	46	100	2e-16
chr_1965	2077930-2078163 + length=77 aa	77	1	77	WP_088037352.1	hypothetical protein [Bacillus velezensis]	77	1	77	77	96.1039	7.5e-29
chr_1967	2078912-2079340 + length=142 aa	142	1	142	WP_088037353.1	hypothetical protein [Bacillus velezensis]	142	1	142	142	99.2958	1.2e-67
chr_1968	2079415-2079936 + length=173 aa	173	1	173	WP_044053347.1	hypothetical protein [Bacillus subtilis] AIU77556.1 hypothetical protein MA22_13905 [Bacillus subtilis]	173	1	173	173	99.422	9.1e-83
chr_1970	2080770-2081234 + length=154 aa	154	1	154	WP_021493936.1	hypothetical protein [Bacillus amyloliquefaciens] ERH57917.1 hypothetical protein O205_18185 [Bacillus amyloliquefaciens EGD-AQ14]	154	1	154	154	96.1039	5.3e-74
chr_1971	2081746-2081874 - length=42 aa	42	1	42	AHC44429.1	hypothetical protein U722_10770 [Bacillus amyloliquefaciens LFB112] AKD30211.1 hypothetical protein AW02_020620 [Bacillus velezensis NJN-6] ODS07740.1 hypothetical protein BSHJ18_02173 [Bacillus velezensis]	42	1	42	42	100	5.4e-13
chr_1972	2081941-2082111 - length=56 aa	56	1	56	AHC44430.1	hypothetical protein U722_10775 [Bacillus amyloliquefaciens LFB112]	56	1	56	56	98.2143	1.3e-22
chr_1973	2082108-2082332 - length=74 aa	74	16	53	CDG30031.1	conserved protein of unknown function [Bacillus velezensis UCMB5033]	54	14	51	38	84.2105	8.9e-11
chr_1977	2085518-2086537 + length=339 aa	339	1	339	WP_057080785.1	hypothetical protein [Bacillus amyloliquefaciens]	339	1	339	339	99.41	1.8e-191
chr_1978	2086598-2086957 - length=119 aa	119	1	119	WP_052586106.1	hypothetical protein [Bacillus sp. Co1-6]	119	1	119	119	99.1597	2.6e-60
chr_1979	2086963-2087430 - length=155 aa	155	1	155	WP_052586107.1	DUF4879 domain-containing protein [Bacillus sp. Co1-6]	155	1	155	155	98.0645	2.7e-78
chr_1980	2087997-2088335 - length=112 aa	112	1	112	WP_061862238.1	hypothetical protein [Bacillus amyloliquefaciens] AMQ74222.1 hypothetical protein BAMY6614_13045 [Bacillus amyloliquefaciens UMAF6614]	112	1	112	112	92.8571	3.3e-49
chr_1981	2088555-2088713 - length=52 aa	52	1	52	CCF05513.1	GCN5-related N-acetyltransferase [Bacillus velezensis CAU B946]	52	1	52	52	98.0769	1.5e-20
chr_1982	2088749-2089009 - length=86 aa	86	1	86	WP_061862237.1	N-acetyltransferase [Bacillus amyloliquefaciens] AMQ74221.1 N-acetyltransferase GCN5 [Bacillus amyloliquefaciens UMAF6614]	153	1	86	86	98.8372	3e-42
chr_1983	2089105-2089701 - length=198 aa	198	1	198	WP_061862236.1	SMI1/KNR4 family protein [Bacillus amyloliquefaciens] AMQ74220.1 hypothetical protein BAMY6614_13035 [Bacillus amyloliquefaciens UMAF6614]	198	1	198	198	93.9394	1.5e-105
chr_1985	2090229-2090534 - length=101 aa	101	1	101	WP_088056490.1	hypothetical protein [Bacillus velezensis]	599	499	599	101	100	5.7e-53
chr_1989	2093794-2094114 - length=106 aa	106	1	106	WP_014305250.1	hypothetical protein [Bacillus velezensis] CCF05520.1 hypothetical protein BACAU_1986 [Bacillus velezensis CAU B946]	107	1	106	106	100	7.9e-53
chr_1990	2094240-2094764 - length=174 aa	174	1	174	WP_060657637.1	hypothetical protein [Bacillus amyloliquefaciens] KTF61005.1 hypothetical protein AR691_07990 [Bacillus amyloliquefaciens]	174	1	174	174	99.4253	5.2e-86
chr_1991	2094972-2095208 - length=78 aa	78	1	78	APB82487.1	hypothetical protein BAMY_10100 [Bacillus amyloliquefaciens] APH49794.1 hypothetical protein BSF20_15875 [Bacillus amyloliquefaciens]	78	1	78	78	100	1.9e-35
chr_2032	2127616-2127879 + length=87 aa	87	1	87	WP_033574705.1	hypothetical protein [Bacillus amyloliquefaciens]	87	1	87	87	98.8506	1.4e-39
chr_2111	2199762-2199866 - length=34 aa	34	1	34	AEB23289.1	hypothetical protein BAMTA208_05540 [Bacillus amyloliquefaciens TA208] EJD67014.1 hypothetical protein BB65665_13651 [Bacillus sp. 916] EKE48358.1 hypothetical protein WYY_09009 [Bacillus velezensis M27] AFZ91186.1 hypothetical protein B938_10850 [Bacillus velezensis AS43.3] AGF27280.1 hypothetical protein KSO_008915 [Bacillus amyloliquefaciens IT-45] ERK83064.1 hypothetical protein N786_12220 [B…	34	1	34	34	97.0588	1.6e-10
chr_2128	2213304-2213408 - length=34 aa	34	N/A	N/A	N/A	N/A	N/A	N/A	N/A	N/A	N/A	N/A
chr_2244	2367200-2367370 - length=56 aa	56	1	56	ERK82348.1	hypothetical protein N786_14670 [Bacillus amyloliquefaciens UASWS BA1] AHC44434.1 hypothetical protein U722_12140 [Bacillus amyloliquefaciens LFB112]	56	1	56	56	98.2143	6.9e-24
chr_2265	2388193-2388288 + length=31 aa	31	1	31	AGF27127.1	hypothetical protein KSO_008150 [Bacillus amyloliquefaciens IT-45] ERK82349.1 hypothetical protein N786_14775 [Bacillus amyloliquefaciens UASWS BA1] AHC42837.1 hypothetical protein U722_12245 [Bacillus amyloliquefaciens LFB112]	31	1	31	31	100	7.8e-09
chr_2268	2389859-2389954 + length=31 aa	31	1	31	CDH95114.1	hypothetical protein BAPNAU_1333 [Bacillus velezensis NAU-B3]	34	4	34	31	100	1.1e-07
chr_2285	2405271-2405363 - length=30 aa	30	1	30	EJD68323.1	hypothetical protein BB65665_06993 [Bacillus sp. 916] EKE48186.1 hypothetical protein WYY_08149 [Bacillus velezensis M27] AFZ91358.1 hypothetical protein B938_11720 [Bacillus velezensis AS43.3] AGF27107.1 hypothetical protein KSO_008050 [Bacillus amyloliquefaciens IT-45] ERH56112.1 hypothetical protein O205_05715 [Bacillus amyloliquefaciens EGD-AQ14] ERK82353.1 hypothetical protein N786_14875 [Ba…	30	1	30	30	96.6667	5.4e-07
chr_2418	2517601-2517735 - length=44 aa	44	1	44	EJD68372.1	hypothetical protein BB65665_06311 [Bacillus sp. 916] EKE48052.1 hypothetical protein WYY_07479 [Bacillus velezensis M27] AFZ91493.1 hypothetical protein B938_12395 [Bacillus velezensis AS43.3] AGF26974.1 hypothetical protein KSO_007385 [Bacillus amyloliquefaciens IT-45] CCP22356.1 Putative uncharacterized protein [Bacillus velezensis UCMB5036] CDG30503.1 conserved protein of unknown function [Ba…	44	1	44	44	100	1.7e-17
chr_2424	2523185-2523343 + length=52 aa	52	1	52	WP_077199883.1	hypothetical protein [Bacillus velezensis]	91	40	91	52	100	1.1e-18
chr_2427	2525137-2525244 - length=35 aa	35	1	35	ERK82361.1	hypothetical protein N786_15595 [Bacillus amyloliquefaciens UASWS BA1] AHC44436.1 hypothetical protein U722_13065 [Bacillus amyloliquefaciens LFB112]	35	1	35	35	97.1429	3.6e-10
chr_2428	2525422-2526303 + length=293 aa	293	1	293	KDN94134.1	AraC family transcriptional regulator [Bacillus amyloliquefaciens]	293	1	293	293	99.3174	2.9e-166
chr_2429	2526306-2526455 + length=49 aa	49	N/A	N/A	N/A	N/A	N/A	N/A	N/A	N/A	N/A	N/A
chr_2442	2538965-2539099 - length=44 aa	44	1	44	EKE48027.1	hypothetical protein WYY_07354 [Bacillus velezensis M27] AGF26952.1 hypothetical protein KSO_007275 [Bacillus amyloliquefaciens IT-45] ERK82364.1 hypothetical protein N786_15665 [Bacillus amyloliquefaciens UASWS BA1] AHC43012.1 hypothetical protein U722_13140 [Bacillus amyloliquefaciens LFB112]	44	1	44	44	100	1.7e-17
chr_2452	2548288-2548515 - length=75 aa	75	1	75	EKE48018.1	hypothetical protein WYY_07309 [Bacillus velezensis M27] AGF26943.1 hypothetical protein KSO_007230 [Bacillus amyloliquefaciens IT-45] ERK82365.1 hypothetical protein N786_15710 [Bacillus amyloliquefaciens UASWS BA1] AHC43021.1 hypothetical protein U722_13185 [Bacillus amyloliquefaciens LFB112] KDN94154.1 hypothetical protein EF87_02920 [Bacillus amyloliquefaciens] AKF31461.1 hypothetical protein…	75	1	75	75	100	3.1e-35
chr_2492	2587099-2587266 - length=55 aa	55	1	55	EKE47978.1	hypothetical protein WYY_07109 [Bacillus velezensis M27] AGF26843.1 hypothetical protein KSO_006730 [Bacillus amyloliquefaciens IT-45] ERK83416.1 hypothetical protein N786_09225 [Bacillus amyloliquefaciens UASWS BA1] AHC43061.1 hypothetical protein U722_13385 [Bacillus amyloliquefaciens LFB112] AKD30769.1 hypothetical protein AW02_026200 [Bacillus velezensis NJN-6] CUB37242.1 hypothetical protein…	55	1	55	55	100	8e-25
chr_2525	2617596-2617694 - length=32 aa	32	1	32	EJD68604.1	hypothetical protein BB65665_05772 [Bacillus sp. 916] EKE47945.1 hypothetical protein WYY_06944 [Bacillus velezensis M27] AFZ91595.1 hypothetical protein B938_12915 [Bacillus velezensis AS43.3] AGF26810.1 hypothetical protein KSO_006565 [Bacillus amyloliquefaciens IT-45] ERK83418.1 hypothetical protein N786_09390 [Bacillus amyloliquefaciens UASWS BA1] AHC44437.1 hypothetical protein U722_13550 [B…	32	1	32	32	100	1.1e-10
chr_2565	2660361-2660513 + length=50 aa	50	1	50	CCF06089.1	hypothetical protein BACAU_2555 [Bacillus velezensis CAU B946] CDH94801.1 hypothetical protein BAPNAU_1020 [Bacillus velezensis NAU-B3] AHC43134.1 hypothetical protein U722_13755 [Bacillus amyloliquefaciens LFB112]	73	24	73	50	100	2.1e-16
chr_2566	2660744-2660884 - length=46 aa	46	1	46	EKE47903.1	hypothetical protein WYY_06734 [Bacillus velezensis M27] AGF26768.1 hypothetical protein KSO_006355 [Bacillus amyloliquefaciens IT-45] ERK83423.1 hypothetical protein N786_09600 [Bacillus amyloliquefaciens UASWS BA1] AHC43135.1 hypothetical protein U722_13760 [Bacillus amyloliquefaciens LFB112]	46	1	46	46	100	3.9e-17
chr_2569	2662067-2662309 - length=80 aa	80	1	80	KTF61655.1	hypothetical protein AR691_03305 [Bacillus amyloliquefaciens] APA03651.1 hypothetical protein BK055_14330 [Bacillus velezensis] APH49269.1 hypothetical protein BSF20_13105 [Bacillus amyloliquefaciens]	80	1	80	80	100	1.9e-38
chr_2570	2662655-2664112 - length=485 aa	485	1	485	WP_060657397.1	hypothetical protein [Bacillus amyloliquefaciens] KTF61654.1 hypothetical protein AR691_03300 [Bacillus amyloliquefaciens]	485	1	485	485	99.7938	5.6e-279
chr_2571	2664109-2665539 - length=476 aa	476	1	476	WP_072177286.1	SAM-dependent methyltransferase [Bacillus amyloliquefaciens] CUB28692.1 Type I restriction enzyme EcoKI M protein [Bacillus amyloliquefaciens]	476	1	476	476	98.9496	1e-269
chr_2572	2665672-2668878 - length=1068 aa	1068	1	1068	CUX94374.1	conserved protein of unknown function [Bacillus velezensis]	1071	4	1071	1068	100	0
chr_2573	2669089-2669361 - length=90 aa	90	1	90	AOC91967.1	hypothetical protein BARD7_02500 [Bacillus amyloliquefaciens]	172	83	172	90	95.5556	1.4e-39
chr_2580	2674366-2674533 - length=55 aa	55	1	55	ERK83425.1	hypothetical protein N786_09655 [Bacillus amyloliquefaciens UASWS BA1] AHC43144.1 hypothetical protein U722_13815 [Bacillus amyloliquefaciens LFB112]	55	1	55	55	98.1818	1.5e-23
chr_2638	2735296-2735430 + length=44 aa	44	1	44	ERH56151.1	hypothetical protein O205_07570 [Bacillus amyloliquefaciens EGD-AQ14] ERK83428.1 hypothetical protein N786_09955 [Bacillus amyloliquefaciens UASWS BA1] AMQ71342.1 hypothetical protein BAMY6639_04845 [Bacillus amyloliquefaciens UMAF6639]	44	1	44	44	97.7273	7.9e-15
chr_2648	2744899-2745042 - length=47 aa	47	1	47	ERK83429.1	hypothetical protein N786_10005 [Bacillus amyloliquefaciens UASWS BA1] AHC44439.1 hypothetical protein U722_14165 [Bacillus amyloliquefaciens LFB112]	47	1	47	47	97.8723	2.8e-18
chr_2651	2747653-2747751 - length=32 aa	32	1	32	EJD68664.1	hypothetical protein BB65665_05152 [Bacillus sp. 916] EKE47824.1 hypothetical protein WYY_06339 [Bacillus velezensis M27] AFZ91715.1 hypothetical protein B938_13525 [Bacillus velezensis AS43.3] AGF26688.1 hypothetical protein KSO_005955 [Bacillus amyloliquefaciens IT-45] CDG30721.1 conserved protein of unknown function [Bacillus velezensis UCMB5033] CDG26849.1 conserved protein of unknown functio…	32	1	32	32	100	5.2e-08
chr_2663	2759998-2760207 - length=69 aa	69	1	69	ERK83432.1	hypothetical protein N786_10080 [Bacillus amyloliquefaciens UASWS BA1] AHC43226.1 hypothetical protein U722_14240 [Bacillus amyloliquefaciens LFB112] KDN91751.1 hypothetical protein EF87_16475 [Bacillus amyloliquefaciens] AIU78405.1 hypothetical protein MA22_18500 [Bacillus subtilis] AJH24971.1 hypothetical protein SB45_13155 [Bacillus amyloliquefaciens] AKD23130.1 hypothetical protein XM40_13170…	69	1	69	69	100	4.7e-30
chr_2674	2770725-2770853 - length=42 aa	42	1	42	WP_003152430.1	hypothetical protein [Bacillus amyloliquefaciens] CCF06188.1 YtzD [Bacillus velezensis CAU B946] EKE47800.1 YtzD [Bacillus velezensis M27] AGF26666.1 protein YtzD [Bacillus amyloliquefaciens IT-45] ERK83269.1 hypothetical protein N786_10135 [Bacillus amyloliquefaciens UASWS BA1] AHC43237.1 hypothetical protein U722_14295 [Bacillus amyloliquefaciens LFB112] AIU78415.1 hypothetical protein MA22_185…	42	1	42	42	100	3.2e-13
chr_2696	2794611-2794706 + length=31 aa	31	1	31	AFZ91762.1	hypothetical protein B938_13760 [Bacillus velezensis AS43.3] AGF26643.1 hypothetical protein KSO_005730 [Bacillus amyloliquefaciens IT-45] ERH56157.1 hypothetical protein O205_07875 [Bacillus amyloliquefaciens EGD-AQ14] ERK83434.1 hypothetical protein N786_10250 [Bacillus amyloliquefaciens UASWS BA1] AHC44440.1 hypothetical protein U722_14410 [Bacillus amyloliquefaciens LFB112] AMQ71346.1 hypothe…	31	1	31	31	100	9.2e-10
chr_2703	2800563-2800691 + length=42 aa	42	1	42	CCF06221.1	hypothetical protein BACAU_2687 [Bacillus velezensis CAU B946] EKE47771.1 hypothetical protein WYY_06074 [Bacillus velezensis M27] AGF26636.1 hypothetical protein KSO_005695 [Bacillus amyloliquefaciens IT-45] ERK83295.1 hypothetical protein N786_10290 [Bacillus amyloliquefaciens UASWS BA1] AHC43265.1 hypothetical protein U722_14450 [Bacillus amyloliquefaciens LFB112] AKD30966.1 hypothetical prote…	42	1	42	42	100	1.3e-11
chr_2710	2805215-2805334 - length=39 aa	39	1	39	EKE47764.1	hypothetical protein WYY_06039 [Bacillus velezensis M27] AGF26629.1 hypothetical protein KSO_005660 [Bacillus amyloliquefaciens IT-45] ERK83301.1 hypothetical protein N786_10325 [Bacillus amyloliquefaciens UASWS BA1] AHC43272.1 hypothetical protein U722_14485 [Bacillus amyloliquefaciens LFB112]	39	1	39	39	97.4359	8e-11
chr_2758	2855120-2855239 + length=39 aa	39	1	39	AFJ63195.1	hypothetical protein MUS_3311 [Bacillus amyloliquefaciens Y2] EKE47715.1 hypothetical protein WYY_05794 [Bacillus velezensis M27] AGZ57542.1 hypothetical protein U471_28440 [Bacillus amyloliquefaciens CC178] AHZ17038.1 hypothetical protein V529_30120 [Bacillus velezensis SQR9] KYC91326.1 hypothetical protein B4140_2966 [Bacillus amyloliquefaciens] ANF37755.1 hypothetical protein BCBMB205_28650 [B…	39	1	39	39	100	8.5e-13
chr_2773	2869330-2869446 - length=38 aa	38	1	38	EIF14369.1	hypothetical protein MY7_2705 [Bacillus sp. 5B6] EJD67755.1 hypothetical protein BB65665_09866 [Bacillus sp. 916] EKE47700.1 hypothetical protein WYY_05719 [Bacillus velezensis M27] AFZ91845.1 hypothetical protein B938_14175 [Bacillus velezensis AS43.3] AGF26566.1 hypothetical protein KSO_005345 [Bacillus amyloliquefaciens IT-45] ERK83441.1 hypothetical protein N786_10650 [Bacillus amyloliquefaci…	38	1	38	38	100	5e-10
chr_2786	2892271-2892360 - length=29 aa	29	N/A	N/A	N/A	N/A	N/A	N/A	N/A	N/A	N/A	N/A
chr_2793	2899959-2900123 - length=54 aa	54	1	54	EJD67769.1	hypothetical protein BB65665_09936 [Bacillus sp. 916] EKE47688.1 hypothetical protein WYY_05659 [Bacillus velezensis M27] AFZ91855.1 hypothetical protein B938_14225 [Bacillus velezensis AS43.3] AGF26554.1 hypothetical protein KSO_005285 [Bacillus amyloliquefaciens IT-45] ERH56164.1 hypothetical protein O205_08330 [Bacillus amyloliquefaciens EGD-AQ14] ERK83442.1 hypothetical protein N786_10710 [Ba…	54	1	54	54	100	4.8e-22
chr_2799	2905052-2905198 - length=48 aa	48	N/A	N/A	N/A	N/A	N/A	N/A	N/A	N/A	N/A	N/A
chr_2821	2924701-2925039 - length=112 aa	112	1	112	AGA22332.1	Hypothetical protein A7A1_1714 [Bacillus subtilis subsp. subtilis str. BSP1] EMI15243.1 hypothetical protein C883_3 [Bacillus stratosphericus LAMA 585] KEP24767.1 RNAase [Bacillus zhangzhouensis] KMY52563.1 RNAase [Bacillus sp. FJAT-27231] KMY52816.1 RNAase [Bacillus sp. FJAT-27231] KMY53119.1 RNAase [Bacillus sp. FJAT-27231] KMY53759.1 RNAase [Bacillus sp. FJAT-27231] AMR49608.1 RNAase [Bacillus…	112	1	112	112	100	1e-58
chr_2822	2929302-2929421 - length=39 aa	39	1	37	AMQ71367.1	hypothetical protein BAMY6639_05925 [Bacillus amyloliquefaciens UMAF6639] ANF37812.1 hypothetical protein BCBMB205_29220 [Bacillus velezensis] SDJ62138.1 hypothetical protein SAMN05192538_2055 [Bacillus velezensis] ARZ59268.1 hypothetical protein BAGQ_3062 [Bacillus velezensis]	46	1	37	37	100	1e-10
chr_2837	2942384-2942620 - length=78 aa	78	1	78	WP_015387810.1	hypothetical protein [Bacillus amyloliquefaciens] AGF26513.1 hypothetical protein KSO_005080 [Bacillus amyloliquefaciens IT-45] ERK85208.1 hypothetical protein N786_05205 [Bacillus amyloliquefaciens UASWS BA1] ALV02477.1 hypothetical protein AVM03_08885 [Bacillus amyloliquefaciens] AMP33072.1 hypothetical protein AS588_14170 [Bacillus amyloliquefaciens]	78	1	78	78	97.4359	1.3e-28
chr_2838	2942883-2943167 - length=94 aa	94	1	94	APB83351.1	hypothetical protein BAMY_14580 [Bacillus amyloliquefaciens]	94	1	94	94	96.8085	1.3e-43
chr_2839	2943384-2944514 - length=376 aa	376	1	376	WP_070082263.1	tetratricopeptide repeat protein [Bacillus velezensis] AOU02096.1 aspartate phosphatase [Bacillus velezensis]	376	1	376	376	99.4681	1.4e-208
chr_2840	2944834-2945037 + length=67 aa	67	1	67	WP_070082264.1	hypothetical protein [Bacillus velezensis] AOU02097.1 hypothetical protein A2I97_14045 [Bacillus velezensis] AQS45236.1 hypothetical protein BVH55_15615 [Bacillus velezensis]	67	1	67	67	97.0149	5.9e-30
chr_2841	2945164-2945292 + length=42 aa	42	1	41	WP_060675421.1	hypothetical protein [Bacillus amyloliquefaciens] KPD34790.1 hypothetical protein AN475_17465 [Bacillus amyloliquefaciens]	168	1	41	41	100	5e-11
chr_2842	2945407-2945670 + length=87 aa	87	1	87	WP_015387805.1	hypothetical protein [Bacillus amyloliquefaciens] AGF26508.1 hypothetical protein KSO_005055 [Bacillus amyloliquefaciens IT-45] ERK85203.1 hypothetical protein N786_05175 [Bacillus amyloliquefaciens UASWS BA1] AMP33075.1 hypothetical protein AS588_14185 [Bacillus amyloliquefaciens]	87	1	87	87	98.8506	2.3e-42
chr_2885	2987781-2987927 - length=48 aa	48	1	48	EKE49411.1	hypothetical protein WYY_05232 [Bacillus velezensis M27] AGF26466.1 hypothetical protein KSO_004845 [Bacillus amyloliquefaciens IT-45] CUX94667.1 conserved protein of unknown function [Bacillus velezensis]	48	1	48	48	100	6.8e-20
chr_2901	3002828-3003814 - length=328 aa	328	8	328	WP_079892062.1	competence protein ComQ [Bacillus velezensis]	321	1	321	321	99.6885	8.6e-175
chr_2903	3004374-3004493 - length=39 aa	39	1	39	COC73664.1	Uncharacterised protein [Streptococcus pneumoniae]	39	1	39	39	100	2.9e-13
chr_2938	3045475-3045642 + length=55 aa	55	1	55	EKE49357.1	hypothetical protein WYY_04962 [Bacillus velezensis M27]	55	1	55	55	100	2.6e-23
chr_2940	3047018-3047251 - length=77 aa	77	1	77	CDH96875.1	hypothetical protein BAPNAU_3095 [Bacillus velezensis NAU-B3]	77	1	77	77	94.8052	7.8e-34
chr_2950	3053981-3054148 - length=55 aa	55	1	55	AGF26400.1	hypothetical protein KSO_004515 [Bacillus amyloliquefaciens IT-45] ERK85189.1 hypothetical protein N786_04635 [Bacillus amyloliquefaciens UASWS BA1] AHC43494.1 hypothetical protein U722_15760 [Bacillus amyloliquefaciens LFB112] CUX94731.1 conserved protein of unknown function [Bacillus velezensis]	55	1	55	55	100	5.4e-21
chr_2951	3054289-3054588 + length=99 aa	99	1	99	WP_060387133.1	MerR family transcriptional regulator [Bacillus velezensis] CUX94732.1 putative HTH-type transcriptional regulator [Bacillus velezensis]	99	1	99	99	98.9899	1.3e-46
chr_2979	3079795-3080400 - length=201 aa	201	1	201	WP_050515826.1	hypothetical protein [Bacillus amyloliquefaciens]	201	1	201	201	99.5025	2.9e-104
chr_2980	3081235-3081483 - length=82 aa	82	1	82	WP_058906326.1	hypothetical protein [Bacillus amyloliquefaciens] ALV02605.1 hypothetical protein AVM03_09575 [Bacillus amyloliquefaciens]	82	1	82	82	93.9024	1.1e-33
chr_2997	3097164-3097340 - length=58 aa	58	1	58	AMP33210.1	hypothetical protein AS588_14925 [Bacillus amyloliquefaciens]	108	43	100	58	100	5e-25
chr_3037	3131391-3131495 - length=34 aa	34	1	34	EJD66162.1	hypothetical protein BB65665_17717 [Bacillus sp. 916] ERH57691.1 hypothetical protein O205_18865 [Bacillus amyloliquefaciens EGD-AQ14] ERK85181.1 hypothetical protein N786_04205 [Bacillus amyloliquefaciens UASWS BA1] AHC43580.1 hypothetical protein U722_16200 [Bacillus amyloliquefaciens LFB112] AMQ71401.1 hypothetical protein BAMY6639_07050 [Bacillus amyloliquefaciens UMAF6639]	34	1	34	34	97.0588	6.1e-07
chr_3054	3146622-3146747 + length=41 aa	41	N/A	N/A	N/A	N/A	N/A	N/A	N/A	N/A	N/A	N/A
chr_3069	3159481-3160395 + length=304 aa	304	1	304	WP_057080207.1	SAM-dependent methyltransferase [Bacillus amyloliquefaciens]	304	1	304	304	99.6711	3.2e-171
chr_3085	3176380-3176598 + length=72 aa	72	1	72	WP_032858150.1	hypothetical protein [Bacillus velezensis] KDN92439.1 hypothetical protein EF87_12950 [Bacillus amyloliquefaciens] AOU02315.1 hypothetical protein A2I97_15225 [Bacillus velezensis]	72	1	72	72	95.8333	1.2e-28
chr_3099	3192993-3193166 - length=57 aa	57	1	57	CUB38905.1	hypothetical protein BN2127_JRS8_00819 [Bacillus amyloliquefaciens]	57	1	57	57	100	6.8e-19
chr_3136	3222641-3222838 + length=65 aa	65	1	65	WP_088037282.1	hypothetical protein [Bacillus velezensis]	69	5	69	65	96.9231	1.4e-28
chr_3154	3241910-3242176 + length=88 aa	88	1	88	WP_044801855.1	hypothetical protein [Bacillus velezensis] KJD58709.1 hypothetical protein UZ38_06660 [Bacillus amyloliquefaciens] OQV51107.1 hypothetical protein B5Z21_06635 [Bacillus velezensis]	88	1	88	88	97.7273	1.2e-41
chr_3164	3252703-3252831 - length=42 aa	42	1	42	ODS08921.1	hypothetical protein BSHJ18_03382 [Bacillus velezensis]	42	1	42	42	100	4.9e-14
chr_3223	3308602-3308778 + length=58 aa	58	1	58	CCP23128.1	Putative uncharacterized protein [Bacillus velezensis UCMB5036] CDG27396.1 conserved protein of unknown function [Bacillus velezensis UCMB5113]	62	5	62	58	100	6.3e-28
chr_3229	3315116-3315733 - length=205 aa	205	1	205	WP_058906384.1	hypothetical protein [Bacillus amyloliquefaciens] KTF61268.1 hypothetical protein AR691_05585 [Bacillus amyloliquefaciens] ALV02841.1 hypothetical protein AVM03_10825 [Bacillus amyloliquefaciens] APH48675.1 hypothetical protein BSF20_09805 [Bacillus amyloliquefaciens]	205	1	205	205	100	9.4e-111
chr_3260	3348566-3349849 + length=427 aa	427	1	427	WP_014305918.1	Vegetative incompatibility protein HET-E-1 [Bacillus velezensis] CCF06799.1 Vegetative incompatibility protein HET-E-1 [Bacillus velezensis CAU B946]	427	1	427	427	100	5.1e-228
chr_3317	3410307-3410438 + length=43 aa	43	1	43	EJD69203.1	hypothetical protein BB65665_01759 [Bacillus sp. 916] EKE48975.1 hypothetical protein WYY_03052 [Bacillus velezensis M27] AFZ92383.1 hypothetical protein B938_16905 [Bacillus velezensis AS43.3] ERH54809.1 hypothetical protein O205_11295 [Bacillus amyloliquefaciens EGD-AQ14] AHC43859.1 hypothetical protein U722_17650 [Bacillus amyloliquefaciens LFB112] AMQ71429.1 hypothetical protein BAMY6639_0851…	43	1	43	43	100	7.4e-18
chr_3350	3444823-3444936 - length=37 aa	37	1	37	AFJ63817.1	hypothetical protein MUS_3964 [Bacillus amyloliquefaciens Y2] ERH54805.1 hypothetical protein O205_11120 [Bacillus amyloliquefaciens EGD-AQ14] ERK85143.1 hypothetical protein N786_02535 [Bacillus amyloliquefaciens UASWS BA1] AGZ58157.1 hypothetical protein U471_34600 [Bacillus amyloliquefaciens CC178] AHC43893.1 hypothetical protein U722_17820 [Bacillus amyloliquefaciens LFB112] KYC89073.1 hypoth…	37	1	37	37	100	6.2e-13
chr_3360	3451496-3452047 - length=183 aa	183	1	183	AHC43904.1	hypothetical protein U722_17890 [Bacillus amyloliquefaciens LFB112]	187	5	187	183	100	1.2e-101
chr_3361	3452175-3452972 - length=265 aa	265	1	265	EKE48929.1		306	1	265	265	98.8679	7e-143
chr_3362	3453843-3454124 - length=93 aa	93	1	93	CCF06903.1	hypothetical protein BACAU_3369 [Bacillus velezensis CAU B946] EKE48928.1 hypothetical protein WYY_02817 [Bacillus velezensis M27] AIU75526.1 hypothetical protein MA22_02865 [Bacillus subtilis] KTF58650.1 hypothetical protein AR691_19975 [Bacillus amyloliquefaciens] APH48549.1 hypothetical protein BSF20_09155 [Bacillus amyloliquefaciens]	93	1	93	93	100	1.9e-47
chr_3363	3454125-3454244 - length=39 aa	39	1	39	CCG51546.1	hypothetical protein BANAU_3525 [Bacillus velezensis YAU B9601-Y2] AFJ63830.1 putative Cytosolic Protein [Bacillus amyloliquefaciens Y2] KFI15479.1 NAD+--asparagine ADP-ribosyltransferase [Bacillus subtilis] AJE76656.1 NAD+--asparagine ADP-ribosyltransferase [Bacillus sp. BH072] KOC80625.1 NAD+--asparagine ADP-ribosyltransferase [Bacillus velezensis] KSV96378.1 NAD+--asparagine ADP-ribosyltransfe…	69	31	69	39	97.4359	6.5e-13
chr_3371	3460110-3460208 - length=32 aa	32	1	32	ERK85131.1	hypothetical protein N786_02415 [Bacillus amyloliquefaciens UASWS BA1]	41	10	41	32	96.875	1.6e-09
chr_3404	3488492-3488584 - length=30 aa	30	1	30	EJD69285.1	hypothetical protein BB65665_02179 [Bacillus sp. 916] EKE48888.1 hypothetical protein WYY_02607 [Bacillus velezensis M27] AFZ92466.1 hypothetical protein B938_17320 [Bacillus velezensis AS43.3] AGF25935.1 hypothetical protein KSO_002160 [Bacillus amyloliquefaciens IT-45] ERH54796.1 hypothetical protein O205_10870 [Bacillus amyloliquefaciens EGD-AQ14] ERK85127.1 hypothetical protein N786_02245 [Ba…	30	1	30	30	100	1.3e-08
chr_3407	3490724-3490822 - length=32 aa	32	1	32	EKE48885.1	hypothetical protein WYY_02592 [Bacillus velezensis M27] AHC43949.1 hypothetical protein U722_18130 [Bacillus amyloliquefaciens LFB112]	32	1	32	32	93.75	4.4e-07
chr_3409	3491748-3492059 - length=103 aa	103	1	103	KDN93151.1	hypothetical protein EF87_08350 [Bacillus amyloliquefaciens]	103	1	103	103	100	7.2e-51
chr_3414	3495124-3495216 + length=30 aa	30	1	30	ANF38450.1	hypothetical protein BCBMB205_35640 [Bacillus velezensis] ARZ59910.1 hypothetical protein BAGQ_3706 [Bacillus velezensis]	47	18	47	30	96.6667	1.4e-07
chr_3422	3500582-3500734 - length=50 aa	50	1	50	ERK85122.1	hypothetical protein N786_02160 [Bacillus amyloliquefaciens UASWS BA1] AHC43962.1 hypothetical protein U722_18200 [Bacillus amyloliquefaciens LFB112] AMQ71446.1 hypothetical protein BAMY6639_09020 [Bacillus amyloliquefaciens UMAF6639]	50	1	50	50	98	2.3e-18
chr_3482	3559364-3559471 + length=35 aa	35	1	35	ERK85118.1	hypothetical protein N786_01850 [Bacillus amyloliquefaciens UASWS BA1] AHC44457.1 hypothetical protein U722_18510 [Bacillus amyloliquefaciens LFB112]	35	1	35	35	97.1429	3.2e-11
chr_3486	3561501-3561671 + length=56 aa	56	1	56	AOO63326.1	hypothetical protein BBJ33_17905 [Bacillus velezensis]	69	14	69	56	98.2143	2.9e-22
chr_3489	3562639-3563178 + length=179 aa	179	1	179	WP_003151058.1	hypothetical protein [Bacillus velezensis] EKE48803.1 hypothetical protein WYY_02182 [Bacillus velezensis M27]	179	1	179	179	99.4413	1.7e-84
chr_3499	3570286-3570519 + length=77 aa	77	1	77	WP_088037225.1	amino acid permease [Bacillus velezensis]	77	1	77	77	98.7013	6.8e-38
chr_3503	3573865-3574020 - length=51 aa	51	1	51	ANF38538.1	hypothetical protein BCBMB205_36540 [Bacillus velezensis]	51	1	51	51	94.1176	7.2e-20
chr_3531	3602243-3602704 - length=153 aa	153	1	153	WP_060657820.1	hypothetical protein [Bacillus amyloliquefaciens] KTF60040.1 hypothetical protein AR691_11655 [Bacillus amyloliquefaciens]	153	1	153	153	100	1.3e-77
chr_3577	3644123-3644302 - length=59 aa	59	1	59	WP_032868639.1	hypothetical protein [Bacillus velezensis]	59	1	59	59	94.9153	4.7e-23
chr_3605	3670691-3670816 - length=41 aa	41	1	41	CBI44818.1	hypothetical protein BAMF_3692 [Bacillus amyloliquefaciens DSM 7] AEB26054.1 hypothetical protein BAMTA208_19530 [Bacillus amyloliquefaciens TA208] AEB65532.1 Uncharacterized protein yxzF [Bacillus amyloliquefaciens LL3] AEK91112.1 hypothetical protein BAXH7_04004 [Bacillus amyloliquefaciens XH7] CCF07136.1 hypothetical protein BACAU_3602 [Bacillus velezensis CAU B946] AFJ64087.1 conserved hypoth…	41	1	41	41	97.561	1.2e-12
chr_3635	3703668-3703784 + length=38 aa	38	1	38	EIF15246.1	hypothetical protein MY7_3610 [Bacillus sp. 5B6]	47	10	47	38	100	4.6e-11
chr_3640	3707315-3707482 + length=55 aa	55	1	55	EKE48651.1	hypothetical protein WYY_01422 [Bacillus velezensis M27] AHC44165.1 hypothetical protein U722_19245 [Bacillus amyloliquefaciens LFB112] CUX95422.1 conserved protein of unknown function [Bacillus velezensis]	55	1	55	55	98.1818	3.5e-20
chr_3644	3710231-3710341 - length=36 aa	36	1	36	AHC44461.1	hypothetical protein U722_19265 [Bacillus amyloliquefaciens LFB112]	36	1	36	36	97.2222	1.1e-11
chr_3658	3721556-3722065 - length=169 aa	169	1	168	KDN90477.1	reverse transcriptase [Bacillus amyloliquefaciens]	198	1	168	168	100	5.2e-91
chr_3659	3722127-3722945 - length=272 aa	272	1	272	WP_015387500.1	hypothetical protein [Bacillus amyloliquefaciens] AGF25688.1 hypothetical protein KSO_000910 [Bacillus amyloliquefaciens IT-45] ERK85093.1 hypothetical protein N786_00980 [Bacillus amyloliquefaciens UASWS BA1] AMP33822.1 hypothetical protein AS588_18170 [Bacillus amyloliquefaciens]	272	1	272	272	99.2647	6.7e-157
chr_3661	3723554-3724003 - length=149 aa	149	1	149	WP_057080330.1	hypothetical protein [Bacillus amyloliquefaciens] KTF60153.1 hypothetical protein AR691_12280 [Bacillus amyloliquefaciens]	149	1	149	149	100	2.9e-77
chr_3662	3724078-3724836 - length=252 aa	252	1	252	WP_057080331.1	hypothetical protein [Bacillus amyloliquefaciens] KTF60154.1 hypothetical protein AR691_12285 [Bacillus amyloliquefaciens]	252	1	252	252	99.6032	2e-139
chr_3663	3724939-3725613 - length=224 aa	224	1	224	WP_061527458.1	hypothetical protein [Bacillus nakamurai] KXZ23313.1 hypothetical protein AXI59_09470 [Bacillus nakamurai]	224	1	224	224	88.3929	1.2e-114
chr_3664	3725717-3726412 - length=231 aa	231	1	231	AKL78385.1	group-specific protein [Bacillus velezensis] KOS50052.1 hypothetical protein AN272_14715 [Bacillus amyloliquefaciens] AMQ71488.1 hypothetical protein BAMY6639_10300 [Bacillus amyloliquefaciens UMAF6639] ODB69342.1 hypothetical protein A7314_09085 [Bacillus velezensis] AQP96411.1 hypothetical protein BZ167_10655 [Bacillus sp. 275]	231	1	231	231	100	9.2e-131
chr_3707	3780183-3780431 - length=82 aa	82	1	82	WP_053104137.1	hypothetical protein [Bacillus velezensis] KOC27688.1 hypothetical protein AC810_03435 [Bacillus velezensis] KOC28998.1 hypothetical protein AC811_06770 [Bacillus velezensis]	82	1	82	82	97.561	2.1e-37
chr_3712	3784367-3784561 - length=64 aa	64	1	64	WP_041481933.1	hypothetical protein [Bacillus velezensis] AKF32913.1 hypothetical protein AAV29_19625 [Bacillus velezensis]	64	1	64	64	100	1.8e-28
chr_3721	3792076-3793974 - length=632 aa	632	1	632	WP_060657892.1	nuclease [Bacillus amyloliquefaciens] KTF60212.1 nuclease [Bacillus amyloliquefaciens]	632	1	632	632	99.5253	0
chr_3722	3794044-3794934 - length=296 aa	296	1	296	WP_044052764.1	peptidase M48 [Bacillus subtilis] AIU75187.1 peptidase M48 [Bacillus subtilis]	296	1	296	296	98.9865	1.4e-163
chr_3723	3795083-3795994 - length=303 aa	303	1	303	WP_061861690.1	restriction endonuclease [Bacillus amyloliquefaciens] AMQ72379.1 restriction endonuclease [Bacillus amyloliquefaciens UMAF6614]	303	1	303	303	99.3399	4.4e-165
chr_3734	3809178-3810401 + length=407 aa	407	1	407	WP_060658666.1	hypothetical protein [Bacillus amyloliquefaciens] KTF58679.1 hypothetical protein AR691_19810 [Bacillus amyloliquefaciens]	426	20	426	407	100	1.8e-230
chr_3735	3810491-3811315 - length=274 aa	274	1	274	WP_060658664.1	DNA methyltransferase [Bacillus amyloliquefaciens] KTF58677.1 DNA methyltransferase [Bacillus amyloliquefaciens]	290	17	290	274	100	6.8e-157
chr_3736	3811396-3813273 - length=625 aa	625	1	332	WP_065215010.1	hypothetical protein [Bacillus safensis] OBW51400.1 hypothetical protein A9985_12590 [Bacillus safensis]	526	1	332	332	72.2892	2.8e-129
chr_3740	3814478-3814648 - length=56 aa	56	1	56	WP_041481936.1	hypothetical protein [Bacillus amyloliquefaciens] KZE59804.1 hypothetical protein AV542_01840 [Bacillus amyloliquefaciens]	82	27	82	56	100	2.2e-17
chr_3743	3816655-3816759 + length=34 aa	34	1	34	ERK85073.1	hypothetical protein N786_00555 [Bacillus amyloliquefaciens UASWS BA1] AHC44465.1 hypothetical protein U722_19775 [Bacillus amyloliquefaciens LFB112]	34	1	34	34	97.0588	1.5e-08
chr_3750	3823555-3823710 - length=51 aa	51	1	51	ERK85071.1	hypothetical protein N786_00515 [Bacillus amyloliquefaciens UASWS BA1] ANF38801.1 hypothetical protein BCBMB205_39250 [Bacillus velezensis] ARZ60271.1 hypothetical protein BAGQ_4067 [Bacillus velezensis]	51	1	51	51	94.1176	2.6e-22
chr_3761	3834380-3834472 - length=30 aa	30	1	30	CDH97704.1	hypothetical protein BAPNAU_3924 [Bacillus velezensis NAU-B3]	44	15	44	30	100	6.4e-08
chr_3768	3841407-3841628 + length=73 aa	73	1	73	EKE49530.1	hypothetical protein WYY_00789 [Bacillus velezensis M27] AGF25581.1 hypothetical protein KSO_000360 [Bacillus amyloliquefaciens IT-45] ERK85062.1 hypothetical protein N786_00420 [Bacillus amyloliquefaciens UASWS BA1] AHC44286.1 hypothetical protein U722_19890 [Bacillus amyloliquefaciens LFB112] AIU75148.1 hypothetical protein MA22_00860 [Bacillus subtilis] AKF32684.1 hypothetical protein AAV29_19…	73	1	73	73	100	8.7e-35
chr_3808	3878557-3878661 - length=34 aa	34	1	34	ERK85052.1	hypothetical protein N786_00190 [Bacillus amyloliquefaciens UASWS BA1] AHC44466.1 hypothetical protein U722_20115 [Bacillus amyloliquefaciens LFB112] COD09837.1 Uncharacterised protein [Streptococcus pneumoniae]	34	1	34	34	100	6.5e-09
chr_3810	3879355-3879498 + length=47 aa	47	1	47	AHC44467.1	hypothetical protein U722_20125 [Bacillus amyloliquefaciens LFB112]	47	1	47	47	100	2e-16
chr_3811	3879609-3879764 + length=51 aa	51	N/A	N/A	N/A	N/A	N/A	N/A	N/A	N/A	N/A	N/A
chr_3812	3879804-3880187 - length=127 aa	127	1	127	WP_004393005.1	QacE family quaternary ammonium compound efflux SMR transporter [Bacillus velezensis] EKE49487.1 Spermidine export protein mdtJ [Bacillus velezensis M27] AKF32720.1 quaternary ammonium transporter [Bacillus velezensis]	127	1	127	127	99.2126	8.8e-59
chr_3839	3905341-3905454 - length=37 aa	37	1	37	ERH54700.1	hypothetical protein O205_08525 [Bacillus amyloliquefaciens EGD-AQ14]	37	1	37	37	91.8919	2.2e-10

## Sheet: Supplementary Table 7
Supplementary Table 7. Details of unique genes encoded for clusters of secondary metabolites in the B. velezensis 504 genome
Query_name	Query_description	Query_length	Query_start	Query_end	Hit_name	Hit_description	Hit_length	Hit_start	Hit_end	Aln_length	Identityvalue		Gene cluster	Hit_description
chr_312	317062-317208 - length=48 aa	48	1	48	ERK81837.1	hypothetical protein N786_17355 [Bacillus amyloliquefaciens UASWS BA1] AHC44359.1 hypothetical protein U722_01810 [Bacillus amyloliquefaciens LFB112] CUX92231.1 conserved protein of unknown function [Bacillus velezensis]	48	1	48	48	97.9167	1.3e-18	cluster_1	hypothetical protein N786_17355 [Bacillus amyloliquefaciens UASWS BA1] AHC44359.1 hypothetical protein U722_01810 [Bacillus amyloliquefaciens LFB112] CUX92231.1 conserved protein of unknown function [Bacillus velezensis]
chr_581	579466-580629 - length=387 aa	387	1	386	WP_080017256.1	amidohydrolase [Bacillus cereus]	392	6	391	386	63.2124	9.6e-141	cluster_2	amidohydrolase [Bacillus cereus]
chr_582	581105-583687 + length=860 aa	860	1	860	WP_079890898.1	hypothetical protein [Bacillus velezensis]	877	18	877	860	100	0	cluster_2	hypothetical protein [Bacillus velezensis]
chr_583	583699-584790 + length=363 aa	363	1	363	WP_002169253.1	hypothetical protein [Bacillus cereus] EJR33360.1 hypothetical protein III_04916 [Bacillus cereus VD078]	370	1	370	370	48.9189	3.8e-99	cluster_2	hypothetical protein [Bacillus cereus] EJR33360.1 hypothetical protein III_04916 [Bacillus cereus VD078]
chr_584	584792-586417 + length=541 aa	541	1	541	WP_046559396.1	hypothetical protein [Bacillus velezensis] AKF29590.1 hypothetical protein AAV29_03120 [Bacillus velezensis]	541	1	541	541	99.8152	7.6e-311	cluster_2	hypothetical protein [Bacillus velezensis] AKF29590.1 hypothetical protein AAV29_03120 [Bacillus velezensis]
chr_585	586421-588400 + length=659 aa	659	1	659	WP_046559397.1	hypothetical protein [Bacillus velezensis] AKF29591.1 hypothetical protein AAV29_03125 [Bacillus velezensis]	659	1	659	659	99.6965	0	cluster_2	hypothetical protein [Bacillus velezensis] AKF29591.1 hypothetical protein AAV29_03125 [Bacillus velezensis]
chr_586	588420-589361 + length=313 aa	313	1	313	WP_060386785.1	hypothetical protein [Bacillus velezensis] CUX92508.1 Thiopeptide-type bacteriocin biosynthesis domain-containing protein [Bacillus velezensis]	313	1	313	313	99.361	3e-177	cluster_2	hypothetical protein [Bacillus velezensis] CUX92508.1 Thiopeptide-type bacteriocin biosynthesis domain-containing protein [Bacillus velezensis]
chr_587	589361-590218 + length=285 aa	285	1	285	WP_002169249.1	SagB-type dehydrogenase [Bacillus cereus] EJR33356.1 SagB-type dehydrogenase domain-containing protein [Bacillus cereus VD078]	286	1	286	286	60.8392	2.7e-100	cluster_2	SagB-type dehydrogenase [Bacillus cereus] EJR33356.1 SagB-type dehydrogenase domain-containing protein [Bacillus cereus VD078]
chr_588	590238-591341 + length=367 aa	367	1	367	WP_060386786.1	hypothetical protein [Bacillus velezensis] CUX92510.1 conserved protein of unknown function [Bacillus velezensis]	367	1	367	367	99.455	1.6e-214	cluster_2	hypothetical protein [Bacillus velezensis] CUX92510.1 conserved protein of unknown function [Bacillus velezensis]
chr_589	591344-592240 + length=298 aa	298	27	298	WP_048368222.1	ABC transporter ATP-binding protein, partial [Bacillus sp. LK7] KMN53604.1 ABC transporter ATP-binding protein, partial [Bacillus sp. LK7]	272	1	272	272	100	7.7e-146	cluster_2	ABC transporter ATP-binding protein, partial [Bacillus sp. LK7] KMN53604.1 ABC transporter ATP-binding protein, partial [Bacillus sp. LK7]
chr_590	592243-592989 + length=248 aa	248	1	247	WP_002169246.1	ABC transporter permease [Bacillus cereus] EJR33353.1 hypothetical protein III_04909 [Bacillus cereus VD078]	247	1	247	247	66.8016	4.3e-86	cluster_2	ABC transporter permease [Bacillus cereus] EJR33353.1 hypothetical protein III_04909 [Bacillus cereus VD078]
chr_900	923508-923639 + length=43 aa	43	1	43	ERK82723.1	hypothetical protein N786_14095 [Bacillus amyloliquefaciens UASWS BA1] AHC41458.1 hypothetical protein U722_04865 [Bacillus amyloliquefaciens LFB112]	43	1	43	43	100	2.1e-12	cluster_4	hypothetical protein N786_14095 [Bacillus amyloliquefaciens UASWS BA1] AHC41458.1 hypothetical protein U722_04865 [Bacillus amyloliquefaciens LFB112]
chr_930	952513-952617 + length=34 aa	34	1	34	ERK82720.1	hypothetical protein N786_13945 [Bacillus amyloliquefaciens UASWS BA1] AHC41489.1 hypothetical protein U722_05020 [Bacillus amyloliquefaciens LFB112] AKD29133.1 hypothetical protein AW02_009810 [Bacillus velezensis NJN-6] COD14235.1 Uncharacterised protein [Streptococcus pneumoniae] CUB36131.1 hypothetical protein BN2127_JRS8_00025 [Bacillus amyloliquefaciens] ODS06676.1 hypothetical protein BSHJ…	34	1	34	34	100	2.6e-10	cluster_4	hypothetical protein N786_13945 [Bacillus amyloliquefaciens UASWS BA1] AHC41489.1 hypothetical protein U722_05020 [Bacillus amyloliquefaciens LFB112] AKD29133.1 hypothetical protein AW02_009810 [Bacillus velezensis NJN-6] COD14235.1 Uncharacterised protein [Streptococcus pneumoniae] CUB36131.1 hypothetical protein BN2127_JRS8_00025 [Bacillus amyloliquefaciens] ODS06676.1 hypothetical protein BSHJ…
chr_934	957105-957230 - length=41 aa	41	1	41	WP_003155283.1	hypothetical protein [Bacillus amyloliquefaciens] CCF04490.1 YheF [Bacillus velezensis CAU B946] EKE47556.1 YheF [Bacillus velezensis M27] AGF28465.1 YheF [Bacillus amyloliquefaciens IT-45] ERK82591.1 hypothetical protein N786_13925 [Bacillus amyloliquefaciens UASWS BA1] AHC41493.1 hypothetical protein U722_05040 [Bacillus amyloliquefaciens LFB112] AKD29137.1 YheF [Bacillus velezensis NJN-6] COD1…	41	1	41	41	100	1.5e-15	cluster_4	hypothetical protein [Bacillus amyloliquefaciens] CCF04490.1 YheF [Bacillus velezensis CAU B946] EKE47556.1 YheF [Bacillus velezensis M27] AGF28465.1 YheF [Bacillus amyloliquefaciens IT-45] ERK82591.1 hypothetical protein N786_13925 [Bacillus amyloliquefaciens UASWS BA1] AHC41493.1 hypothetical protein U722_05040 [Bacillus amyloliquefaciens LFB112] AKD29137.1 YheF [Bacillus velezensis NJN-6] COD1…
chr_1040	1058160-1059185 + length=341 aa	341	1	341	WP_060386854.1	LacI family transcriptional regulator [Bacillus velezensis] CUX92931.1 transcriptional regulator (LacI family) [Bacillus velezensis]	341	1	341	341	99.7067	4.9e-189	cluster_5	LacI family transcriptional regulator [Bacillus velezensis] CUX92931.1 transcriptional regulator (LacI family) [Bacillus velezensis]
chr_1041	1059201-1059320 + length=39 aa	39	N/A	N/A	N/A	N/A	N/A	N/A	N/A	N/A	N/A	N/A	cluster_5	N/A
chr_1042	1059411-1060442 + length=343 aa	343	1	343	COC28650.1	Gfo/Idh/MocA family oxidoreductase [Streptococcus pneumoniae]	343	1	343	343	99.7085	3.8e-197	cluster_5	Gfo/Idh/MocA family oxidoreductase [Streptococcus pneumoniae]
chr_1401	1379784-1380035 + length=83 aa	83	1	83	ERK84102.1	hypothetical protein N786_07440 [Bacillus amyloliquefaciens UASWS BA1] AHC44394.1 hypothetical protein U722_07565 [Bacillus amyloliquefaciens LFB112] AIU76861.1 hypothetical protein MA22_10160 [Bacillus subtilis] AKF30314.1 hypothetical protein AAV29_07065 [Bacillus velezensis] KMN56810.1 hypothetical protein VK94_03760 [Bacillus sp. LK7] KTF62379.1 hypothetical protein AR691_02085 [Bacillus amyl…	83	1	83	83	100	3.6e-45	cluster_6	hypothetical protein N786_07440 [Bacillus amyloliquefaciens UASWS BA1] AHC44394.1 hypothetical protein U722_07565 [Bacillus amyloliquefaciens LFB112] AIU76861.1 hypothetical protein MA22_10160 [Bacillus subtilis] AKF30314.1 hypothetical protein AAV29_07065 [Bacillus velezensis] KMN56810.1 hypothetical protein VK94_03760 [Bacillus sp. LK7] KTF62379.1 hypothetical protein AR691_02085 [Bacillus amyl…
chr_1665	1687492-1687599 - length=35 aa	35	1	35	AHC44397.1	hypothetical protein U722_08900 [Bacillus amyloliquefaciens LFB112]	35	1	35	35	94.2857	4.6e-10	cluster_7	hypothetical protein U722_08900 [Bacillus amyloliquefaciens LFB112]
chr_1674	1698797-1698919 - length=40 aa	40	1	40	ERK84078.1	hypothetical protein N786_06075 [Bacillus amyloliquefaciens UASWS BA1]	40	1	40	40	97.5	5.7e-12	cluster_7	hypothetical protein N786_06075 [Bacillus amyloliquefaciens UASWS BA1]
chr_1693	1775109-1775516 - length=135 aa	135	1	135	APH50050.1	hypothetical protein BSF20_17230 [Bacillus amyloliquefaciens]	135	1	135	135	100	1.2e-69	cluster_7	hypothetical protein BSF20_17230 [Bacillus amyloliquefaciens]
chr_1709	1785733-1785957 - length=74 aa	74	1	74	WP_088056502.1	hypothetical protein [Bacillus velezensis]	74	1	74	74	97.2973	7.5e-34	cluster_7	hypothetical protein [Bacillus velezensis]
chr_1796	1861878-1862141 + length=87 aa	87	1	87	WP_060657284.1	hypothetical protein [Bacillus amyloliquefaciens] KTF62017.1 hypothetical protein AR691_00185 [Bacillus amyloliquefaciens] APH49960.1 hypothetical protein BSF20_16765 [Bacillus amyloliquefaciens]	87	1	87	87	98.8506	9.1e-39	cluster_8	hypothetical protein [Bacillus amyloliquefaciens] KTF62017.1 hypothetical protein AR691_00185 [Bacillus amyloliquefaciens] APH49960.1 hypothetical protein BSF20_16765 [Bacillus amyloliquefaciens]
chr_1797	1862219-1862350 + length=43 aa	43	7	43	AHC44406.1	hypothetical protein U722_09560 [Bacillus amyloliquefaciens LFB112]	42	7	42	37	83.7838	9.1e-08	cluster_8	hypothetical protein U722_09560 [Bacillus amyloliquefaciens LFB112]
chr_1798	1862622-1863092 - length=156 aa	156	1	156	AFJ62118.1	hypothetical protein MUS_2159 [Bacillus amyloliquefaciens Y2]	156	1	156	156	100	3e-85	cluster_8	hypothetical protein MUS_2159 [Bacillus amyloliquefaciens Y2]
chr_1799	1863184-1864032 - length=282 aa	282	1	282	APH49958.1	hypothetical protein BSF20_16755 [Bacillus amyloliquefaciens]	282	1	282	282	100	1.6e-153	cluster_8	hypothetical protein BSF20_16755 [Bacillus amyloliquefaciens]
chr_1840	1974430-1974561 + length=43 aa	43	1	43	EJD69513.1	hypothetical protein BB65665_00910 [Bacillus sp. 916] AFZ90935.1 hypothetical protein B938_09575 [Bacillus velezensis AS43.3] AGF27518.1 hypothetical protein KSO_010115 [Bacillus amyloliquefaciens IT-45] ERK83034.1 hypothetical protein N786_11000 [Bacillus amyloliquefaciens UASWS BA1] AKL76475.1 hypothetical protein ABH13_1891 [Bacillus velezensis]	43	1	43	43	97.6744	2.6e-15	cluster_8	hypothetical protein BB65665_00910 [Bacillus sp. 916] AFZ90935.1 hypothetical protein B938_09575 [Bacillus velezensis AS43.3] AGF27518.1 hypothetical protein KSO_010115 [Bacillus amyloliquefaciens IT-45] ERK83034.1 hypothetical protein N786_11000 [Bacillus amyloliquefaciens UASWS BA1] AKL76475.1 hypothetical protein ABH13_1891 [Bacillus velezensis]
chr_1851	1982656-1982778 - length=40 aa	40	1	40	AHC44418.1	hypothetical protein U722_10155 [Bacillus amyloliquefaciens LFB112]	40	1	40	40	100	4.5e-17	cluster_8	hypothetical protein U722_10155 [Bacillus amyloliquefaciens LFB112]
chr_1887	2016087-2016206 - length=39 aa	39	1	39	WP_012117742.1	hypothetical protein [Bacillus velezensis] ABS74260.1 YocL [Bacillus velezensis FZB42]	167	129	167	39	100	2.1e-11	cluster_9	hypothetical protein [Bacillus velezensis] ABS74260.1 YocL [Bacillus velezensis FZB42]
chr_1891	2018345-2018617 - length=90 aa	90	N/A	N/A	N/A	N/A	N/A	N/A	N/A	N/A	N/A	N/A	cluster_9	N/A
chr_2032	2127616-2127879 + length=87 aa	87	1	87	WP_033574705.1	hypothetical protein [Bacillus amyloliquefaciens]	87	1	87	87	98.8506	1.4e-39	cluster_10	hypothetical protein [Bacillus amyloliquefaciens]
chr_2244	2367200-2367370 - length=56 aa	56	1	56	ERK82348.1	hypothetical protein N786_14670 [Bacillus amyloliquefaciens UASWS BA1] AHC44434.1 hypothetical protein U722_12140 [Bacillus amyloliquefaciens LFB112]	56	1	56	56	98.2143	6.9e-24	cluster_11	hypothetical protein N786_14670 [Bacillus amyloliquefaciens UASWS BA1] AHC44434.1 hypothetical protein U722_12140 [Bacillus amyloliquefaciens LFB112]
chr_2758	2855120-2855239 + length=39 aa	39	1	39	AFJ63195.1	hypothetical protein MUS_3311 [Bacillus amyloliquefaciens Y2] EKE47715.1 hypothetical protein WYY_05794 [Bacillus velezensis M27] AGZ57542.1 hypothetical protein U471_28440 [Bacillus amyloliquefaciens CC178] AHZ17038.1 hypothetical protein V529_30120 [Bacillus velezensis SQR9] KYC91326.1 hypothetical protein B4140_2966 [Bacillus amyloliquefaciens] ANF37755.1 hypothetical protein BCBMB205_28650 [B…	39	1	39	39	100	8.5e-13	cluster_12	hypothetical protein MUS_3311 [Bacillus amyloliquefaciens Y2] EKE47715.1 hypothetical protein WYY_05794 [Bacillus velezensis M27] AGZ57542.1 hypothetical protein U471_28440 [Bacillus amyloliquefaciens CC178] AHZ17038.1 hypothetical protein V529_30120 [Bacillus velezensis SQR9] KYC91326.1 hypothetical protein B4140_2966 [Bacillus amyloliquefaciens] ANF37755.1 hypothetical protein BCBMB205_28650 [B…
chr_2773	2869330-2869446 - length=38 aa	38	1	38	EIF14369.1	hypothetical protein MY7_2705 [Bacillus sp. 5B6] EJD67755.1 hypothetical protein BB65665_09866 [Bacillus sp. 916] EKE47700.1 hypothetical protein WYY_05719 [Bacillus velezensis M27] AFZ91845.1 hypothetical protein B938_14175 [Bacillus velezensis AS43.3] AGF26566.1 hypothetical protein KSO_005345 [Bacillus amyloliquefaciens IT-45] ERK83441.1 hypothetical protein N786_10650 [Bacillus amyloliquefaci…	38	1	38	38	100	5e-10	cluster_12	hypothetical protein MY7_2705 [Bacillus sp. 5B6] EJD67755.1 hypothetical protein BB65665_09866 [Bacillus sp. 916] EKE47700.1 hypothetical protein WYY_05719 [Bacillus velezensis M27] AFZ91845.1 hypothetical protein B938_14175 [Bacillus velezensis AS43.3] AGF26566.1 hypothetical protein KSO_005345 [Bacillus amyloliquefaciens IT-45] ERK83441.1 hypothetical protein N786_10650 [Bacillus amyloliquefaci…
chr_2786	2892271-2892360 - length=29 aa	29	N/A	N/A	N/A	N/A	N/A	N/A	N/A	N/A	N/A	N/A	cluster_12	N/A
chr_2793	2899959-2900123 - length=54 aa	54	1	54	EJD67769.1	hypothetical protein BB65665_09936 [Bacillus sp. 916] EKE47688.1 hypothetical protein WYY_05659 [Bacillus velezensis M27] AFZ91855.1 hypothetical protein B938_14225 [Bacillus velezensis AS43.3] AGF26554.1 hypothetical protein KSO_005285 [Bacillus amyloliquefaciens IT-45] ERH56164.1 hypothetical protein O205_08330 [Bacillus amyloliquefaciens EGD-AQ14] ERK83442.1 hypothetical protein N786_10710 [Ba…	54	1	54	54	100	4.8e-22	cluster_12	hypothetical protein BB65665_09936 [Bacillus sp. 916] EKE47688.1 hypothetical protein WYY_05659 [Bacillus velezensis M27] AFZ91855.1 hypothetical protein B938_14225 [Bacillus velezensis AS43.3] AGF26554.1 hypothetical protein KSO_005285 [Bacillus amyloliquefaciens IT-45] ERH56164.1 hypothetical protein O205_08330 [Bacillus amyloliquefaciens EGD-AQ14] ERK83442.1 hypothetical protein N786_10710 [Ba…
chr_2799	2905052-2905198 - length=48 aa	48	N/A	N/A	N/A	N/A	N/A	N/A	N/A	N/A	N/A	N/A	cluster_12	N/A
chr_2938	3045475-3045642 + length=55 aa	55	1	55	EKE49357.1	hypothetical protein WYY_04962 [Bacillus velezensis M27]	55	1	55	55	100	2.6e-23	cluster_13	hypothetical protein WYY_04962 [Bacillus velezensis M27]
chr_2940	3047018-3047251 - length=77 aa	77	1	77	CDH96875.1	hypothetical protein BAPNAU_3095 [Bacillus velezensis NAU-B3]	77	1	77	77	94.8052	7.8e-34	cluster_13	hypothetical protein BAPNAU_3095 [Bacillus velezensis NAU-B3]
chr_2950	3053981-3054148 - length=55 aa	55	1	55	AGF26400.1	hypothetical protein KSO_004515 [Bacillus amyloliquefaciens IT-45] ERK85189.1 hypothetical protein N786_04635 [Bacillus amyloliquefaciens UASWS BA1] AHC43494.1 hypothetical protein U722_15760 [Bacillus amyloliquefaciens LFB112] CUX94731.1 conserved protein of unknown function [Bacillus velezensis]	55	1	55	55	100	5.4e-21	cluster_13	hypothetical protein KSO_004515 [Bacillus amyloliquefaciens IT-45] ERK85189.1 hypothetical protein N786_04635 [Bacillus amyloliquefaciens UASWS BA1] AHC43494.1 hypothetical protein U722_15760 [Bacillus amyloliquefaciens LFB112] CUX94731.1 conserved protein of unknown function [Bacillus velezensis]
chr_2951	3054289-3054588 + length=99 aa	99	1	99	WP_060387133.1	MerR family transcriptional regulator [Bacillus velezensis] CUX94732.1 putative HTH-type transcriptional regulator [Bacillus velezensis]	99	1	99	99	98.9899	1.3e-46	cluster_13	MerR family transcriptional regulator [Bacillus velezensis] CUX94732.1 putative HTH-type transcriptional regulator [Bacillus velezensis]
chr_3499	3570286-3570519 + length=77 aa	77	1	77	WP_088037225.1	amino acid permease [Bacillus velezensis]	77	1	77	77	98.7013	6.8e-38	cluster_14	amino acid permease [Bacillus velezensis]
chr_3503	3573865-3574020 - length=51 aa	51	1	51	ANF38538.1	hypothetical protein BCBMB205_36540 [Bacillus velezensis]	51	1	51	51	94.1176	7.2e-20	cluster_14	hypothetical protein BCBMB205_36540 [Bacillus velezensis]
chr_3531	3602243-3602704 - length=153 aa	153	1	153	WP_060657820.1	hypothetical protein [Bacillus amyloliquefaciens] KTF60040.1 hypothetical protein AR691_11655 [Bacillus amyloliquefaciens]	153	1	153	153	100	1.3e-77	cluster_14	hypothetical protein [Bacillus amyloliquefaciens] KTF60040.1 hypothetical protein AR691_11655 [Bacillus amyloliquefaciens]

## Sheet: Supplementary Table 8
Supplementary Table 8. Comparison analysis of gene clusters for secondary metabolite biosynthesis among B. velezensis 504, FZB42 and SQR9
B. velezensis 504 Gene Cluster								Presence (+) or Absence (-)
Cluster No.	Type	From		To	Size(bp)	Secondary Metabolite	Similarity	FZB42	SQR9
1	NRPS (LP)	305147		369950	305147	surfactin	0.82	+	+
2	Polyketide	571105		599936	571105	kijanimicin	0.04	-	-
3	LAP	687671		709853	687671	plantazolicin	0.91	+	-
4	Saccharide	921710		962954	921710	butirosin A/butirosin B	0.07	+	+
5	terpene	1047850		1065195	1047850	N/A	N/A	+	+
6	Polyketide	1370558		1456932	1370558	macrolactin H	1	+	+
7	NRPS (PKS)	1680430		1790162	1680430	bacillaene	1	+	+
8	NRPS (LP)	1852593		1988950	1852593	fengycin	1	+	+
9	terpene	2012533		2034416	2012533	N/A	N/A	+	+
10	Polyketide	2105182		2146282	2105182	N/A	N/A	-	-
11	NRPS (PK)	2261792		2367961	2261792	difficidin	1	+	+
12	NRPS	2850892		2905778	2850892	N/A	N/A	+	-
13	Siderophore	3006451		3058244	3006451	bacillibactin	1	+	+
14	Others	3569453		3610871	3569453	bacilysin	1	+	+
Note: N/A = unknown substances; NRPS = nonribosomal peptide synthetase; LP = nonribosomal synthesis of lipopeptides; PK = nonribosomal synthesis of polyketides; PKS = polyketide synthases; LAP：Linear azol (in)e-containing peptides

## Sheet: Supplementary Table 9
Supplementary Table 9. The putative gene clusters of secondary metabolites identified in B. velezensis 504.
Cluster	Query_name	Query_description	Query_length	Query_start	Query_end	Hit_name	Hit_description	Hit_length	Hit_start	Hit_end	Aln_length	Identityvalue
cluster_1	chr_303	305147-305932 + length=261 aa	261	1	261	WP_046559332.1	nucleotidyltransferase domain-containing protein [Bacillus velezensis] AKF29327.1 hypothetical protein AAV29_01645 [Bacillus velezensis]	261	1	261	261	99.6169	1e-146
	chr_304	306114-307031 + length=305 aa	305	1	305	CCF03821.1	proline dehydrogenase [Bacillus velezensis CAU B946]	325	21	325	305	100	1.6e-170
	chr_305	307049-308596 + length=515 aa	515	1	515	AFJ60386.1	1-pyrroline-5-carboxylate dehydrogenase [Bacillus amyloliquefaciens Y2]	517	3	517	515	100	1e-291
	chr_306	308688-310142 + length=484 aa	484	1	484	WP_076983303.1	sodium/proline symporter [Bacillus amyloliquefaciens]	484	1	484	484	99.5868	3.2e-266
	chr_307	310300-311535 + length=411 aa	411	1	411	WP_063096145.1	hypothetical protein [Bacillus amyloliquefaciens]	411	1	411	411	99.7567	9.3e-227
	chr_308	311733-312743 + length=336 aa	336	1	336	COD82039.1	thioredoxin reductase [Streptococcus pneumoniae]	336	1	336	336	99.7024	6.7e-191
	chr_309	312798-314237 - length=479 aa	479	1	479	WP_060657896.1	bifunctional uroporphyrinogen-III C-methyltransferase/uroporphyrinogen-III synthase [Bacillus amyloliquefaciens] KTF59902.1 bifunctional uroporphyrinogen-III C-methyltransferase/uroporphyrinogen-III synthase [Bacillus amyloliquefaciens]	479	1	479	479	100	1.8e-282
	chr_310	314304-314624 - length=106 aa	106	1	106	KDN92760.1	nitrite reductase [Bacillus amyloliquefaciens]	106	1	106	106	99.0566	4.5e-56
	chr_311	314645-317062 - length=805 aa	805	1	805	WP_088037493.1	nitrite reductase large subunit [Bacillus velezensis]	805	1	805	805	99.7516	0
	chr_312	317062-317208 - length=48 aa	48	1	48	ERK81837.1	hypothetical protein N786_17355 [Bacillus amyloliquefaciens UASWS BA1] AHC44359.1 hypothetical protein U722_01810 [Bacillus amyloliquefaciens LFB112] CUX92231.1 conserved protein of unknown function [Bacillus velezensis]	48	1	48	48	97.9167	1.3e-18
	chr_313	317459-318661 + length=400 aa	400	1	400	WP_003156595.1	GTP-binding protein [Bacillus velezensis] EKE45916.1 putative metal chaperone yciC [Bacillus velezensis M27]	400	1	400	400	99.5	4.8e-228
	chr_314	318726-319862 + length=378 aa	378	1	378	WP_052827030.1	glutathione-dependent formaldehyde dehydrogenase [Bacillus velezensis] KNX35454.1 dehydrogenase [Bacillus amyloliquefaciens] KSV97000.1 dehydrogenase [Bacillus velezensis] AOT99889.1 glutathione-dependent formaldehyde dehydrogenase [Bacillus velezensis] SLC49660.1 alcohol dehydrogenase GroES domain-containing protein [Mycobacterium abscessus subsp. massiliense]	378	1	378	378	99.4709	7e-221
	chr_315	319877-320311 + length=144 aa	144	1	144	CCF03831.1	putative protein yckC ORF3 [Bacillus velezensis CAU B946] CUX92234.1 putative integral inner membrane protein [Bacillus velezensis]	145	2	145	144	100	1.1e-73
	chr_316	320383-320703 + length=106 aa	106	1	106	COD82212.1	Protein of uncharacterised function (DUF2680) [Streptococcus pneumoniae]	106	1	106	106	99.0566	1.8e-49
	chr_317	320807-320923 + length=38 aa	38	1	38	AGF29059.1	beta-glucosidase [Bacillus amyloliquefaciens IT-45] ERK81836.1 hypothetical protein N786_17330 [Bacillus amyloliquefaciens UASWS BA1] CUB41644.1 Aryl-phospho-beta-D-glucosidase BglC [Bacillus amyloliquefaciens] OPD40290.1 hypothetical protein BVF98_18455 [Bacillus amyloliquefaciens]	38	1	38	38	100	8.9e-15
	chr_318	320944-321114 + length=56 aa	56	1	56	CCF03833.1	YckE [Bacillus velezensis CAU B946] AKF29339.1 hypothetical protein AAV29_01710 [Bacillus velezensis] KMN53224.1 hypothetical protein VK94_18905 [Bacillus sp. LK7] KTF59895.1 hypothetical protein AR691_12630 [Bacillus amyloliquefaciens] AMP32777.1 hypothetical protein AS588_12450 [Bacillus amyloliquefaciens] KZE56241.1 hypothetical protein AV542_13510 [Bacillus amyloliquefaciens] ODB76983.1 hypot…	64	9	64	56	100	6.9e-24
	chr_319	321181-321579 - length=132 aa	132	1	132	WP_077721770.1	peptidase S24 [Bacillus velezensis] AQS42812.1 peptidase S24 [Bacillus velezensis]	132	1	132	132	97.7273	1.4e-67
	chr_320	321601-322038 - length=145 aa	145	1	145	CAE02625.1	NucA [Bacillus velezensis FZB42]	148	4	148	145	100	8.2e-77
	chr_321	322397-322954 - length=185 aa	185	1	185	WP_077721772.1	6-phospho-3-hexuloisomerase [Bacillus velezensis] AQS42814.1 6-phospho 3-hexuloisomerase [Bacillus velezensis] OQC77966.1 6-phospho 3-hexuloisomerase [Bacillus velezensis]	185	1	185	185	99.4595	5.5e-94
	chr_322	322951-323586 - length=211 aa	211	1	211	EIF11886.1	HxlA [Bacillus sp. 5B6] AFJ60407.1 3-hexulose-6-phosphate synthase [Bacillus amyloliquefaciens Y2]	219	9	219	211	98.5782	9.4e-106
	chr_323	323818-324180 + length=120 aa	120	1	120	WP_045508590.1	transcriptional regulator [Bacillus amyloliquefaciens]	120	1	120	120	97.5	1.4e-61
	chr_324	324769-335523 + length=3584 aa	3584	1	3584	WP_046559336.1	non-ribosomal peptide synthetase [Bacillus velezensis] AKF29345.1 peptide synthetase [Bacillus velezensis]	3584	1	3584	3584	99.9442	0
	chr_325	335545-346305 + length=3586 aa	3586	1	3586	WP_046341126.1	non-ribosomal peptide synthetase [Bacillus velezensis] AKD28465.1 nonribosomal surfactin synthetase SrfAB [Bacillus velezensis NJN-6]	3586	1	3586	3586	99.6375	0
	chr_326	346340-350176 + length=1278 aa	1278	1	1278	WP_060657813.1	non-ribosomal peptide synthetase [Bacillus amyloliquefaciens] KTF60444.1 non-ribosomal peptide synthetase [Bacillus amyloliquefaciens]	1278	1	1278	1278	100	0
	chr_327	350196-350927 + length=243 aa	243	1	243	COD22997.1	putative thioesterase [Streptococcus pneumoniae]	243	1	243	243	99.5885	1.9e-139
	chr_328	351049-352359 + length=436 aa	436	1	436	WP_043866826.1	hypothetical protein [Bacillus amyloliquefaciens] AJH22751.1 hypothetical protein SB45_01720 [Bacillus amyloliquefaciens] AKD21007.1 hypothetical protein XM40_01740 [Bacillus amyloliquefaciens]	436	1	436	436	99.7706	9.2e-249
	chr_329	352396-353070 - length=224 aa	224	1	224	WP_060657811.1	4'-phosphopantetheinyl transferase [Bacillus amyloliquefaciens] KTF60441.1 4'-phosphopantetheinyl transferase [Bacillus amyloliquefaciens] AML23202.1 phosphopantheteinyl transferase [Bacillus subtilis]	224	1	224	224	100	1.5e-130
	chr_330	353169-353798 - length=209 aa	209	1	209	EKE46365.1	hypothetical protein WYY_18051 [Bacillus velezensis M27] AGF29046.1 hypothetical protein KSO_017815 [Bacillus amyloliquefaciens IT-45] ERK81863.1 membrane protein [Bacillus amyloliquefaciens UASWS BA1] AHC40925.1 membrane protein [Bacillus amyloliquefaciens LFB112] AIU77266.1 membrane protein [Bacillus subtilis] AJH22753.1 membrane protein [Bacillus amyloliquefaciens] AKD21009.1 membrane protein …	209	1	209	209	99.5215	1.4e-109
	chr_331	353891-354634 - length=247 aa	247	1	247	WP_077721779.1	polar amino acid ABC transporter ATP-binding protein [Bacillus velezensis] AQS42824.1 polar amino acid ABC transporter ATP-binding protein [Bacillus velezensis]	247	1	247	247	99.1903	3.1e-132
	chr_332	354647-355336 - length=229 aa	229	1	229	ABS72776.1	YckJ [Bacillus velezensis FZB42] AFJ60419.1 polar amino acid transport system permease protein [Bacillus amyloliquefaciens Y2] AGZ55052.1 cystine ABC transporter permease [Bacillus amyloliquefaciens CC178] AJK64134.1 putative cystine ABC transporter permease [Bacillus amyloliquefaciens KHG19] AKD28472.1 cystine ABC transporter permease [Bacillus velezensis NJN-6] AKL74950.1 Inner membrane amino-a…	229	1	229	229	100	3.6e-119
	chr_333	355338-356135 - length=265 aa	265	1	265	WP_070081350.1	L-cystine-binding protein TcyA [Bacillus velezensis] AOT99906.1 L-cystine-binding protein TcyA [Bacillus velezensis]	265	1	265	265	99.6226	1.2e-142
	chr_334	356264-357136 - length=290 aa	290	1	290	WP_069448542.1	LysR family transcriptional regulator [Bacillus velezensis] ODS06088.1 HTH-type transcriptional regulator BsdA [Bacillus velezensis]	290	1	290	290	99.6552	5e-158
	chr_335	357266-357844 + length=192 aa	192	1	192	WP_088030477.1	phenolic acid decarboxylase [Bacillus amyloliquefaciens]	204	13	204	192	100	4.8e-101
	chr_336	357847-359268 + length=473 aa	473	1	473	WP_060657809.1	UbiD family decarboxylase [Bacillus amyloliquefaciens] KTF60434.1 phenolic acid decarboxylase [Bacillus amyloliquefaciens]	473	1	473	473	100	3.6e-283
	chr_337	359286-359513 + length=75 aa	75	1	75	CCP20403.1	phenolic acid decarboxylase subunit BsdD [Bacillus velezensis UCMB5036] CDG24645.1 phenolic acid decarboxylase subunit BsdD [Bacillus velezensis UCMB5113]	93	19	93	75	97.3333	9.6e-37
	chr_338	359513-359974 + length=153 aa	153	1	153	WP_052587123.1	hypothetical protein [Bacillus sp. Co1-6]	153	1	153	153	99.3464	2.9e-80
	chr_339	360017-361360 - length=447 aa	447	1	447	SLB98761.1	di-/tripeptide transporter [Mycobacterium abscessus subsp. massiliense]	506	60	506	447	100	8.6e-242
	chr_340	361789-363519 + length=576 aa	576	1	576	AKD21019.1	hypothetical protein XM40_01800 [Bacillus amyloliquefaciens] COD22554.1 Pectate lyase superfamily protein [Streptococcus pneumoniae] KTF60430.1 hypothetical protein AR691_11550 [Bacillus amyloliquefaciens] AMP32756.1 hypothetical protein AS588_12340 [Bacillus amyloliquefaciens] APH47806.1 hypothetical protein BSF20_05000 [Bacillus amyloliquefaciens] OPD40688.1 hypothetical protein BVF98_17260 [Ba…	592	17	592	576	100	0
	chr_341	363612-363833 - length=73 aa	73	1	73	CCF03856.1	putative protein yczF [Bacillus velezensis CAU B946]	76	4	76	73	100	3.8e-30
	chr_342	363955-365595 + length=546 aa	546	1	546	WP_088037500.1	spore germination protein [Bacillus velezensis]	546	1	546	546	99.8168	1.1e-294
	chr_343	365630-366808 + length=392 aa	392	1	392	WP_070081354.1	Ger(x)C family spore germination protein [Bacillus velezensis] AOT99915.1 spore gernimation protein KC [Bacillus velezensis]	408	17	408	392	98.9796	7.5e-226
	chr_344	366833-367951 + length=372 aa	372	1	372	WP_053104590.1	spore gernimation protein KB [Bacillus velezensis] KOC23114.1 spore gernimation protein KB [Bacillus velezensis] KOC24944.1 spore gernimation protein KB [Bacillus velezensis]	372	1	372	372	99.4624	8.5e-195
	chr_345	368123-369445 + length=440 aa	440	1	440	WP_088005478.1	nitrilotriacetate monooxygenase [Bacillus velezensis]	441	2	441	440	100	3.3e-254
	chr_346	369459-369950 + length=163 aa	163	1	163	EIF11915.1	Acetyltransferase (GNAT) family protein [Bacillus sp. 5B6]	171	9	171	163	100	1e-91
cluster_2	chr_572	571770-573698 - length=642 aa	642	1	642	WP_052587226.1	ABC transporter ATP-binding protein [Bacillus sp. Co1-6]	642	1	642	642	99.8442	0
	chr_573	573838-574350 + length=170 aa	170	1	170	CBI41659.1	Molybdenum cofactor biosynthesis protein C [Bacillus amyloliquefaciens DSM 7] EIF12153.1 Molybdenum cofactor biosynthesis protein C [Bacillus sp. 5B6] AFJ60678.1 molybdenum cofactor biosynthesis protein C [Bacillus amyloliquefaciens Y2]	179	10	179	170	100	7.1e-88
	chr_574	574347-574994 + length=215 aa	215	1	215	WP_015416944.1	transcriptional regulator [Bacillus velezensis] CCP20620.1 transcription repressor of cydABCD and yjlC-ndh expression [Bacillus velezensis UCMB5036] AQS43033.1 transcriptional regulator [Bacillus velezensis]	215	1	215	215	99.5349	3.9e-115
	chr_575	575013-575183 + length=56 aa	56	1	56	WP_061528211.1	twin-arginine translocase TatA/TatE family subunit [Bacillus nakamurai] KXZ18409.1 preprotein translocase subunit TatA [Bacillus nakamurai]	56	1	56	56	98.2143	1.4e-19
	chr_576	575199-575948 + length=249 aa	249	1	249	WP_088005343.1	twin-arginine translocase subunit TatC [Bacillus velezensis]	252	4	252	249	100	1.6e-125
	chr_577	575990-576181 - length=63 aa	63	1	63	WP_047935388.1	hypothetical protein [Bacillus velezensis] AKL75229.1 hypothetical protein ABH13_0627 [Bacillus velezensis]	79	1	63	63	98.4127	6.4e-26
	chr_578	576178-576912 - length=244 aa	244	1	244	WP_021495209.1	CPBP family intramembrane metalloprotease [Bacillus amyloliquefaciens] ERH51093.1 peptidase [Bacillus amyloliquefaciens EGD-AQ14]	244	1	244	244	99.1803	1.9e-126
	chr_579	577149-577433 + length=94 aa	94	1	94	EIF12159.1	GroES [Bacillus sp. 5B6] ANA75365.1 molecular chaperone [Bacillus subtilis]	108	15	108	94	100	7.2e-42
	chr_580	577475-579109 + length=544 aa	544	1	544	WP_020861279.1	molecular chaperone GroEL [Bacillus subtilis] BAM49524.1 molecular chaperone GroEL [Bacillus subtilis BEST7613] BAM56794.1 molecular chaperone GroEL [Bacillus subtilis BEST7003]	544	1	544	544	99.2647	1.6e-287
	chr_581	579466-580629 - length=387 aa	387	1	386	WP_080017256.1	amidohydrolase [Bacillus cereus]	392	6	391	386	63.2124	9.6e-141
	chr_582	581105-583687 + length=860 aa	860	1	860	WP_079890898.1	hypothetical protein [Bacillus velezensis]	877	18	877	860	100	0
	chr_583	583699-584790 + length=363 aa	363	1	363	WP_002169253.1	hypothetical protein [Bacillus cereus] EJR33360.1 hypothetical protein III_04916 [Bacillus cereus VD078]	370	1	370	370	48.9189	3.8e-99
	chr_584	584792-586417 + length=541 aa	541	1	541	WP_046559396.1	hypothetical protein [Bacillus velezensis] AKF29590.1 hypothetical protein AAV29_03120 [Bacillus velezensis]	541	1	541	541	99.8152	7.6e-311
	chr_585	586421-588400 + length=659 aa	659	1	659	WP_046559397.1	hypothetical protein [Bacillus velezensis] AKF29591.1 hypothetical protein AAV29_03125 [Bacillus velezensis]	659	1	659	659	99.6965	0
	chr_586	588420-589361 + length=313 aa	313	1	313	WP_060386785.1	hypothetical protein [Bacillus velezensis] CUX92508.1 Thiopeptide-type bacteriocin biosynthesis domain-containing protein [Bacillus velezensis]	313	1	313	313	99.361	3e-177
	chr_587	589361-590218 + length=285 aa	285	1	285	WP_002169249.1	SagB-type dehydrogenase [Bacillus cereus] EJR33356.1 SagB-type dehydrogenase domain-containing protein [Bacillus cereus VD078]	286	1	286	286	60.8392	2.7e-100
	chr_588	590238-591341 + length=367 aa	367	1	367	WP_060386786.1	hypothetical protein [Bacillus velezensis] CUX92510.1 conserved protein of unknown function [Bacillus velezensis]	367	1	367	367	99.455	1.6e-214
	chr_589	591344-592240 + length=298 aa	298	27	298	WP_048368222.1	ABC transporter ATP-binding protein, partial [Bacillus sp. LK7] KMN53604.1 ABC transporter ATP-binding protein, partial [Bacillus sp. LK7]	272	1	272	272	100	7.7e-146
	chr_590	592243-592989 + length=248 aa	248	1	247	WP_002169246.1	ABC transporter permease [Bacillus cereus] EJR33353.1 hypothetical protein III_04909 [Bacillus cereus VD078]	247	1	247	247	66.8016	4.3e-86
	chr_591	593662-596160 - length=832 aa	832	1	832	WP_044053013.1	transcriptional regulator [Bacillus subtilis] AIU76242.1 transcriptional regulator [Bacillus subtilis]	832	1	832	832	99.1587	0
	chr_592	596361-597422 + length=353 aa	353	1	353	WP_057080040.1	NAD(P)-dependent alcohol dehydrogenase [Bacillus amyloliquefaciens] KTF59582.1 alcohol dehydrogenase [Bacillus amyloliquefaciens]	353	1	353	353	100	1.2e-201
	chr_593	597454-598872 + length=472 aa	472	1	472	KDN93950.1	major facilitator transporter [Bacillus amyloliquefaciens]	472	1	472	472	99.5763	4.8e-259
	chr_594	599034-599936 + length=300 aa	300	1	300	WP_071543301.1	carbohydrate kinase [Bacillus amyloliquefaciens] APB81132.1 carbohydrate kinase [Bacillus amyloliquefaciens]	320	21	320	300	99.6667	1e-161
cluster_3	chr_681	687828-691010 + length=1060 aa	1060	1	1060	WP_060658618.1	NADPH--cytochrome reductase [Bacillus amyloliquefaciens] KTF58886.1 NADPH--cytochrome reductase [Bacillus amyloliquefaciens] APH47497.1 NADPH--cytochrome reductase [Bacillus amyloliquefaciens]	1060	1	1060	1060	100	0
	chr_682	691470-692063 + length=197 aa	197	1	197	WP_049628058.1	hypothetical protein [Bacillus sp. JFL15]	197	1	197	197	98.9848	9.4e-100
	chr_683	692125-692367 + length=80 aa	80	1	80	AGZ55428.1	helix-turn-helix domain-containing protein [Bacillus amyloliquefaciens CC178]	80	1	80	80	100	6e-37
	chr_684	692368-693258 + length=296 aa	296	1	296	COD31972.1	ABC transporter family protein [Streptococcus pneumoniae]	296	1	296	296	99.6622	1.9e-165
	chr_685	693273-694013 + length=246 aa	246	1	246	WP_077721926.1	ABC transporter permease [Bacillus velezensis] AQS43136.1 ABC transporter permease [Bacillus velezensis]	246	1	246	246	98.374	3.6e-125
	chr_686	694068-694790 + length=240 aa	240	1	240	WP_072588266.1	hypothetical protein [Bacillus amyloliquefaciens] APH47492.1 hypothetical protein BSF20_03295 [Bacillus amyloliquefaciens]	240	1	240	240	99.5833	4.9e-127
	chr_687	695200-695325 + length=41 aa	41	N/A	N/A	N/A	N/A	N/A	N/A	N/A	N/A	N/A	N/A
	chr_688	695959-696663 + length=234 aa	234	1	234	WP_014304577.1	protein involved in maturation [Bacillus velezensis] CCF04247.1 protein involved in maturation [Bacillus velezensis CAU B946] AKF29686.1 protein involved in maturation [Bacillus velezensis]	234	1	234	234	99.1453	3.1e-126
	chr_689	696676-697668 + length=330 aa	330	1	330	WP_032867539.1	cyclodehydratase [Bacillus amyloliquefaciens] EYB35540.1 cyclodehydratase [Bacillus amyloliquefaciens EBL11]	330	1	330	330	94.8485	1.1e-182
	chr_690	697671-699017 + length=448 aa	448	1	448	CBJ61638.1	PtnC protein [Bacillus velezensis FZB42]	458	11	458	448	97.3214	7.5e-262
	chr_691	699044-699853 + length=269 aa	269	1	269	CBJ61639.1	PtnB protein [Bacillus velezensis FZB42]	275	7	275	269	99.2565	4.9e-152
	chr_692	699853-700527 + length=224 aa	224	1	224	KDN91377.1	CAAX protease [Bacillus amyloliquefaciens] COD88748.1 CAAX amino terminal protease self-immunity [Streptococcus pneumoniae]	224	1	224	224	100	2.6e-122
	chr_693	700552-701358 + length=268 aa	268	1	268	COD88733.1	trans-aconitate 2-methyltransferase [Streptococcus pneumoniae]	268	1	268	268	97.3881	1.2e-142
	chr_694	701544-701831 - length=95 aa	95	1	95	EKE46397.1	hypothetical protein WYY_15992 [Bacillus velezensis M27] AGF28702.1 hypothetical protein KSO_016075 [Bacillus amyloliquefaciens IT-45] ERK81703.1 hypothetical protein N786_18800 [Bacillus amyloliquefaciens UASWS BA1] AHC41254.1 hypothetical protein U722_03685 [Bacillus amyloliquefaciens LFB112] KDN91690.1 hypothetical protein EF87_16945 [Bacillus amyloliquefaciens] AJH23076.1 hypothetical protein…	95	1	95	95	100	3.2e-45
	chr_695	701830-703758 + length=642 aa	642	1	642	EIF12272.1	exported enzyme and anion transporter [Bacillus sp. 5B6]	650	9	650	642	100	0
	chr_696	703974-704738 + length=254 aa	254	1	254	WP_052587277.1	glucose-1-phosphate cytidylyltransferase [Bacillus sp. Co1-6]	254	1	254	254	99.6063	1.6e-147
	chr_697	704811-705713 + length=300 aa	300	1	300	WP_088037565.1	sugar dehydratase [Bacillus velezensis]	312	13	312	300	100	4.8e-172
	chr_698	705738-706649 + length=303 aa	303	1	303	WP_070081488.1	hypothetical protein [Bacillus velezensis] AOU00203.1 hypothetical protein A2I97_03490 [Bacillus velezensis] AQS43140.1 hypothetical protein BVH55_04125 [Bacillus velezensis]	303	1	303	303	99.3399	6.3e-180
	chr_699	706678-707838 + length=386 aa	386	1	386	WP_071391429.1	glycosyltransferase [Bacillus velezensis]	386	1	386	386	99.2228	1.7e-222
	chr_700	707854-708792 + length=312 aa	312	1	312	CUB40687.1	hypothetical protein BN2127_JRS8_01475 [Bacillus amyloliquefaciens]	313	2	313	312	100	3.8e-188
cluster_4	chr_899	923070-923504 - length=144 aa	144	1	144	WP_060963196.1	Rrf2 family transcriptional regulator [Bacillus sp. SDLI1] AME05901.1 Rrf2 family transcriptional regulator [Bacillus sp. SDLI1]	144	1	144	144	97.9167	2.1e-72
	chr_900	923508-923639 + length=43 aa	43	1	43	ERK82723.1	hypothetical protein N786_14095 [Bacillus amyloliquefaciens UASWS BA1] AHC41458.1 hypothetical protein U722_04865 [Bacillus amyloliquefaciens LFB112]	43	1	43	43	100	2.1e-12
	chr_901	923636-925150 - length=504 aa	504	1	504	WP_060658380.1	hypothetical protein [Bacillus amyloliquefaciens] KTF59148.1 hypothetical protein AR691_16945 [Bacillus amyloliquefaciens] APH47304.1 hypothetical protein BSF20_02160 [Bacillus amyloliquefaciens]	504	1	504	504	99.8016	2.4e-256
	chr_902	925320-926726 + length=468 aa	468	1	468	COD15088.1	SpoVR family protein [Streptococcus pneumoniae]	468	1	468	468	99.359	7.8e-278
	chr_903	926764-928143 - length=459 aa	459	1	459	WP_015388493.1	alkaline phosphatase [Bacillus amyloliquefaciens] AGF28495.1 alkaline phosphatase [Bacillus amyloliquefaciens IT-45] ERK82618.1 alkaline phosphatase [Bacillus amyloliquefaciens UASWS BA1] AMP32488.1 alkaline phosphatase [Bacillus amyloliquefaciens]	459	1	459	459	99.5643	1e-258
	chr_904	928602-929426 + length=274 aa	274	1	274	WP_070081564.1	peptidoglycan endopeptidase [Bacillus velezensis] AOU00382.1 peptidoglycan-binding protein [Bacillus velezensis]	274	1	274	274	99.635	1e-144
	chr_905	929495-930370 - length=291 aa	291	1	291	WP_043866957.1	LysR family transcriptional regulator [Bacillus amyloliquefaciens] AJH23273.1 LysR family transcriptional regulator [Bacillus amyloliquefaciens] AKD21509.1 LysR family transcriptional regulator [Bacillus amyloliquefaciens]	291	1	291	291	99.6564	8.8e-163
	chr_906	930474-931583 + length=369 aa	369	1	369	WP_082141632.1	citrate synthase/methylcitrate synthase [Bacillus sp. LK7]	369	1	369	369	99.458	9.6e-207
	chr_907	931663-932532 + length=289 aa	289	1	289	WP_043866958.1	short-chain dehydrogenase [Bacillus amyloliquefaciens] AJH23275.1 short-chain dehydrogenase [Bacillus amyloliquefaciens] AKD21511.1 short-chain dehydrogenase [Bacillus amyloliquefaciens] KZE62743.1 NAD(P)-dependent oxidoreductase [Bacillus amyloliquefaciens]	289	1	289	289	99.654	1.1e-160
	chr_908	932863-934266 + length=467 aa	467	1	467	WP_060562083.1	amino acid permease [Bacillus velezensis] KSW03441.1 amino acid permease [Bacillus velezensis]	467	1	467	467	99.5717	1.8e-250
	chr_909	934381-935736 + length=451 aa	451	1	451	WP_003155316.1	sodium-dependent transporter [Bacillus velezensis] EKE47580.1 putative sodium-dependent transporter yocR [Bacillus velezensis M27] AOO60855.1 hypothetical protein BBJ33_04730 [Bacillus velezensis]	451	1	451	451	99.3348	1.2e-240
	chr_910	935773-935997 - length=74 aa	74	1	74	WP_061521402.1	hypothetical protein [Bacillus nakamurai] KXZ20772.1 anti-sigma factor [Bacillus nakamurai] KXZ23974.1 anti-sigma factor [Bacillus nakamurai]	96	23	96	74	98.6486	2.2e-30
	chr_911	936051-937076 - length=341 aa	341	1	341	WP_088005355.1	anti-sigma factor [Bacillus velezensis]	358	18	358	341	100	4e-191
	chr_912	937117-937608 - length=163 aa	163	1	163	WP_087991201.1	RNA polymerase subunit sigma [Bacillus subtilis]	163	1	163	163	98.1595	1.1e-85
	chr_913	937847-938446 + length=199 aa	199	1	199	WP_060562084.1	1-acyl-sn-glycerol-3-phosphate acyltransferase [Bacillus velezensis] KSW03446.1 acyl-phosphate glycerol 3-phosphate acyltransferase [Bacillus velezensis]	199	1	199	199	98.995	7.2e-108
	chr_914	938492-939826 - length=444 aa	444	1	444	WP_061861309.1	HlyC/CorC family transporter [Bacillus amyloliquefaciens] AMQ70494.1 membrane protein [Bacillus amyloliquefaciens UMAF6639] AMR49681.1 hypothetical protein A1R12_04735 [Bacillus amyloliquefaciens]	444	1	444	444	99.5495	4.2e-241
	chr_915	939888-940115 - length=75 aa	75	1	75	AEK88072.1	copper efflux transcriptional regulator [Bacillus amyloliquefaciens XH7] KYC92648.1 hypothetical protein B425_0980 [Bacillus amyloliquefaciens]	75	1	75	75	96	1.7e-30
	chr_916	940373-941677 + length=434 aa	434	1	434	CUX92815.1	putative aspartate aminotransferase [Bacillus velezensis]	434	1	434	434	99.7696	7e-249
	chr_917	941710-942954 + length=414 aa	414	1	414	COD14583.1	3-oxoacyl-ACP synthase [Streptococcus pneumoniae]	414	1	414	414	99.5169	1.7e-236
	chr_918	943184-944572 + length=462 aa	462	1	462	WP_069473235.1	HlyC/CorC family transporter [Bacillus velezensis] AOO60863.1 hypothetical protein BBJ33_04775 [Bacillus velezensis]	462	1	462	462	100	3.7e-256
	chr_919	944586-944945 - length=119 aa	119	1	119	WP_057080130.1	camphor resistance protein CrcB [Bacillus amyloliquefaciens]	119	1	119	119	99.1597	2.1e-54
	chr_920	944952-945338 - length=128 aa	128	1	127	WP_043866960.1	chromosome condensation protein CrcB [Bacillus amyloliquefaciens] AJH23288.1 chromosome condensation protein CrcB [Bacillus amyloliquefaciens] AKD21523.1 chromosome condensation protein CrcB [Bacillus amyloliquefaciens]	131	1	127	127	100	5.6e-61
	chr_921	945340-946056 - length=238 aa	238	1	238	WP_077722000.1	glycerophosphodiester phosphodiesterase [Bacillus velezensis] AQS43341.1 glycerophosphodiester phosphodiesterase [Bacillus velezensis]	238	1	238	238	99.1597	6.1e-130
	chr_922	946226-946330 + length=34 aa	34	1	34	OAZ63541.1	uncharacterized protein SRCM100169_01712 [Bacillus siamensis]	34	1	34	34	97.0588	8e-07
	chr_923	946494-947609 + length=371 aa	371	1	371	WP_052585609.1	mechanosensitive ion channel protein [Bacillus sp. Co1-6]	371	1	371	371	99.7305	1.5e-204
	chr_924	947661-948404 + length=247 aa	247	1	247	WP_077722001.1	NAD-dependent protein deacylase [Bacillus velezensis] AQS43343.1 NAD-dependent protein deacylase [Bacillus velezensis]	247	1	247	247	98.3806	3.2e-137
	chr_925	948438-949286 - length=282 aa	282	1	282	WP_003155293.1	polysaccharide deacetylase [Bacillus velezensis] EKE47564.1 YheN [Bacillus velezensis M27]	282	1	282	282	99.6454	2.4e-157
	chr_926	949543-950394 + length=283 aa	283	1	283	WP_070081572.1	D-amino-acid transaminase [Bacillus velezensis] AOU00401.1 D-amino-acid transaminase [Bacillus velezensis]	283	1	283	283	99.6466	7.3e-154
	chr_927	950437-950943 - length=168 aa	168	1	168	EKE47562.1	HTH-type transcriptional regulator betI [Bacillus velezensis M27] AKD29130.1 transcriptional regulator [Bacillus velezensis NJN-6] COD14310.1 transcriptional regulator BetI [Streptococcus pneumoniae] CUB36119.1 HTH-type transcriptional regulator BetI [Bacillus amyloliquefaciens] OBR32475.1 HTH-type transcriptional regulator PksA [Bacillus velezensis] OCB96666.1 HTH-type transcriptional regulator …	168	1	168	168	100	9.2e-88
	chr_928	951130-951681 + length=183 aa	183	1	183	WP_065180676.1	hypothetical protein [Bacillus velezensis] OBR32474.1 putative membrane protein YmcC [Bacillus velezensis] OCB96665.1 putative membrane protein YmcC [Bacillus velezensis]	183	1	183	183	98.3607	1.2e-93
	chr_929	951720-952220 - length=166 aa	166	1	166	CCF04486.1	hypothetical protein BACAU_0952 [Bacillus velezensis CAU B946]	189	24	189	166	100	4.2e-85
	chr_930	952513-952617 + length=34 aa	34	1	34	ERK82720.1	hypothetical protein N786_13945 [Bacillus amyloliquefaciens UASWS BA1] AHC41489.1 hypothetical protein U722_05020 [Bacillus amyloliquefaciens LFB112] AKD29133.1 hypothetical protein AW02_009810 [Bacillus velezensis NJN-6] COD14235.1 Uncharacterised protein [Streptococcus pneumoniae] CUB36131.1 hypothetical protein BN2127_JRS8_00025 [Bacillus amyloliquefaciens] ODS06676.1 hypothetical protein BSHJ…	34	1	34	34	100	2.6e-10
	chr_931	952641-954398 + length=585 aa	585	1	585	WP_069013606.1	multidrug ABC transporter permease/ATP-binding protein [Bacillus velezensis] ODB70644.1 multidrug ABC transporter permease/ATP-binding protein [Bacillus velezensis]	585	1	585	585	99.6581	0
	chr_932	954395-956416 + length=673 aa	673	1	673	WP_060657738.1	ABC transporter ATP-binding protein [Bacillus amyloliquefaciens] KTF60775.1 multidrug ABC transporter permease [Bacillus amyloliquefaciens]	673	1	673	673	100	0
	chr_933	956456-957076 - length=206 aa	206	1	206	WP_058906672.1	hypothetical protein [Bacillus amyloliquefaciens] KTF60774.1 hypothetical protein AR691_10340 [Bacillus amyloliquefaciens] ALV04221.1 hypothetical protein AVM03_18575 [Bacillus amyloliquefaciens] APH47276.1 hypothetical protein BSF20_02010 [Bacillus amyloliquefaciens]	206	1	206	206	100	1.7e-112
	chr_934	957105-957230 - length=41 aa	41	1	41	WP_003155283.1	hypothetical protein [Bacillus amyloliquefaciens] CCF04490.1 YheF [Bacillus velezensis CAU B946] EKE47556.1 YheF [Bacillus velezensis M27] AGF28465.1 YheF [Bacillus amyloliquefaciens IT-45] ERK82591.1 hypothetical protein N786_13925 [Bacillus amyloliquefaciens UASWS BA1] AHC41493.1 hypothetical protein U722_05040 [Bacillus amyloliquefaciens LFB112] AKD29137.1 YheF [Bacillus velezensis NJN-6] COD1…	41	1	41	41	100	1.5e-15
	chr_935	957332-957538 - length=68 aa	68	1	68	WP_047476681.1	acid-soluble spore protein [Bacillus amyloliquefaciens]	68	1	68	68	98.5294	1.6e-27
	chr_936	957763-957969 - length=68 aa	68	1	68	WP_088005359.1	hypothetical protein [Bacillus velezensis]	71	4	71	68	100	7.3e-36
	chr_937	958061-959404 - length=447 aa	447	1	447	CCF04493.1	Endospore coat-associated protein yheD [Bacillus velezensis CAU B946]	447	1	447	447	100	1.3e-258
	chr_938	959409-960500 - length=363 aa	363	1	363	WP_003155274.1	endospore coat protein [Bacillus velezensis] EKE47552.1 Endospore coat-associated protein yheD [Bacillus velezensis M27]	363	1	363	363	99.449	1.2e-214
	chr_939	960738-961871 + length=377 aa	377	1	377	WP_015388488.1	DUF445 domain-containing protein [Bacillus amyloliquefaciens] AGF28460.1 Thylakoid membrane protein [Bacillus amyloliquefaciens IT-45] ERK82586.1 membrane protein [Bacillus amyloliquefaciens UASWS BA1] AMP32457.1 hypothetical protein AS588_10585 [Bacillus amyloliquefaciens]	377	1	377	377	99.7347	2.6e-207
	chr_940	961957-962307 + length=116 aa	116	1	116	CCF04496.1	UPF0342 protein [Bacillus velezensis CAU B946]	126	11	126	116	100	1.3e-53
cluster_5	chr_1024	1047850-1048143 + length=97 aa	97	1	97	WP_070081602.1	hypothetical protein [Bacillus velezensis] AOU00484.1 hypothetical protein A2I97_05145 [Bacillus velezensis] AQS43437.1 hypothetical protein BVH55_05815 [Bacillus velezensis]	97	1	97	97	98.9691	9.7e-50
	chr_1025	1048187-1048405 - length=72 aa	72	1	72	WP_061521759.1	spore germination protein [Bacillus nakamurai] KXZ18839.1 hypothetical protein AXI58_15925 [Bacillus nakamurai] KXZ24082.1 hypothetical protein AXI59_07155 [Bacillus nakamurai]	72	1	72	72	95.8333	8.3e-30
	chr_1026	1048445-1048840 - length=131 aa	131	1	131	WP_077722031.1	spore gernimation protein GerPE [Bacillus velezensis] AQS43439.1 spore gernimation protein GerPE [Bacillus velezensis]	131	1	131	131	98.4733	1.4e-64
	chr_1027	1048840-1049016 - length=58 aa	58	1	58	WP_080130454.1	spore gernimation protein GerPD [Bacillus velezensis] OQC79179.1 spore gernimation protein GerPD [Bacillus velezensis]	58	1	58	58	98.2759	2.3e-22
	chr_1028	1049013-1049660 - length=215 aa	215	1	215	EIF12620.1	GerPC [Bacillus sp. 5B6] ERK82503.1 spore germination protein GerPC [Bacillus amyloliquefaciens UASWS BA1] AGZ55787.1 gerPC [Bacillus amyloliquefaciens CC178] AJK64793.1 spore germination protein GerPC [Bacillus amyloliquefaciens KHG19] AKL75675.1 putative spore germination protein GerPC [Bacillus velezensis] KYC87996.1 hypothetical protein B4140_1166 [Bacillus amyloliquefaciens] ANF35968.1 spore…	215	1	215	215	100	2e-111
	chr_1029	1049666-1049902 - length=78 aa	78	1	78	WP_065981129.1	spore gernimation protein GerPB [Bacillus amyloliquefaciens] AOC90513.1 putative spore germination protein GerPB [Bacillus amyloliquefaciens]	77	1	77	78	96.1538	2.1e-31
	chr_1030	1049915-1050136 - length=73 aa	73	1	73	CCF04582.1	putative spore germination protein GerPA [Bacillus velezensis CAU B946]	83	11	83	73	100	4.8e-33
	chr_1031	1050327-1050536 - length=69 aa	69	1	69	WP_077722032.1	hypothetical protein [Bacillus velezensis] AQS43444.1 hypothetical protein BVH55_05850 [Bacillus velezensis]	69	1	69	69	97.1014	2.7e-30
	chr_1032	1050752-1051657 + length=301 aa	301	1	301	WP_088056535.1	hypothetical protein [Bacillus velezensis]	301	1	301	301	99.3355	5.3e-171
	chr_1033	1051751-1052107 + length=118 aa	118	1	118	WP_076423859.1	hypothetical protein [Bacillus sp. RUPDJ] SIR68773.1 Protein of unknown function [Bacillus sp. RUPDJ]	118	1	118	118	98.3051	5.3e-58
	chr_1034	1052108-1052314 - length=68 aa	68	1	44	ABS73457.1	hypothetical protein RBAM_010930 [Bacillus velezensis FZB42]	77	1	44	44	90.9091	8.2e-11
	chr_1035	1052350-1052940 - length=196 aa	196	1	196	WP_003155125.1	hypothetical protein [Bacillus velezensis] EKE47456.1 hypothetical protein WYY_14280 [Bacillus velezensis M27]	196	1	196	196	98.4694	1.5e-105
	chr_1036	1053068-1054909 + length=613 aa	613	1	613	WP_085341871.1	asparagine synthase (glutamine-hydrolyzing) [Bacillus velezensis] ARJ74475.1 asparagine synthase (glutamine-hydrolyzing) [Bacillus velezensis]	613	1	613	613	99.6737	0
	chr_1037	1054995-1055735 + length=246 aa	246	1	246	WP_069473248.1	phytoene synthase [Bacillus velezensis] AOO60973.1 phytoene synthase [Bacillus velezensis]	246	1	246	246	99.5935	3.8e-135
	chr_1038	1055771-1057168 - length=465 aa	465	1	465	EIF12629.1	hypothetical protein MY7_0952 [Bacillus sp. 5B6] ERK82494.1 transporter [Bacillus amyloliquefaciens UASWS BA1] AGZ55796.1 hypothetical protein U471_10900 [Bacillus amyloliquefaciens CC178] AKL75685.1 multidrug resistance protein MdtK [Bacillus velezensis] CUX92929.1 putative Na+driven efflux transporter [Bacillus velezensis]	465	1	465	465	99.7849	4e-250
	chr_1039	1057261-1058124 + length=287 aa	287	1	287	WP_060675023.1	AraC family transcriptional regulator [Bacillus amyloliquefaciens] KPD35885.1 AraC family transcriptional regulator [Bacillus amyloliquefaciens]	287	1	287	287	99.3031	5.3e-160
	chr_1040	1058160-1059185 + length=341 aa	341	1	341	WP_060386854.1	LacI family transcriptional regulator [Bacillus velezensis] CUX92931.1 transcriptional regulator (LacI family) [Bacillus velezensis]	341	1	341	341	99.7067	4.9e-189
	chr_1041	1059201-1059320 + length=39 aa	39	N/A	N/A	N/A	N/A	N/A	N/A	N/A	N/A	N/A	N/A
	chr_1042	1059411-1060442 + length=343 aa	343	1	343	COC28650.1	Gfo/Idh/MocA family oxidoreductase [Streptococcus pneumoniae]	343	1	343	343	99.7085	3.8e-197
	chr_1043	1060488-1060862 - length=124 aa	124	1	124	WP_077722038.1	damage-inducible protein DinB [Bacillus velezensis] AQS43452.1 damage-inducible protein DinB [Bacillus velezensis]	164	41	164	124	93.5484	1.3e-62
	chr_1044	1061168-1061794 - length=208 aa	208	1	208	WP_069473250.1	pentapeptide repeat protein [Bacillus velezensis] AOO60978.1 hypothetical protein BBJ33_05385 [Bacillus velezensis]	208	1	208	208	99.0385	2.7e-113
	chr_1045	1062029-1062469 - length=146 aa	146	1	146	WP_003155115.1	N-acetyltransferase [Bacillus velezensis] EKE47447.1 acetyltransferase [Bacillus velezensis M27]	146	1	146	146	98.6301	1e-79
	chr_1046	1062551-1064392 - length=613 aa	613	1	613	WP_069473251.1	bifunctional homocysteine S-methyltransferase/methylenetetrahydrofolate reductase [Bacillus velezensis] AOO60980.1 bifunctional homocysteine S-methyltransferase/methylenetetrahydrofolate reductase [Bacillus velezensis]	613	1	613	613	99.8369	0
	chr_1047	1064704-1065195 - length=163 aa	163	1	163	WP_044802792.1	YajQ family cyclic di-GMP-binding protein [Bacillus velezensis] KJD56581.1 hypothetical protein UZ38_15785 [Bacillus amyloliquefaciens] OQV54004.1 YajQ family cyclic di-GMP-binding protein [Bacillus velezensis]	163	1	163	163	98.773	8e-81
cluster_6	chr_1392	1370558-1371469 + length=303 aa	303	1	303	WP_045207294.1	1-phosphofructokinase [Bacillus velezensis] KJR70047.1 phosphofructokinase [Bacillus velezensis]	303	1	303	303	99.67	3e-166
	chr_1393	1371484-1373388 + length=634 aa	634	1	634	WP_069448707.1	PTS fructose transporter subunit IIA [Bacillus velezensis] ODS07141.1 Protein-N(pi)-phosphohistidine--sugar phosphotransferase [Bacillus velezensis]	634	1	634	634	99.6845	0
	chr_1394	1373519-1374100 + length=193 aa	193	1	193	WP_080129882.1	signal peptidase I [Bacillus velezensis] OQC80773.1 signal peptidase I [Bacillus velezensis]	193	1	193	193	98.4456	5.5e-105
	chr_1395	1374138-1374407 - length=89 aa	89	1	89	CDH96121.1	putative protein ykoA [Bacillus velezensis NAU-B3]	123	35	123	89	98.8764	1.1e-36
	chr_1396	1374569-1376188 + length=539 aa	539	1	539	WP_045926924.1	ABC transporter ATP-binding protein [Bacillus siamensis]	539	1	539	539	99.6289	1.8e-307
	chr_1397	1376301-1377209 + length=302 aa	302	1	302	WP_069473388.1	2-dehydropantoate 2-reductase [Bacillus velezensis] AOO61377.1 2-dehydropantoate 2-reductase [Bacillus velezensis]	302	1	302	302	99.3377	1.4e-166
	chr_1398	1377239-1378471 - length=410 aa	410	1	410	WP_060657348.1	aminopeptidase [Bacillus amyloliquefaciens] KTF62381.1 peptidase M29 [Bacillus amyloliquefaciens]	410	1	410	410	100	5.8e-237
	chr_1399	1378572-1378706 - length=44 aa	44	1	44	WP_013352107.1	hypothetical protein [Bacillus amyloliquefaciens] CBI42646.1 conserved hypothetical protein [Bacillus amyloliquefaciens DSM 7] AEB24151.1 hypothetical protein BAMTA208_09920 [Bacillus amyloliquefaciens TA208] AEB63091.1 hypothetical protein LL3_01550 [Bacillus amyloliquefaciens LL3] AEK89156.1 hypothetical protein BAXH7_02024 [Bacillus amyloliquefaciens XH7] AIW33464.1 hypothetical protein KS08_0…	44	1	44	44	97.7273	3.9e-14
	chr_1400	1378778-1379785 - length=335 aa	335	1	335	CCP21404.1	cell-shape determining protein [Bacillus velezensis UCMB5036] CDG29372.1 cell-shape determining protein [Bacillus velezensis UCMB5033] CDG25677.1 cell-shape determining protein [Bacillus velezensis UCMB5113] AGZ56157.1 cell-shape determining protein [Bacillus amyloliquefaciens CC178] AJK65206.1 rod-share determining protein MreBH [Bacillus amyloliquefaciens KHG19] AKD29615.1 cell-shape determinin…	339	5	339	335	100	4e-183
	chr_1401	1379784-1380035 + length=83 aa	83	1	83	ERK84102.1	hypothetical protein N786_07440 [Bacillus amyloliquefaciens UASWS BA1] AHC44394.1 hypothetical protein U722_07565 [Bacillus amyloliquefaciens LFB112] AIU76861.1 hypothetical protein MA22_10160 [Bacillus subtilis] AKF30314.1 hypothetical protein AAV29_07065 [Bacillus velezensis] KMN56810.1 hypothetical protein VK94_03760 [Bacillus sp. LK7] KTF62379.1 hypothetical protein AR691_02085 [Bacillus amyl…	83	1	83	83	100	3.6e-45
	chr_1402	1380054-1380338 + length=94 aa	94	1	94	WP_070081755.1	AbrB family transcriptional regulator [Bacillus velezensis] AOU00811.1 AbrB family transcriptional regulator [Bacillus velezensis]	94	1	94	94	97.8723	2.9e-43
	chr_1403	1380511-1381815 + length=434 aa	434	1	434	COC40627.1	sensory box sensor histidine kinase [Streptococcus pneumoniae]	476	43	476	434	99.7696	1e-244
	chr_1404	1381817-1382644 + length=275 aa	275	1	275	WP_069448708.1	gamma-glutamylcyclotransferase [Bacillus velezensis] COC40661.1 Putative gamma-glutamylcyclotransferase ykqA [Streptococcus pneumoniae] ODS07151.1 putative gamma-glutamylcyclotransferase YkqA [Bacillus velezensis]	275	1	275	275	99.2727	3.3e-159
	chr_1405	1382685-1383350 + length=221 aa	221	1	221	WP_065981365.1	potassium transporter Trk [Bacillus amyloliquefaciens] AOC90869.1 Ktr system potassium uptake protein [Bacillus amyloliquefaciens]	221	1	221	221	99.5475	1.5e-114
	chr_1406	1383499-1385232 + length=577 aa	577	1	577	WP_015388297.1	adenine deaminase [Bacillus amyloliquefaciens] AGF27937.1 adenine deaminase [Bacillus amyloliquefaciens IT-45] ERK83811.1 adenine deaminase [Bacillus amyloliquefaciens UASWS BA1] AMP31989.1 adenine deaminase [Bacillus amyloliquefaciens]	577	1	577	577	99.4801	0
	chr_1407	1385264-1386940 - length=558 aa	558	1	558	AFJ61550.1	hydroxyacylglutathione hydrolase [Bacillus amyloliquefaciens Y2] CCP21410.1 ribonuclease J1 [Bacillus velezensis UCMB5036] CDG25683.1 ribonuclease J1 [Bacillus velezensis UCMB5113] ERK83810.1 ribonuclease J [Bacillus amyloliquefaciens UASWS BA1] AKL76039.1 hydroxyacylglutathione hydrolase [Bacillus velezensis] AMQ70929.1 ribonuclease J [Bacillus amyloliquefaciens UMAF6639]	558	1	558	558	100	0
	chr_1408	1386937-1387146 - length=69 aa	69	1	69	WP_061522037.1	hypothetical protein [Bacillus nakamurai] KXZ14793.1 hypothetical protein AXI59_02785 [Bacillus nakamurai] KXZ17959.1 hypothetical protein AXI58_17400 [Bacillus nakamurai]	69	1	69	69	98.5507	1.4e-29
	chr_1409	1387501-1388274 + length=257 aa	257	1	257	CCG49386.1	HMP-PP phosphatase [Bacillus velezensis YAU B9601-Y2] AFJ61552.1 conserved hypothetical protein YkrA [Bacillus amyloliquefaciens Y2]	276	20	276	257	99.6109	6e-147
	chr_1410	1388308-1388862 - length=184 aa	184	1	184	WP_069448710.1	peptide deformylase [Bacillus velezensis] ODS07157.1 Peptide deformylase [Bacillus velezensis]	184	1	184	184	98.913	1.1e-99
	chr_1411	1388975-1389160 - length=61 aa	61	1	61	WP_060962889.1	sporulation protein YjcZ [Bacillus sp. SDLI1] AME05455.1 sporulation protein YjcZ [Bacillus sp. SDLI1]	58	1	58	62	91.9355	1.1e-17
	chr_1412	1389401-1390045 + length=214 aa	214	1	214	EKE47084.1	putative protein ykyA [Bacillus velezensis M27] CUB42565.1 Putative cell-wall binding lipoprotein [Bacillus amyloliquefaciens]	214	1	214	214	99.5327	7.3e-106
	chr_1413	1390422-1392821 + length=799 aa	799	1	799	CUX93294.1	Macrolactin synthesis [Bacillus velezensis]	799	1	799	799	99.7497	0
	chr_1414	1392843-1405094 + length=4083 aa	4083	1	4083	WP_060657346.1	polyketide synthase [Bacillus amyloliquefaciens] KTF62369.1 polyketide synthase [Bacillus amyloliquefaciens]	4083	1	4083	4083	100	0
	chr_1415	1405094-1409866 + length=1590 aa	1590	1	1590	WP_060657344.1	polyketide synthase [Bacillus amyloliquefaciens] KTF62368.1 polyketide synthase [Bacillus amyloliquefaciens]	1590	1	1590	1590	99.9371	0
	chr_1416	1409914-1418619 + length=2901 aa	2901	1	2901	WP_069013471.1	polyketide synthase [Bacillus velezensis] ODB73253.1 polyketide synthase [Bacillus velezensis]	2901	1	2901	2901	99.6208	0
	chr_1417	1418627-1425610 + length=2327 aa	2327	1	2327	WP_043867063.1	polyketide synthase [Bacillus amyloliquefaciens] AJH23761.1 polyketide synthase [Bacillus amyloliquefaciens] AKD21973.1 polyketide synthase [Bacillus amyloliquefaciens]	2332	6	2332	2327	99.7422	0
	chr_1418	1425634-1431345 + length=1903 aa	1903	1	1903	WP_060657342.1	polyketide synthase [Bacillus amyloliquefaciens] KTF62365.1 polyketide synthase [Bacillus amyloliquefaciens]	1903	1	1903	1903	99.8949	0
	chr_1419	1431345-1438724 + length=2459 aa	2459	1	2459	WP_060657340.1	polyketide synthase [Bacillus amyloliquefaciens] KTF62364.1 polyketide synthase [Bacillus amyloliquefaciens]	2459	1	2459	2459	100	0
	chr_1420	1438775-1442629 + length=1284 aa	1284	1	1284	WP_060657338.1	MlnH [Bacillus amyloliquefaciens] KTF62363.1 MlnH [Bacillus amyloliquefaciens]	1284	1	1284	1284	100	0
	chr_1421	1442662-1443753 + length=363 aa	363	1	363	ABH03700.1	PksF [Bacillus subtilis]	375	13	375	363	99.7245	3.4e-212
	chr_1422	1444225-1445340 + length=371 aa	371	1	371	WP_060962879.1	pyruvate dehydrogenase (acetyl-transferring) E1 component subunit alpha [Bacillus sp. SDLI1] AME05445.1 pyruvate dehydrogenase (acetyl-transferring) E1 component subunit alpha [Bacillus sp. SDLI1]	371	1	371	371	99.7305	7.7e-204
	chr_1423	1445344-1446321 + length=325 aa	325	1	325	WP_045506371.1	alpha-ketoacid dehydrogenase subunit beta [Bacillus amyloliquefaciens] OCB99468.1 Pyruvate dehydrogenase (acetyl-transferring) [Bacillus amyloliquefaciens] OIK22403.1 alpha-ketoacid dehydrogenase subunit beta [Bacillus amyloliquefaciens]	325	1	325	325	98.7692	3.5e-176
	chr_1424	1446446-1447774 + length=442 aa	442	1	442	WP_046559565.1	branched-chain alpha-keto acid dehydrogenase subunit E2 [Bacillus velezensis] AKF30334.1 branched-chain alpha-keto acid dehydrogenase subunit E2 [Bacillus velezensis]	442	1	442	442	99.5475	3e-239
	chr_1425	1447779-1449191 + length=470 aa	470	1	470	COC41326.1	dihydrolipoamide dehydrogenase [Streptococcus pneumoniae]	470	1	470	470	99.7872	1e-261
	chr_1426	1449239-1449613 - length=124 aa	124	1	124	WP_077722164.1	hypothetical protein [Bacillus velezensis] AQS43791.1 hypothetical protein BVH55_07700 [Bacillus velezensis]	124	1	124	124	99.1935	2e-63
	chr_1427	1449861-1450652 + length=263 aa	263	1	263	WP_043867067.1	polysaccharide deacetylase [Bacillus amyloliquefaciens] AJH23771.1 polysaccharide deacetylase [Bacillus amyloliquefaciens] AKD21983.1 polysaccharide deacetylase [Bacillus amyloliquefaciens]	263	1	263	263	99.6198	2.5e-148
	chr_1428	1450934-1452406 - length=490 aa	490	1	490	WP_014304948.1	arginine decarboxylase [Bacillus velezensis] CCF04957.1 lysine decarboxylase [Bacillus velezensis CAU B946]	490	1	490	490	99.5918	2e-276
	chr_1429	1452587-1452853 + length=88 aa	88	1	88	WP_071346878.1	hypothetical protein [Bacillus amyloliquefaciens] OIK22397.1 hypothetical protein BKP66_02140 [Bacillus amyloliquefaciens]	88	1	88	88	96.5909	2.6e-41
	chr_1430	1452889-1453521 - length=210 aa	210	1	210	WP_013352127.1	hypothetical protein [Bacillus amyloliquefaciens] CBI42668.1 conserved hypothetical protein [Bacillus amyloliquefaciens DSM 7] OBR28930.1 UPF0637 protein [Bacillus amyloliquefaciens] ARW38747.1 UPF0637 protein [Bacillus amyloliquefaciens]	210	1	210	210	99.5238	2.4e-117
	chr_1431	1453758-1453946 + length=62 aa	62	1	62	AFJ61576.1	conserved hypothetical protein YkzI [Bacillus amyloliquefaciens Y2]	80	19	80	62	100	8.2e-26
	chr_1432	1454080-1454877 + length=265 aa	265	1	265	WP_082997964.1	inositol monophosphatase [Bacillus velezensis] OQV50400.1 inositol monophosphatase [Bacillus velezensis] OQV56347.1 inositol monophosphatase [Bacillus velezensis] OQV62901.1 inositol monophosphatase [Bacillus velezensis] OQV63826.1 inositol monophosphatase [Bacillus velezensis]	265	1	265	265	99.2453	3.5e-150
	chr_1433	1454933-1455316 + length=127 aa	127	1	127	WP_061890581.1	N-acetyltransferase [Bacillus amyloliquefaciens] AMR50155.1 hypothetical protein A1R12_07250 [Bacillus amyloliquefaciens]	150	24	150	127	100	9.4e-69
	chr_1434	1455367-1456932 - length=521 aa	521	1	521	ABI93803.1	extracellular neutral protease precursor, partial [Bacillus sp. RH219] AIN75442.1 neutral protease precursor, partial [Bacillus subtilis] AIO03060.1 neutral protease precursor, partial [Bacillus subtilis]	525	5	525	521	100	7e-296
cluster_7	chr_1659	1680430-1681680 + length=416 aa	416	1	416	WP_015388221.1	damage-inducible protein A [Bacillus amyloliquefaciens] AGF27684.1 competence damage-inducible protein A [Bacillus amyloliquefaciens IT-45] ERK83580.1 damage-inducible protein A [Bacillus amyloliquefaciens UASWS BA1] AMP31751.1 competence/damage-inducible protein A [Bacillus amyloliquefaciens]	416	1	416	416	99.7596	1.3e-231
	chr_1660	1681851-1682894 + length=347 aa	347	1	347	WP_053284988.1	DNA recombination/repair protein RecA [Bacillus velezensis] KOC82773.1 recombinase RecA [Bacillus velezensis] KSV98266.1 DNA recombination/repair protein RecA [Bacillus velezensis] KSW00028.1 DNA recombination/repair protein RecA [Bacillus velezensis]	347	1	347	347	99.7118	4.7e-187
	chr_1661	1683063-1684244 + length=393 aa	393	1	393	WP_052585950.1	penicillin-binding protein [Bacillus sp. Co1-6]	393	1	393	393	99.7455	3.1e-219
	chr_1662	1684537-1686096 + length=519 aa	519	1	519	WP_085342001.1	ribonuclease Y [Bacillus velezensis] ARJ75037.1 ribonuclease Y [Bacillus velezensis]	519	1	519	519	99.8073	6.2e-276
	chr_1663	1686157-1686951 + length=264 aa	264	1	264	CCF05186.1	hypothetical protein BACAU_1652 [Bacillus velezensis CAU B946] CCG49673.1 putative protein YmdB [Bacillus velezensis YAU B9601-Y2] AFJ61849.1 conserved hypothetical protein YmdB [Bacillus amyloliquefaciens Y2]	267	4	267	264	100	2.8e-152
	chr_1664	1687151-1687411 + length=86 aa	86	1	86	KKM13099.1	stage V sporulation protein S [Clostridiales bacterium PH28_bin88]	86	1	86	86	96.5116	3.5e-35
	chr_1665	1687492-1687599 - length=35 aa	35	1	35	AHC44397.1	hypothetical protein U722_08900 [Bacillus amyloliquefaciens LFB112]	35	1	35	35	94.2857	4.6e-10
	chr_1666	1687670-1688716 + length=348 aa	348	1	348	WP_003154119.1	L-threonine 3-dehydrogenase [Bacillus velezensis] EKE46832.1 L-threonine 3-dehydrogenase [Bacillus velezensis M27] CUX93540.1 threonine 3-dehydrogenase [Bacillus velezensis] AOO61632.1 L-threonine 3-dehydrogenase [Bacillus velezensis]	348	1	348	348	99.7126	2.4e-199
	chr_1667	1688732-1689907 + length=391 aa	391	1	391	WP_088037143.1	8-amino-7-oxononanoate synthase [Bacillus velezensis]	392	2	392	391	100	1.3e-214
	chr_1668	1690050-1691579 + length=509 aa	509	1	509	WP_021493666.1	tRNA (N6-isopentenyl adenosine(37)-C2)-methylthiotransferase MiaB [Bacillus amyloliquefaciens] ERH58712.1 (dimethylallyl)adenosine tRNA methylthiotransferase [Bacillus amyloliquefaciens EGD-AQ14] SLB20323.1 (dimethylallyl)adenosine tRNA methylthiotransferase [Mycobacterium abscessus subsp. massiliense]	509	1	509	509	99.8035	5.8e-295
	chr_1669	1691582-1692013 + length=143 aa	143	1	142	WP_045506081.1	hypothetical protein [Bacillus amyloliquefaciens] OCB99228.1 Polar-amino-acid-transporting ATPase [Bacillus amyloliquefaciens] OIK22175.1 hypothetical protein BKP66_00975 [Bacillus amyloliquefaciens]	143	1	142	142	98.5915	8.4e-66
	chr_1670	1692267-1692812 + length=181 aa	181	1	181	WP_061520596.1	spore coat protein [Bacillus nakamurai] KXZ15030.1 spore coat protein [Bacillus nakamurai] KXZ22250.1 spore coat protein [Bacillus nakamurai]	181	1	181	181	98.3425	4.4e-96
	chr_1671	1692949-1695516 + length=855 aa	855	1	855	WP_060657369.1	DNA mismatch repair protein MutS [Bacillus amyloliquefaciens] KTF62491.1 DNA mismatch repair protein MutS [Bacillus amyloliquefaciens] APH50614.1 DNA mismatch repair protein MutS [Bacillus amyloliquefaciens]	861	7	861	855	100	0
	chr_1672	1695532-1697409 + length=625 aa	625	1	625	WP_060657302.1	DNA mismatch repair protein MutL [Bacillus amyloliquefaciens] KTF62122.1 DNA mismatch repair protein MutL [Bacillus amyloliquefaciens]	625	1	625	625	99.84	0
	chr_1673	1697809-1698018 - length=69 aa	69	1	69	WP_071391815.1	hypothetical protein [Bacillus velezensis]	69	1	69	69	95.6522	1.7e-24
	chr_1674	1698797-1698919 - length=40 aa	40	1	40	ERK84078.1	hypothetical protein N786_06075 [Bacillus amyloliquefaciens UASWS BA1]	40	1	40	40	97.5	5.7e-12
	chr_1675	1699087-1699764 + length=225 aa	225	1	225	CDG29639.1	Probable polyketide biosynthesis zinc-dependent hydrolase BaeB [Bacillus velezensis UCMB5033] AIU81842.1 putative polyketide biosynthesis zinc-dependent hydrolase BaeB [Bacillus velezensis] COC48661.1 metallo-beta-lactamase [Streptococcus pneumoniae] CUB24917.1 putative polyketide biosynthesis zinc-dependent hydrolase BaeB [Bacillus amyloliquefaciens] CUB39886.1 putative polyketide biosynthesis z…	230	6	230	225	100	3.8e-129
	chr_1676	1700079-1700948 + length=289 aa	289	1	289	WP_043867142.1	malonyl CoA-acyl carrier protein transacylase [Bacillus amyloliquefaciens] AJH24066.1 poly(3-hydroxyalkanoate) synthetase [Bacillus amyloliquefaciens] AKD22263.1 poly(3-hydroxyalkanoate) synthetase [Bacillus amyloliquefaciens] KTF62119.1 poly(3-hydroxyalkanoate) synthetase [Bacillus amyloliquefaciens]	289	1	289	289	100	5.1e-163
	chr_1677	1701085-1702059 + length=324 aa	324	1	324	WP_071391812.1	acyltransferase [Bacillus velezensis] AQT19719.1 bacillaene polyketide synthase [Bacillus amyloliquefaciens]	324	1	324	324	99.6914	5e-183
	chr_1678	1702061-1704301 + length=746 aa	746	1	746	WP_003154100.1	[acyl-carrier-protein] S-malonyltransferase [Bacillus velezensis] EKE46821.1 PfaD family protein [Bacillus velezensis M27] AOO61642.1 malonyl CoA-acyl carrier protein transacylase [Bacillus velezensis]	746	1	746	746	99.866	0
	chr_1679	1704367-1704615 + length=82 aa	82	1	82	WP_064107815.1	poly(3-hydroxyalkanoate) depolymerase [Bacillus velezensis] OAL91748.1 poly(3-hydroxyalkanoate) depolymerase [Bacillus velezensis]	82	1	82	82	96.3415	3.1e-33
	chr_1680	1704667-1705929 + length=420 aa	420	1	420	WP_060386944.1	3-hydroxy-3-methylglutaryl-ACP synthase [Bacillus velezensis] CUX93554.1 acetyl-S-AcpK beta-ketothioester polyketide intermediate transferase [Bacillus velezensis]	420	1	420	420	99.5238	6.6e-244
	chr_1681	1705926-1706699 + length=257 aa	257	1	257	KDN93327.1	polyketide biosynthesis enoyl-CoA hydratase [Bacillus amyloliquefaciens]	257	1	257	257	98.8327	4.7e-144
	chr_1682	1706709-1707458 + length=249 aa	249	1	249	WP_045207453.1	enoyl-CoA hydratase [Bacillus velezensis] KJR70320.1 polyketide biosynthesis enoyl-CoA hydratase [Bacillus velezensis]	249	1	249	249	99.5984	4.9e-138
	chr_1683	1707498-1722443 + length=4981 aa	4981	1	4981	WP_060657300.1	non-ribosomal peptide synthetase [Bacillus amyloliquefaciens] KTF62112.1 non-ribosomal peptide synthetase [Bacillus amyloliquefaciens]	4981	1	4981	4981	99.8996	0
	chr_1684	1722445-1735866 + length=4473 aa	4473	1	4473	WP_046559590.1	polyketide synthase [Bacillus velezensis] AKF30578.1 polyketide synthase [Bacillus velezensis]	4473	1	4473	4473	99.6647	0
	chr_1685	1735884-1746443 + length=3519 aa	3519	1	3519	WP_060657298.1	polyketide synthase [Bacillus amyloliquefaciens] KTF62111.1 polyketide synthase [Bacillus amyloliquefaciens]	3519	1	3519	3519	100	0
	chr_1686	1746565-1762731 + length=5388 aa	5388	1	5388	WP_060657296.1	non-ribosomal peptide synthetase [Bacillus amyloliquefaciens] KTF62110.1 non-ribosomal peptide synthetase [Bacillus amyloliquefaciens]	5432	45	5432	5388	100	0
	chr_1687	1762745-1770202 + length=2485 aa	2485	1	2485	COC49071.1	putative PKS biosynthesis protein [Streptococcus pneumoniae]	2485	1	2485	2485	99.7586	0
	chr_1688	1770337-1771590 - length=417 aa	417	1	417	ERK83554.1	cytochrome P450 [Bacillus amyloliquefaciens UASWS BA1]	417	1	417	417	99.5204	1.1e-238
	chr_1689	1771837-1772271 + length=144 aa	144	1	144	WP_073982268.1	sporulation protein [Bacillus amyloliquefaciens] CUB45897.1 Sporulation-specific extracellular nuclease precursor [Bacillus amyloliquefaciens]	144	1	144	144	99.3056	9.6e-78
	chr_1690	1772331-1773086 + length=251 aa	251	1	251	WP_082998038.1	hypothetical protein [Bacillus velezensis] OQV50643.1 hypothetical protein B5Z20_09655 [Bacillus velezensis] OQV56589.1 hypothetical protein B5Z22_04170 [Bacillus velezensis] OQV63145.1 hypothetical protein B5Z24_04170 [Bacillus velezensis] OQV64068.1 hypothetical protein B5Z23_04165 [Bacillus velezensis]	251	1	251	251	99.6016	1e-130
	chr_1691	1773119-1773481 - length=120 aa	120	1	120	WP_077722227.1	hypothetical protein [Bacillus velezensis] AQS44046.1 hypothetical protein BVH55_09045 [Bacillus velezensis]	120	1	120	120	98.3333	6.8e-61
	chr_1692	1773674-1774978 - length=434 aa	434	1	434	WP_071391804.1	serine protease [Bacillus velezensis]	442	9	442	434	99.5392	4.4e-251
	chr_1693	1775109-1775516 - length=135 aa	135	1	135	APH50050.1	hypothetical protein BSF20_17230 [Bacillus amyloliquefaciens]	135	1	135	135	100	1.2e-69
	chr_1694	1775671-1776378 + length=235 aa	235	1	235	WP_015388206.1	hypothetical protein [Bacillus amyloliquefaciens] AGF27651.1 hypothetical protein KSO_010800 [Bacillus amyloliquefaciens IT-45] ERK83549.1 hypothetical protein N786_05975 [Bacillus amyloliquefaciens UASWS BA1] AMP31721.1 hypothetical protein AS588_06705 [Bacillus amyloliquefaciens]	235	1	235	235	99.5745	1.8e-126
	chr_1695	1776439-1776891 + length=150 aa	150	1	150	WP_070081858.1	hypothetical protein [Bacillus velezensis] AOU01079.1 hypothetical protein A2I97_08350 [Bacillus velezensis] AQS44050.1 hypothetical protein BVH55_09065 [Bacillus velezensis]	150	1	150	150	98.6667	1.5e-78
	chr_1696	1776905-1777258 - length=117 aa	117	1	117	COC49284.1	small multidrug resistance protein [Streptococcus pneumoniae]	117	1	117	117	99.1453	3e-53
	chr_1697	1777275-1777589 - length=104 aa	104	1	104	CCF05218.1	Spermidine export protein mdtJ [Bacillus velezensis CAU B946] AKD29907.1 small multidrug resistance efflux transporter [Bacillus velezensis NJN-6] COC49333.1 small multidrug resistance protein [Streptococcus pneumoniae] CUB45905.1 Multidrug resistance protein EbrA [Bacillus amyloliquefaciens] CUX93572.1 small multidrug resistance efflux transporter [Bacillus velezensis] ODS07434.1 Multidrug resis…	110	7	110	104	100	8.3e-47
	chr_1698	1777728-1778021 - length=97 aa	97	1	97	WP_052585970.1	hypothetical protein [Bacillus sp. Co1-6]	95	1	95	97	97.9381	5e-46
	chr_1699	1778123-1778527 + length=134 aa	134	1	134	WP_032866019.1	hypothetical protein [Bacillus amyloliquefaciens] EYB37995.1 hypothetical protein AW26_0100620 [Bacillus amyloliquefaciens EBL11] ANB83851.1 hypothetical protein A6R78_07470 [Bacillus velezensis]	134	1	134	134	96.2687	3.5e-74
	chr_1700	1778626-1779570 + length=314 aa	314	1	314	WP_003154065.1	tRNA (adenosine(37)-N6)-dimethylallyltransferase MiaA [Bacillus velezensis] CCF05221.1 tRNA delta(2)-isopentenylpyrophosphate transferase [Bacillus velezensis CAU B946] EKE46799.1 tRNA delta(2)-isopentenylpyrophosphate transferase [Bacillus velezensis M27]	314	1	314	314	99.3631	1.1e-171
	chr_1701	1779610-1779831 + length=73 aa	73	1	73	WP_072692614.1	RNA chaperone Hfq [Bacillus subtilis]	73	1	73	73	94.5205	3.4e-31
	chr_1702	1779928-1780203 + length=91 aa	91	1	91	WP_046341257.1	hypothetical protein [Bacillus velezensis] AKD29912.1 hypothetical protein AW02_017620 [Bacillus velezensis NJN-6] AOO61664.1 hypothetical protein BBJ33_09005 [Bacillus velezensis]	91	1	91	91	97.8022	1.1e-42
	chr_1703	1780286-1780501 + length=71 aa	71	1	71	EIF13300.1	hypothetical protein MY7_1624 [Bacillus sp. 5B6]	77	7	77	71	100	1.1e-31
	chr_1704	1780761-1781153 + length=130 aa	130	1	130	WP_057080721.1	class Ib ribonucleoside-diphosphate reductase assembly flavoprotein NrdI [Bacillus amyloliquefaciens]	130	1	130	130	99.2308	1.7e-65
	chr_1705	1781161-1783215 + length=684 aa	684	1	684	AFJ61895.1	ribonucleoside-diphosphate reductase [Bacillus amyloliquefaciens Y2]	695	12	695	684	99.7076	0
	chr_1706	1783233-1784222 + length=329 aa	329	1	329	WP_070081861.1	class 1b ribonucleoside-diphosphate reductase subunit beta [Bacillus velezensis] AOU01090.1 ribonucleotide-diphosphate reductase [Bacillus velezensis]	329	1	329	329	99.0881	2.9e-186
	chr_1707	1784271-1784891 + length=206 aa	206	1	206	WP_060386952.1	hypothetical protein [Bacillus velezensis] CUX93582.1 putative enzyme involved in deoxyribonucleotide synthesis [Bacillus velezensis]	206	1	206	206	99.5146	1e-109
	chr_1708	1784941-1785699 - length=252 aa	252	1	252	WP_060386953.1	N-acetylmuramoyl-L-alanine amidase [Bacillus velezensis] CUX93583.1 N-acetylmuramoyl-L-alanine amidase [Bacillus velezensis]	252	1	252	252	99.6032	4.4e-134
	chr_1709	1785733-1785957 - length=74 aa	74	1	74	WP_088056502.1	hypothetical protein [Bacillus velezensis]	74	1	74	74	97.2973	7.5e-34
	chr_1710	1786009-1786974 + length=321 aa	321	1	321	WP_032871541.1	stage V sporulation protein K [Bacillus sp. UNC69MF]	322	2	322	321	99.6885	7.7e-176
	chr_1711	1787104-1788366 + length=420 aa	420	1	420	EIF13308.1	hypothetical protein MY7_1632 [Bacillus sp. 5B6]	443	24	443	420	99.7619	2.2e-231
	chr_1712	1788383-1789648 + length=421 aa	421	1	421	WP_044801459.1	hypothetical protein [Bacillus velezensis] KJD59683.1 hypothetical protein UZ38_02150 [Bacillus amyloliquefaciens] OQV54619.1 hypothetical protein B5Z21_04445 [Bacillus velezensis]	421	1	421	421	99.5249	6.2e-242
	chr_1713	1789758-1790162 + length=134 aa	134	1	134	WP_061520790.1	MerR family transcriptional regulator [Bacillus nakamurai] KXZ15068.1 MerR family transcriptional regulator [Bacillus nakamurai] KXZ22448.1 MerR family transcriptional regulator [Bacillus nakamurai]	134	1	134	134	98.5075	1.2e-66
cluster_8	chr_1787	1852593-1853612 + length=339 aa	339	1	339	WP_060657290.1	alcohol dehydrogenase [Bacillus amyloliquefaciens] KTF62025.1 alcohol dehydrogenase [Bacillus amyloliquefaciens]	339	1	339	339	100	6.4e-197
	chr_1788	1853626-1854261 + length=211 aa	211	1	211	WP_044053242.1	ketohydroxyglutarate aldolase [Bacillus subtilis] AIU77219.1 ketohydroxyglutarate aldolase [Bacillus subtilis]	211	1	211	211	99.5261	3e-112
	chr_1789	1854263-1855339 + length=358 aa	358	1	358	WP_069473435.1	mannonate dehydratase [Bacillus velezensis] AOO61734.1 mannonate dehydratase [Bacillus velezensis]	358	1	358	358	99.4413	1.3e-213
	chr_1790	1855336-1856172 + length=278 aa	278	1	278	WP_015388177.1	dioxygenase [Bacillus amyloliquefaciens] AGF27564.1 D-mannonate oxidoreductase [Bacillus amyloliquefaciens IT-45] ERK84055.1 dioxygenase [Bacillus amyloliquefaciens UASWS BA1] AMP31641.1 D-mannonate oxidoreductase [Bacillus amyloliquefaciens]	278	1	278	278	99.6403	8.2e-150
	chr_1791	1856256-1857257 + length=333 aa	333	1	333	WP_072588494.1	LacI family transcriptional regulator [Bacillus amyloliquefaciens] COD30205.1 sucrose operon repressor [Streptococcus pneumoniae] APH49965.1 LacI family transcriptional regulator [Bacillus amyloliquefaciens]	333	1	333	333	99.3994	2e-182
	chr_1792	1857324-1858595 + length=423 aa	423	1	423	WP_052586018.1	MFS transporter [Bacillus sp. Co1-6]	423	1	423	423	99.5272	1.8e-225
	chr_1793	1858714-1859529 + length=271 aa	271	1	271	KDN91591.1	membrane protein [Bacillus amyloliquefaciens]	271	1	271	271	99.262	9.4e-159
	chr_1794	1859526-1860134 + length=202 aa	202	1	202	WP_060674247.1	DUF4166 domain-containing protein [Bacillus amyloliquefaciens] KPD37249.1 hypothetical protein AN475_05560 [Bacillus amyloliquefaciens]	202	1	202	202	99.505	3.9e-117
	chr_1795	1860146-1861756 + length=536 aa	536	1	536	WP_069448764.1	hypothetical protein [Bacillus velezensis] ODS07517.1 putative membrane protein YndJ [Bacillus velezensis]	542	7	542	536	99.4403	3.5e-306
	chr_1796	1861878-1862141 + length=87 aa	87	1	87	WP_060657284.1	hypothetical protein [Bacillus amyloliquefaciens] KTF62017.1 hypothetical protein AR691_00185 [Bacillus amyloliquefaciens] APH49960.1 hypothetical protein BSF20_16765 [Bacillus amyloliquefaciens]	87	1	87	87	98.8506	9.1e-39
	chr_1797	1862219-1862350 + length=43 aa	43	7	43	AHC44406.1	hypothetical protein U722_09560 [Bacillus amyloliquefaciens LFB112]	42	7	42	37	83.7838	9.1e-08
	chr_1798	1862622-1863092 - length=156 aa	156	1	156	AFJ62118.1	hypothetical protein MUS_2159 [Bacillus amyloliquefaciens Y2]	156	1	156	156	100	3e-85
	chr_1799	1863184-1864032 - length=282 aa	282	1	282	APH49958.1	hypothetical protein BSF20_16755 [Bacillus amyloliquefaciens]	282	1	282	282	100	1.6e-153
	chr_1800	1864373-1865872 - length=499 aa	499	1	499	WP_060657280.1	endoglucanase [Bacillus amyloliquefaciens] KTF62014.1 endoglucanase [Bacillus amyloliquefaciens] APH49957.1 endoglucanase [Bacillus amyloliquefaciens]	499	1	499	499	100	7.2e-298
	chr_1801	1866333-1866644 + length=103 aa	103	1	103	WP_015388171.1	membrane protein [Bacillus amyloliquefaciens] AGF27557.1 hypothetical protein KSO_010310 [Bacillus amyloliquefaciens IT-45] ERK83476.1 membrane protein [Bacillus amyloliquefaciens UASWS BA1] AJH24170.1 membrane protein [Bacillus amyloliquefaciens] AKD22365.1 membrane protein [Bacillus amyloliquefaciens] AMP31634.1 hypothetical protein AS588_06255 [Bacillus amyloliquefaciens]	103	1	103	103	98.0583	1.2e-50
	chr_1802	1866696-1868096 - length=466 aa	466	1	466	WP_015388170.1	two-component sensor histidine kinase [Bacillus amyloliquefaciens] AGF27556.1 sensor histidine kinase [Bacillus amyloliquefaciens IT-45] ERK83475.1 histidine kinase [Bacillus amyloliquefaciens UASWS BA1] AMP31633.1 two-component sensor histidine kinase [Bacillus amyloliquefaciens]	466	1	466	466	99.7854	2.8e-259
	chr_1803	1868099-1868806 - length=235 aa	235	1	235	WP_060657278.1	DNA-binding response regulator [Bacillus amyloliquefaciens] KTF62011.1 two-component system response regulator [Bacillus amyloliquefaciens] APH49954.1 DNA-binding response regulator [Bacillus amyloliquefaciens]	235	1	235	235	100	1.1e-128
	chr_1804	1868948-1870219 - length=423 aa	423	1	423	WP_073982051.1	glucuronoxylanase [Bacillus amyloliquefaciens] CUB42438.1 Glucuronoxylanase XynC precursor [Bacillus amyloliquefaciens]	423	1	423	423	99.2908	6.6e-252
	chr_1805	1870271-1871809 - length=512 aa	512	1	512	WP_058906063.1	arabinoxylan arabinofuranohydrolase [Bacillus amyloliquefaciens] ALV01517.1 arabinoxylan arabinofuranohydrolase [Bacillus amyloliquefaciens]	512	1	512	512	99.8047	1.6e-305
	chr_1806	1872133-1879986 - length=2617 aa	2617	1	2617	WP_060657276.1	non-ribosomal peptide synthetase [Bacillus amyloliquefaciens] KTF62008.1 non-ribosomal peptide synthetase [Bacillus amyloliquefaciens] APH49951.1 non-ribosomal peptide synthetase [Bacillus amyloliquefaciens]	2617	1	2617	2617	100	0
	chr_1807	1880075-1896163 - length=5362 aa	5362	1	5362	WP_060657274.1	non-ribosomal peptide synthetase [Bacillus amyloliquefaciens] KTF62007.1 non-ribosomal peptide synthetase [Bacillus amyloliquefaciens]	5362	1	5362	5362	100	0
	chr_1808	1896208-1908159 - length=3983 aa	3983	1	3983	WP_060657272.1	non-ribosomal peptide synthetase [Bacillus amyloliquefaciens] KTF62006.1 non-ribosomal peptide synthetase [Bacillus amyloliquefaciens]	3983	1	3983	3983	100	0
	chr_1809	1908179-1909381 - length=400 aa	400	1	400	WP_088037163.1	[acyl-carrier-protein] S-malonyltransferase [Bacillus velezensis]	400	1	400	400	99.75	3.8e-225
	chr_1810	1909937-1910722 - length=261 aa	261	1	261	WP_088037164.1	3-hydroxybutyrate dehydrogenase [Bacillus velezensis]	261	1	261	261	99.6169	7.9e-139
	chr_1811	1910735-1911397 - length=220 aa	220	1	220	WP_088037165.1	succinyl-CoA--3-ketoacid-CoA transferase [Bacillus velezensis]	220	1	220	220	99.5455	3.1e-120
	chr_1812	1911415-1912116 - length=233 aa	233	1	233	WP_063174864.1	succinyl-CoA--3-ketoacid-CoA transferase [Bacillus amyloliquefaciens] KZE56961.1 succinyl-CoA--3-ketoacid-CoA transferase [Bacillus amyloliquefaciens]	233	1	233	233	99.5708	2.5e-128
	chr_1813	1912141-1913586 - length=481 aa	481	1	481	WP_003153919.1	transporter [Bacillus velezensis] EKE46703.1 hypothetical protein WYY_10475 [Bacillus velezensis M27]	481	1	481	481	99.5842	1.6e-257
	chr_1814	1913891-1915087 - length=398 aa	398	1	398	WP_015388159.1	cytochrome P450 [Bacillus amyloliquefaciens] AGF27544.1 Cytochrome P450 [Bacillus amyloliquefaciens IT-45] ERK83464.1 cytochrome P450 [Bacillus amyloliquefaciens UASWS BA1] AMP31621.1 cytochrome [Bacillus amyloliquefaciens]	398	1	398	398	99.7487	1.1e-227
	chr_1815	1915089-1916108 - length=339 aa	339	1	339	WP_070081910.1	biotin synthase BioB [Bacillus velezensis] AOU01174.1 biotin synthase BioB [Bacillus velezensis]	339	1	339	339	99.705	5.6e-193
	chr_1816	1916111-1916812 - length=233 aa	233	1	233	WP_014305103.1	dethiobiotin synthase [Bacillus velezensis] CCF05318.1 dithiobiotin synthetase [Bacillus velezensis CAU B946]	233	1	233	233	99.1416	3e-129
	chr_1817	1916809-1917930 - length=373 aa	373	1	373	WP_003153909.1	8-amino-7-oxononanoate synthase [Bacillus velezensis] EKE46699.1 glycine C-acetyltransferase [Bacillus velezensis M27] AQS44326.1 8-amino-7-oxononanoate synthase [Bacillus velezensis]	386	14	386	373	99.7319	3.1e-205
	chr_1818	1917959-1919305 - length=448 aa	448	1	448	WP_014305105.1	adenosylmethionine-8-amino-7-oxononanoate aminotransferase [Bacillus velezensis] CCF05320.1 adenosylmethionine-8-amino-7-oxononanoateaminotransferase [Bacillus velezensis CAU B946]	704	257	704	448	99.7768	3.5e-259
	chr_1819	1919302-1920072 - length=256 aa	256	1	256	WP_060657270.1	6-carboxyhexanoate--CoA ligase [Bacillus amyloliquefaciens] KTF61995.1 6-carboxyhexanoate--CoA ligase [Bacillus amyloliquefaciens] APH49938.1 6-carboxyhexanoate--CoA ligase [Bacillus amyloliquefaciens]	256	1	256	256	100	1.1e-148
	chr_1820	1920351-1920758 + length=135 aa	135	1	135	WP_060386980.1	GtrA family protein [Bacillus velezensis] CUX93680.1 putative conserved membrane protein [Bacillus velezensis]	135	1	135	135	97.7778	2e-69
	chr_1821	1920765-1921658 + length=297 aa	297	1	297	WP_060386981.1	UTP--glucose-1-phosphate uridylyltransferase [Bacillus velezensis] CUX93681.1 putative UTP-glucose-1-phosphate uridylyltransferase [Bacillus velezensis]	297	1	297	297	99.6633	1.2e-162
	chr_1822	1921733-1922323 + length=196 aa	196	1	196	CAE11264.1	YngC protein [Bacillus velezensis FZB42]	199	4	199	196	100	8.1e-104
	chr_1823	1922377-1923906 - length=509 aa	509	1	509	WP_069448772.1	carboxylase [Bacillus velezensis] ODS07543.1 Methylcrotonoyl-CoA carboxylase [Bacillus velezensis]	509	1	509	509	99.6071	1.6e-289
	chr_1824	1923924-1924703 - length=259 aa	259	1	259	WP_077722414.1	enoyl-CoA hydratase [Bacillus velezensis] AQS44333.1 enoyl-CoA hydratase [Bacillus velezensis]	259	1	259	259	99.6139	3.9e-138
	chr_1825	1924717-1925616 - length=299 aa	299	1	299	WP_070081913.1	hydroxymethylglutaryl-CoA lyase [Bacillus velezensis] AOU01184.1 hydroxymethylglutaryl-CoA lyase [Bacillus velezensis]	299	1	299	299	99.6656	1.4e-168
	chr_1826	1925632-1925844 - length=70 aa	70	1	70	WP_044802953.1	acetyl-CoA carboxylase biotin carboxyl carrier protein subunit [Bacillus velezensis] KJD56341.1 acetyl-CoA carboxylase [Bacillus amyloliquefaciens] KJR70447.1 acetyl-CoA carboxylase [Bacillus velezensis] OQV54721.1 acetyl-CoA carboxylase biotin carboxyl carrier protein subunit [Bacillus velezensis]	70	1	70	70	98.5714	1.8e-29
	chr_1827	1925841-1927190 - length=449 aa	449	1	449	WP_060657265.1	biotin carboxylase [Bacillus amyloliquefaciens] KTF61987.1 biotin carboxylase [Bacillus amyloliquefaciens]	449	1	449	449	99.7773	2.4e-252
	chr_1828	1927212-1928852 - length=546 aa	546	1	546	WP_060657263.1	AMP-binding protein [Bacillus amyloliquefaciens] KTF61986.1 AMP-binding protein [Bacillus amyloliquefaciens]	546	1	546	546	100	0
	chr_1829	1928897-1930039 - length=380 aa	380	1	380	WP_043867183.1	acyl-CoA dehydrogenase [Bacillus amyloliquefaciens] AJH24198.1 acyl-CoA dehydrogenase [Bacillus amyloliquefaciens] AKD22393.1 acyl-CoA dehydrogenase [Bacillus amyloliquefaciens] COD31414.1 acyl-CoA dehydrogenase [Streptococcus pneumoniae]	380	1	380	380	99.7368	3.3e-210
	chr_1830	1930182-1931720 - length=512 aa	512	1	512	WP_069473445.1	hypothetical protein [Bacillus velezensis] AOO61771.1 hypothetical protein BBJ33_09560 [Bacillus velezensis]	512	1	512	512	99.8047	0
	chr_1831	1931842-1932222 - length=126 aa	126	1	126	WP_071391748.1	hypothetical protein [Bacillus velezensis]	126	1	126	126	99.2063	4.1e-64
	chr_1832	1932298-1936101 - length=1267 aa	1267	1	1267	WP_060657261.1	non-ribosomal peptide synthetase [Bacillus amyloliquefaciens] KTF61982.1 non-ribosomal peptide synthetase [Bacillus amyloliquefaciens]	1267	1	1267	1267	100	0
	chr_1833	1936120-1946895 - length=3591 aa	3591	1	3591	WP_015388149.1	non-ribosomal peptide synthetase [Bacillus amyloliquefaciens] AGF27525.1 Fengycin non-ribosomal peptide synthetase FenD [Bacillus amyloliquefaciens IT-45] AMP31602.1 non-ribosomal peptide synthetase [Bacillus amyloliquefaciens]	3591	1	3591	3591	99.7494	0
	chr_1834	1946921-1954570 - length=2549 aa	2549	1	2549	WP_069473447.1	non-ribosomal peptide synthetase [Bacillus velezensis] AOO61775.1 non-ribosomal peptide synthetase [Bacillus velezensis]	2549	1	2549	2549	99.2546	0
	chr_1835	1954586-1962283 - length=2565 aa	2565	1	2565	WP_060658670.1	non-ribosomal peptide synthetase [Bacillus amyloliquefaciens] KTF58661.1 non-ribosomal peptide synthetase [Bacillus amyloliquefaciens]	2565	1	2565	2565	99.883	0
	chr_1836	1962309-1969967 - length=2552 aa	2552	1	2552	WP_015388146.1	non-ribosomal peptide synthetase [Bacillus amyloliquefaciens] AGF27522.1 Fengycin synthetase FenA [Bacillus amyloliquefaciens IT-45] ERK82729.1 peptide synthetase [Bacillus amyloliquefaciens UASWS BA1] AMP31599.1 non-ribosomal peptide synthetase [Bacillus amyloliquefaciens]	2552	1	2552	2552	99.569	0
	chr_1837	1970447-1971922 - length=491 aa	491	1	491	WP_043867190.1	D-alanyl-D-alanine carboxypeptidase [Bacillus amyloliquefaciens] AJH24206.1 D-alanyl-D-alanine carboxypeptidase [Bacillus amyloliquefaciens] AKD22418.1 D-alanyl-D-alanine carboxypeptidase [Bacillus amyloliquefaciens] COD45868.1 D-alanyl-D-alanine carboxypeptidase dacC precursor [Streptococcus pneumoniae] KTF61130.1 D-alanyl-D-alanine carboxypeptidase [Bacillus amyloliquefaciens]	491	1	491	491	99.7963	4.2e-274
	chr_1838	1971941-1972915 - length=324 aa	324	1	324	CUB45974.1	Aldose 1-epimerase [Bacillus amyloliquefaciens]	324	1	324	324	99.6914	1.6e-189
	chr_1839	1973025-1974413 - length=462 aa	462	1	462	KDN91541.1	multidrug transporter MatE [Bacillus amyloliquefaciens]	469	8	469	462	100	3.5e-246
	chr_1840	1974430-1974561 + length=43 aa	43	1	43	EJD69513.1	hypothetical protein BB65665_00910 [Bacillus sp. 916] AFZ90935.1 hypothetical protein B938_09575 [Bacillus velezensis AS43.3] AGF27518.1 hypothetical protein KSO_010115 [Bacillus amyloliquefaciens IT-45] ERK83034.1 hypothetical protein N786_11000 [Bacillus amyloliquefaciens UASWS BA1] AKL76475.1 hypothetical protein ABH13_1891 [Bacillus velezensis]	43	1	43	43	97.6744	2.6e-15
	chr_1841	1974642-1975184 + length=180 aa	180	1	180	WP_072177812.1	hypothetical protein [Bacillus amyloliquefaciens] CUB37157.1 hypothetical protein BN2127_JRS5_03723 [Bacillus amyloliquefaciens]	180	1	180	180	98.8889	2e-96
	chr_1842	1975445-1975990 - length=181 aa	181	1	181	WP_059368369.1	site-specific integrase [Bacillus velezensis] KUP38647.1 integrase [Bacillus velezensis]	181	1	181	181	99.4475	4.4e-96
	chr_1843	1976304-1976534 - length=76 aa	76	1	76	WP_082998574.1	hypothetical protein [Bacillus velezensis] OQV47663.1 hypothetical protein B5Z20_10400 [Bacillus velezensis] OQV51800.1 hypothetical protein B5Z22_10410 [Bacillus velezensis] OQV57417.1 hypothetical protein B5Z23_18585 [Bacillus velezensis] OQV58438.1 hypothetical protein B5Z24_10415 [Bacillus velezensis]	76	1	76	76	98.6842	3.8e-33
	chr_1844	1976778-1978553 + length=591 aa	591	1	591	WP_060657667.1	gamma-glutamyltransferase [Bacillus amyloliquefaciens] KTF61125.1 gamma-glutamyltranspeptidase [Bacillus amyloliquefaciens]	591	1	591	591	99.8308	0
	chr_1845	1978600-1979775 - length=391 aa	391	1	391	WP_043867192.1	MFS transporter [Bacillus amyloliquefaciens] AJH24213.1 MFS transporter [Bacillus amyloliquefaciens] AKD22424.1 MFS transporter [Bacillus amyloliquefaciens]	391	1	391	391	99.4885	6.4e-201
	chr_1846	1979919-1980221 - length=100 aa	100	1	100	WP_069007408.1	transcriptional regulator [Bacillus velezensis] ODB63942.1 transcriptional regulator [Bacillus velezensis]	100	1	100	100	99	2.9e-49
	chr_1847	1980259-1980555 - length=98 aa	98	1	98	WP_069448813.1	threonyl-tRNA synthetase [Bacillus velezensis] ODS07622.1 Threonine--tRNA ligase [Bacillus velezensis]	98	1	98	98	96.9388	3e-46
	chr_1848	1980552-1981418 - length=288 aa	288	1	288	WP_088037328.1	LysR family transcriptional regulator [Bacillus velezensis]	288	1	288	288	99.6528	6.5e-158
	chr_1849	1981537-1982517 + length=326 aa	326	1	326	WP_060657662.1	alcohol dehydrogenase [Bacillus amyloliquefaciens] KTF61121.1 alcohol dehydrogenase [Bacillus amyloliquefaciens]	326	1	326	326	100	2e-187
	chr_1850	1982544-1982642 - length=32 aa	32	1	32	AHC44417.1	hypothetical protein U722_10150 [Bacillus amyloliquefaciens LFB112]	32	1	32	32	100	2.8e-09
	chr_1851	1982656-1982778 - length=40 aa	40	1	40	AHC44418.1	hypothetical protein U722_10155 [Bacillus amyloliquefaciens LFB112]	40	1	40	40	100	4.5e-17
	chr_1852	1982893-1984374 - length=493 aa	493	1	493	WP_077722432.1	glutamate synthase [Bacillus velezensis] AQS44358.1 glutamate synthase [Bacillus velezensis]	493	1	493	493	99.7972	1.3e-291
	chr_1853	1984391-1988950 - length=1519 aa	1519	1	1519	WP_060657660.1	glutamate synthase subunit alpha [Bacillus amyloliquefaciens] KTF61119.1 glutamate synthase [Bacillus amyloliquefaciens]	1519	1	1519	1519	100	0
cluster_9	chr_1884	2012631-2013023 - length=130 aa	130	1	130	COD44731.1	Uncharacterised protein [Streptococcus pneumoniae]	140	11	140	130	99.2308	1.2e-66
	chr_1885	2013181-2014059 - length=292 aa	292	1	292	WP_077722448.1	peptidoglycan-binding protein [Bacillus velezensis] AQS44387.1 peptidoglycan-binding protein [Bacillus velezensis]	292	1	292	292	99.6575	6.1e-148
	chr_1886	2014295-2016073 - length=592 aa	592	1	592	WP_070081962.1	DNA helicase RecQ [Bacillus velezensis] AOU01277.1 ATP-dependent DNA helicase RecQ [Bacillus velezensis]	592	1	592	592	99.8311	0
	chr_1887	2016087-2016206 - length=39 aa	39	1	39	WP_012117742.1	hypothetical protein [Bacillus velezensis] ABS74260.1 YocL [Bacillus velezensis FZB42]	167	129	167	39	100	2.1e-11
	chr_1888	2016581-2017207 - length=208 aa	208	1	208	WP_016936594.1	azoreductase [Bacillus siamensis]	208	1	208	208	99.5192	2.7e-113
	chr_1889	2017352-2017843 - length=163 aa	163	1	163	CCF05431.1	General stress protein 16O GSP16O [Bacillus velezensis CAU B946]	176	14	176	163	99.3865	1.9e-82
	chr_1890	2017927-2018307 - length=126 aa	126	1	126	WP_060562872.1	hypothetical protein [Bacillus velezensis] KSV98133.1 hypothetical protein AR441_13275 [Bacillus velezensis]	126	1	126	126	98.4127	1.1e-61
	chr_1891	2018345-2018617 - length=90 aa	90	N/A	N/A	N/A	N/A	N/A	N/A	N/A	N/A	N/A	N/A
	chr_1892	2018620-2019102 - length=160 aa	160	1	160	AFJ62219.1	conserved hypothetical protein YocM [Bacillus amyloliquefaciens Y2]	176	17	176	160	100	1.1e-87
	chr_1893	2019173-2019445 + length=90 aa	90	1	90	WP_045207711.1	hypothetical protein [Bacillus velezensis] KJR69086.1 hypothetical protein BAGR45_09440 [Bacillus velezensis]	90	1	90	90	97.7778	2.8e-43
	chr_1894	2019442-2019675 + length=77 aa	77	1	77	WP_060675209.1	hypothetical protein [Bacillus amyloliquefaciens] KPD35533.1 hypothetical protein AN475_13875 [Bacillus amyloliquefaciens] AMQ68042.1 hypothetical protein BAMY6639_01085 [Bacillus amyloliquefaciens UMAF6639]	77	1	77	77	98.7013	1.4e-35
	chr_1895	2019720-2020064 - length=114 aa	114	1	114	WP_065981660.1	hypothetical protein [Bacillus amyloliquefaciens] AOC91347.1 uncharacterized protein BARD7_01878 [Bacillus amyloliquefaciens]	114	1	114	114	98.2456	2.4e-55
	chr_1896	2020357-2020497 - length=46 aa	46	1	46	ABS74266.1	hypothetical protein RBAM_019040 [Bacillus velezensis FZB42] CCF05438.1 hypothetical protein BACAU_1904 [Bacillus velezensis CAU B946] CCG50048.1 hypothetical protein BANAU_2027 [Bacillus velezensis YAU B9601-Y2] EIF13488.1 hypothetical protein MY7_1819 [Bacillus sp. 5B6] AFJ62224.1 hypothetical protein MUS_2278 [Bacillus amyloliquefaciens Y2] EJD68831.1 hypothetical protein BB65665_04562 [Bacill…	46	1	46	46	100	3.1e-14
	chr_1897	2020563-2020766 - length=67 aa	67	1	67	WP_044802223.1	hypothetical protein [Bacillus velezensis] KJD57985.1 hypothetical protein UZ38_10285 [Bacillus amyloliquefaciens] OQV48652.1 hypothetical protein B5Z21_10365 [Bacillus velezensis]	67	1	67	67	97.0149	5.9e-30
	chr_1898	2020949-2022436 + length=495 aa	495	1	495	WP_077722451.1	betaine-aldehyde dehydrogenase [Bacillus velezensis] AQS44399.1 betaine-aldehyde dehydrogenase [Bacillus velezensis]	495	1	495	495	99.798	1.9e-287
	chr_1899	2022533-2024416 + length=627 aa	627	1	627	WP_060657656.1	squalene--hopene cyclase [Bacillus amyloliquefaciens] KTF61081.1 squalene-hopene cyclase [Bacillus amyloliquefaciens]	627	1	627	627	99.8405	0
	chr_1900	2024413-2025258 + length=281 aa	281	1	281	WP_070081967.1	superoxide dismutase [Bacillus velezensis] AOU01289.1 superoxide dismutase [Bacillus velezensis]	281	1	281	281	98.9324	1.8e-165
	chr_1901	2025299-2026636 - length=445 aa	445	1	445	WP_014305197.1	sodium-dependent transporter [Bacillus velezensis] CCF05443.1 Sodium-dependent dopamine transporter DA transporter [Bacillus velezensis CAU B946]	445	1	445	445	99.5506	1.7e-234
	chr_1902	2026840-2027808 + length=322 aa	322	1	322	WP_060387003.1	sodium transporter [Bacillus velezensis] CUX93757.1 putative sodium-dependent transporter [Bacillus velezensis]	322	1	322	322	99.3789	3.5e-168
	chr_1903	2027836-2028582 - length=248 aa	248	1	248	WP_015388117.1	MBL fold metallo-hydrolase [Bacillus amyloliquefaciens] AGF27457.1 hypothetical protein KSO_009810 [Bacillus amyloliquefaciens IT-45] ERK82784.1 metal-dependent hydrolase [Bacillus amyloliquefaciens UASWS BA1] AMP31544.1 metal-dependent hydrolase [Bacillus amyloliquefaciens]	248	1	248	248	99.5968	2.8e-141
	chr_1904	2028655-2029902 - length=415 aa	415	1	415	WP_052586092.1	dihydrolipoamide succinyltransferase [Bacillus sp. Co1-6]	415	1	415	415	99.5181	2.3e-217
	chr_1905	2029918-2032752 - length=944 aa	944	1	944	WP_003153762.1	2-oxoglutarate dehydrogenase subunit E1 [Bacillus velezensis] EKE48549.1 2-oxoglutarate dehydrogenase E1 component [Bacillus velezensis M27]	944	1	944	944	99.8941	0
cluster_10	chr_2005	2105542-2106027 - length=161 aa	161	1	161	KNX33709.1	dihydrofolate reductase [Bacillus amyloliquefaciens]	161	1	161	161	98.7578	1.2e-89
	chr_2006	2106024-2106818 - length=264 aa	264	1	264	AFJ62302.1	thymidylate synthase [Bacillus amyloliquefaciens Y2]	267	4	267	264	100	5e-157
	chr_2007	2106918-2107526 - length=202 aa	202	1	202	WP_072588471.1	hypothetical protein [Bacillus amyloliquefaciens] APH49778.1 hypothetical protein BSF20_15795 [Bacillus amyloliquefaciens]	202	1	202	202	99.505	5.8e-113
	chr_2008	2107789-2108559 - length=256 aa	256	1	256	WP_032866273.1	hypothetical protein [Bacillus amyloliquefaciens] EYB37105.1 hypothetical protein AW26_0104885 [Bacillus amyloliquefaciens EBL11]	256	1	256	256	99.6094	2.9e-141
	chr_2009	2108599-2109033 - length=144 aa	144	1	144	WP_072589186.1	hypothetical protein [Bacillus subtilis] APH35976.1 hypothetical protein BHE96_10445 [Bacillus subtilis]	144	1	144	144	99.3056	1.7e-74
	chr_2010	2109115-2110791 - length=558 aa	558	1	558	WP_071391714.1	dihydroxy-acid dehydratase [Bacillus velezensis]	558	1	558	558	99.6416	0
	chr_2011	2111053-2112183 - length=376 aa	376	1	376	WP_060657635.1	virulence factor [Bacillus amyloliquefaciens] KTF60985.1 virulence factor [Bacillus amyloliquefaciens] APH49774.1 virulence factor [Bacillus amyloliquefaciens]	376	1	376	376	100	2.6e-207
	chr_2012	2112252-2112860 - length=202 aa	202	1	202	WP_069448831.1	hypothetical protein [Bacillus velezensis] ODS07777.1 uncharacterized protein BSHJ18_02210 [Bacillus velezensis]	202	1	202	202	99.0099	7.6e-105
	chr_2013	2112872-2113354 - length=160 aa	160	1	160	WP_052586118.1	glutathione peroxidase [Bacillus sp. Co1-6]	160	1	160	160	98.75	1.3e-86
	chr_2014	2113639-2114544 + length=301 aa	301	1	301	CUB44240.1	Homoserine O-succinyltransferase [Bacillus amyloliquefaciens] CUX93837.1 homoserine O-acetyltransferase [Bacillus velezensis]	302	2	302	301	100	2.9e-177
	chr_2015	2114769-2115911 + length=380 aa	380	1	380	WP_032870024.1	diglucosyl diacylglycerol synthase [Bacillus sp. UNC69MF]	380	1	380	380	99.2105	1.9e-213
	chr_2016	2116133-2116333 + length=66 aa	66	1	66	WP_077618527.1	cold-shock protein [Bacillus sinesaloumensis]	66	1	66	66	96.9697	1.7e-29
	chr_2017	2116385-2116567 - length=60 aa	60	1	60	WP_077722488.1	hypothetical protein [Bacillus velezensis] AQS44494.1 hypothetical protein BVH55_11450 [Bacillus velezensis]	60	1	60	60	96.6667	8.2e-23
	chr_2018	2116729-2116986 + length=85 aa	85	1	85	WP_021494213.1	hypothetical protein [Bacillus amyloliquefaciens] ERH55363.1 hypothetical protein O205_04390 [Bacillus amyloliquefaciens EGD-AQ14]	85	1	85	85	97.6471	1.2e-35
	chr_2019	2117013-2117195 - length=60 aa	60	1	60	WP_049628658.1	zinc-finger domain-containing protein [Bacillus sp. JFL15]	60	1	60	60	96.6667	1.9e-27
	chr_2020	2117198-2117869 - length=223 aa	223	1	223	WP_077722489.1	hypothetical protein [Bacillus velezensis] AQS44497.1 hypothetical protein BVH55_11465 [Bacillus velezensis]	223	1	223	223	99.5516	1.1e-123
	chr_2021	2117951-2118631 + length=226 aa	226	1	226	WP_077722490.1	hypothetical protein [Bacillus velezensis] AQS44498.1 hypothetical protein BVH55_11470 [Bacillus velezensis]	226	1	226	226	98.6726	4.3e-117
	chr_2022	2118635-2119030 + length=131 aa	131	1	131	CCF05553.1	RNase H [Bacillus velezensis CAU B946] ERK82862.1 ribonuclease H [Bacillus amyloliquefaciens UASWS BA1] AKD30256.1 hypothetical protein AW02_021070 [Bacillus velezensis NJN-6] COD02455.1 14.7 kDa ribonuclease H-like protein [Streptococcus pneumoniae] CUB44261.1 14.7 kDa ribonuclease H-like protein [Bacillus amyloliquefaciens] CUX93845.1 putative RNA binding protein [Bacillus velezensis] ODS07787.…	131	1	131	131	100	4.8e-68
	chr_2023	2119082-2119210 + length=42 aa	42	1	42	WP_080130256.1	small, acid-soluble spore protein L [Bacillus velezensis] OQC79925.1 small, acid-soluble spore protein L [Bacillus velezensis]	42	1	42	42	97.619	1.9e-13
	chr_2024	2119216-2120103 - length=295 aa	295	1	295	WP_063174283.1	5'-3' exonuclease [Bacillus amyloliquefaciens] KZE62044.1 5'-3' exonuclease [Bacillus amyloliquefaciens]	295	1	295	295	99.322	6.8e-163
	chr_2025	2120199-2120342 - length=47 aa	47	1	47	EIF13603.1	hypothetical protein MY7_1935 [Bacillus sp. 5B6]	49	3	49	47	100	1.2e-16
	chr_2026	2120419-2120688 - length=89 aa	89	1	89	CCF05557.1	putative protein ypbS [Bacillus velezensis CAU B946] EIF13604.1 hypothetical protein MY7_1936 [Bacillus sp. 5B6] ERK82866.1 hypothetical protein N786_11780 [Bacillus amyloliquefaciens UASWS BA1] CUX93849.1 conserved hypothetical protein [Bacillus velezensis]	89	1	89	89	100	3.4e-41
	chr_2027	2120744-2124325 - length=1193 aa	1193	1	1193	KDN93722.1	hypothetical protein EF87_04560 [Bacillus amyloliquefaciens]	1193	1	1193	1193	99.5809	0
	chr_2028	2124676-2125182 - length=168 aa	168	1	168	WP_044802176.1	hypothetical protein [Bacillus velezensis] KJD57896.1 hypothetical protein UZ38_09815 [Bacillus amyloliquefaciens] OQV48742.1 hypothetical protein B5Z21_10835 [Bacillus velezensis]	168	1	168	168	99.4048	2.4e-88
	chr_2029	2125182-2126282 - length=366 aa	366	1	366	WP_058906133.1	chalcone synthase [Bacillus amyloliquefaciens] ALV01717.1 chalcone synthase [Bacillus amyloliquefaciens]	366	1	366	366	99.1803	9.2e-210
	chr_2030	2126448-2127056 + length=202 aa	202	1	202	WP_072588470.1	N-acetyltransferase [Bacillus amyloliquefaciens] APH49758.1 GNAT family N-acetyltransferase [Bacillus amyloliquefaciens]	202	1	202	202	99.0099	7.8e-110
	chr_2031	2127086-2127394 - length=102 aa	102	1	102	AKD30265.1	hypothetical protein AW02_021160 [Bacillus velezensis NJN-6] COD02158.1 DNA methyltransferase protein [Streptococcus pneumoniae] CUB44993.1 Methylated-DNA--protein-cysteine methyltransferase [Bacillus amyloliquefaciens] CUX93854.1 DNA methyltransferase [Bacillus velezensis] ODS07796.1 Alkyltransferase-like protein [Bacillus velezensis]	117	16	117	102	100	4.6e-50
	chr_2032	2127616-2127879 + length=87 aa	87	1	87	WP_033574705.1	hypothetical protein [Bacillus amyloliquefaciens]	87	1	87	87	98.8506	1.4e-39
	chr_2033	2128225-2128425 + length=66 aa	66	1	66	COD02126.1	Uncharacterised protein [Streptococcus pneumoniae] ODS07798.1 UPF0702 transmembrane protein YdfR [Bacillus velezensis]	66	1	66	66	100	2.6e-22
	chr_2034	2128428-2128796 + length=122 aa	122	1	122	COD02095.1	putative membrane protein yetF [Streptococcus pneumoniae]	123	2	123	122	100	6.9e-61
	chr_2035	2129000-2129566 - length=188 aa	188	1	188	WP_069448833.1	cysteine hydrolase [Bacillus velezensis] ODS07800.1 Peroxyureidoacrylate/ureidoacrylate amidohydrolase [Bacillus velezensis]	188	1	188	188	98.9362	2.6e-99
	chr_2036	2129939-2130214 + length=91 aa	91	1	91	WP_071391710.1	hypothetical protein [Bacillus velezensis]	91	1	91	91	97.8022	2.7e-41
	chr_2037	2130607-2131911 - length=434 aa	434	1	434	WP_033574706.1	xanthine permease [Bacillus amyloliquefaciens]	434	1	434	434	99.3088	2.2e-234
	chr_2038	2131908-2132492 - length=194 aa	194	1	194	WP_080130261.1	xanthine phosphoribosyltransferase [Bacillus velezensis] OQC79936.1 xanthine phosphoribosyltransferase [Bacillus velezensis]	194	1	194	194	98.4536	1.9e-97
	chr_2039	2132826-2134328 - length=500 aa	500	1	500	WP_014305278.1	carboxypeptidase M32 [Bacillus velezensis] CCF05569.1 carboxypeptidase Taq [Bacillus velezensis CAU B946]	500	1	500	500	100	4.1e-293
	chr_2040	2134438-2136357 - length=639 aa	639	1	639	WP_060657629.1	ATP-dependent helicase [Bacillus amyloliquefaciens] KTF60961.1 ATP-dependent helicase [Bacillus amyloliquefaciens]	639	1	639	639	99.8435	0
	chr_2041	2136461-2136652 - length=63 aa	63	1	63	SLB57091.1	Uncharacterised protein [Mycobacterium abscessus subsp. massiliense]	63	1	63	63	98.4127	2e-27
	chr_2042	2137012-2138145 - length=377 aa	377	1	377	WP_076851382.1	RNA methyltransferase [Bacillus sp. GZB] OMQ03984.1 RNA methyltransferase [Bacillus sp. GZB]	388	12	388	377	99.7347	1.9e-218
	chr_2043	2138712-2139011 - length=99 aa	99	1	99	AFJ62393.1	Cell cycle protein [Bacillus amyloliquefaciens Y2]	102	4	102	99	100	1.9e-45
	chr_2044	2139091-2139639 - length=182 aa	182	1	182	WP_003153540.1	hypothetical protein [Bacillus velezensis] EKE48425.1 hypothetical protein WYY_09344 [Bacillus velezensis M27]	182	1	182	182	98.9011	1.6e-98
	chr_2045	2140048-2140143 - length=31 aa	31	N/A	N/A	N/A	N/A	N/A	N/A	N/A	N/A	N/A	N/A
	chr_2046	2140277-2141515 - length=412 aa	412	1	412	WP_060657627.1	hypothetical protein [Bacillus amyloliquefaciens] KTF60956.1 hypothetical protein AR691_07725 [Bacillus amyloliquefaciens]	412	1	412	412	100	2e-237
	chr_2047	2141535-2143781 - length=748 aa	748	1	748	WP_060657625.1	ATP-dependent helicase [Bacillus amyloliquefaciens] KTF60955.1 ATP-dependent helicase [Bacillus amyloliquefaciens]	748	1	748	748	100	0
	chr_2048	2143880-2144386 - length=168 aa	168	1	168	WP_072589329.1	PTS glucose transporter subunit IIA [Bacillus subtilis] APH36176.1 PTS glucose transporter subunit IIA [Bacillus subtilis]	168	1	168	168	98.2143	1.3e-86
	chr_2049	2144525-2144938 + length=137 aa	137	1	137	WP_052586189.1	hypothetical protein [Bacillus sp. Co1-6]	137	1	137	137	99.2701	1.7e-71
	chr_2050	2144968-2145402 - length=144 aa	144	1	144	WP_014305285.1	hypothetical protein [Bacillus velezensis] CCF05582.1 putative protein yppG [Bacillus velezensis CAU B946]	144	1	144	144	99.3056	2.2e-74
	chr_2051	2145588-2145770 + length=60 aa	60	1	60	WP_085342137.1	hypothetical protein [Bacillus velezensis] ARJ75430.1 hypothetical protein B7941_13215 [Bacillus velezensis]	60	1	60	60	98.3333	1.8e-25
	chr_2052	2145809-2146177 - length=122 aa	122	1	122	WP_088037376.1	hypothetical protein [Bacillus velezensis]	122	1	122	122	97.541	3.4e-60
cluster_11	chr_2185	2262078-2262431 + length=117 aa	117	1	117	WP_064107545.1	transcriptional regulator [Bacillus velezensis] OAL93714.1 XRE family transcriptional regulator [Bacillus velezensis]	117	1	117	117	99.1453	4e-58
	chr_2186	2262442-2263605 - length=387 aa	387	1	387	COC96230.1	Histidinol phosphatase and related hydrolases of the PHP family [Streptococcus pneumoniae]	387	1	387	387	99.7416	3.5e-223
	chr_2187	2263605-2264159 - length=184 aa	184	1	184	EIF13768.1	NudF [Bacillus sp. 5B6]	189	6	189	184	100	3.6e-93
	chr_2188	2264238-2264360 + length=40 aa	40	1	40	WP_032857239.1	Z-ring formation inhibitor MciZ [Bacillus velezensis] KDN93469.1 cell division protein [Bacillus amyloliquefaciens] AKD30477.1 hypothetical protein AW02_023280 [Bacillus velezensis NJN-6] AOO62133.1 cell division protein [Bacillus velezensis]	40	1	40	40	95	4.6e-14
	chr_2189	2264423-2265343 + length=306 aa	306	1	306	WP_015388048.1	aldo/keto reductase [Bacillus amyloliquefaciens] AGF27201.1 hypothetical protein KSO_008520 [Bacillus amyloliquefaciens IT-45] ERK83014.1 oxidoreductase [Bacillus amyloliquefaciens UASWS BA1] AMP31311.1 oxidoreductase [Bacillus amyloliquefaciens]	306	1	306	306	99.3464	1.6e-167
	chr_2190	2265376-2265600 - length=74 aa	74	1	74	WP_064107543.1	hypothetical protein [Bacillus velezensis] OAL93709.1 hypothetical protein AY610_02450 [Bacillus velezensis]	74	1	74	74	98.6486	6.8e-27
	chr_2191	2265723-2266637 + length=304 aa	304	1	304	CUX94009.1	putative hydrolase [Bacillus velezensis]	337	34	337	304	100	6.6e-177
	chr_2192	2266677-2266766 - length=29 aa	29	1	29	WP_063094859.1	hypothetical protein [Bacillus amyloliquefaciens]	79	51	79	29	96.5517	2.3e-07
	chr_2193	2266891-2267253 - length=120 aa	120	1	120	EIF13774.1	Iron-sulfur cluster biosynthesis [Bacillus sp. 5B6] EJD66932.1 YqkB [Bacillus sp. 916] EKE48276.1 hypothetical protein WYY_08599 [Bacillus velezensis M27] AFZ91267.1 hypothetical protein B938_11265 [Bacillus velezensis AS43.3] AGF27197.1 hypothetical protein KSO_008500 [Bacillus amyloliquefaciens IT-45] AKL76863.1 Iron-sulfur cluster biosynthesis [Bacillus velezensis] KYC86865.1 hypothetical prot…	139	20	139	120	100	8.9e-61
	chr_2194	2267325-2268293 - length=322 aa	322	1	322	WP_032857244.1	GNAT family N-acetyltransferase [Bacillus velezensis] KDN93474.1 hypothetical protein EF87_06185 [Bacillus amyloliquefaciens] AKD30483.1 hypothetical protein AW02_023340 [Bacillus velezensis NJN-6] AOO62139.1 GNAT family N-acetyltransferase [Bacillus velezensis]	322	1	322	322	99.0683	7.2e-182
	chr_2195	2268290-2268634 - length=114 aa	114	1	114	SLC29523.1	Antibiotic biosynthesis monooxygenase [Mycobacterium abscessus subsp. massiliense]	114	1	114	114	98.2456	7.2e-60
	chr_2196	2268647-2269117 - length=156 aa	156	1	156	WP_043020826.1	GNAT family N-acetyltransferase [Bacillus velezensis] KIR07061.1 hypothetical protein RZ52_04090 [Bacillus velezensis]	156	1	156	156	98.7179	1.1e-87
	chr_2197	2269333-2270559 + length=408 aa	408	1	408	WP_063174304.1	DNA polymerase IV [Bacillus amyloliquefaciens] KZE62201.1 DNA polymerase IV [Bacillus amyloliquefaciens]	408	1	408	408	99.7549	2.9e-236
	chr_2198	2270574-2270918 + length=114 aa	114	1	114	WP_071391657.1	YolD-like family protein [Bacillus velezensis] AQS44663.1 hypothetical protein BVH55_12345 [Bacillus velezensis]	114	1	114	114	98.2456	1.6e-56
	chr_2199	2271018-2271224 + length=68 aa	68	1	68	ABS74546.1	YqzH [Bacillus velezensis FZB42] CCF05730.1 putative protein yqzH [Bacillus velezensis CAU B946] CCG50358.1 putative protein yqzH [Bacillus velezensis YAU B9601-Y2] CCP22149.1 Uncharacterized protein yqzH [Bacillus velezensis UCMB5036] CDG30291.1 conserved hypothetical protein [Bacillus velezensis UCMB5033] CDG26404.1 conserved hypothetical protein [Bacillus velezensis UCMB5113] CDH95182.1 putati…	69	2	69	68	100	2.1e-30
	chr_2200	2271287-2272369 + length=360 aa	360	1	360	EKE48269.1	membrane protein [Bacillus velezensis M27]	360	1	360	360	99.4444	6.1e-190
	chr_2201	2272461-2272628 + length=55 aa	55	1	55	WP_024085556.1	hypothetical protein [Bacillus amyloliquefaciens] AHC42773.1 hypothetical protein U722_11915 [Bacillus amyloliquefaciens LFB112] AKD30490.1 hypothetical protein AW02_023410 [Bacillus velezensis NJN-6] COC95724.1 Uncharacterised protein [Streptococcus pneumoniae]	55	1	55	55	100	4.3e-18
	chr_2202	2272630-2273022 - length=130 aa	130	1	130	WP_060387032.1	hypothetical protein [Bacillus velezensis] CUX94020.1 putative lyase [Bacillus velezensis]	130	1	130	130	99.2308	1.9e-72
	chr_2203	2273044-2274003 - length=319 aa	319	1	319	WP_072177709.1	type I pantothenate kinase [Bacillus amyloliquefaciens] CUB34430.1 Pantothenate kinase [Bacillus amyloliquefaciens]	319	1	319	319	99.373	2.6e-176
	chr_2204	2274079-2275428 - length=449 aa	449	1	449	WP_014305352.1	D-serine ammonia-lyase [Bacillus velezensis] CCF05735.1 D-serine dehydratase [Bacillus velezensis CAU B946]	449	1	449	449	100	1.6e-259
	chr_2205	2275445-2276221 - length=258 aa	258	1	258	WP_069013364.1	NAD(P)-dependent oxidoreductase [Bacillus velezensis] ODB74542.1 oxidoreductase [Bacillus velezensis]	258	1	258	258	99.6124	1.5e-142
	chr_2206	2276227-2277186 - length=319 aa	319	1	319	WP_069448851.1	MBL fold metallo-hydrolase [Bacillus velezensis] ODS07972.1 putative metallo-hydrolase YqjP [Bacillus velezensis]	319	1	319	319	99.6865	1.9e-179
	chr_2207	2277580-2278422 + length=280 aa	280	1	280	WP_058906163.1	pyrroline-5-carboxylate reductase [Bacillus amyloliquefaciens] ALV01880.1 pyrroline-5-carboxylate reductase [Bacillus amyloliquefaciens]	280	1	280	280	99.2857	2.7e-145
	chr_2208	2278456-2279202 - length=248 aa	248	1	248	WP_003153280.1	enoyl-CoA hydratase [Bacillus velezensis] EKE48261.1 polyketide biosynthesis enoyl-CoA hydratase [Bacillus velezensis M27] KJD57732.1 polyketide biosynthesis enoyl-CoA hydratase [Bacillus amyloliquefaciens] OQV48913.1 enoyl-CoA hydratase [Bacillus velezensis]	248	1	248	248	99.5968	1e-135
	chr_2209	2279252-2280559 - length=435 aa	435	1	435	AGF27181.1	difficidin synthesis, hydroxymethylglutaryl-CoA synthase [Bacillus amyloliquefaciens IT-45] COC95390.1 hydroxymethylglutaryl-CoA synthase [Streptococcus pneumoniae] CUB45751.1 Polyketide biosynthesis 3-hydroxy-3-methylglutaryl-ACP synthase PksG [Bacillus amyloliquefaciens] ODS07975.1 Polyketide biosynthesis 3-hydroxy-3-methylglutaryl-ACP synthase PksG [Bacillus velezensis]	435	1	435	435	99.7701	4e-252
	chr_2210	2280556-2281710 - length=384 aa	384	1	384	AFJ62563.1	putative cytochrome P450 monooxygenase [Bacillus amyloliquefaciens Y2]	386	3	386	384	100	5.5e-221
	chr_2211	2281792-2288007 - length=2071 aa	2071	1	2071	WP_014305357.1	polyketide synthase [Bacillus velezensis] CCF05742.1 putative polyketide synthase pksL PKS [Bacillus velezensis CAU B946]	2071	1	2071	2071	100	0
	chr_2212	2288004-2294159 - length=2051 aa	2051	1	2051	WP_072588457.1	polyketide synthase [Bacillus amyloliquefaciens] APH49589.1 polyketide synthase [Bacillus amyloliquefaciens]	2051	1	2051	2051	99.805	0
	chr_2213	2294182-2301900 - length=2572 aa	2572	1	2572	WP_014305360.1	polyketide synthase [Bacillus velezensis] CCF05745.1 Difficidin polyketide synthase DfnH [Bacillus velezensis CAU B946]	2572	1	2572	2572	99.5723	0
	chr_2214	2301905-2317519 - length=5204 aa	5204	1	5204	WP_060657601.1	polyketide synthase [Bacillus amyloliquefaciens] KTF60801.1 polyketide synthase [Bacillus amyloliquefaciens]	5204	1	5204	5204	99.5388	0
	chr_2215	2317571-2323297 - length=1908 aa	1908	1	1908	WP_072588454.1	polyketide synthase [Bacillus amyloliquefaciens] APH49586.1 polyketide synthase [Bacillus amyloliquefaciens]	1908	1	1908	1908	99.5283	0
	chr_2216	2323337-2329633 - length=2098 aa	2098	1	2098	WP_060657600.1	polyketide synthase [Bacillus amyloliquefaciens] KTF60800.1 polyketide synthase [Bacillus amyloliquefaciens]	2098	1	2098	2098	99.6187	0
	chr_2217	2329652-2342233 - length=4193 aa	4193	1	4193	WP_024085571.1	polyketide synthase [Bacillus amyloliquefaciens] AHC42790.1 polyketide synthase [Bacillus amyloliquefaciens LFB112]	4193	1	4193	4193	99.4038	0
	chr_2218	2342273-2343010 - length=245 aa	245	1	245	WP_052586234.1	3-oxoacyl-ACP reductase [Bacillus sp. Co1-6]	245	1	245	245	99.5918	1.2e-128
	chr_2219	2343025-2344389 - length=454 aa	454	1	454	WP_060674579.1	AMP-dependent synthetase [Bacillus amyloliquefaciens] KPD36220.1 AMP-dependent synthetase [Bacillus amyloliquefaciens]	454	1	454	454	99.7797	1.4e-255
	chr_2220	2344386-2344658 - length=90 aa	90	1	90	WP_064107127.1	hypothetical protein [Bacillus velezensis] OAL96080.1 acyl carrier protein [Bacillus velezensis]	90	1	90	90	98.8889	2.5e-39
	chr_2221	2344683-2345663 - length=326 aa	326	1	326	WP_082998712.1	D-fructose-6-phosphate amidotransferase [Bacillus velezensis] OQV48027.1 D-fructose-6-phosphate amidotransferase [Bacillus velezensis] OQV52162.1 D-fructose-6-phosphate amidotransferase [Bacillus velezensis] OQV58799.1 D-fructose-6-phosphate amidotransferase [Bacillus velezensis] OQV59677.1 D-fructose-6-phosphate amidotransferase [Bacillus velezensis]	326	1	326	326	99.3865	4e-188
	chr_2222	2345703-2347961 - length=752 aa	752	1	752	WP_015388034.1	[acyl-carrier-protein] S-malonyltransferase [Bacillus amyloliquefaciens] AGF27168.1 DfnA [Bacillus amyloliquefaciens IT-45] ERK82106.1 poly(3-hydroxyalkanoate) synthetase [Bacillus amyloliquefaciens UASWS BA1] CUB39197.1 Polyketide biosynthesis protein PksE [Bacillus amyloliquefaciens] KTF58662.1 malonyl CoA-ACP transacylase [Bacillus amyloliquefaciens] ALV01895.1 malonyl CoA-ACP transacylase [Ba…	752	1	752	752	100	0
	chr_2223	2348694-2349224 + length=176 aa	176	1	176	WP_070082077.1	transcription antiterminator [Bacillus velezensis] AOU01557.1 transcription antiterminator [Bacillus velezensis]	176	1	176	176	99.4318	2e-93
	chr_2224	2349561-2350439 - length=292 aa	292	1	292	WP_043867271.1	LysR family transcriptional regulator [Bacillus amyloliquefaciens] AJH24558.1 LysR family transcriptional regulator [Bacillus amyloliquefaciens] AKD22740.1 LysR family transcriptional regulator [Bacillus amyloliquefaciens] ALV01897.1 LysR family transcriptional regulator [Bacillus amyloliquefaciens]	292	1	292	292	98.9726	9.8e-162
	chr_2225	2350578-2350901 + length=107 aa	107	1	107	WP_071181835.1	hypothetical protein [Bacillus velezensis] APA03278.1 hypothetical protein BK055_12345 [Bacillus velezensis]	107	1	107	107	97.1963	1.4e-49
	chr_2226	2351041-2352057 + length=338 aa	338	1	338	WP_044802586.1	NADPH dehydrogenase [Bacillus velezensis] KJD57331.1 NADPH dehydrogenase [Bacillus amyloliquefaciens] KJR68608.1 NADPH dehydrogenase [Bacillus velezensis] OQV48932.1 NADPH dehydrogenase NamA [Bacillus velezensis]	338	1	338	338	99.7041	1.2e-192
	chr_2227	2352172-2352945 + length=257 aa	257	1	257	WP_003153247.1	alpha/beta hydrolase [Bacillus velezensis] EKE48242.1 putative protein yqjL [Bacillus velezensis M27]	257	1	257	257	99.2218	8.6e-146
	chr_2228	2352995-2353144 - length=49 aa	49	1	49	AFJ62587.1	large subunit ribosomal protein [Bacillus amyloliquefaciens Y2]	52	4	52	49	100	1e-18
	chr_2229	2353223-2354149 - length=308 aa	308	1	308	WP_070082079.1	ribonuclease Z [Bacillus velezensis] AOU01563.1 ribonuclease Z [Bacillus velezensis]	308	1	308	308	99.3506	3.2e-171
	chr_2230	2354415-2355827 + length=470 aa	470	1	470	WP_043020811.1	glucose-6-phosphate dehydrogenase [Bacillus velezensis] KIR07032.1 glucose-6-phosphate dehydrogenase [Bacillus velezensis]	489	20	489	470	99.7872	1.1e-279
	chr_2231	2355918-2357327 - length=469 aa	469	1	469	WP_064107129.1	NADP-dependent 6-phosphogluconate dehydrogenase [Bacillus velezensis] OAL96089.1 phosphogluconate dehydrogenase (NADP(+)-dependent, decarboxylating) [Bacillus velezensis]	469	1	469	469	99.7868	4.4e-265
	chr_2232	2357436-2358680 - length=414 aa	414	1	414	WP_081045989.1	DNA polymerase IV [Bacillus amyloliquefaciens]	422	9	422	414	100	1.7e-236
	chr_2233	2358756-2359037 + length=93 aa	93	1	93	WP_061862375.1	hypothetical protein [Bacillus amyloliquefaciens] AMQ74675.1 hypothetical protein BAMY6614_15385 [Bacillus amyloliquefaciens UMAF6614]	93	1	93	93	98.9247	7.7e-44
	chr_2234	2359070-2359906 + length=278 aa	278	1	278	WP_059368153.1	OxaA precursor [Bacillus velezensis] KUP40271.1 OxaA precursor [Bacillus velezensis]	278	1	278	278	98.9209	1.3e-147
	chr_2235	2360020-2361135 - length=371 aa	371	1	371	CCG50395.1	M20B subfamily peptidase [Bacillus velezensis YAU B9601-Y2]	824	454	824	371	100	3.6e-201
	chr_2236	2361152-2362543 - length=463 aa	463	1	463	WP_088005504.1	methylmalonyl-CoA carboxyltransferase [Bacillus velezensis]	505	43	505	463	100	1.1e-265
	chr_2237	2362662-2363090 - length=142 aa	142	1	142	WP_073981942.1	methylmalonyl-CoA epimerase [Bacillus amyloliquefaciens] CUB39156.1 Glyoxalase-like domain protein [Bacillus amyloliquefaciens]	142	1	142	142	99.2958	2.9e-74
	chr_2238	2363184-2363279 + length=31 aa	31	N/A	N/A	N/A	N/A	N/A	N/A	N/A	N/A	N/A	N/A
	chr_2239	2363293-2363823 - length=176 aa	176	1	176	WP_070082083.1	L,D-transpeptidase [Bacillus velezensis] AOU01572.1 L,D-transpeptidase [Bacillus velezensis]	176	1	176	176	99.4318	3.6e-95
	chr_2240	2363893-2364846 - length=317 aa	317	1	317	ERK82121.1	hypothetical protein N786_14650 [Bacillus amyloliquefaciens UASWS BA1]	321	5	321	317	100	2.8e-170
	chr_2241	2364923-2365405 - length=160 aa	160	1	160	WP_061582081.1	amino acid ABC transporter ATP-binding protein [Bacillus amyloliquefaciens] KYC86816.1 hypothetical protein B4140_2496 [Bacillus amyloliquefaciens]	240	81	240	160	99.375	9.3e-82
	chr_2242	2365638-2366297 - length=219 aa	219	1	219	WP_065981839.1	amino acid ABC transporter permease [Bacillus amyloliquefaciens] AOC91647.1 Arginine transport system permease protein ArtQ [Bacillus amyloliquefaciens]	219	1	219	219	99.0868	5.5e-109
	chr_2243	2366359-2367126 - length=255 aa	255	1	255	WP_046559868.1	ABC transporter substrate-binding protein [Bacillus velezensis] AKF31265.1 ABC transporter substrate-binding protein [Bacillus velezensis]	255	1	255	255	99.6078	4e-135
	chr_2244	2367200-2367370 - length=56 aa	56	1	56	ERK82348.1	hypothetical protein N786_14670 [Bacillus amyloliquefaciens UASWS BA1] AHC44434.1 hypothetical protein U722_12140 [Bacillus amyloliquefaciens LFB112]	56	1	56	56	98.2143	6.9e-24
	chr_2245	2367371-2367808 - length=145 aa	145	1	145	EIF13826.1	hypothetical protein MY7_2158 [Bacillus sp. 5B6]	153	9	153	145	99.3103	9.1e-76
cluster_12	chr_2754	2850892-2851443 - length=183 aa	183	1	183	WP_079898218.1	GNAT family N-acetyltransferase [Bacillus velezensis]	183	1	183	183	98.3607	5.3e-97
	chr_2755	2851453-2851764 - length=103 aa	103	1	103	WP_061860802.1	rhodanese-like domain-containing protein [Bacillus amyloliquefaciens] AMQ68796.1 hypothetical protein BAMY6639_05495 [Bacillus amyloliquefaciens UMAF6639]	103	1	103	103	98.0583	1.6e-50
	chr_2756	2851881-2854295 - length=804 aa	804	1	804	WP_046559989.1	leucine--tRNA ligase [Bacillus velezensis] AKF31782.1 leucyl-tRNA synthetase [Bacillus velezensis]	804	1	804	804	99.7512	0
	chr_2757	2854721-2855008 - length=95 aa	95	1	95	EIF14354.1	hypothetical protein MY7_2690 [Bacillus sp. 5B6]	157	63	157	95	100	6e-44
	chr_2758	2855120-2855239 + length=39 aa	39	1	39	AFJ63195.1	hypothetical protein MUS_3311 [Bacillus amyloliquefaciens Y2] EKE47715.1 hypothetical protein WYY_05794 [Bacillus velezensis M27] AGZ57542.1 hypothetical protein U471_28440 [Bacillus amyloliquefaciens CC178] AHZ17038.1 hypothetical protein V529_30120 [Bacillus velezensis SQR9] KYC91326.1 hypothetical protein B4140_2966 [Bacillus amyloliquefaciens] ANF37755.1 hypothetical protein BCBMB205_28650 [B…	39	1	39	39	100	8.5e-13
	chr_2759	2855446-2856231 + length=261 aa	261	1	261	WP_060387106.1	biphenyl 2,3-dioxygenase [Bacillus velezensis] CUX94558.1 blue light GTP-binding receptor [Bacillus velezensis]	261	1	261	261	99.6169	1.4e-138
	chr_2760	2856272-2857456 - length=394 aa	394	1	394	WP_072176861.1	MFS transporter [Bacillus amyloliquefaciens] CUB24011.1 Multidrug resistance protein MdtH [Bacillus amyloliquefaciens]	394	1	394	394	99.4924	9e-211
	chr_2761	2857652-2858362 - length=236 aa	236	1	236	WP_046559990.1	TIGR02206 family membrane protein [Bacillus velezensis] AKF31786.1 membrane protein [Bacillus velezensis] CUX94560.1 putative integral inner membrane protein [Bacillus velezensis]	236	1	236	236	99.1525	4.8e-127
	chr_2762	2858470-2860410 - length=646 aa	646	1	646	WP_014305613.1	ABC transporter permease [Bacillus velezensis] CCF06280.1 Bacitracin export permease protein bceB [Bacillus velezensis CAU B946] COC53733.1 putative permease [Streptococcus pneumoniae]	646	1	646	646	100	0
	chr_2763	2860407-2861162 - length=251 aa	251	2	251	CCF06281.1	Spermidine/putrescine import ATP-binding protein potA [Bacillus velezensis CAU B946] AKD31024.1 bacitracin ABC efflux transporter ATP-binding protein [Bacillus velezensis NJN-6] COC53703.1 lantibiotic ABC transporter ATP-binding protein [Streptococcus pneumoniae] CUX94562.1 bacitracin ABC efflux transporter (ATP-binding protein) [Bacillus velezensis] ODS08547.1 Lipoprotein-releasing system ATP-bi…	250	1	250	250	100	3.3e-134
	chr_2764	2861265-2862227 - length=320 aa	320	1	320	WP_014305615.1	sensor histidine kinase [Bacillus velezensis] CCF06282.1 two-component system, OmpR family, bacitracin resistance sensor histidine kinase BceS [Bacillus velezensis CAU B946]	334	15	334	320	100	4.5e-176
	chr_2765	2862262-2862957 - length=231 aa	231	1	231	WP_059368186.1	DNA-binding response regulator [Bacillus velezensis] KUP39643.1 PhoB family transcriptional regulator [Bacillus velezensis]	231	1	231	231	99.5671	1.1e-128
	chr_2766	2863021-2864292 - length=423 aa	423	1	423	WP_014305617.1	ABC transporter permease [Bacillus velezensis] CCF06284.1 protein of unknown function DUF214 [Bacillus velezensis CAU B946]	436	14	436	423	100	1.4e-225
	chr_2767	2864321-2865016 - length=231 aa	231	1	231	CCP22700.1	ABC transporter (ATP-binding protein) [Bacillus velezensis UCMB5036]	234	4	234	231	100	3.4e-125
	chr_2768	2865032-2866015 - length=327 aa	327	1	327	WP_014305619.1	hypothetical protein [Bacillus velezensis] CCF06286.1 putative ABC transporter permease ytrC [Bacillus velezensis CAU B946]	327	1	327	327	99.6942	3.6e-181
	chr_2769	2866052-2867038 - length=328 aa	328	1	328	WP_014305620.1	ABC transporter permease [Bacillus velezensis] CCF06287.1 putative ABC transporter permease ytrC [Bacillus velezensis CAU B946]	328	1	328	328	100	2.3e-183
	chr_2770	2867054-2868019 - length=321 aa	321	1	321	WP_014305621.1	ABC transporter permease [Bacillus velezensis] CCF06288.1 putative ABC transporter permease ytrC [Bacillus velezensis CAU B946]	326	6	326	321	100	8.2e-178
	chr_2771	2868028-2868897 - length=289 aa	289	1	289	WP_060387110.1	ABC transporter ATP-binding protein [Bacillus velezensis] CUX94570.1 ABC transporter (ATP-binding protein) [Bacillus velezensis]	292	4	292	289	99.654	1.2e-159
	chr_2772	2868899-2869291 - length=130 aa	130	1	130	WP_020956240.1	GntR family transcriptional regulator [Bacillus velezensis] CDG26975.1 transcriptional regulator (GntR family) [Bacillus velezensis UCMB5113]	130	1	130	130	99.2308	2.9e-65
	chr_2773	2869330-2869446 - length=38 aa	38	1	38	EIF14369.1	hypothetical protein MY7_2705 [Bacillus sp. 5B6] EJD67755.1 hypothetical protein BB65665_09866 [Bacillus sp. 916] EKE47700.1 hypothetical protein WYY_05719 [Bacillus velezensis M27] AFZ91845.1 hypothetical protein B938_14175 [Bacillus velezensis AS43.3] AGF26566.1 hypothetical protein KSO_005345 [Bacillus amyloliquefaciens IT-45] ERK83441.1 hypothetical protein N786_10650 [Bacillus amyloliquefaci…	38	1	38	38	100	5e-10
	chr_2774	2869638-2869910 - length=90 aa	90	1	90	WP_071391467.1	hypothetical protein [Bacillus velezensis]	90	1	90	90	98.8889	1.2e-38
	chr_2775	2870041-2871690 - length=549 aa	549	1	549	WP_072176866.1	NrsF [Bacillus amyloliquefaciens] CUB24060.1 Polyketide synthase PksJ [Bacillus amyloliquefaciens]	549	1	549	549	94.3534	8.7e-305
	chr_2776	2871697-2872794 - length=365 aa	365	1	365	AIU78509.1	ArsR family transcriptional regulator [Bacillus subtilis] ODB75279.1 transcriptional regulator [Bacillus velezensis]	365	1	365	365	99.726	1.5e-204
	chr_2777	2872819-2875566 - length=915 aa	915	1	915	WP_080292315.1	NrsD [Bacillus subtilis]	920	6	920	915	100	0
	chr_2778	2875619-2885860 - length=3413 aa	3413	1	3413	WP_023357097.1	non-ribosomal peptide synthetase [Bacillus amyloliquefaciens] AGZ57563.1 nrsC [Bacillus amyloliquefaciens CC178]	3411	1	3411	3413	96.8942	0
	chr_2779	2885857-2886840 - length=327 aa	327	1	327	AIU78511.1	hypothetical protein MA22_19075 [Bacillus subtilis] KTF58792.1 hypothetical protein AR691_19355 [Bacillus amyloliquefaciens]	327	1	327	327	99.6942	3.6e-189
	chr_2780	2886863-2887567 - length=234 aa	234	1	234	WP_039063503.1	thioesterase [Bacillus amyloliquefaciens]	234	1	234	234	95.7265	2.4e-126
	chr_2781	2887834-2889501 + length=555 aa	555	1	555	WP_057080648.1	MFS transporter [Bacillus amyloliquefaciens]	555	1	555	555	99.4595	5e-292
	chr_2782	2889588-2890556 + length=322 aa	322	1	322	WP_053103912.1	TIGR01212 family radical SAM protein [Bacillus velezensis] KOC26095.1 hypothetical protein AC810_04120 [Bacillus velezensis] KOC29153.1 hypothetical protein AC811_00295 [Bacillus velezensis]	322	1	322	322	99.0683	1.3e-188
	chr_2783	2890553-2891134 + length=193 aa	193	1	193	WP_072177728.1	16S rRNA (cytosine(1402)-N(4))-methyltransferase [Bacillus amyloliquefaciens] CUB34843.1 Ribosomal RNA small subunit methyltransferase H [Bacillus amyloliquefaciens]	193	1	193	193	99.4819	1.7e-106
	chr_2784	2891253-2891447 + length=64 aa	64	1	64	WP_070082245.1	hypothetical protein [Bacillus velezensis] AOU02054.1 hypothetical protein A2I97_13675 [Bacillus velezensis]	64	1	64	64	96.875	1.1e-25
	chr_2785	2891465-2892274 - length=269 aa	269	1	269	WP_060658639.1	glycerophosphodiester phosphodiesterase [Bacillus amyloliquefaciens] KTF58786.1 glycerophosphodiester phosphodiesterase [Bacillus amyloliquefaciens]	269	1	269	269	99.6283	7.2e-143
	chr_2786	2892271-2892360 - length=29 aa	29	N/A	N/A	N/A	N/A	N/A	N/A	N/A	N/A	N/A	N/A
	chr_2787	2892380-2893462 - length=360 aa	360	1	360	EIF14376.1	hypothetical protein MY7_2712 [Bacillus sp. 5B6] ERH56049.1 hypothetical protein O205_08300 [Bacillus amyloliquefaciens EGD-AQ14] ANF37777.1 hypothetical protein BCBMB205_28870 [Bacillus velezensis] SDK13577.1 tetraprenyl-beta-curcumene synthase [Bacillus velezensis] SIR29503.1 tetraprenyl-beta-curcumene synthase [Bacillus amyloliquefaciens] ARZ59233.1 hypothetical protein BAGQ_3003 [Bacillus vel…	360	1	360	360	100	6.7e-213
	chr_2788	2893480-2894259 - length=259 aa	259	1	259	WP_045208560.1	alpha/beta hydrolase [Bacillus velezensis] KJR68563.1 phospholipase [Bacillus velezensis]	259	1	259	259	99.6139	2.2e-149
	chr_2789	2894303-2894821 + length=172 aa	172	1	172	WP_079005006.1	gamma carbonic anhydrase family protein [Bacillus amyloliquefaciens]	172	1	172	172	99.4186	1.4e-91
	chr_2790	2894997-2896400 - length=467 aa	467	1	467	WP_015418054.1	amino acid permease [Bacillus velezensis] CCP22713.1 putative amino acid permease [Bacillus velezensis UCMB5036]	467	1	467	467	99.3576	4.3e-260
	chr_2791	2896603-2898501 - length=632 aa	632	1	632	WP_071543367.1	asparagine synthase (glutamine-hydrolyzing) [Bacillus amyloliquefaciens] APB83308.1 asparagine synthase (glutamine-hydrolyzing) [Bacillus amyloliquefaciens]	632	1	632	632	99.8418	0
	chr_2792	2898645-2899847 - length=400 aa	400	1	400	WP_071391464.1	methionine adenosyltransferase [Bacillus velezensis]	400	1	400	400	99.75	1.9e-224
	chr_2793	2899959-2900123 - length=54 aa	54	1	54	EJD67769.1	hypothetical protein BB65665_09936 [Bacillus sp. 916] EKE47688.1 hypothetical protein WYY_05659 [Bacillus velezensis M27] AFZ91855.1 hypothetical protein B938_14225 [Bacillus velezensis AS43.3] AGF26554.1 hypothetical protein KSO_005285 [Bacillus amyloliquefaciens IT-45] ERH56164.1 hypothetical protein O205_08330 [Bacillus amyloliquefaciens EGD-AQ14] ERK83442.1 hypothetical protein N786_10710 [Ba…	54	1	54	54	100	4.8e-22
	chr_2794	2900354-2901937 + length=527 aa	527	1	527	WP_015387823.1	phosphoenolpyruvate carboxykinase (ATP) [Bacillus amyloliquefaciens] AGF26553.1 phosphoenolpyruvate carboxykinase [Bacillus amyloliquefaciens IT-45] ERK83374.1 phosphoenolpyruvate carboxykinase [Bacillus amyloliquefaciens UASWS BA1] AMP30732.1 phosphoenolpyruvate carboxykinase (ATP) [Bacillus amyloliquefaciens]	527	1	527	527	99.8102	0
	chr_2795	2901980-2902222 - length=80 aa	80	1	80	WP_045509710.1	hypothetical protein [Bacillus amyloliquefaciens]	80	1	80	80	97.5	2.7e-37
	chr_2796	2902280-2903053 - length=257 aa	257	1	257	AFJ63227.1	acylaminoacyl-peptidase [Bacillus amyloliquefaciens Y2]	272	16	272	257	99.6109	4.1e-148
	chr_2797	2903193-2904197 + length=334 aa	334	1	334	WP_003152247.1	hypothetical protein [Bacillus velezensis] EKE47684.1 Nitrate transport protein nrtA [Bacillus velezensis M27]	334	1	334	334	99.1018	2.5e-185
	chr_2798	2904209-2904991 + length=260 aa	260	1	260	WP_082998872.1	spermidine/putrescine ABC transporter ATP-binding protein [Bacillus velezensis] OQV48546.1 spermidine/putrescine ABC transporter ATP-binding protein [Bacillus velezensis] OQV52680.1 spermidine/putrescine ABC transporter ATP-binding protein [Bacillus velezensis] OQV59318.1 spermidine/putrescine ABC transporter ATP-binding protein [Bacillus velezensis] OQV60195.1 spermidine/putrescine ABC transport…	260	1	260	260	99.6154	3.7e-144
	chr_2799	2905052-2905198 - length=48 aa	48	N/A	N/A	N/A	N/A	N/A	N/A	N/A	N/A	N/A	N/A
	chr_2800	2905233-2905778 + length=181 aa	181	1	181	WP_082998873.1	ABC transporter permease [Bacillus velezensis] OQV48547.1 ABC transporter permease [Bacillus velezensis] OQV52681.1 ABC transporter permease [Bacillus velezensis] OQV59319.1 ABC transporter permease [Bacillus velezensis] OQV60196.1 ABC transporter permease [Bacillus velezensis]	270	90	270	181	100	1.5e-88
cluster_13	chr_2907	3007733-3008284 - length=183 aa	183	1	183	WP_080130030.1	isochorismatase [Bacillus velezensis] OQC80191.1 isochorismatase [Bacillus velezensis]	183	1	183	183	99.4536	1.9e-102
	chr_2908	3008381-3008779 - length=132 aa	132	1	132	WP_087634936.1	hypothetical protein [Bacillus licheniformis] ARW41429.1 uncharacterized protein S100141_00085 [Bacillus licheniformis]	132	1	132	132	99.2424	1.2e-66
	chr_2909	3008845-3009093 - length=82 aa	82	1	82	WP_065522138.1	hypothetical protein [Bacillus amyloliquefaciens] OCB94970.1 uncharacterized protein SRCM101294_02027 [Bacillus amyloliquefaciens]	82	1	82	82	98.7805	4.7e-37
	chr_2910	3009166-3009387 - length=73 aa	73	1	73	WP_060964417.1	spore germination protein [Bacillus sp. SDLI1] AME07604.1 spore gernimation protein [Bacillus sp. SDLI1]	73	1	73	73	93.1507	1e-30
	chr_2911	3009449-3010555 - length=368 aa	368	2	368	AKD31155.1	integral inner membrane protein [Bacillus velezensis NJN-6] COC73853.1 permease [Streptococcus pneumoniae] CUX94693.1 putative integral inner membrane protein [Bacillus velezensis]	367	1	367	367	99.7275	5.9e-188
	chr_2912	3010691-3010927 - length=78 aa	78	1	78	WP_045509454.1	hypothetical protein [Bacillus amyloliquefaciens]	78	1	78	78	98.7179	8.4e-36
	chr_2913	3011065-3011595 - length=176 aa	176	1	176	WP_032867181.1	phosphohydrolase [Bacillus amyloliquefaciens] EYB35900.1 phosphohydrolase [Bacillus amyloliquefaciens EBL11]	176	1	176	176	98.8636	8.1e-95
	chr_2914	3011760-3012491 - length=243 aa	243	1	243	WP_052586498.1	short-chain dehydrogenase [Bacillus sp. Co1-6]	243	1	243	243	99.5885	2.8e-130
	chr_2915	3012553-3013026 - length=157 aa	157	1	157	COC73959.1	type VII secretion protein EssA [Streptococcus pneumoniae]	159	3	159	157	99.3631	1.4e-77
	chr_2916	3013034-3016159 - length=1041 aa	1041	1	1041	COC74009.1	ESAT-6/WXG100 secretion system protein [Streptococcus pneumoniae]	1041	1	1041	1041	99.7118	0
	chr_2917	3016156-3020631 - length=1491 aa	1491	1	1491	WP_060658375.1	type VII secretion protein EssC [Bacillus amyloliquefaciens] KTF59296.1 type VII secretion protein EssC [Bacillus amyloliquefaciens]	1491	1	1491	1491	100	0
	chr_2918	3020689-3021975 - length=428 aa	428	1	428	WP_060675441.1	type VII secretion protein EssB [Bacillus amyloliquefaciens] KPD34915.1 hypothetical protein AN475_17845 [Bacillus amyloliquefaciens]	428	1	428	428	99.7664	1.9e-230
	chr_2919	3021990-3022229 - length=79 aa	79	1	79	ABS75226.1	YukD [Bacillus velezensis FZB42] AFJ63352.1 conserved hypothetical protein YukD [Bacillus amyloliquefaciens Y2] AKD31163.1 bacteriocin [Bacillus velezensis NJN-6] COC74148.1 Uncharacterized ubiquitin-like protein yukD [Streptococcus pneumoniae] CUB22910.1 putative ubiquitin-like protein YukD [Bacillus amyloliquefaciens] CUB38437.1 putative ubiquitin-like protein YukD [Bacillus amyloliquefaciens] …	81	3	81	79	100	3.1e-38
	chr_2920	3022305-3022598 - length=97 aa	97	1	97	EIF14503.1	YukE [Bacillus sp. 5B6]	105	9	105	97	100	1.9e-45
	chr_2921	3022914-3024143 + length=409 aa	409	1	409	WP_057080182.1	PucR family transcriptional regulator [Bacillus amyloliquefaciens]	409	1	409	409	99.7555	5.8e-229
	chr_2922	3024247-3025377 + length=376 aa	376	1	376	AFJ63356.1	alanine dehydrogenase [Bacillus amyloliquefaciens Y2]	381	6	381	376	99.734	5e-203
	chr_2923	3025495-3026172 + length=225 aa	225	1	225	WP_069448956.1	hypothetical protein [Bacillus velezensis] ODS08690.1 uncharacterized protein BSHJ18_03151 [Bacillus velezensis]	225	1	225	225	99.5556	6.6e-134
	chr_2924	3026217-3026432 - length=71 aa	71	1	71	WP_069448957.1	MbtH family protein [Bacillus velezensis] ODS08691.1 Protein MbtH [Bacillus velezensis]	71	1	71	71	98.5915	1.7e-35
	chr_2925	3026451-3033578 - length=2375 aa	2375	1	2375	WP_046560019.1	non-ribosomal peptide synthetase [Bacillus velezensis] AKF31918.1 diguanylate cyclase [Bacillus velezensis]	2375	1	2375	2375	100	0
	chr_2926	3033593-3034519 - length=308 aa	308	1	308	WP_043867381.1	isochorismatase [Bacillus amyloliquefaciens] AJH25207.1 Isochorismatase [Bacillus amyloliquefaciens] AKD23349.1 Isochorismatase [Bacillus amyloliquefaciens]	308	1	308	308	99.3506	3.6e-175
	chr_2927	3034537-3036162 - length=541 aa	541	1	541	WP_060658645.1	(2,3-dihydroxybenzoyl)adenylate synthase [Bacillus amyloliquefaciens] KTF58719.1 2,3-dihydroxybenzoate-AMP ligase [Bacillus amyloliquefaciens]	541	1	541	541	99.8152	0
	chr_2928	3036181-3037377 - length=398 aa	398	1	398	WP_060387131.1	isochorismate synthase [Bacillus velezensis] CUX94710.1 isochorismate synthase [Bacillus velezensis]	398	1	398	398	99.7487	3.2e-224
	chr_2929	3037401-3038186 - length=261 aa	261	1	261	WP_077722775.1	2,3-dihydro-2,3-dihydroxybenzoate dehydrogenase [Bacillus velezensis] AQS45317.1 2,3-dihydro-2,3-dihydroxybenzoate dehydrogenase [Bacillus velezensis]	261	1	261	261	99.2337	3e-138
	chr_2930	3038322-3039191 - length=289 aa	289	1	289	WP_003151998.1	ferri-bacillibactin esterase BesA [Bacillus velezensis] EKE49366.1 hypothetical protein WYY_05007 [Bacillus velezensis M27] ODB75927.1 enterobactin esterase [Bacillus velezensis]	289	1	289	289	99.654	1.1e-165
	chr_2931	3039367-3039963 - length=198 aa	198	1	198	WP_060387132.1	sulfite oxidase-like oxidoreductase [Bacillus velezensis] CUX94713.1 putative molybdopterin containing enzyme subunit [Bacillus velezensis] AOO62802.1 oxidoreductase [Bacillus velezensis]	198	1	198	198	99.4949	1.4e-119
	chr_2932	3040063-3040656 + length=197 aa	197	1	197	KDN92955.1	biotin biosynthesis protein BioC [Bacillus amyloliquefaciens]	197	1	197	197	98.9848	1.1e-100
	chr_2933	3040703-3042031 - length=442 aa	442	1	442	WP_057080184.1	sodium:proton antiporter [Bacillus amyloliquefaciens]	442	1	442	442	99.5475	5.5e-225
	chr_2934	3042164-3043654 - length=496 aa	496	1	496	WP_065180449.1	leucyl aminopeptidase [Bacillus velezensis] OBR33866.1 Leucyl aminopeptidase [Bacillus velezensis] OCB92608.1 Leucyl aminopeptidase [Bacillus velezensis]	496	1	496	496	99.7984	2.3e-280
	chr_2935	3043802-3044278 + length=158 aa	158	1	158	WP_060964395.1	hypothetical protein [Bacillus sp. SDLI1] AME07580.1 hypothetical protein AUL54_15150 [Bacillus sp. SDLI1]	158	1	158	158	99.3671	6.8e-77
	chr_2936	3044307-3044948 - length=213 aa	213	1	213	WP_015387773.1	hypothetical protein [Bacillus amyloliquefaciens] AGF26414.1 hypothetical protein KSO_004585 [Bacillus amyloliquefaciens IT-45] ERK84952.1 hypothetical protein N786_04705 [Bacillus amyloliquefaciens UASWS BA1]	213	1	213	213	98.5915	5.3e-117
	chr_2937	3045048-3045374 - length=108 aa	108	1	108	CBI44130.1	conserved hypothetical protein [Bacillus amyloliquefaciens DSM 7] AEB64807.1 hypothetical protein LL3_03277 [Bacillus amyloliquefaciens LL3] AEK90376.1 hypothetical protein BAXH7_03260 [Bacillus amyloliquefaciens XH7] KYC99410.1 hypothetical protein B425_3893 [Bacillus amyloliquefaciens] OCB94998.1 putative membrane protein YuiB [Bacillus amyloliquefaciens]	108	1	108	108	97.2222	3.1e-44
	chr_2938	3045475-3045642 + length=55 aa	55	1	55	EKE49357.1	hypothetical protein WYY_04962 [Bacillus velezensis M27]	55	1	55	55	100	2.6e-23
	chr_2939	3045737-3046957 - length=406 aa	406	1	406	WP_041482027.1	NADH dehydrogenase family protein [Bacillus velezensis]	406	1	406	406	99.7537	8.3e-236
	chr_2940	3047018-3047251 - length=77 aa	77	1	77	CDH96875.1	hypothetical protein BAPNAU_3095 [Bacillus velezensis NAU-B3]	77	1	77	77	94.8052	7.8e-34
	chr_2941	3047269-3048264 + length=331 aa	331	1	331	WP_070082303.1	NAD(P)/FAD-dependent oxidoreductase [Bacillus velezensis] AOU02187.1 ferredoxin--NADP(+) reductase [Bacillus velezensis]	331	1	331	331	99.6979	3.8e-186
	chr_2942	3048305-3048448 - length=47 aa	47	1	47	ABS75248.1	YuzG [Bacillus velezensis FZB42] CCF06479.1 YuzG [Bacillus velezensis CAU B946] CCG51127.1 YuzG [Bacillus velezensis YAU B9601-Y2] AFJ63377.1 conserved hypothetical protein YuzG [Bacillus amyloliquefaciens Y2] EJD67994.1 YuzG [Bacillus sp. 916] EKE49354.1 hypothetical protein WYY_04947 [Bacillus velezensis M27] AFZ91996.1 hypothetical protein B938_14930 [Bacillus velezensis AS43.3] AGF26408.1 hyp…	47	1	47	47	100	9e-17
	chr_2943	3048666-3049646 + length=326 aa	326	1	326	WP_031378398.1	guanosine monophosphate reductase [Bacillus velezensis] AOU02188.1 guanosine monophosphate reductase [Bacillus velezensis]	326	1	326	326	99.6933	7e-185
	chr_2944	3049709-3049930 - length=73 aa	73	1	73	CCF06481.1	hypothetical protein BACAU_2947 [Bacillus velezensis CAU B946] CDH96879.1 hypothetical protein BAPNAU_3099 [Bacillus velezensis NAU-B3]	89	17	89	73	100	2.7e-28
	chr_2945	3049947-3050474 - length=175 aa	175	2	175	AKD31187.1	hypothetical protein AW02_030390 [Bacillus velezensis NJN-6] ODS08710.1 uncharacterized protein BSHJ18_03171 [Bacillus velezensis]	174	1	174	174	99.4253	1.1e-83
	chr_2946	3050471-3051163 - length=230 aa	230	1	230	WP_069013183.1	ABC transporter ATP-binding protein [Bacillus velezensis] ODB75915.1 ABC transporter ATP-binding protein [Bacillus velezensis]	234	5	234	230	99.5652	7.8e-122
	chr_2947	3051168-3052823 - length=551 aa	551	1	551	WP_069473567.1	hypothetical protein [Bacillus velezensis] AOO62814.1 hypothetical protein BBJ33_15230 [Bacillus velezensis]	551	1	551	551	99.8185	2.1e-298
	chr_2948	3052906-3053241 - length=111 aa	111	1	111	ABS75254.1	hypothetical protein RBAM_029230 [Bacillus velezensis FZB42] AEK90387.1 hypothetical protein BAXH7_03271 [Bacillus amyloliquefaciens XH7] CCF06485.1 hypothetical protein BACAU_2951 [Bacillus velezensis CAU B946] CCG51133.1 hypothetical protein BANAU_3112 [Bacillus velezensis YAU B9601-Y2] EIF14533.1 Bacteriocin class IId cyclical uberolysin-like protein [Bacillus sp. 5B6] AFJ63383.1 hypothetical …	112	2	112	111	100	3.7e-45
	chr_2949	3053309-3053881 - length=190 aa	190	1	190	WP_044052937.1	hypothetical protein [Bacillus subtilis] AIU75911.1 hypothetical protein MA22_04895 [Bacillus subtilis]	190	1	190	190	98.9474	8.5e-90
	chr_2950	3053981-3054148 - length=55 aa	55	1	55	AGF26400.1	hypothetical protein KSO_004515 [Bacillus amyloliquefaciens IT-45] ERK85189.1 hypothetical protein N786_04635 [Bacillus amyloliquefaciens UASWS BA1] AHC43494.1 hypothetical protein U722_15760 [Bacillus amyloliquefaciens LFB112] CUX94731.1 conserved protein of unknown function [Bacillus velezensis]	55	1	55	55	100	5.4e-21
	chr_2951	3054289-3054588 + length=99 aa	99	1	99	WP_060387133.1	MerR family transcriptional regulator [Bacillus velezensis] CUX94732.1 putative HTH-type transcriptional regulator [Bacillus velezensis]	99	1	99	99	98.9899	1.3e-46
	chr_2952	3054622-3055383 + length=253 aa	253	1	253	WP_060387134.1	short-chain dehydrogenase [Bacillus velezensis] CUX94733.1 Uncharacterized oxidoreductase DltE [Bacillus velezensis]	253	1	253	253	99.6047	5.9e-139
	chr_2953	3055526-3055888 - length=120 aa	120	1	120	WP_032869782.1	iron-sulfur cluster assembly accessory protein [Bacillus sp. UNC69MF]	120	1	120	120	99.1667	2.3e-61
	chr_2954	3055966-3056820 - length=284 aa	284	1	284	WP_060387135.1	diaminopimelate epimerase [Bacillus velezensis] CUX94735.1 diaminopimelate epimerase [Bacillus velezensis]	284	1	284	284	99.6479	5.6e-162
	chr_2955	3056944-3058161 - length=405 aa	405	1	405	EIF14541.1	Na+ dependent nucleoside transporter [Bacillus sp. 5B6]	408	4	408	405	99.7531	1.7e-212
cluster_14	chr_3497	3569542-3569730 + length=62 aa	62	1	62	WP_063174471.1	4-oxalocrotonate tautomerase [Bacillus amyloliquefaciens] KZE60023.1 4-oxalocrotonate tautomerase [Bacillus amyloliquefaciens]	62	1	62	62	98.3871	1.7e-23
	chr_3498	3569768-3570187 - length=139 aa	139	1	139	WP_016937588.1	transcriptional regulator [Bacillus siamensis]	139	1	139	139	99.2806	7.9e-69
	chr_3499	3570286-3570519 + length=77 aa	77	1	77	WP_088037225.1	amino acid permease [Bacillus velezensis]	77	1	77	77	98.7013	6.8e-38
	chr_3500	3570578-3571957 + length=459 aa	459	1	459	OPD44920.1	amino acid permease [Bacillus amyloliquefaciens]	464	6	464	459	100	4.5e-246
	chr_3501	3572021-3572521 - length=166 aa	166	2	166	ABS75799.1	YwgA [Bacillus velezensis FZB42] AFJ63970.1 conserved hypothetical protein YwgA [Bacillus amyloliquefaciens Y2]	165	1	165	165	98.7879	2.6e-87
	chr_3502	3572561-3573862 - length=433 aa	433	1	433	AFJ63971.1	conserved hypothetical protein YwfO [Bacillus amyloliquefaciens Y2]	435	3	435	433	100	3.5e-256
	chr_3503	3573865-3574020 - length=51 aa	51	1	51	ANF38538.1	hypothetical protein BCBMB205_36540 [Bacillus velezensis]	51	1	51	51	94.1176	7.2e-20
	chr_3504	3574023-3574247 - length=74 aa	74	1	74	WP_025285427.1	hypothetical protein [Bacillus velezensis] AHK50961.1 hypothetical protein AJ82_19600 [Bacillus velezensis TrigoCor1448]	74	1	74	74	98.6486	5.2e-35
	chr_3505	3574452-3575225 + length=257 aa	257	1	257	AFJ63974.1	prespore-specific regulator [Bacillus amyloliquefaciens Y2]	260	4	260	257	99.6109	7.6e-134
	chr_3506	3575526-3575801 + length=91 aa	91	1	91	CCF07037.1	putative protein X [Bacillus velezensis CAU B946] AHC44038.1 PadR family transcriptional regulator [Bacillus amyloliquefaciens LFB112] KDN93556.1 PadR family transcriptional regulator [Bacillus amyloliquefaciens] AIU75393.1 PadR family transcriptional regulator [Bacillus subtilis] AJH25756.1 PadR family transcriptional regulator [Bacillus amyloliquefaciens] AKD23878.1 PadR family transcriptional …	104	14	104	91	100	1.3e-43
	chr_3507	3575802-3576356 + length=184 aa	184	1	184	WP_052586851.1	hypothetical protein [Bacillus sp. Co1-6]	184	1	184	184	99.4565	7.9e-93
	chr_3508	3576454-3577374 + length=306 aa	306	1	306	WP_088005445.1	ABC transporter ATP-binding protein [Bacillus velezensis]	306	1	306	306	99.6732	9.9e-165
	chr_3509	3577371-3578324 + length=317 aa	317	1	317	WP_071543390.1	ABC transporter permease [Bacillus amyloliquefaciens] APB83975.1 antibiotic ABC transporter permease [Bacillus amyloliquefaciens]	317	1	317	317	99.0536	4.9e-167
	chr_3510	3579141-3579905 - length=254 aa	254	1	254	EKE48782.1	hypothetical protein WYY_02077 [Bacillus velezensis M27] CUB37585.1 hypothetical protein BN2127_JRS8_00355 [Bacillus amyloliquefaciens]	254	1	254	254	99.6063	4.4e-150
	chr_3511	3579907-3580830 - length=307 aa	307	1	307	WP_069473629.1	hypothetical protein [Bacillus velezensis] AOO63351.1 hypothetical protein BBJ33_18030 [Bacillus velezensis]	307	1	307	307	99.3485	2.3e-177
	chr_3512	3580879-3581058 - length=59 aa	59	1	59	WP_032869434.1	hypothetical protein [Bacillus sp. UNC69MF]	59	1	59	59	98.3051	1e-25
	chr_3513	3581210-3582073 - length=287 aa	287	1	287	WP_088037224.1	octanoyl-[GcvH]:protein N-octanoyltransferase [Bacillus velezensis]	287	1	287	287	99.6516	4.9e-158
	chr_3514	3582120-3583019 - length=299 aa	299	1	299	WP_069007043.1	LysR family transcriptional regulator [Bacillus velezensis] ODB65781.1 LysR family transcriptional regulator [Bacillus velezensis]	299	1	299	299	99.3311	5.9e-162
	chr_3515	3583135-3584112 + length=325 aa	325	1	325	WP_080130545.1	hypothetical protein [Bacillus velezensis] OQC78825.1 hypothetical protein BKK82_11075 [Bacillus velezensis]	325	1	325	325	98.7692	8.6e-167
	chr_3516	3584149-3585120 - length=323 aa	323	1	323	APH37539.1	phosphate acetyltransferase [Bacillus subtilis] APQ50958.1 phosphate acetyltransferase [Bacillus amyloliquefaciens]	343	21	343	323	100	1.7e-175
	chr_3517	3585383-3586147 + length=254 aa	254	1	254	WP_061581652.1	heme-dependent peroxidase [Bacillus amyloliquefaciens] KYC88911.1 hypothetical protein B4140_3756 [Bacillus amyloliquefaciens]	254	1	254	254	99.2126	8.5e-146
	chr_3518	3586267-3587046 + length=259 aa	259	1	259	CCF07050.1	3-oxoacyl-[acyl-carrier-protein] reductase [Bacillus velezensis CAU B946] AKD31742.1 carrier protein reductase of bacilysin synthesis [Bacillus velezensis NJN-6] CUB37606.1 Bacilysin biosynthesis oxidoreductase YwfH [Bacillus amyloliquefaciens] CUX95305.1 cyclohexenol-containing tetrahydro-4-hydroxyphenylpyruvate H(4)HPP in bacilysin synthesis [Bacillus velezensis]	266	8	266	259	100	7.1e-140
	chr_3519	3587063-3588262 - length=399 aa	399	1	399	WP_070082535.1	pyridoxal phosphate-dependent aminotransferase [Bacillus velezensis] AOU02717.1 aspartate aminotransferase [Bacillus velezensis]	399	1	399	399	99.4987	5.9e-234
	chr_3520	3588275-3589456 - length=393 aa	393	1	393	COD23767.1	major facilitator superfamily protein [Streptococcus pneumoniae]	393	1	393	393	99.7455	9.3e-208
	chr_3521	3589453-3590871 - length=472 aa	472	1	472	WP_025649395.1	carboxylate--amine ligase [Bacillus velezensis] AQS45881.1 carboxylate--amine ligase [Bacillus velezensis]	472	1	472	472	99.5763	3.3e-268
	chr_3522	3590889-3591650 - length=253 aa	253	1	253	WP_088005446.1	oxidoreductase [Bacillus velezensis]	253	1	253	253	99.6047	2.6e-139
	chr_3523	3591647-3592339 - length=230 aa	230	1	230	ABS75821.1	BacB [Bacillus velezensis FZB42] CCF07055.1 Bacilysin biosynthesis protein bacB [Bacillus velezensis CAU B946] CCG51695.1 Bacilysin biosynthesis protein bacB [Bacillus velezensis YAU B9601-Y2] CCP23428.1 isomerase component of bacilysin (l-alanine-[2,3-epoxycyclohexano-4]-l-alanine) synthetase [Bacillus velezensis UCMB5036] CDG31596.1 isomerase component of bacilysin (l-alanine-[2,3-epoxycyclohex…	237	8	237	230	100	2e-133
	chr_3524	3592347-3592967 - length=206 aa	206	1	206	ABS75822.1	BacA [Bacillus velezensis FZB42]	207	2	207	206	100	3.5e-113
	chr_3525	3593123-3594361 - length=412 aa	412	1	412	WP_015387547.1	MFS transporter [Bacillus amyloliquefaciens] AGF25821.1 High-affinity glucose transporter SNF3 [Bacillus amyloliquefaciens IT-45] ERK84434.1 MFS transporter [Bacillus amyloliquefaciens UASWS BA1] AMP33707.1 MFS transporter [Bacillus amyloliquefaciens]	412	1	412	412	99.7573	4.3e-224
	chr_3526	3594584-3595786 + length=400 aa	400	1	400	WP_069473630.1	Bcr/CflA family drug resistance efflux transporter [Bacillus velezensis] AOO63366.1 Bcr/CflA family drug resistance efflux transporter [Bacillus velezensis]	400	1	400	400	99.75	7.2e-208
	chr_3527	3595819-3597237 - length=472 aa	472	1	472	WP_015387546.1	amino acid permease [Bacillus amyloliquefaciens] AGF25819.1 Amino-acid permease rocE [Bacillus amyloliquefaciens IT-45] ERK84432.1 amino acid permease [Bacillus amyloliquefaciens UASWS BA1] AMP33709.1 amino acid permease [Bacillus amyloliquefaciens]	472	1	472	472	99.7881	9.6e-260
	chr_3528	3597262-3598944 - length=560 aa	560	1	560	WP_060387232.1	peptidase M20 [Bacillus velezensis] CUX95315.1 putative N-deacylase involved in arginine and ornithine utilization [Bacillus velezensis]	560	1	560	560	99.6429	0
	chr_3529	3599016-3600770 - length=584 aa	584	70	584	WP_052586865.1	L-glutamate gamma-semialdehyde dehydrogenase [Bacillus sp. Co1-6]	515	1	515	515	99.8058	1.3e-295
	chr_3530	3600771-3602057 - length=428 aa	428	1	428	WP_044052807.1	glutamate dehydrogenase [Bacillus subtilis] AIU75369.1 glutamate dehydrogenase [Bacillus subtilis]	428	1	428	428	99.7664	1.1e-246
	chr_3531	3602243-3602704 - length=153 aa	153	1	153	WP_060657820.1	hypothetical protein [Bacillus amyloliquefaciens] KTF60040.1 hypothetical protein AR691_11655 [Bacillus amyloliquefaciens]	153	1	153	153	100	1.3e-77
	chr_3532	3602920-3603375 - length=151 aa	151	1	151	CCG51708.1	dTDP-4-dehydrorhamnose 3,5-epimerase [Bacillus velezensis YAU B9601-Y2] EIF15133.1 SpsL [Bacillus sp. 5B6] AFJ64007.1 dTDP-4-dehydrorhamnose 3,5-epimerase [Bacillus amyloliquefaciens Y2] CDH97481.1 dTDP-4-dehydrorhamnose 3,5-epimerase [Bacillus velezensis NAU-B3] AJK67186.1 spore coat polysaccharide synthesis protein SpsL [Bacillus amyloliquefaciens KHG19] ANF38574.1 spore coat protein [Bacillus …	153	3	153	151	100	1.6e-86
	chr_3533	3603372-3604220 - length=282 aa	282	1	282	WP_060657822.1	NAD(P)-dependent oxidoreductase [Bacillus amyloliquefaciens] KTF60042.1 NAD(P)-dependent oxidoreductase [Bacillus amyloliquefaciens]	282	1	282	282	99.6454	1e-160
	chr_3534	3604241-3605188 - length=315 aa	315	1	315	WP_070082545.1	dTDP-glucose 4,6-dehydratase [Bacillus velezensis] AOU02732.1 dTDP-glucose 4,6-dehydratase [Bacillus velezensis]	315	1	315	315	99.6825	2.7e-181
	chr_3535	3605200-3605928 - length=242 aa	242	1	242	WP_060657824.1	glucose-1-phosphate thymidylyltransferase [Bacillus amyloliquefaciens] KTF60044.1 glucose-1-phosphate thymidylyltransferase [Bacillus amyloliquefaciens]	242	1	242	242	99.5868	1.3e-135
	chr_3536	3605956-3606960 - length=334 aa	334	1	334	WP_060657826.1	spore coat protein [Bacillus amyloliquefaciens] KTF60045.1 spore coat protein [Bacillus amyloliquefaciens]	334	1	334	334	100	2.8e-189
	chr_3537	3606962-3607690 - length=242 aa	242	1	242	WP_014306047.1	spore coat protein [Bacillus amyloliquefaciens] CCF07069.1 acylneuraminate cytidylyltransferase [Bacillus velezensis CAU B946] AHC44064.1 spore coat protein [Bacillus amyloliquefaciens LFB112] AKD31761.1 glycosyltransferase [Bacillus velezensis NJN-6] COD24447.1 3-deoxy-manno-octulosonate cytidylyltransferase [Streptococcus pneumoniae] CUB37665.1 3-deoxy-manno-octulosonate cytidylyltransferase [B…	247	6	247	242	100	1.2e-133
	chr_3538	3607695-3608816 - length=373 aa	373	1	373	WP_003150978.1	spore coat protein [Bacillus velezensis] EKE48754.1 N-acetylneuraminate synthase [Bacillus velezensis M27]	373	1	373	373	99.4638	8.2e-214
	chr_3539	3608816-3609679 - length=287 aa	287	1	287	WP_060387236.1	N-acetyltransferase [Bacillus velezensis] CUX95326.1 putative TDP-glycosamine N-acetyltransferase [Bacillus velezensis]	287	1	287	287	99.3031	2.4e-160
	chr_3540	3609680-3610849 - length=389 aa	389	1	389	WP_071392443.1	DegT/DnrJ/EryC1/StrS family aminotransferase [Bacillus velezensis]	389	1	389	389	99.7429	1.9e-221
	chr_3541	3610871-3612295 - length=474 aa	474	1	474	WP_057080307.1	CDP-glycerol glycerophosphotransferase family protein [Bacillus amyloliquefaciens]	474	1	474	474	99.5781	3.3e-276

## Sheet: Supplementary Table 10
Supplementary Table 10. Summary for the transcriptome assembly
Sample	Total Clean Reads (Number)	Total Clean Bases (bp)	Q30 (bp)	N (%)	Q20 (%)	Q30 (%)
CK6h1	33630226	5044533900	4827033068	0.00035	98.49	95.68
CK6h2	33170968	4975645200	4764685911	0.000355	98.49	95.76
CK6h3	34552964	5182944600	4961038478	0.000367	98.49	95.71
CK12h1	34346844	5152026600	4936843776	0.000358	98.57	95.82
CK12h2	33533418	5030012700	4818894028	0.000341	98.51	95.8
CK12h3	34175636	5126345400	4873270422	0.000359	98.1	95.06
CK24h1	35241934	5286290100	5067107602	0.000354	98.6	95.85
CK24h2	29514304	4427145600	4246479173	0.000361	98.65	95.91
CK24h3	35475270	5321290500	5093175577	0.00036	98.56	95.71
5046h1	36586838	5488025700	5238522116	0.000357	98.28	95.45
5046h2	29573254	4435988100	4234397945	0.000355	98.34	95.45
5046h3	37042628	5556394200	5291850760	0.000364	98.2	95.23
50412h1	34638080	5195712000	4945260052	0.000351	98.02	95.17
50412h2	32075936	4811390400	4589968790	0.000354	98.23	95.39
50412h3	30470998	4570649700	4367408773	0.000337	98.38	95.55
50424h1	29303110	4395466500	4218698256	0.000353	98.63	95.97
50424h2	33725602	5058840300	4847200592	0.000354	98.56	95.81
50424h3	33066942	4960041300	4766452833	0.000364	98.67	96.09
Note: Total Clean Reads (Number): The reads number before filtering, Unit: number Total Clean Reads(bp): The reads amount after filtering, Unit: bp Q30 (bp): the total number of bases with base recognition accuracy of 99.9% or more, Unit: bp N (%): the percentage of vague bases Q20 (%): the percentage of bases with the base recognition accuracy rate of more than 99% Q30 (%): the percentage of bas…

[truncated: 9 more sheets: Supplementary Table 11, Supplementary Table 12, Supplementary Table 13, Supplementary Table 14, Supplementary Table 15, Supplementary Table 16, Supplementary Table 17, Supplementary Table 18, Supplementary Table 19]
